# Supplementary material for: Integrative Proteomics and Transcriptomics Profiles of the Oviduct Reveal the Prolificacy-Related Candidate Biomarkers of Goats (Capra hircus) in Estrous Periods
Source: Int J Mol Sci. 2022 Nov 28;23(23):14888. doi: 10.3390/ijms232314888 (PMC9737051; doi:10.3390/ijms232314888)
Supplement: Supplementary file 1 [file ijms-23-14888-s001.zip]

Archive with 7 entries (7 files):
- .DS_Store
- Supplementary Data S1.xlsx
- Supplementary Data S2.xlsx
- Supplementary Data S3.xlsx
- Supplementary Data S4.xlsx
- Supplementary Data S5.xlsx
- SUPPORTING FIGURES.pdf
