# Supplementary material for: Integrative Proteomics and Transcriptomics Profiles of the Oviduct Reveal the Prolificacy-Related Candidate Biomarkers of Goats (Capra hircus) in Estrous Periods
Source: Int J Mol Sci. 2022 Nov 28;23(23):14888. doi: 10.3390/ijms232314888 (PMC9737051; doi:10.3390/ijms232314888)
Supplement: Supplementary file 1 [file ijms-23-14888-s001.zip › Supplementary Data S1.xlsx]

## Sheet: Supplementary Data 1 name
	Supplementary Data 1	The identification and quantitative results of DIA
		Sheet1	Peptide identification results
		Sheet2	Protein identification results
		Sheet3	Protein quantification and differential analysis of FH vs. FL; Red represent upregulated and Green represent downregualted
		Sheet4	Protein quantification and differential analysis of LH vs. LL; Red represent upregulated and Green represent downregualted

## Sheet: Sheet1
Sequence	Modifications	Charge	Missed.Cleavages	PEP.IsProteinGroupSpecific	PEP.IsProteotypic	PG.Cscore	PG.ProteinAccessions	PG.ProteinDescriptions	PG.ProteinGroups	PG.ProteinNames	PG.Genes	FH1	FH2	FH3	FH4	FH5	FL1	FL2	FL3	FL4	FL5	LH1	LH2	LH3	LH4	LH5	LL1	LL2	LL3	LL4	LL5	QC_1	QC_2	QC_3	QC_4
ESTFQGHHTPAVQK		2	0	True	False	1.08535	A0A023ND34;A0A023ND50;A0A023NDB5;A0A023NDM7;A0A023NDN6;A0A023NDW1;A0A023NE46;A0A023NE86;A0A023NEC9;A0A023NEF9;A0A023NES4;A0A023NEU1;A0A0U1WNS4;A0A0U2EVD3;A0A0U2EWR8;A0A0U2EX66;A0A0U2EXS6;A0A1S6YEX3;A0A1S6YEX4;A0A1S6YEZ2;A0A1S6YF13;A0A1S6YF20;A0A1S6YF40;A0A1S6YF56;A0A1S6YFH6;D0VEG0;D2KMK1;D2KML4;E0XJW7;S6ARM2;S6AZR2;S6B4P0;S6B588;S6BT80;S6BTZ1;W6GX43	Cytochrome c oxidase subunit 3;Cytochrome c oxidase subunit 3;Cytochrome c oxidase subunit 3;Cytochrome c oxidase subunit 3;Cytochrome c oxidase subunit 3;Cytochrome c oxidase subunit 3;Cytochrome c oxidase subunit 3;Cytochrome c oxidase subunit 3 (Fragment);Cytochrome c oxidase subunit 3 (Fragment);Cytochrome c oxidase subunit 3;Cytochrome c oxidase subunit 3;Cytochrome c oxidase subunit 3 (Frag…	A0A023ND34;A0A023ND50;A0A023NDB5;A0A023NDM7;A0A023NDN6;A0A023NDW1;A0A023NE46;A0A023NE86;A0A023NEC9;A0A023NEF9;A0A023NES4;A0A023NEU1;A0A0U1WNS4;A0A0U2EVD3;A0A0U2EWR8;A0A0U2EX66;A0A0U2EXS6;A0A1S6YEX3;A0A1S6YEX4;A0A1S6YEZ2;A0A1S6YF13;A0A1S6YF20;A0A1S6YF40;A0A1S6YF56;A0A1S6YFH6;D0VEG0;D2KMK1;D2KML4;E0XJW7;S6ARM2;S6AZR2;S6B4P0;S6B588;S6BT80;S6BTZ1;W6GX43	A0A023ND34_CAPHI;A0A023ND50_CAPHI;A0A023NDB5_CAPHI;A0A023NDM7_CAPHI;A0A023NDN6_CAPHI;A0A023NDW1_CAPHI;A0A023NE46_CAPHI;A0A023NE86_CAPHI;A0A023NEC9_CAPHI;A0A023NEF9_CAPHI;A0A023NES4_CAPHI;A0A023NEU1_CAPHI;A0A0U1WNS4_CAPHI;A0A0U2EVD3_CAPHI;A0A0U2EWR8_CAPHI;A0A0U2EX66_CAPHI;A0A0U2EXS6_CAPHI;A0A1S6YEX3_CAPHI;A0A1S6YEX4_CAPHI;A0A1S6YEZ2_CAPHI;A0A1S6YF13_CAPHI;A0A1S6YF20_CAPHI;A0A1S6YF40_CAPHI;A0A1S6YF…	COX3;COX3;COX3;COX3;COX3;COX3;COX3;COX3;COX3;COX3;COX3;COX3;COX3;COX3;COX3;COX3;COX3;COX3;COX3;COX3;COX3;COX3;COX3;COX3;COX3;COX3;COX3;COX3;COX3;CO3;CO3;CO3;CO3;CO3;CO3;COX3	73560.5	53355	99760.6	61194.3	101881	47392.4			72735.1				86644.8	50539.4		88467	57360	81655.2	88375	97184.8	68389.5	71471.4	80454.2	96722.5
ESTFQGHHTPAVQK		3	0	True	False	1.08535	A0A023ND34;A0A023ND50;A0A023NDB5;A0A023NDM7;A0A023NDN6;A0A023NDW1;A0A023NE46;A0A023NE86;A0A023NEC9;A0A023NEF9;A0A023NES4;A0A023NEU1;A0A0U1WNS4;A0A0U2EVD3;A0A0U2EWR8;A0A0U2EX66;A0A0U2EXS6;A0A1S6YEX3;A0A1S6YEX4;A0A1S6YEZ2;A0A1S6YF13;A0A1S6YF20;A0A1S6YF40;A0A1S6YF56;A0A1S6YFH6;D0VEG0;D2KMK1;D2KML4;E0XJW7;S6ARM2;S6AZR2;S6B4P0;S6B588;S6BT80;S6BTZ1;W6GX43	Cytochrome c oxidase subunit 3;Cytochrome c oxidase subunit 3;Cytochrome c oxidase subunit 3;Cytochrome c oxidase subunit 3;Cytochrome c oxidase subunit 3;Cytochrome c oxidase subunit 3;Cytochrome c oxidase subunit 3;Cytochrome c oxidase subunit 3 (Fragment);Cytochrome c oxidase subunit 3 (Fragment);Cytochrome c oxidase subunit 3;Cytochrome c oxidase subunit 3;Cytochrome c oxidase subunit 3 (Frag…	A0A023ND34;A0A023ND50;A0A023NDB5;A0A023NDM7;A0A023NDN6;A0A023NDW1;A0A023NE46;A0A023NE86;A0A023NEC9;A0A023NEF9;A0A023NES4;A0A023NEU1;A0A0U1WNS4;A0A0U2EVD3;A0A0U2EWR8;A0A0U2EX66;A0A0U2EXS6;A0A1S6YEX3;A0A1S6YEX4;A0A1S6YEZ2;A0A1S6YF13;A0A1S6YF20;A0A1S6YF40;A0A1S6YF56;A0A1S6YFH6;D0VEG0;D2KMK1;D2KML4;E0XJW7;S6ARM2;S6AZR2;S6B4P0;S6B588;S6BT80;S6BTZ1;W6GX43	A0A023ND34_CAPHI;A0A023ND50_CAPHI;A0A023NDB5_CAPHI;A0A023NDM7_CAPHI;A0A023NDN6_CAPHI;A0A023NDW1_CAPHI;A0A023NE46_CAPHI;A0A023NE86_CAPHI;A0A023NEC9_CAPHI;A0A023NEF9_CAPHI;A0A023NES4_CAPHI;A0A023NEU1_CAPHI;A0A0U1WNS4_CAPHI;A0A0U2EVD3_CAPHI;A0A0U2EWR8_CAPHI;A0A0U2EX66_CAPHI;A0A0U2EXS6_CAPHI;A0A1S6YEX3_CAPHI;A0A1S6YEX4_CAPHI;A0A1S6YEZ2_CAPHI;A0A1S6YF13_CAPHI;A0A1S6YF20_CAPHI;A0A1S6YF40_CAPHI;A0A1S6YF…	COX3;COX3;COX3;COX3;COX3;COX3;COX3;COX3;COX3;COX3;COX3;COX3;COX3;COX3;COX3;COX3;COX3;COX3;COX3;COX3;COX3;COX3;COX3;COX3;COX3;COX3;COX3;COX3;COX3;CO3;CO3;CO3;CO3;CO3;CO3;COX3					220086
IILGPLY		1	0	True	False	1.144	A0A023ND43;A0A023NDA7;A0A023NDC6;A0A023NDF4;A0A023NDJ3;A0A023NDL4;A0A023NDL7;A0A023NDZ7;A0A023NEC1;A0A023NEE8;A0A023NEI1;A0A023NEM9;A0A023NEU0;A0A023NF34;A0A023NF75;A0A023NFB3;A0A023NFF2;A0A0U1X5W3;A0A0U1XRN0;A0A0U2EVB6;A0A0U2EVJ4;A0A0U2EVP4;A0A0U2EVW3;A0A0U2EWI6;A0A0U2EXM8;A0A0U2EXT1;A0A0U2EXU9;A0A0U2EXZ5;A0A0U2EY31;A0A1S6YEM7;A0A1S6YEW5;A0A1S6YEW9;A0A1S6YF05;A0A1S6YF46;A0A1S6YF61;A0A1S6YFD4;A0A…	NADH-ubiquinone oxidoreductase chain 4 (Fragment);NADH-ubiquinone oxidoreductase chain 4;NADH-ubiquinone oxidoreductase chain 4 (Fragment);NADH-ubiquinone oxidoreductase chain 4 (Fragment);NADH-ubiquinone oxidoreductase chain 4;NADH-ubiquinone oxidoreductase chain 4 (Fragment);NADH-ubiquinone oxidoreductase chain 4;NADH dehydrogenase subunit 4;NADH-ubiquinone oxidoreductase chain 4 (Fragment);NAD…	A0A023ND43;A0A023NDA7;A0A023NDC6;A0A023NDF4;A0A023NDJ3;A0A023NDL4;A0A023NDL7;A0A023NDZ7;A0A023NEC1;A0A023NEE8;A0A023NEI1;A0A023NEM9;A0A023NEU0;A0A023NF34;A0A023NF75;A0A023NFB3;A0A023NFF2;A0A0U1X5W3;A0A0U1XRN0;A0A0U2EVB6;A0A0U2EVJ4;A0A0U2EVP4;A0A0U2EVW3;A0A0U2EWI6;A0A0U2EXM8;A0A0U2EXT1;A0A0U2EXU9;A0A0U2EXZ5;A0A0U2EY31;A0A1S6YEM7;A0A1S6YEW5;A0A1S6YEW9;A0A1S6YF05;A0A1S6YF46;A0A1S6YF61;A0A1S6YFD4;A0A…	A0A023ND43_CAPHI;A0A023NDA7_CAPHI;A0A023NDC6_CAPHI;A0A023NDF4_CAPHI;A0A023NDJ3_CAPHI;A0A023NDL4_CAPHI;A0A023NDL7_CAPHI;A0A023NDZ7_CAPHI;A0A023NEC1_CAPHI;A0A023NEE8_CAPHI;A0A023NEI1_CAPHI;A0A023NEM9_CAPHI;A0A023NEU0_CAPHI;A0A023NF34_CAPHI;A0A023NF75_CAPHI;A0A023NFB3_CAPHI;A0A023NFF2_CAPHI;A0A0U1X5W3_CAPHI;A0A0U1XRN0_CAPHI;A0A0U2EVB6_CAPHI;A0A0U2EVJ4_CAPHI;A0A0U2EVP4_CAPHI;A0A0U2EVW3_CAPHI;A0A0U2EW…	ND4	2.5856e+06	2.56831e+06	2299036	2.31376e+06	2235309	3.26845e+06	2.13685e+06	2.00352e+06	2.01227e+06	2.2828e+06	2671612	2.89018e+06	4149131	2.37385e+06	2.54798e+06	3.02599e+06	3214350	2.32945e+06	2.50435e+06	3.69843e+06	2563636	2695368	2.92363e+06	2643087
DVNYGWIIR		2	0	True	False	1.04141	A0A023ND81;A0A023NDB8;A0A023NDE9;A0A023NDK2;A0A023NDL0;A0A023NDL2;A0A023NDU1;A0A023NDU6;A0A023NE23;A0A023NE29;A0A023NE30;A0A023NE73;A0A023NE82;A0A023NEB2;A0A023NEM1;A0A023NEY7;A0A023NF67;A0A023NFE5;A0A0K1W391;A0A0P0K575;A0A0P0KV78;A0A0S1LH40;A0A0S1VWM2;A0A0S1VWN1;A0A0S1VWQ9;A0A0U1YUZ3;A0A0U2EV84;A0A0U2EX49;A0A0U2EXJ4;A0A0U2EXK2;A0A0U2EXU5;A0A0U2GSQ2;A0A1L6YQ89;A0A1S6YF34;A0A1S6YF50;A0A1S6YFA3;A0A…	Cytochrome b;Cytochrome b;Cytochrome b (Fragment);Cytochrome b;Complex III subunit 3 (Fragment);Cytochrome b;Cytochrome b (Fragment);Cytochrome b;Cytochrome b;Cytochrome b (Fragment);Cytochrome b (Fragment);Cytochrome b (Fragment);Cytochrome b (Fragment);Cytochrome b (Fragment);Cytochrome b (Fragment);Cytochrome b (Fragment);Cytochrome b (Fragment);Cytochrome b (Fragment);Complex III subunit 3 (F…	A0A023ND81;A0A023NDB8;A0A023NDE9;A0A023NDK2;A0A023NDL0;A0A023NDL2;A0A023NDU1;A0A023NDU6;A0A023NE23;A0A023NE29;A0A023NE30;A0A023NE73;A0A023NE82;A0A023NEB2;A0A023NEM1;A0A023NEY7;A0A023NF67;A0A023NFE5;A0A0K1W391;A0A0P0K575;A0A0P0KV78;A0A0S1LH40;A0A0S1VWM2;A0A0S1VWN1;A0A0S1VWQ9;A0A0U1YUZ3;A0A0U2EV84;A0A0U2EX49;A0A0U2EXJ4;A0A0U2EXK2;A0A0U2EXU5;A0A0U2GSQ2;A0A1L6YQ89;A0A1S6YF34;A0A1S6YF50;A0A1S6YFA3;A0A…	A0A023ND81_CAPHI;A0A023NDB8_CAPHI;A0A023NDE9_CAPHI;A0A023NDK2_CAPHI;A0A023NDL0_CAPHI;A0A023NDL2_CAPHI;A0A023NDU1_CAPHI;A0A023NDU6_CAPHI;A0A023NE23_CAPHI;A0A023NE29_CAPHI;A0A023NE30_CAPHI;A0A023NE73_CAPHI;A0A023NE82_CAPHI;A0A023NEB2_CAPHI;A0A023NEM1_CAPHI;A0A023NEY7_CAPHI;A0A023NF67_CAPHI;A0A023NFE5_CAPHI;A0A0K1W391_CAPHI;A0A0P0K575_CAPHI;A0A0P0KV78_CAPHI;A0A0S1LH40_CAPHI;A0A0S1VWM2_CAPHI;A0A0S1VW…	CYTB;CYTB;CYTB;CYTB;CYTB;CYTB;CYTB;CYTB;CYTB;CYTB;CYTB;CYTB;CYTB;CYTB;CYTB;CYTB;CYTB;CYTB;cytb;cytb;cytb;;cyt b;cyt b;cyt b;CYTB;CYTB;CYTB;CYTB;CYTB;CYTB;cytb;Cytb;CYTB;CYTB;CYTB;CYTB;CYTB;CYTB;CYTB;;;;;;;;;;;;;;cytb;cytb;cytb;cytb;cytb;cytb;cytb;Cytb;Cytb;Cytb;Cytb;Cytb;Cytb;Cytb;cytb;cytb;CYTB;cytb;cytb;cytb;cytb;cytb;CYTB;cytB;cytB;cytB;cytB;cytB;cytB;cytB;cytB;cytB;cytB;cytB;cytB;cytB;cytB;cy…								124225		169348	150479	281168	273423	212836	249047	91046.1	145307		174364		220989	58118.6
TDAIPGR		2	0	False	False	1.14834	A0A023NDA9;A0A023NDG7;A0A023NDN9;A0A023NE02;A0A023NEH1;A0A023NEP0;A0A023NET1;A0A023NF88;A0A0U1Z976;A0A0U2EVM1;A0A1S6YEY5;A0A1S6YF94;D0VEF7;D2KMJ8;Q37430	Cytochrome-c oxidase (Fragment);Cytochrome c oxidase subunit 2 (Fragment);Cytochrome c oxidase subunit 2;Cytochrome c oxidase subunit 2 (Fragment);Cytochrome c oxidase subunit 2 (Fragment);Cytochrome c oxidase subunit 2 (Fragment);Cytochrome c oxidase subunit 2;Cytochrome c oxidase subunit 2;Cytochrome c oxidase subunit 2;Cytochrome c oxidase subunit 2;Cytochrome c oxidase subunit 2;Cytochrome c …	A0A023NDA9;A0A023NDG7;A0A023NDN9;A0A023NE02;A0A023NEH1;A0A023NEP0;A0A023NET1;A0A023NF88;A0A0U1Z976;A0A0U2EVM1;A0A1S6YEY5;A0A1S6YF94;D0VEF7;D2KMJ8;Q37430	A0A023NDA9_CAPHI;A0A023NDG7_CAPHI;A0A023NDN9_CAPHI;A0A023NE02_CAPHI;A0A023NEH1_CAPHI;A0A023NEP0_CAPHI;A0A023NET1_CAPHI;A0A023NF88_CAPHI;A0A0U1Z976_CAPHI;A0A0U2EVM1_CAPHI;A0A1S6YEY5_CAPHI;A0A1S6YF94_CAPHI;D0VEF7_CAPHI;D2KMJ8_CAPHI;COX2_CAPHI	COX2;COX2;COX2;COX2;COX2;COX2;COX2;COX2;COX2;COX2;COX2;COX2;COX2;COX2;MT-CO2	16291368	18885236	21120750	14285588	15757713	21633208	16177178	21765622	14420221	16371284	16725091	20161508	23888522	16050108	17614974	13939483	24906906	14727462	14694957	23058210	19159154	14125019	16658374	10279922
TDAIPGR		1	0	False	False	1.14834	A0A023NDA9;A0A023NDG7;A0A023NDN9;A0A023NE02;A0A023NEH1;A0A023NEP0;A0A023NET1;A0A023NF88;A0A0U1Z976;A0A0U2EVM1;A0A1S6YEY5;A0A1S6YF94;D0VEF7;D2KMJ8;Q37430	Cytochrome-c oxidase (Fragment);Cytochrome c oxidase subunit 2 (Fragment);Cytochrome c oxidase subunit 2;Cytochrome c oxidase subunit 2 (Fragment);Cytochrome c oxidase subunit 2 (Fragment);Cytochrome c oxidase subunit 2 (Fragment);Cytochrome c oxidase subunit 2;Cytochrome c oxidase subunit 2;Cytochrome c oxidase subunit 2;Cytochrome c oxidase subunit 2;Cytochrome c oxidase subunit 2;Cytochrome c …	A0A023NDA9;A0A023NDG7;A0A023NDN9;A0A023NE02;A0A023NEH1;A0A023NEP0;A0A023NET1;A0A023NF88;A0A0U1Z976;A0A0U2EVM1;A0A1S6YEY5;A0A1S6YF94;D0VEF7;D2KMJ8;Q37430	A0A023NDA9_CAPHI;A0A023NDG7_CAPHI;A0A023NDN9_CAPHI;A0A023NE02_CAPHI;A0A023NEH1_CAPHI;A0A023NEP0_CAPHI;A0A023NET1_CAPHI;A0A023NF88_CAPHI;A0A0U1Z976_CAPHI;A0A0U2EVM1_CAPHI;A0A1S6YEY5_CAPHI;A0A1S6YF94_CAPHI;D0VEF7_CAPHI;D2KMJ8_CAPHI;COX2_CAPHI	COX2;COX2;COX2;COX2;COX2;COX2;COX2;COX2;COX2;COX2;COX2;COX2;COX2;COX2;MT-CO2	2851527	2.92671e+06	3377578	2.38644e+06	2.82623e+06	1.79135e+06	2.00266e+06	1.04047e+06		2.61725e+06	2.12969e+06	2648667	2.90263e+06	2.77948e+06	2.44236e+06	3.16634e+06	2.32201e+06	2.6514e+06	2.55992e+06	4.37364e+06	2.2071e+06	2146113	2.67569e+06	1.85711e+06
LLEVDNR		2	0	False	False	1.14834	A0A023NDA9;A0A023NDG7;A0A023NDN9;A0A023NE02;A0A023NEH1;A0A023NEP0;A0A023NET1;A0A023NF88;A0A0U1Z976;A0A0U2EVM1;A0A1S6YEY5;A0A1S6YF94;D0VEF7;D2KMJ8;Q37430	Cytochrome-c oxidase (Fragment);Cytochrome c oxidase subunit 2 (Fragment);Cytochrome c oxidase subunit 2;Cytochrome c oxidase subunit 2 (Fragment);Cytochrome c oxidase subunit 2 (Fragment);Cytochrome c oxidase subunit 2 (Fragment);Cytochrome c oxidase subunit 2;Cytochrome c oxidase subunit 2;Cytochrome c oxidase subunit 2;Cytochrome c oxidase subunit 2;Cytochrome c oxidase subunit 2;Cytochrome c …	A0A023NDA9;A0A023NDG7;A0A023NDN9;A0A023NE02;A0A023NEH1;A0A023NEP0;A0A023NET1;A0A023NF88;A0A0U1Z976;A0A0U2EVM1;A0A1S6YEY5;A0A1S6YF94;D0VEF7;D2KMJ8;Q37430	A0A023NDA9_CAPHI;A0A023NDG7_CAPHI;A0A023NDN9_CAPHI;A0A023NE02_CAPHI;A0A023NEH1_CAPHI;A0A023NEP0_CAPHI;A0A023NET1_CAPHI;A0A023NF88_CAPHI;A0A0U1Z976_CAPHI;A0A0U2EVM1_CAPHI;A0A1S6YEY5_CAPHI;A0A1S6YF94_CAPHI;D0VEF7_CAPHI;D2KMJ8_CAPHI;COX2_CAPHI	COX2;COX2;COX2;COX2;COX2;COX2;COX2;COX2;COX2;COX2;COX2;COX2;COX2;COX2;MT-CO2	9865514	7.25293e+06	8163571	6.88572e+06	9527169	10532790	12805811	12793813	5070984	11967152	11959941	11600845	18772708	12237587	8.20902e+06	12946994	16991578	5.99872e+06	6613331	8768725	12402620	10285020	10593397	12495098
LLEVDNR		1	0	False	False	1.14834	A0A023NDA9;A0A023NDG7;A0A023NDN9;A0A023NE02;A0A023NEH1;A0A023NEP0;A0A023NET1;A0A023NF88;A0A0U1Z976;A0A0U2EVM1;A0A1S6YEY5;A0A1S6YF94;D0VEF7;D2KMJ8;Q37430	Cytochrome-c oxidase (Fragment);Cytochrome c oxidase subunit 2 (Fragment);Cytochrome c oxidase subunit 2;Cytochrome c oxidase subunit 2 (Fragment);Cytochrome c oxidase subunit 2 (Fragment);Cytochrome c oxidase subunit 2 (Fragment);Cytochrome c oxidase subunit 2;Cytochrome c oxidase subunit 2;Cytochrome c oxidase subunit 2;Cytochrome c oxidase subunit 2;Cytochrome c oxidase subunit 2;Cytochrome c …	A0A023NDA9;A0A023NDG7;A0A023NDN9;A0A023NE02;A0A023NEH1;A0A023NEP0;A0A023NET1;A0A023NF88;A0A0U1Z976;A0A0U2EVM1;A0A1S6YEY5;A0A1S6YF94;D0VEF7;D2KMJ8;Q37430	A0A023NDA9_CAPHI;A0A023NDG7_CAPHI;A0A023NDN9_CAPHI;A0A023NE02_CAPHI;A0A023NEH1_CAPHI;A0A023NEP0_CAPHI;A0A023NET1_CAPHI;A0A023NF88_CAPHI;A0A0U1Z976_CAPHI;A0A0U2EVM1_CAPHI;A0A1S6YEY5_CAPHI;A0A1S6YF94_CAPHI;D0VEF7_CAPHI;D2KMJ8_CAPHI;COX2_CAPHI	COX2;COX2;COX2;COX2;COX2;COX2;COX2;COX2;COX2;COX2;COX2;COX2;COX2;COX2;MT-CO2	574490	575840	708275	724465	728185	383724	308365	218044	740373	604576	686195	799698	924367	819010	595810	896235	418856	600749	624952	807637	711859	718008	663823	656084
MLISSEDVLHSWAVPSLGLK	M1(Oxidation)	3	0	False	False	1.14834	A0A023NDA9;A0A023NDG7;A0A023NDN9;A0A023NE02;A0A023NEH1;A0A023NEP0;A0A023NET1;A0A023NF88;A0A0U1Z976;A0A0U2EVM1;A0A1S6YEY5;A0A1S6YF94;D0VEF7;D2KMJ8;Q37430	Cytochrome-c oxidase (Fragment);Cytochrome c oxidase subunit 2 (Fragment);Cytochrome c oxidase subunit 2;Cytochrome c oxidase subunit 2 (Fragment);Cytochrome c oxidase subunit 2 (Fragment);Cytochrome c oxidase subunit 2 (Fragment);Cytochrome c oxidase subunit 2;Cytochrome c oxidase subunit 2;Cytochrome c oxidase subunit 2;Cytochrome c oxidase subunit 2;Cytochrome c oxidase subunit 2;Cytochrome c …	A0A023NDA9;A0A023NDG7;A0A023NDN9;A0A023NE02;A0A023NEH1;A0A023NEP0;A0A023NET1;A0A023NF88;A0A0U1Z976;A0A0U2EVM1;A0A1S6YEY5;A0A1S6YF94;D0VEF7;D2KMJ8;Q37430	A0A023NDA9_CAPHI;A0A023NDG7_CAPHI;A0A023NDN9_CAPHI;A0A023NE02_CAPHI;A0A023NEH1_CAPHI;A0A023NEP0_CAPHI;A0A023NET1_CAPHI;A0A023NF88_CAPHI;A0A0U1Z976_CAPHI;A0A0U2EVM1_CAPHI;A0A1S6YEY5_CAPHI;A0A1S6YF94_CAPHI;D0VEF7_CAPHI;D2KMJ8_CAPHI;COX2_CAPHI	COX2;COX2;COX2;COX2;COX2;COX2;COX2;COX2;COX2;COX2;COX2;COX2;COX2;COX2;MT-CO2	321933	188436	381107	213133	187557	307418	189381	161764	252746		231634		372868	284385	267999	276714	237579	208767	172155		254796	291744	255403	188066
LNQTTLMSTR		2	0	False	False	1.14834	A0A023NDA9;A0A023NDG7;A0A023NDN9;A0A023NE02;A0A023NEH1;A0A023NEP0;A0A023NET1;A0A023NF88;A0A0U1Z976;A0A0U2EVM1;A0A1S6YEY5;A0A1S6YF94;D0VEF7;D2KMJ8;Q37430	Cytochrome-c oxidase (Fragment);Cytochrome c oxidase subunit 2 (Fragment);Cytochrome c oxidase subunit 2;Cytochrome c oxidase subunit 2 (Fragment);Cytochrome c oxidase subunit 2 (Fragment);Cytochrome c oxidase subunit 2 (Fragment);Cytochrome c oxidase subunit 2;Cytochrome c oxidase subunit 2;Cytochrome c oxidase subunit 2;Cytochrome c oxidase subunit 2;Cytochrome c oxidase subunit 2;Cytochrome c …	A0A023NDA9;A0A023NDG7;A0A023NDN9;A0A023NE02;A0A023NEH1;A0A023NEP0;A0A023NET1;A0A023NF88;A0A0U1Z976;A0A0U2EVM1;A0A1S6YEY5;A0A1S6YF94;D0VEF7;D2KMJ8;Q37430	A0A023NDA9_CAPHI;A0A023NDG7_CAPHI;A0A023NDN9_CAPHI;A0A023NE02_CAPHI;A0A023NEH1_CAPHI;A0A023NEP0_CAPHI;A0A023NET1_CAPHI;A0A023NF88_CAPHI;A0A0U1Z976_CAPHI;A0A0U2EVM1_CAPHI;A0A1S6YEY5_CAPHI;A0A1S6YF94_CAPHI;D0VEF7_CAPHI;D2KMJ8_CAPHI;COX2_CAPHI	COX2;COX2;COX2;COX2;COX2;COX2;COX2;COX2;COX2;COX2;COX2;COX2;COX2;COX2;MT-CO2	1.93916e+06	2.26227e+06	3.1898e+06	1.73868e+06	1593700	2263354	1658548	2340817	2204792	3.22574e+06	2000062	2.74422e+06	5.15024e+06	4253413	3.17676e+06	2.16396e+06	2435102	1896904	2.04634e+06	2.83041e+06	3.70368e+06	4.01033e+06	4010379	3.21317e+06
VVLPMEMTIR		2	0	False	False	1.14834	A0A023NDA9;A0A023NDG7;A0A023NDN9;A0A023NE02;A0A023NEH1;A0A023NEP0;A0A023NET1;A0A023NF88;A0A0U1Z976;A0A0U2EVM1;A0A1S6YEY5;A0A1S6YF94;D0VEF7;D2KMJ8;Q37430	Cytochrome-c oxidase (Fragment);Cytochrome c oxidase subunit 2 (Fragment);Cytochrome c oxidase subunit 2;Cytochrome c oxidase subunit 2 (Fragment);Cytochrome c oxidase subunit 2 (Fragment);Cytochrome c oxidase subunit 2 (Fragment);Cytochrome c oxidase subunit 2;Cytochrome c oxidase subunit 2;Cytochrome c oxidase subunit 2;Cytochrome c oxidase subunit 2;Cytochrome c oxidase subunit 2;Cytochrome c …	A0A023NDA9;A0A023NDG7;A0A023NDN9;A0A023NE02;A0A023NEH1;A0A023NEP0;A0A023NET1;A0A023NF88;A0A0U1Z976;A0A0U2EVM1;A0A1S6YEY5;A0A1S6YF94;D0VEF7;D2KMJ8;Q37430	A0A023NDA9_CAPHI;A0A023NDG7_CAPHI;A0A023NDN9_CAPHI;A0A023NE02_CAPHI;A0A023NEH1_CAPHI;A0A023NEP0_CAPHI;A0A023NET1_CAPHI;A0A023NF88_CAPHI;A0A0U1Z976_CAPHI;A0A0U2EVM1_CAPHI;A0A1S6YEY5_CAPHI;A0A1S6YF94_CAPHI;D0VEF7_CAPHI;D2KMJ8_CAPHI;COX2_CAPHI	COX2;COX2;COX2;COX2;COX2;COX2;COX2;COX2;COX2;COX2;COX2;COX2;COX2;COX2;MT-CO2	22146852	22410938	18765894	14928176	22087764	18153126	16029587	14759512	17135170	21113164	19799500	24707022	38855644	18245682	23997244	25500118	18384670	16298985	23063888	25582744	24722642	24092864	22798312	28637910
VVLPMEMTIR	M5(Oxidation)	2	0	False	False	1.14834	A0A023NDA9;A0A023NDG7;A0A023NDN9;A0A023NE02;A0A023NEH1;A0A023NEP0;A0A023NET1;A0A023NF88;A0A0U1Z976;A0A0U2EVM1;A0A1S6YEY5;A0A1S6YF94;D0VEF7;D2KMJ8;Q37430	Cytochrome-c oxidase (Fragment);Cytochrome c oxidase subunit 2 (Fragment);Cytochrome c oxidase subunit 2;Cytochrome c oxidase subunit 2 (Fragment);Cytochrome c oxidase subunit 2 (Fragment);Cytochrome c oxidase subunit 2 (Fragment);Cytochrome c oxidase subunit 2;Cytochrome c oxidase subunit 2;Cytochrome c oxidase subunit 2;Cytochrome c oxidase subunit 2;Cytochrome c oxidase subunit 2;Cytochrome c …	A0A023NDA9;A0A023NDG7;A0A023NDN9;A0A023NE02;A0A023NEH1;A0A023NEP0;A0A023NET1;A0A023NF88;A0A0U1Z976;A0A0U2EVM1;A0A1S6YEY5;A0A1S6YF94;D0VEF7;D2KMJ8;Q37430	A0A023NDA9_CAPHI;A0A023NDG7_CAPHI;A0A023NDN9_CAPHI;A0A023NE02_CAPHI;A0A023NEH1_CAPHI;A0A023NEP0_CAPHI;A0A023NET1_CAPHI;A0A023NF88_CAPHI;A0A0U1Z976_CAPHI;A0A0U2EVM1_CAPHI;A0A1S6YEY5_CAPHI;A0A1S6YF94_CAPHI;D0VEF7_CAPHI;D2KMJ8_CAPHI;COX2_CAPHI	COX2;COX2;COX2;COX2;COX2;COX2;COX2;COX2;COX2;COX2;COX2;COX2;COX2;COX2;MT-CO2	266108	215425								238566			411559			298493	594686							495131
VVLPMEMTIR	M7(Oxidation)	2	0	False	False	1.14834	A0A023NDA9;A0A023NDG7;A0A023NDN9;A0A023NE02;A0A023NEH1;A0A023NEP0;A0A023NET1;A0A023NF88;A0A0U1Z976;A0A0U2EVM1;A0A1S6YEY5;A0A1S6YF94;D0VEF7;D2KMJ8;Q37430	Cytochrome-c oxidase (Fragment);Cytochrome c oxidase subunit 2 (Fragment);Cytochrome c oxidase subunit 2;Cytochrome c oxidase subunit 2 (Fragment);Cytochrome c oxidase subunit 2 (Fragment);Cytochrome c oxidase subunit 2 (Fragment);Cytochrome c oxidase subunit 2;Cytochrome c oxidase subunit 2;Cytochrome c oxidase subunit 2;Cytochrome c oxidase subunit 2;Cytochrome c oxidase subunit 2;Cytochrome c …	A0A023NDA9;A0A023NDG7;A0A023NDN9;A0A023NE02;A0A023NEH1;A0A023NEP0;A0A023NET1;A0A023NF88;A0A0U1Z976;A0A0U2EVM1;A0A1S6YEY5;A0A1S6YF94;D0VEF7;D2KMJ8;Q37430	A0A023NDA9_CAPHI;A0A023NDG7_CAPHI;A0A023NDN9_CAPHI;A0A023NE02_CAPHI;A0A023NEH1_CAPHI;A0A023NEP0_CAPHI;A0A023NET1_CAPHI;A0A023NF88_CAPHI;A0A0U1Z976_CAPHI;A0A0U2EVM1_CAPHI;A0A1S6YEY5_CAPHI;A0A1S6YF94_CAPHI;D0VEF7_CAPHI;D2KMJ8_CAPHI;COX2_CAPHI	COX2;COX2;COX2;COX2;COX2;COX2;COX2;COX2;COX2;COX2;COX2;COX2;COX2;COX2;MT-CO2										202245	506620		335387										281339
ILYMMDEINNPSLTVK	M4(Oxidation)	2	0	False	False	1.14834	A0A023NDA9;A0A023NDG7;A0A023NDN9;A0A023NE02;A0A023NEH1;A0A023NEP0;A0A023NET1;A0A023NF88;A0A0U1Z976;A0A0U2EVM1;A0A1S6YEY5;A0A1S6YF94;D0VEF7;D2KMJ8;Q37430	Cytochrome-c oxidase (Fragment);Cytochrome c oxidase subunit 2 (Fragment);Cytochrome c oxidase subunit 2;Cytochrome c oxidase subunit 2 (Fragment);Cytochrome c oxidase subunit 2 (Fragment);Cytochrome c oxidase subunit 2 (Fragment);Cytochrome c oxidase subunit 2;Cytochrome c oxidase subunit 2;Cytochrome c oxidase subunit 2;Cytochrome c oxidase subunit 2;Cytochrome c oxidase subunit 2;Cytochrome c …	A0A023NDA9;A0A023NDG7;A0A023NDN9;A0A023NE02;A0A023NEH1;A0A023NEP0;A0A023NET1;A0A023NF88;A0A0U1Z976;A0A0U2EVM1;A0A1S6YEY5;A0A1S6YF94;D0VEF7;D2KMJ8;Q37430	A0A023NDA9_CAPHI;A0A023NDG7_CAPHI;A0A023NDN9_CAPHI;A0A023NE02_CAPHI;A0A023NEH1_CAPHI;A0A023NEP0_CAPHI;A0A023NET1_CAPHI;A0A023NF88_CAPHI;A0A0U1Z976_CAPHI;A0A0U2EVM1_CAPHI;A0A1S6YEY5_CAPHI;A0A1S6YF94_CAPHI;D0VEF7_CAPHI;D2KMJ8_CAPHI;COX2_CAPHI	COX2;COX2;COX2;COX2;COX2;COX2;COX2;COX2;COX2;COX2;COX2;COX2;COX2;COX2;MT-CO2	286113	91097.4	287583	136147	129750	169811	182358	268262		40950.8		161605	325036	170559	258831		260321		111446	248877	245714	230558	245480	228642
ILYMMDEINNPSLTVK	M4(Oxidation);M5(Oxidation)	2	0	False	False	1.14834	A0A023NDA9;A0A023NDG7;A0A023NDN9;A0A023NE02;A0A023NEH1;A0A023NEP0;A0A023NET1;A0A023NF88;A0A0U1Z976;A0A0U2EVM1;A0A1S6YEY5;A0A1S6YF94;D0VEF7;D2KMJ8;Q37430	Cytochrome-c oxidase (Fragment);Cytochrome c oxidase subunit 2 (Fragment);Cytochrome c oxidase subunit 2;Cytochrome c oxidase subunit 2 (Fragment);Cytochrome c oxidase subunit 2 (Fragment);Cytochrome c oxidase subunit 2 (Fragment);Cytochrome c oxidase subunit 2;Cytochrome c oxidase subunit 2;Cytochrome c oxidase subunit 2;Cytochrome c oxidase subunit 2;Cytochrome c oxidase subunit 2;Cytochrome c …	A0A023NDA9;A0A023NDG7;A0A023NDN9;A0A023NE02;A0A023NEH1;A0A023NEP0;A0A023NET1;A0A023NF88;A0A0U1Z976;A0A0U2EVM1;A0A1S6YEY5;A0A1S6YF94;D0VEF7;D2KMJ8;Q37430	A0A023NDA9_CAPHI;A0A023NDG7_CAPHI;A0A023NDN9_CAPHI;A0A023NE02_CAPHI;A0A023NEH1_CAPHI;A0A023NEP0_CAPHI;A0A023NET1_CAPHI;A0A023NF88_CAPHI;A0A0U1Z976_CAPHI;A0A0U2EVM1_CAPHI;A0A1S6YEY5_CAPHI;A0A1S6YF94_CAPHI;D0VEF7_CAPHI;D2KMJ8_CAPHI;COX2_CAPHI	COX2;COX2;COX2;COX2;COX2;COX2;COX2;COX2;COX2;COX2;COX2;COX2;COX2;COX2;MT-CO2			202109														207801
FNYSSNMFK		2	0	False	False	1.04498	A0A023NEL9;A0A023NEQ2;A0A023NF59;A0A0C5GSK6;A0A0U2EVQ3;A0A0U2EW94;A0A0U2EX00;A0A0U2EX67;A0A0U2EXW4;A0A0X9FTR1;A0A1S6YEM2;A0A1S6YER7;A0A1S6YF10;A0A1S6YF43;A0A1S6YFE4;A0A1S6YFK0;A0A1S6YFL3;A0A1S6YGW3;A0A5Q2MNY1;D0VEG4;E0XJX1;S6ALS6;S6ASX0;S6AZG6;S6B415;S6BTT4	NADH-ubiquinone oxidoreductase chain 5	A0A023NEL9;A0A023NEQ2;A0A023NF59;A0A0C5GSK6;A0A0U2EVQ3;A0A0U2EW94;A0A0U2EX00;A0A0U2EX67;A0A0U2EXW4;A0A0X9FTR1;A0A1S6YEM2;A0A1S6YER7;A0A1S6YF10;A0A1S6YF43;A0A1S6YFE4;A0A1S6YFK0;A0A1S6YFL3;A0A1S6YGW3;A0A5Q2MNY1;D0VEG4;E0XJX1;S6ALS6;S6ASX0;S6AZG6;S6B415;S6BTT4	A0A023NEL9_CAPHI;A0A023NEQ2_CAPHI;A0A023NF59_CAPHI;A0A0C5GSK6_CAPHI;A0A0U2EVQ3_CAPHI;A0A0U2EW94_CAPHI;A0A0U2EX00_CAPHI;A0A0U2EX67_CAPHI;A0A0U2EXW4_CAPHI;A0A0X9FTR1_CAPHI;A0A1S6YEM2_CAPHI;A0A1S6YER7_CAPHI;A0A1S6YF10_CAPHI;A0A1S6YF43_CAPHI;A0A1S6YFE4_CAPHI;A0A1S6YFK0_CAPHI;A0A1S6YFL3_CAPHI;A0A1S6YGW3_CAPHI;A0A5Q2MNY1_CAPHI;D0VEG4_CAPHI;E0XJX1_CAPHI;S6ALS6_CAPHI;S6ASX0_CAPHI;S6AZG6_CAPHI;S6B415_CAPH…	ND5	328882	277511	209295		208436	456004		614623		242273			322624	273232	265153	219775		155006	293791	222609	351474		263097	289241
TISQAQMK		2	0	False	False	1.04498	A0A023NEL9;A0A023NEQ2;A0A023NF59;A0A0C5GSK6;A0A0U2EVQ3;A0A0U2EW94;A0A0U2EX00;A0A0U2EX67;A0A0U2EXW4;A0A0X9FTR1;A0A1S6YEM2;A0A1S6YER7;A0A1S6YF10;A0A1S6YF43;A0A1S6YFE4;A0A1S6YFK0;A0A1S6YFL3;A0A1S6YGW3;A0A5Q2MNY1;D0VEG4;E0XJX1;S6ALS6;S6ASX0;S6AZG6;S6B415;S6BTT4	NADH-ubiquinone oxidoreductase chain 5	A0A023NEL9;A0A023NEQ2;A0A023NF59;A0A0C5GSK6;A0A0U2EVQ3;A0A0U2EW94;A0A0U2EX00;A0A0U2EX67;A0A0U2EXW4;A0A0X9FTR1;A0A1S6YEM2;A0A1S6YER7;A0A1S6YF10;A0A1S6YF43;A0A1S6YFE4;A0A1S6YFK0;A0A1S6YFL3;A0A1S6YGW3;A0A5Q2MNY1;D0VEG4;E0XJX1;S6ALS6;S6ASX0;S6AZG6;S6B415;S6BTT4	A0A023NEL9_CAPHI;A0A023NEQ2_CAPHI;A0A023NF59_CAPHI;A0A0C5GSK6_CAPHI;A0A0U2EVQ3_CAPHI;A0A0U2EW94_CAPHI;A0A0U2EX00_CAPHI;A0A0U2EX67_CAPHI;A0A0U2EXW4_CAPHI;A0A0X9FTR1_CAPHI;A0A1S6YEM2_CAPHI;A0A1S6YER7_CAPHI;A0A1S6YF10_CAPHI;A0A1S6YF43_CAPHI;A0A1S6YFE4_CAPHI;A0A1S6YFK0_CAPHI;A0A1S6YFL3_CAPHI;A0A1S6YGW3_CAPHI;A0A5Q2MNY1_CAPHI;D0VEG4_CAPHI;E0XJX1_CAPHI;S6ALS6_CAPHI;S6ASX0_CAPHI;S6AZG6_CAPHI;S6B415_CAPH…	ND5			1.62942e+06			8.19197e+06	9058674	10803915			4761972	5312416	6.615e+06			1.44254e+06	9102191		4.4982e+06		6215587
LTPYMNLTMSQK		2	0	False	False	1.04498	A0A023NEL9;A0A023NEQ2;A0A023NF59;A0A0C5GSK6;A0A0U2EVQ3;A0A0U2EW94;A0A0U2EX00;A0A0U2EX67;A0A0U2EXW4;A0A0X9FTR1;A0A1S6YEM2;A0A1S6YER7;A0A1S6YF10;A0A1S6YF43;A0A1S6YFE4;A0A1S6YFK0;A0A1S6YFL3;A0A1S6YGW3;A0A5Q2MNY1;D0VEG4;E0XJX1;S6ALS6;S6ASX0;S6AZG6;S6B415;S6BTT4	NADH-ubiquinone oxidoreductase chain 5	A0A023NEL9;A0A023NEQ2;A0A023NF59;A0A0C5GSK6;A0A0U2EVQ3;A0A0U2EW94;A0A0U2EX00;A0A0U2EX67;A0A0U2EXW4;A0A0X9FTR1;A0A1S6YEM2;A0A1S6YER7;A0A1S6YF10;A0A1S6YF43;A0A1S6YFE4;A0A1S6YFK0;A0A1S6YFL3;A0A1S6YGW3;A0A5Q2MNY1;D0VEG4;E0XJX1;S6ALS6;S6ASX0;S6AZG6;S6B415;S6BTT4	A0A023NEL9_CAPHI;A0A023NEQ2_CAPHI;A0A023NF59_CAPHI;A0A0C5GSK6_CAPHI;A0A0U2EVQ3_CAPHI;A0A0U2EW94_CAPHI;A0A0U2EX00_CAPHI;A0A0U2EX67_CAPHI;A0A0U2EXW4_CAPHI;A0A0X9FTR1_CAPHI;A0A1S6YEM2_CAPHI;A0A1S6YER7_CAPHI;A0A1S6YF10_CAPHI;A0A1S6YF43_CAPHI;A0A1S6YFE4_CAPHI;A0A1S6YFK0_CAPHI;A0A1S6YFL3_CAPHI;A0A1S6YGW3_CAPHI;A0A5Q2MNY1_CAPHI;D0VEG4_CAPHI;E0XJX1_CAPHI;S6ALS6_CAPHI;S6ASX0_CAPHI;S6AZG6_CAPHI;S6B415_CAPH…	ND5	1.01641e+06	1.49602e+06	888136	813144	1.15474e+06	1.29287e+06	1.01483e+06			1.28378e+06	1.45511e+06	1.67762e+06	2116356		1.29988e+06	929879		971118	1.02199e+06	1.54019e+06			1.15912e+06	1.10859e+06
KMGGLFK	M2(Oxidation)	2	1	False	False	1.04498	A0A023NEL9;A0A023NEQ2;A0A023NF59;A0A0C5GSK6;A0A0U2EVQ3;A0A0U2EW94;A0A0U2EX00;A0A0U2EX67;A0A0U2EXW4;A0A0X9FTR1;A0A1S6YEM2;A0A1S6YER7;A0A1S6YF10;A0A1S6YF43;A0A1S6YFE4;A0A1S6YFK0;A0A1S6YFL3;A0A1S6YGW3;A0A5Q2MNY1;D0VEG4;E0XJX1;S6ALS6;S6ASX0;S6AZG6;S6B415;S6BTT4	NADH-ubiquinone oxidoreductase chain 5	A0A023NEL9;A0A023NEQ2;A0A023NF59;A0A0C5GSK6;A0A0U2EVQ3;A0A0U2EW94;A0A0U2EX00;A0A0U2EX67;A0A0U2EXW4;A0A0X9FTR1;A0A1S6YEM2;A0A1S6YER7;A0A1S6YF10;A0A1S6YF43;A0A1S6YFE4;A0A1S6YFK0;A0A1S6YFL3;A0A1S6YGW3;A0A5Q2MNY1;D0VEG4;E0XJX1;S6ALS6;S6ASX0;S6AZG6;S6B415;S6BTT4	A0A023NEL9_CAPHI;A0A023NEQ2_CAPHI;A0A023NF59_CAPHI;A0A0C5GSK6_CAPHI;A0A0U2EVQ3_CAPHI;A0A0U2EW94_CAPHI;A0A0U2EX00_CAPHI;A0A0U2EX67_CAPHI;A0A0U2EXW4_CAPHI;A0A0X9FTR1_CAPHI;A0A1S6YEM2_CAPHI;A0A1S6YER7_CAPHI;A0A1S6YF10_CAPHI;A0A1S6YF43_CAPHI;A0A1S6YFE4_CAPHI;A0A1S6YFK0_CAPHI;A0A1S6YFL3_CAPHI;A0A1S6YGW3_CAPHI;A0A5Q2MNY1_CAPHI;D0VEG4_CAPHI;E0XJX1_CAPHI;S6ALS6_CAPHI;S6ASX0_CAPHI;S6AZG6_CAPHI;S6B415_CAPH…	ND5					2644151
GIPYWIVK		2	0	True	True	1.08387	A0A060INS8	Cathepsin H	A0A060INS8	A0A060INS8_CAPHI	CTSH	507817	303159	1.22706e+06		610101	424072	839016				675945				235520			272623	531018			539551	225554	524337
GIYSSTSCHK	C8(Carbamidomethyl)	2	1	True	True	1.08387	A0A060INS8	Cathepsin H	A0A060INS8	A0A060INS8_CAPHI	CTSH		81354.3				111025	403165	189036						88122.1					125884			79195.6
LPFLAEQQLVDCAQNFNNHGCQGGLPSQAFEYIR	C12(Carbamidomethyl);C21(Carbamidomethyl)	4	2	True	True	1.08387	A0A060INS8	Cathepsin H	A0A060INS8	A0A060INS8_CAPHI	CTSH	326032		266933			633774	333703		377965						363572
GNFVTPVK		2	0	True	True	1.08387	A0A060INS8	Cathepsin H	A0A060INS8	A0A060INS8_CAPHI	CTSH				1.23835e+06		927094	2.02765e+06	946337									1.2192e+06
GYFLIER		2	0	True	True	1.08387	A0A060INS8	Cathepsin H	A0A060INS8	A0A060INS8_CAPHI	CTSH			2014305		542109									163344
DHDVSSYVEGCTL	C11(Carbamidomethyl)	2	1	False	False	1.12115	A0A075BX66;M1NK02;M9PPI4	Lysozyme	A0A075BX66;M1NK02;M9PPI4	A0A075BX66_CAPHI;M1NK02_CAPHI;M9PPI4_CAPHI	;TGKLyz;LOC102172331	223105		453001	527143				1.19403e+06	496334	372459	179454	377972	156478	113015	194996	75577.4	131640	1.39831e+06	549597	224356	400799	419413	582570	511906
LGLDDYK		2	0	False	False	1.12115	A0A075BX66;M1NK02;M9PPI4	Lysozyme	A0A075BX66;M1NK02;M9PPI4	A0A075BX66_CAPHI;M1NK02_CAPHI;M9PPI4_CAPHI	;TGKLyz;LOC102172331	470245		507343	887406				1374463	684171		158653	395975						2.05234e+06	514353		758263	528801	566430	501691
WWCNDGK	C3(Carbamidomethyl)	2	1	False	False	1.12115	A0A075BX66;M1NK02;M9PPI4	Lysozyme	A0A075BX66;M1NK02;M9PPI4	A0A075BX66_CAPHI;M1NK02_CAPHI;M9PPI4_CAPHI	;TGKLyz;LOC102172331								250203	168788				211696										157246
KLGLDDYK		2	1	False	False	1.12115	A0A075BX66;M1NK02;M9PPI4	Lysozyme	A0A075BX66;M1NK02;M9PPI4	A0A075BX66_CAPHI;M1NK02_CAPHI;M9PPI4_CAPHI	;TGKLyz;LOC102172331				301040				909333						589279
AGAVNPTIK		2	0	False	False	1.09512	A0A075TCY1;A0A452FGG5	Dipeptidyl peptidase 4	A0A075TCY1;A0A452FGG5	A0A075TCY1_CAPHI;A0A452FGG5_CAPHI	DPP4	784550	619761	662872		1.05521e+06	953922		722350	1777803	531827		1.43108e+06	1.82243e+06	1.65369e+06	1.0769e+06	479920	921591	611246	534347	600699	768338	1.02024e+06	782864	712578
TYTLADYLK		2	0	False	False	1.09512	A0A075TCY1;A0A452FGG5	Dipeptidyl peptidase 4	A0A075TCY1;A0A452FGG5	A0A075TCY1_CAPHI;A0A452FGG5_CAPHI	DPP4	333000		409556	391117	538026	408265	156594	307014	643522	340873	477053	511204	648711	506052		354478	388614	450239	374498	281181	508624		366748	380815
VLENNSDLDQMLQDVQMPSK		3	0	False	False	1.09512	A0A075TCY1;A0A452FGG5	Dipeptidyl peptidase 4	A0A075TCY1;A0A452FGG5	A0A075TCY1_CAPHI;A0A452FGG5_CAPHI	DPP4	216188	228094		291192	314669			186970	468809	211197	253693	290740	348741	230372	216362	175770	286996	322293	290985	260547	235119	227033	250094	243393
VLENNSDLDQMLQDVQMPSK		2	0	False	False	1.09512	A0A075TCY1;A0A452FGG5	Dipeptidyl peptidase 4	A0A075TCY1;A0A452FGG5	A0A075TCY1_CAPHI;A0A452FGG5_CAPHI	DPP4	220432	198897		214357	347206	219480		126035	273849	275664	224781	252884	286675	253514	241213	336970	166840	285569	232973			231105	214651	186284
WISSVGR		2	0	True	False	1.09512	A0A075TCY1;A0A452FGG5	Dipeptidyl peptidase 4	A0A075TCY1;A0A452FGG5	A0A075TCY1_CAPHI;A0A452FGG5_CAPHI	DPP4			898324	648781	1.39825e+06	943547			886778		1.18333e+06	1.12868e+06	1.50345e+06	886667	736009		933195				739307	898784	925354	1.01545e+06
QLITEER		2	0	False	False	1.09512	A0A075TCY1;A0A452FGG5	Dipeptidyl peptidase 4	A0A075TCY1;A0A452FGG5	A0A075TCY1_CAPHI;A0A452FGG5_CAPHI	DPP4		1.24742e+06	1.08066e+06						2.07336e+06		1.96267e+06		1.64979e+06	717582		1.04666e+06		706450		1.66825e+06	1.12385e+06
LGTFEVEDQIEATR		2	0	False	False	1.09512	A0A075TCY1;A0A452FGG5	Dipeptidyl peptidase 4	A0A075TCY1;A0A452FGG5	A0A075TCY1_CAPHI;A0A452FGG5_CAPHI	DPP4		402903			494758					213558			407604
MGFVDDKR		2	1	False	False	1.09512	A0A075TCY1;A0A452FGG5	Dipeptidyl peptidase 4	A0A075TCY1;A0A452FGG5	A0A075TCY1_CAPHI;A0A452FGG5_CAPHI	DPP4				316645		3.2188e+06																		7938364
WEYYDSVYTER		2	0	False	False	1.09512	A0A075TCY1;A0A452FGG5	Dipeptidyl peptidase 4	A0A075TCY1;A0A452FGG5	A0A075TCY1_CAPHI;A0A452FGG5_CAPHI	DPP4					123474				136251
IMHAINR		2	0	False	False	1.09512	A0A075TCY1;A0A452FGG5	Dipeptidyl peptidase 4	A0A075TCY1;A0A452FGG5	A0A075TCY1_CAPHI;A0A452FGG5_CAPHI	DPP4																								811727
VEGVVCK	C6(Carbamidomethyl)	1	1	True	True	1.13409	A0A075VRE8	Cellular retinol binding protein 1 (Fragment)	A0A075VRE8	A0A075VRE8_CAPHI	CRBP1	734073	636903	979325	1.0151e+06	715652	302151	671420	267688	949359	782816	414493	826117	289916	594981	578752	637807	326111	699470	1.38398e+06	511161	701661	740755	817260	738331
VEGVVCK	C6(Carbamidomethyl)	2	1	True	True	1.13409	A0A075VRE8	Cellular retinol binding protein 1 (Fragment)	A0A075VRE8	A0A075VRE8_CAPHI	CRBP1	2.50813e+06	2884697	4757344	3.28136e+06		2635417	6046265	4.23417e+06	4216138	4.90919e+06	5.55895e+06	5.39911e+06	2.73806e+06	3409158	4.24977e+06	1.32555e+06	2.94363e+06		2760663		4.66663e+06	4.67358e+06	3140530	4983355
EFEEDLTGIDDRK		2	1	True	True	1.13409	A0A075VRE8	Cellular retinol binding protein 1 (Fragment)	A0A075VRE8	A0A075VRE8_CAPHI	CRBP1	431490	353680	614280	669655	385400	380864	770592	467838	522272	574040	402492	522333	229265	282728	284404	162381	378313	335512	800635	210404	426619	655612	403626	686039
EFEEDLTGIDDRK		3	1	True	True	1.13409	A0A075VRE8	Cellular retinol binding protein 1 (Fragment)	A0A075VRE8	A0A075VRE8_CAPHI	CRBP1	491945	439458	791497	940551	606932			951276	799732	584942	855123	1078428	782737	982728	788473	437240		595224	1.0251e+06	604365	977661	772729	569137	837307
MLANENFEEYLR		2	0	True	True	1.13409	A0A075VRE8	Cellular retinol binding protein 1 (Fragment)	A0A075VRE8	A0A075VRE8_CAPHI	CRBP1	1.2561e+06	965559	1.54049e+06	2111238	1.2121e+06	1.28711e+06	2.79071e+06	1.98412e+06	1.5857e+06	1.18948e+06	1432955	2.1579e+06	1.0031e+06	1.07031e+06	1.28858e+06	912142	1.01627e+06	1.45243e+06	2.79641e+06	1.03971e+06	1.66887e+06	1.49553e+06	1.29932e+06	1.19139e+06
MLANENFEEYLR	M1(Oxidation)	2	0	True	True	1.13409	A0A075VRE8	Cellular retinol binding protein 1 (Fragment)	A0A075VRE8	A0A075VRE8_CAPHI	CRBP1	149710		215182	202187	155606		432711	417648			163592	153685	143315		108026	155133	151531		164588		153087	142105		142335
EFEEDLTGIDDR		2	0	True	True	1.13409	A0A075VRE8	Cellular retinol binding protein 1 (Fragment)	A0A075VRE8	A0A075VRE8_CAPHI	CRBP1	331435		757085	547250			894838	490002		257104	367405	158710		235925	303959	434929	480398		400905		421040	313299	614506	432531
PVDFTGYWK		2	0	True	True	1.13409	A0A075VRE8	Cellular retinol binding protein 1 (Fragment)	A0A075VRE8	A0A075VRE8_CAPHI	CRBP1	670334	648752	1.22493e+06	907164	593294	763023	1820959	915088	1.16787e+06	1.03784e+06	940416	1.34866e+06	623674	1.12253e+06	932791	738356	771289	886151	1.30911e+06	545168	904056	937838	674675	768851
NYIMDFQVGK		2	0	True	True	1.13409	A0A075VRE8	Cellular retinol binding protein 1 (Fragment)	A0A075VRE8	A0A075VRE8_CAPHI	CRBP1	291357		472528				381877	796571		198196		286120		270006	159489				382583		288946	327335	359486
ALDVNVALR		2	0	True	True	1.13409	A0A075VRE8	Cellular retinol binding protein 1 (Fragment)	A0A075VRE8	A0A075VRE8_CAPHI	CRBP1	835814	977306	1.26307e+06	1.99844e+06	1.05568e+06	1468223	3233748	1095075	918973	620854	1515259	1.20719e+06	198670	743228	373173	699440	731261	565487	1.487e+06		1.33311e+06		920494	917728
ALDVNVALRK		2	1	True	True	1.13409	A0A075VRE8	Cellular retinol binding protein 1 (Fragment)	A0A075VRE8	A0A075VRE8_CAPHI	CRBP1	154085		150436	204341			238838		176544	82261.3		76980		72563.7				162824
ALDVNVALRK		3	1	True	True	1.13409	A0A075VRE8	Cellular retinol binding protein 1 (Fragment)	A0A075VRE8	A0A075VRE8_CAPHI	CRBP1			663114	222253		1.66765e+06			332998									227006
IANLLKPDKEIVQEGDHMIIR		5	1	True	True	1.13409	A0A075VRE8	Cellular retinol binding protein 1 (Fragment)	A0A075VRE8	A0A075VRE8_CAPHI	CRBP1	471690	188504	610630	366037	139215				477318	353887	237799	359981	136939	433128	230960	171997		272604		161715	183702		130370
IANLLKPDKEIVQEGDHMIIR		4	1	True	True	1.13409	A0A075VRE8	Cellular retinol binding protein 1 (Fragment)	A0A075VRE8	A0A075VRE8_CAPHI	CRBP1	924944		616778	427491	203926				421361					237324	253610	333769		387824	159580	292977	213805
IANLLKPDKEIVQEGDHMIIR		3	1	True	True	1.13409	A0A075VRE8	Cellular retinol binding protein 1 (Fragment)	A0A075VRE8	A0A075VRE8_CAPHI	CRBP1	576585	219535	623552						935091					553357		429092		552159
IANLLKPDK		2	0	True	True	1.13409	A0A075VRE8	Cellular retinol binding protein 1 (Fragment)	A0A075VRE8	A0A075VRE8_CAPHI	CRBP1			705318	540037			677605	157799	350057	388846							313278	176866	412277		435271	409033	371895	363373
NYIMDFQVGKEFEEDLTGIDDRK		4	2	True	True	1.13409	A0A075VRE8	Cellular retinol binding protein 1 (Fragment)	A0A075VRE8	A0A075VRE8_CAPHI	CRBP1			106365						76634
ALDIDFATR		2	0	True	True	1.09788	A0A075VSP3	Cellular retinol binding protein 2 (Fragment)	A0A075VSP3	A0A075VSP3_CAPHI	CRBP2		423961		986972			805999			534293	491646								972223		520219		461478	467336
FATVVEELFR		2	0	True	False	1.04376	A0A076FU27;A0A076FZV9;A0A452EV13	Apoptosis regulator Bcl-2	A0A076FU27;A0A076FZV9;A0A452EV13	A0A076FU27_CAPHI;A0A076FZV9_CAPHI;A0A452EV13_CAPHI	bcl-2;bcl-2;BCL2			98522.8				112281		83219.3	78991.8	79330.5	74082.9	83016.7	114005									66934.9
MAHAGGTGYDNR		3	0	True	False	1.04376	A0A076FU27;A0A076FZV9;A0A452EV13	Apoptosis regulator Bcl-2	A0A076FU27;A0A076FZV9;A0A452EV13	A0A076FU27_CAPHI;A0A076FZV9_CAPHI;A0A452EV13_CAPHI	bcl-2;bcl-2;BCL2	319573			248248					134001
TGALLLQGFIQDR		2	0	True	True	1.09641	A0A076FVB8	Bax	A0A076FVB8	A0A076FVB8_CAPHI	bax	517147	420367	652996	567377	504812	621632	754928	524894	554408	504462	460578	421049	519098	448459	534767	643096	520295	452258	325582		462361		490816	541605
KLSECLK	C5(Carbamidomethyl)	2	2	True	True	1.09641	A0A076FVB8	Bax	A0A076FVB8	A0A076FVB8_CAPHI	bax							1.09677e+06
TVDNFVALATGEK		2	0	True	False	1.14896	A0A097C2Y8;A0A452F9Y8	Peptidyl-prolyl cis-trans isomerase (Fragment);Peptidyl-prolyl cis-trans isomerase	A0A097C2Y8;A0A452F9Y8	A0A097C2Y8_CAPHI;A0A452F9Y8_CAPHI	PPIB	95625664	48118936	66693732	68542400	39831908	51346280	78858208	85279736	34937148	53061896	64387724	68183648	96993808	63757292	76981632	81313080	89871616	39048608	74722384	75022208	76722544	67601688	62019328	75052368
TVDNFVALATGEK		1	0	True	False	1.14896	A0A097C2Y8;A0A452F9Y8	Peptidyl-prolyl cis-trans isomerase (Fragment);Peptidyl-prolyl cis-trans isomerase	A0A097C2Y8;A0A452F9Y8	A0A097C2Y8_CAPHI;A0A452F9Y8_CAPHI	PPIB	3747364	2.3881e+06	4.41927e+06	1.98762e+06	2.57162e+06	1.27457e+06	1.75675e+06	1084556	2.01437e+06	2.60867e+06	2294973	2134502	2.56048e+06	3.28607e+06	3.04729e+06	4415026	2.08524e+06	2384139	3.19152e+06	4.2528e+06	3.089e+06	2.66235e+06	2.92457e+06	2.91641e+06
TVDNFVALATGEK		3	0	True	False	1.14896	A0A097C2Y8;A0A452F9Y8	Peptidyl-prolyl cis-trans isomerase (Fragment);Peptidyl-prolyl cis-trans isomerase	A0A097C2Y8;A0A452F9Y8	A0A097C2Y8_CAPHI;A0A452F9Y8_CAPHI	PPIB	491608	527597	751976	841725	444000	199707	461238	307850	418563	649169	864822	1.09453e+06	1294116	671818	981700	633930	350223	651789	500661	835725	1.23263e+06	921167	889123	1.1454e+06
IGDEDIGR		2	0	True	False	1.14896	A0A097C2Y8;A0A452F9Y8	Peptidyl-prolyl cis-trans isomerase (Fragment);Peptidyl-prolyl cis-trans isomerase	A0A097C2Y8;A0A452F9Y8	A0A097C2Y8_CAPHI;A0A452F9Y8_CAPHI	PPIB	58745904	38078656	30685182	46818048	25156622	40200720	55347060	64030552	21798006	26671232	48551264	34677808	53714344	40748012	37922960	49875980	61469964	23132368	65727236	39573664	27662964	40688884	54945092	46188828
IGDEDIGR		1	0	True	False	1.14896	A0A097C2Y8;A0A452F9Y8	Peptidyl-prolyl cis-trans isomerase (Fragment);Peptidyl-prolyl cis-trans isomerase	A0A097C2Y8;A0A452F9Y8	A0A097C2Y8_CAPHI;A0A452F9Y8_CAPHI	PPIB	6356377	3.71655e+06	4501376	3270102	3.3914e+06	2222573	2.94942e+06	3.22098e+06	3219957	3388919	2.64598e+06	3407084	4.16644e+06	4.25595e+06	4440908	5.8832e+06	3.21999e+06	2.62609e+06	5823872	4551808	3.89826e+06	4.41345e+06	4.40986e+06	4245308
TAWLDGK		2	0	True	False	1.14896	A0A097C2Y8;A0A452F9Y8	Peptidyl-prolyl cis-trans isomerase (Fragment);Peptidyl-prolyl cis-trans isomerase	A0A097C2Y8;A0A452F9Y8	A0A097C2Y8_CAPHI;A0A452F9Y8_CAPHI	PPIB	41491436	25830148	22024988	23482680	17893326	25394212	35091232	36098396	16429782	16175683	26352914	22476612	32947204	25427064	30894008	30435266	30152654	21447902	40018208	27833986	30246556	29676986	22777790	29325800
TAWLDGK		1	0	True	False	1.14896	A0A097C2Y8;A0A452F9Y8	Peptidyl-prolyl cis-trans isomerase (Fragment);Peptidyl-prolyl cis-trans isomerase	A0A097C2Y8;A0A452F9Y8	A0A097C2Y8_CAPHI;A0A452F9Y8_CAPHI	PPIB	24278820	15095935	14379755	11094476	11428768	9565986	11236337	9482068	10289951	11152853	9923630	11750158	15573117	13735508	14215537	20352726	10912041	12205413	19100236	18708360	13892191	14913044	8829168	15120034
DVTIADCGK	C7(Carbamidomethyl)	2	1	True	False	1.14896	A0A097C2Y8;A0A452F9Y8	Peptidyl-prolyl cis-trans isomerase (Fragment);Peptidyl-prolyl cis-trans isomerase	A0A097C2Y8;A0A452F9Y8	A0A097C2Y8_CAPHI;A0A452F9Y8_CAPHI	PPIB	10664580	3.47251e+06	3.83244e+06	6626602	3.43095e+06	10824916	17099096	18428642	4.0012e+06	7.08298e+06	8996736	4.2984e+06	13751569	4.41576e+06	3.67502e+06	8714520	15162052	3.75297e+06	10663695	7.33905e+06	6212967	6295778	4776063	7007471
DVTIADCGK	C7(Carbamidomethyl)	1	1	True	False	1.14896	A0A097C2Y8;A0A452F9Y8	Peptidyl-prolyl cis-trans isomerase (Fragment);Peptidyl-prolyl cis-trans isomerase	A0A097C2Y8;A0A452F9Y8	A0A097C2Y8_CAPHI;A0A452F9Y8_CAPHI	PPIB	12072318	5.46572e+06	8523077	6.21904e+06	5648869	3.72525e+06	3.03169e+06	1.92735e+06	5757019	7378058	5842922	6657814	9685448	7.92359e+06	6.89252e+06	10494992	3670194	5097164	9708155	10105167	8.09367e+06	8854851	7.81333e+06	8.06715e+06
VVIGLFGK		2	0	True	False	1.14896	A0A097C2Y8;A0A452F9Y8	Peptidyl-prolyl cis-trans isomerase (Fragment);Peptidyl-prolyl cis-trans isomerase	A0A097C2Y8;A0A452F9Y8	A0A097C2Y8_CAPHI;A0A452F9Y8_CAPHI	PPIB	19898326	6.0524e+06	23400768	7745706	5.32806e+06	7.58668e+06	7.7383e+06	6385042	10250231	9338485	7649365	7710479	15805942	13953883	11304026	9771054	8465834	10062906	13458930	9344887	13174203	12324267	9602125	9214150
VVIGLFGK		1	0	True	False	1.14896	A0A097C2Y8;A0A452F9Y8	Peptidyl-prolyl cis-trans isomerase (Fragment);Peptidyl-prolyl cis-trans isomerase	A0A097C2Y8;A0A452F9Y8	A0A097C2Y8_CAPHI;A0A452F9Y8_CAPHI	PPIB	4690761	1.21416e+06	9026315	1.4614e+06	1.35503e+06	1.62521e+06	1385064	1.45759e+06	2.74125e+06	2257221	1.21174e+06	1.23049e+06	2.60396e+06	3.17748e+06	1.83136e+06	4035030	1.53008e+06	2.27949e+06	2.73809e+06	3089716	2.11565e+06	2.11421e+06	2.17562e+06	1.85699e+06
IEVEKPFAIAKE		2	1	True	False	1.14896	A0A097C2Y8;A0A452F9Y8	Peptidyl-prolyl cis-trans isomerase (Fragment);Peptidyl-prolyl cis-trans isomerase	A0A097C2Y8;A0A452F9Y8	A0A097C2Y8_CAPHI;A0A452F9Y8_CAPHI	PPIB	12182942	7.30209e+06	4359648	6.00223e+06	2.89053e+06	4.80313e+06	7.33601e+06	5839415	4915462	5099443	4.66007e+06	7459982	8720960	4.01288e+06	6550276	5067902	6.36734e+06	4216833	7.95529e+06	5090627	4936495	3.22218e+06	6.87094e+06	6.28427e+06
IEVEKPFAIAKE		3	1	True	False	1.14896	A0A097C2Y8;A0A452F9Y8	Peptidyl-prolyl cis-trans isomerase (Fragment);Peptidyl-prolyl cis-trans isomerase	A0A097C2Y8;A0A452F9Y8	A0A097C2Y8_CAPHI;A0A452F9Y8_CAPHI	PPIB	4.28742e+06	2.32294e+06	1.80536e+06	2.16241e+06	1.7286e+06	2.00585e+06	3.19793e+06	3.88445e+06	1710830	1527050	2.12367e+06	3.15369e+06	3638359	1.98666e+06	2908497	2.01377e+06	3.72714e+06	1.73453e+06	3.22427e+06	2.22077e+06	2.39842e+06	1.1516e+06	2317716	2.19878e+06
IEVEKPFAIAK		3	0	True	False	1.14896	A0A097C2Y8;A0A452F9Y8	Peptidyl-prolyl cis-trans isomerase (Fragment);Peptidyl-prolyl cis-trans isomerase	A0A097C2Y8;A0A452F9Y8	A0A097C2Y8_CAPHI;A0A452F9Y8_CAPHI	PPIB	6807330	3.47559e+06	4.94742e+06	3.33195e+06	2519240	3.65216e+06	5.51381e+06	5.81499e+06	2.63289e+06	4.27071e+06	4.02195e+06	4647353	6.16332e+06	3.98865e+06	4856456	5.87149e+06	5316267	3201009	6242302	3.90635e+06	6.78577e+06	7820313	5.07296e+06	4679618
IEVEKPFAIAK		2	0	True	False	1.14896	A0A097C2Y8;A0A452F9Y8	Peptidyl-prolyl cis-trans isomerase (Fragment);Peptidyl-prolyl cis-trans isomerase	A0A097C2Y8;A0A452F9Y8	A0A097C2Y8_CAPHI;A0A452F9Y8_CAPHI	PPIB	5196070	2673385	3505463	1.83538e+06	2.22119e+06	2.58454e+06	2.82723e+06	3.02656e+06	1.45697e+06	3.3887e+06	1.61822e+06	2381588	3.57159e+06	2.10967e+06	2.77957e+06	4.28595e+06	2.89356e+06	1.93941e+06	3.91261e+06	2.93842e+06	3278302	4.23283e+06	3.59892e+06	2.85697e+06
SIYGERFPDENFK		2	1	True	False	1.14896	A0A097C2Y8;A0A452F9Y8	Peptidyl-prolyl cis-trans isomerase (Fragment);Peptidyl-prolyl cis-trans isomerase	A0A097C2Y8;A0A452F9Y8	A0A097C2Y8_CAPHI;A0A452F9Y8_CAPHI	PPIB	2551688	1.61554e+06	1.21367e+06	1.13023e+06	1181651	1.86275e+06	1.86077e+06	1.61863e+06	1.12617e+06	1.24306e+06	1.57112e+06	1.44075e+06	1.47834e+06	1.36963e+06	1477087	1.98136e+06	1.47086e+06	1.71644e+06	1.29208e+06	1.65942e+06	1.01839e+06		776617	523113
SIYGERFPDENFK		3	1	True	False	1.14896	A0A097C2Y8;A0A452F9Y8	Peptidyl-prolyl cis-trans isomerase (Fragment);Peptidyl-prolyl cis-trans isomerase	A0A097C2Y8;A0A452F9Y8	A0A097C2Y8_CAPHI;A0A452F9Y8_CAPHI	PPIB	1.91953e+06	770352	862340	1.71499e+06	763810	1.88141e+06	2.29987e+06	2.70779e+06		1.05072e+06	1.31589e+06	688093	753052	742215	915686	1.13364e+06	1.55252e+06	1.11986e+06	1071442	818712	647960	522468	646045	400421
GDGTGGK		1	0	True	False	1.14896	A0A097C2Y8;A0A452F9Y8	Peptidyl-prolyl cis-trans isomerase (Fragment);Peptidyl-prolyl cis-trans isomerase	A0A097C2Y8;A0A452F9Y8	A0A097C2Y8_CAPHI;A0A452F9Y8_CAPHI	PPIB	1.18487e+06	1.58677e+06	1.21363e+06	843726	1.06757e+06	1.58496e+06	1628297	1.81558e+06	1.00761e+06	1.35276e+06	1.80697e+06	1.26951e+06		1.17242e+06		1.03671e+06	1.59321e+06	975038	1.34163e+06	849077	1.07705e+06	1.36188e+06	1.41472e+06	1.07253e+06
VLEGMDVVR		2	0	True	False	1.14896	A0A097C2Y8;A0A452F9Y8	Peptidyl-prolyl cis-trans isomerase (Fragment);Peptidyl-prolyl cis-trans isomerase	A0A097C2Y8;A0A452F9Y8	A0A097C2Y8_CAPHI;A0A452F9Y8_CAPHI	PPIB	75896672	53379568	46395240	46084796	38206500	44426392	67619032	84233688	27544544	37269116	43801876	59585400	87638616	44668948	50631860	60106340	66815896	24150760	66454936	58709572	38728816	42532892	55011828	49404612
VLEGMDVVR		1	0	True	False	1.14896	A0A097C2Y8;A0A452F9Y8	Peptidyl-prolyl cis-trans isomerase (Fragment);Peptidyl-prolyl cis-trans isomerase	A0A097C2Y8;A0A452F9Y8	A0A097C2Y8_CAPHI;A0A452F9Y8_CAPHI	PPIB	2784316	1.59654e+06	2.14778e+06	1.46339e+06	1.74285e+06	1.10648e+06	2.07194e+06	675594	1.17392e+06	1.36805e+06	1.13146e+06	1222824	1442015	1.55459e+06	1.57233e+06	2.75436e+06	983100	1.26231e+06	2.27034e+06	2.44617e+06	1.79547e+06	1.55707e+06	1675838	1.75879e+06
VLEGMDVVR	M5(Oxidation)	2	0	True	False	1.14896	A0A097C2Y8;A0A452F9Y8	Peptidyl-prolyl cis-trans isomerase (Fragment);Peptidyl-prolyl cis-trans isomerase	A0A097C2Y8;A0A452F9Y8	A0A097C2Y8_CAPHI;A0A452F9Y8_CAPHI	PPIB	810237	276839	441072	323095	357290	716258	1.14187e+06	1.53975e+06	249030	324233	326252	264542	588066	380355	467874	727038	691931	256555	507034		556415	732995	691073	631813
DKPLKDVTIADCGK	C12(Carbamidomethyl)	3	2	True	False	1.14896	A0A097C2Y8;A0A452F9Y8	Peptidyl-prolyl cis-trans isomerase (Fragment);Peptidyl-prolyl cis-trans isomerase	A0A097C2Y8;A0A452F9Y8	A0A097C2Y8_CAPHI;A0A452F9Y8_CAPHI	PPIB	19733988	7.65803e+06	6447022	9872063	4.81317e+06	12332937	16637835	22107140	5089327	8.24666e+06	11130407	9165752	12708860	9139709	8833121	8149880	17609312	7693115	10119707	6614702	9948417	7.97785e+06	7.0541e+06	8863068
DKPLKDVTIADCGK	C12(Carbamidomethyl)	2	2	True	False	1.14896	A0A097C2Y8;A0A452F9Y8	Peptidyl-prolyl cis-trans isomerase (Fragment);Peptidyl-prolyl cis-trans isomerase	A0A097C2Y8;A0A452F9Y8	A0A097C2Y8_CAPHI;A0A452F9Y8_CAPHI	PPIB	10706261	4762794	3.62742e+06	5222815	3.23663e+06	5340497	6497521	5063699	3.44623e+06	4.64548e+06	5.17801e+06	4697262	6967424	5.6745e+06	5379938	4.79148e+06	6914785	4.80306e+06	5.96829e+06	3.59024e+06	4.61242e+06	3.75523e+06	4438670	5.51043e+06
DKPLKDVTIADCGK	C12(Carbamidomethyl)	4	2	True	False	1.14896	A0A097C2Y8;A0A452F9Y8	Peptidyl-prolyl cis-trans isomerase (Fragment);Peptidyl-prolyl cis-trans isomerase	A0A097C2Y8;A0A452F9Y8	A0A097C2Y8_CAPHI;A0A452F9Y8_CAPHI	PPIB	927773																1.06282e+06
HYGPGWVSMANAGK		3	0	True	False	1.14896	A0A097C2Y8;A0A452F9Y8	Peptidyl-prolyl cis-trans isomerase (Fragment);Peptidyl-prolyl cis-trans isomerase	A0A097C2Y8;A0A452F9Y8	A0A097C2Y8_CAPHI;A0A452F9Y8_CAPHI	PPIB	5239486	2.11756e+06	3.53794e+06	3425005	1.72596e+06	4300679	5.50799e+06	5.89013e+06	1845509	1.94936e+06	2.75474e+06	3.61135e+06	4.0221e+06	3153323	3.56824e+06	2.75561e+06	4.5294e+06	2.94113e+06	4404804	1.92866e+06	3.60865e+06	3.05154e+06	3405824	2.23903e+06
HYGPGWVSMANAGK		2	0	True	False	1.14896	A0A097C2Y8;A0A452F9Y8	Peptidyl-prolyl cis-trans isomerase (Fragment);Peptidyl-prolyl cis-trans isomerase	A0A097C2Y8;A0A452F9Y8	A0A097C2Y8_CAPHI;A0A452F9Y8_CAPHI	PPIB	3.40026e+06	1.56429e+06	2.01981e+06	1.72922e+06	809094	1707793	2141327	1.9384e+06	817080	1.1732e+06	1.66598e+06	1.60606e+06	2.13544e+06	1.54634e+06	1.7799e+06	1707485	1.65311e+06	1136397	2.28961e+06	1.29836e+06	1.78576e+06	1.54684e+06	2.02841e+06	1.16642e+06
HYGPGWVSMANAGK	M9(Oxidation)	2	0	True	False	1.14896	A0A097C2Y8;A0A452F9Y8	Peptidyl-prolyl cis-trans isomerase (Fragment);Peptidyl-prolyl cis-trans isomerase	A0A097C2Y8;A0A452F9Y8	A0A097C2Y8_CAPHI;A0A452F9Y8_CAPHI	PPIB	244631		206054				156109	312658					74801.4			179882			106482			133873	148407	158634
HYGPGWVSMANAGK	M9(Oxidation)	3	0	True	False	1.14896	A0A097C2Y8;A0A452F9Y8	Peptidyl-prolyl cis-trans isomerase (Fragment);Peptidyl-prolyl cis-trans isomerase	A0A097C2Y8;A0A452F9Y8	A0A097C2Y8_CAPHI;A0A452F9Y8_CAPHI	PPIB	326296							1.18592e+06					654840
DTNGSQFFITTVK		2	0	True	False	1.14896	A0A097C2Y8;A0A452F9Y8	Peptidyl-prolyl cis-trans isomerase (Fragment);Peptidyl-prolyl cis-trans isomerase	A0A097C2Y8;A0A452F9Y8	A0A097C2Y8_CAPHI;A0A452F9Y8_CAPHI	PPIB	9084958	5.07536e+06	5077294	5415351	4.04359e+06	6.26713e+06	7408096	9417066	5.12086e+06	4712313	5.15685e+06	5857022	6470576	4751450	5.82032e+06	6623635	9246611	4760126	8416012	6.09986e+06	5.05923e+06	5101125	6497914	5.92573e+06
DTNGSQFFITTVK		3	0	True	False	1.14896	A0A097C2Y8;A0A452F9Y8	Peptidyl-prolyl cis-trans isomerase (Fragment);Peptidyl-prolyl cis-trans isomerase	A0A097C2Y8;A0A452F9Y8	A0A097C2Y8_CAPHI;A0A452F9Y8_CAPHI	PPIB	86805.7	22381.8						89502.2						45298		83299.9
GFGYKDSK		2	1	True	False	1.14896	A0A097C2Y8;A0A452F9Y8	Peptidyl-prolyl cis-trans isomerase (Fragment);Peptidyl-prolyl cis-trans isomerase	A0A097C2Y8;A0A452F9Y8	A0A097C2Y8_CAPHI;A0A452F9Y8_CAPHI	PPIB	1.28193e+06	1.06888e+06		754892		1.2209e+06	1.73565e+06	1.49089e+06				562561	606927		699082	1.01853e+06	1.34077e+06		821426		840018
LKHYGPGWVSMANAGK	M11(Oxidation)	3	1	True	False	1.14896	A0A097C2Y8;A0A452F9Y8	Peptidyl-prolyl cis-trans isomerase (Fragment);Peptidyl-prolyl cis-trans isomerase	A0A097C2Y8;A0A452F9Y8	A0A097C2Y8_CAPHI;A0A452F9Y8_CAPHI	PPIB	210409
AGAIAPCEVTVPAQNTGLGPEK	C7(Carbamidomethyl)	2	1	True	True	1.14161	A0A097C2Z0	60S acidic ribosomal protein P0	A0A097C2Z0	A0A097C2Z0_CAPHI	RPLP0	13216733	23424454	17197366	16495937	21139274	17427672	24519776	13901248	15054762	20570046	13667776	18136770	26652708	22947724	20880744	18333308	15623752	16082419	18873194	17987202	24432290	25153890	21203012	22677252
AGAIAPCEVTVPAQNTGLGPEK	C7(Carbamidomethyl)	3	1	True	True	1.14161	A0A097C2Z0	60S acidic ribosomal protein P0	A0A097C2Z0	A0A097C2Z0_CAPHI	RPLP0	2654932	3.01967e+06	1.71569e+06	3.55998e+06	2129459	3197415	6438950	5994573	1.9706e+06	3.04168e+06	2.39585e+06	2329740	3361956	1.94497e+06	2545353	1.78943e+06	4361340	2.17853e+06	2864546	1.49962e+06	2425208	2.99862e+06	3.00606e+06	3.86041e+06
IIQLLDDYPK		2	0	True	True	1.14161	A0A097C2Z0	60S acidic ribosomal protein P0	A0A097C2Z0	A0A097C2Z0_CAPHI	RPLP0	13040407	15869626	15520248	12218593	12393708	17499180	23655762	22283624	10344328	17160148	10897565	13527782	17730030	12089642	12084946	11972458	18581902	12306874	10627938	11451108	17863840	16465956	13899800	14906700
IIQLLDDYPK		1	0	True	True	1.14161	A0A097C2Z0	60S acidic ribosomal protein P0	A0A097C2Z0	A0A097C2Z0_CAPHI	RPLP0	2422051	2.76013e+06	3.46678e+06	1.91202e+06	2.4699e+06	1.58279e+06	2.21095e+06	725223	2459265	2.43751e+06	1.56713e+06	2.13261e+06	2496197	2467389	2400224	2937373	1.3447e+06	2.04838e+06	1.90121e+06	2.68373e+06	2.59609e+06	2579839	2.35032e+06	2.10834e+06
AFLADPSAFVAAAPAAAAPAAAPAATTAAPAK		3	0	True	True	1.14161	A0A097C2Z0	60S acidic ribosomal protein P0	A0A097C2Z0	A0A097C2Z0_CAPHI	RPLP0	12398116	14590215	10637817	9252455	9627231	12017038	13313894	12594289	8.0117e+06	11089924	6.8413e+06	7.86167e+06	11880043	6234841	9012173	9577763	10981162	8.33299e+06	9958489	9142607	11635609	11239790	14519601	12711709
AFLADPSAFVAAAPAAAAPAAAPAATTAAPAK		2	0	True	True	1.14161	A0A097C2Z0	60S acidic ribosomal protein P0	A0A097C2Z0	A0A097C2Z0_CAPHI	RPLP0	2.37301e+06	2.45895e+06	3.51557e+06	1.64118e+06	2.27818e+06	1.80261e+06	1.92579e+06	1.69103e+06	1.20851e+06	1.92147e+06	1.16227e+06	1286056	2.01998e+06	1.1258e+06	2294529	3139761	1.60013e+06	1.74025e+06	2.00434e+06	2.36167e+06	2237891	2370240	2.49599e+06	2511556
AFLADPSAFVAAAPAAAAPAAAPAATTAAPAK		4	0	True	True	1.14161	A0A097C2Z0	60S acidic ribosomal protein P0	A0A097C2Z0	A0A097C2Z0_CAPHI	RPLP0	1.06696e+06	1.23389e+06	915140	935820	1.16356e+06	910171	1.03533e+06	1.01585e+06	622313	873318	618435	598463	894680	471355	666340	403060	812888	814779	770504	872526	582476	788129	1.2579e+06	1.24644e+06
CFIVGADNVGSK	C1(Carbamidomethyl)	2	1	True	True	1.14161	A0A097C2Z0	60S acidic ribosomal protein P0	A0A097C2Z0	A0A097C2Z0_CAPHI	RPLP0	9307764	10277053	4965995	5.5728e+06	7.82405e+06	12517242	13621676	15036722	7.18172e+06	9878269	6532150	9532085	10476429	8188618	8966798	7412129	11049374	8806760	9330606	7.30699e+06	9374974	11898825	7.75332e+06	5.97383e+06
GNVGFVFTK		2	0	True	True	1.14161	A0A097C2Z0	60S acidic ribosomal protein P0	A0A097C2Z0	A0A097C2Z0_CAPHI	RPLP0	6497511	5.79994e+06	4326775	3849063	3.9306e+06	7.21661e+06	7.0299e+06	5978773	4548228	5452128	5247152	6.50838e+06	8.10198e+06	6.23922e+06	6.22962e+06	5167584	7290732	4.25102e+06	4889806	2.39584e+06	8051694	8618192	6.63677e+06	7.77568e+06
GNVGFVFTK		1	0	True	True	1.14161	A0A097C2Z0	60S acidic ribosomal protein P0	A0A097C2Z0	A0A097C2Z0_CAPHI	RPLP0	2.52637e+06	2.4555e+06	3.97758e+06	1.46003e+06	2.68961e+06	2.43185e+06	2.34923e+06	968041	2762863	2817099	1.86581e+06	1.74959e+06	1.81628e+06	3.15887e+06	1.98874e+06	4.66226e+06	856953	1.66318e+06	2208825	3102804	2.4989e+06	3.32553e+06	2483632	1.72532e+06
GTIEILSDVQLIK		2	0	False	False	1.14161	A0A097C2Z0	60S acidic ribosomal protein P0	A0A097C2Z0	A0A097C2Z0_CAPHI	RPLP0	1.15944e+06	1.188e+06	2.69661e+06	1.0535e+06	255592	1.73836e+06	574583	323441	1.39413e+06	1.27686e+06	1.13854e+06	718050	1.62361e+06	510970	1.4339e+06	1.01587e+06	621994	1.14653e+06	457862	243551	916859	1.47962e+06	1.02075e+06	1.36799e+06
EDLTEIR		1	0	True	True	1.14161	A0A097C2Z0	60S acidic ribosomal protein P0	A0A097C2Z0	A0A097C2Z0_CAPHI	RPLP0	1.88011e+06	1.83829e+06	3.42545e+06	1202405	1.79094e+06	1.23428e+06	1410272	866950	1.53317e+06	1.82368e+06	1.05651e+06	1.37667e+06	1.83408e+06	2116670	1.31647e+06	2.34955e+06	1150271	1.39022e+06	1.92427e+06	1.59732e+06	2170841	1.83386e+06	1863578	1.86535e+06
EDLTEIR		2	0	True	True	1.14161	A0A097C2Z0	60S acidic ribosomal protein P0	A0A097C2Z0	A0A097C2Z0_CAPHI	RPLP0	5914790	6716461	9599482	4.60485e+06		5.59725e+06	10372730	8492610	4.74986e+06	6.06508e+06	4547545		8650875	6803073	10780554	4.58392e+06	6.61386e+06	4950186	6.50821e+06	5077796	10532024	9309964	5.2514e+06	5697794
EDLTEIRDMLLANKVPAAAR		4	2	True	True	1.14161	A0A097C2Z0	60S acidic ribosomal protein P0	A0A097C2Z0	A0A097C2Z0_CAPHI	RPLP0	1042243	856611	498676	570303	641582	1093583	720291	343139	984289	523364	583694	857407	642548	573198	538160	1.03968e+06	401052	1.79591e+06	374978	1392643	185403	189163		164070
EDLTEIRDMLLANKVPAAAR	M9(Oxidation)	4	2	True	True	1.14161	A0A097C2Z0	60S acidic ribosomal protein P0	A0A097C2Z0	A0A097C2Z0_CAPHI	RPLP0	985013	374992	506352	532319	228581	495827	999682	788915	401371	300550		559014	532937	290683	509310	240582	454873	446089	307748	527162	419940	506901	395700	406921
EDLTEIRDMLLANKVPAAAR		3	2	True	True	1.14161	A0A097C2Z0	60S acidic ribosomal protein P0	A0A097C2Z0	A0A097C2Z0_CAPHI	RPLP0	880480	875644	209937	651628	685623	1.41904e+06	1.21921e+06	672908	1.15718e+06	524524	479556	609153	534663	455446	383094	1.00229e+06	683579	1.43939e+06		1.46677e+06
EDLTEIRDMLLANKVPAAAR	M9(Oxidation)	3	2	True	True	1.14161	A0A097C2Z0	60S acidic ribosomal protein P0	A0A097C2Z0	A0A097C2Z0_CAPHI	RPLP0	804588	351732	313803	556914		548762	1.20058e+06	941148	267380	280223			399605		326492	332502	477456	332616	154238	421178	274003	350609		293033
GHLENNPALEK		2	0	True	True	1.14161	A0A097C2Z0	60S acidic ribosomal protein P0	A0A097C2Z0	A0A097C2Z0_CAPHI	RPLP0	9135393	5067592	5561746	6.80437e+06	4897537	14335364	15534309	13573433	4470554	6.61313e+06	7000504	5972790	11158463	4.88647e+06	5.86487e+06	5.05633e+06	12522437	5358019	6.88258e+06	5.29726e+06	5178523	6.01459e+06	6.37333e+06	7893299
GHLENNPALEK		3	0	True	True	1.14161	A0A097C2Z0	60S acidic ribosomal protein P0	A0A097C2Z0	A0A097C2Z0_CAPHI	RPLP0				4.53051e+06	1.02042e+06	2572104	2.90766e+06	3.32307e+06					4.72499e+06			1.39589e+06	3.23081e+06			1.25577e+06		7199967
EDLTEIRDMLLANK		3	1	True	True	1.14161	A0A097C2Z0	60S acidic ribosomal protein P0	A0A097C2Z0	A0A097C2Z0_CAPHI	RPLP0	652195	614004	792683	448909	558871	635558	503740	287995	824082	603295	523858	614425	762886	712705	589598	900199	308153	540031	423311	741125	384620	358451	390454	316863
EDLTEIRDMLLANK		2	1	True	True	1.14161	A0A097C2Z0	60S acidic ribosomal protein P0	A0A097C2Z0	A0A097C2Z0_CAPHI	RPLP0	410925	419362	362524	304977	289462	474850	396737	276459	415682	368989	242541	274550	210311	295360	268525	456880	258858	303943	310897	484696	209951	208022	288882	262920
EDLTEIRDMLLANK	M9(Oxidation)	3	1	True	True	1.14161	A0A097C2Z0	60S acidic ribosomal protein P0	A0A097C2Z0	A0A097C2Z0_CAPHI	RPLP0	174937						192023	97091.1							318732					447226	294253	280660		106240
EDLTEIRDMLLANK	M9(Oxidation)	2	1	True	True	1.14161	A0A097C2Z0	60S acidic ribosomal protein P0	A0A097C2Z0	A0A097C2Z0_CAPHI	RPLP0	145122						96086								79529.7
AVVLMGK		1	0	False	False	1.14161	A0A097C2Z0	60S acidic ribosomal protein P0	A0A097C2Z0	A0A097C2Z0_CAPHI	RPLP0	3.12885e+06	2855157	3.66659e+06	2379594	2.42012e+06	2.01597e+06	2987446	2.36067e+06	2.6735e+06	2608785		1.85509e+06	1.66863e+06	1.68389e+06	2.02453e+06	3.14064e+06	2.27518e+06	2.19628e+06	2781353	2.68741e+06	1.78468e+06	2.29378e+06	2.75895e+06	2.69397e+06
AVVLMGK		2	0	False	False	1.14161	A0A097C2Z0	60S acidic ribosomal protein P0	A0A097C2Z0	A0A097C2Z0_CAPHI	RPLP0	21239254	14475277	10572991	23678622	7970592	49467692		23151810	18783570	18398724			59470092	17083334		14484870	26622840	9396174	21929686	10085800	33342238	36176152	21199810	23208290
AVVLMGK	M5(Oxidation)	1	0	False	False	1.14161	A0A097C2Z0	60S acidic ribosomal protein P0	A0A097C2Z0	A0A097C2Z0_CAPHI	RPLP0									192755						162799									228994
AVVLMGK	M5(Oxidation)	2	0	False	False	1.14161	A0A097C2Z0	60S acidic ribosomal protein P0	A0A097C2Z0	A0A097C2Z0_CAPHI	RPLP0	1.35531e+06							3267856
DMLLANKVPAAAR		2	1	True	True	1.14161	A0A097C2Z0	60S acidic ribosomal protein P0	A0A097C2Z0	A0A097C2Z0_CAPHI	RPLP0	3.3342e+06	4252522	3.52825e+06	2.9782e+06	4.77049e+06	3.73781e+06	4.41926e+06	3.21681e+06	2.34705e+06	3.33529e+06	2706465	2.93892e+06	3.10091e+06	2508198	2.73469e+06	4712435	3762664	3.63963e+06	3.08108e+06	4.53999e+06	2.40052e+06	2.64929e+06	2.25941e+06	2234410
DMLLANKVPAAAR		3	1	True	True	1.14161	A0A097C2Z0	60S acidic ribosomal protein P0	A0A097C2Z0	A0A097C2Z0_CAPHI	RPLP0	3185863	3.10808e+06	2.0922e+06	2.74105e+06	3.45651e+06	3.78063e+06	5547179	4.59929e+06	2.04983e+06	2600962	3.1514e+06	3.25708e+06	3388927	2454707	2.57639e+06	3.27447e+06	4521803	3.20964e+06	2.83259e+06	3.34463e+06	2522023	2.82072e+06	1844987	2.13884e+06
DMLLANKVPAAAR	M2(Oxidation)	2	1	True	True	1.14161	A0A097C2Z0	60S acidic ribosomal protein P0	A0A097C2Z0	A0A097C2Z0_CAPHI	RPLP0			1.59975e+06														47455
AFLADPSAFVAAAPAAAAPAAAPAATTAAPAKVEAK		4	1	True	True	1.14161	A0A097C2Z0	60S acidic ribosomal protein P0	A0A097C2Z0	A0A097C2Z0_CAPHI	RPLP0	170476	199867	132303	227581	92455.1	267191		260987		199216						195828	186773					165201	199672	200099
AFLADPSAFVAAAPAAAAPAAAPAATTAAPAKVEAK		3	1	True	True	1.14161	A0A097C2Z0	60S acidic ribosomal protein P0	A0A097C2Z0	A0A097C2Z0_CAPHI	RPLP0		208034				143030	207969	102827								212922	121249						135285
DMLLANK		2	0	True	True	1.14161	A0A097C2Z0	60S acidic ribosomal protein P0	A0A097C2Z0	A0A097C2Z0_CAPHI	RPLP0	1.52428e+06	2.03994e+06	2187319	2.74099e+06	1.56365e+06	3033665	4.53279e+06	4128037	1.73463e+06	2.97842e+06	2.06631e+06	1.94172e+06	2.3015e+06	2.11673e+06	2.10904e+06	2.58353e+06	3.14547e+06		2.29045e+06	1.36626e+06	2.93062e+06	3050535	2042739	2515073
TSFFQALGITTK		2	0	True	True	1.14161	A0A097C2Z0	60S acidic ribosomal protein P0	A0A097C2Z0	A0A097C2Z0_CAPHI	RPLP0		33680.1	128257					74799.8								324478	2.74774e+06	221529	130754	3.56476e+06			107761	142910
TSFFQALGITTK		1	0	True	True	1.14161	A0A097C2Z0	60S acidic ribosomal protein P0	A0A097C2Z0	A0A097C2Z0_CAPHI	RPLP0																	160955			568126
GNVGFVFTKEDLTEIR		3	1	True	True	1.14161	A0A097C2Z0	60S acidic ribosomal protein P0	A0A097C2Z0	A0A097C2Z0_CAPHI	RPLP0	85030.2		226241			156604	140150		179339				71276.5	137227	56187.4	99844.6				52993.3
GNVGFVFTKEDLTEIR		2	1	True	True	1.14161	A0A097C2Z0	60S acidic ribosomal protein P0	A0A097C2Z0	A0A097C2Z0_CAPHI	RPLP0			239688
VLALSVETDYTFPLAEK		2	0	True	True	1.14161	A0A097C2Z0	60S acidic ribosomal protein P0	A0A097C2Z0	A0A097C2Z0_CAPHI	RPLP0	823226		1.31811e+06			697266			742176				500531
FLIPNASQAESK		2	0	False	False	1.15034	A0A097C2Z1	Tyrosine 3-monooxygenase/tryptophan 5-monooxygenase activation protein zeta polypeptide (Fragment)	A0A097C2Z1	A0A097C2Z1_CAPHI	YWHAZ	70879120	79469320	45807080	57584696	50728008	67824688	82097328	76280224	56874780	53746572	76273952	45513180	57607888	38407452	88249464	78193792	74791608	75111464	87308376	55961940	94111632	60081608	60650528	75257984
FLIPNASQAESK		1	0	False	False	1.15034	A0A097C2Z1	Tyrosine 3-monooxygenase/tryptophan 5-monooxygenase activation protein zeta polypeptide (Fragment)	A0A097C2Z1	A0A097C2Z1_CAPHI	YWHAZ	4.61039e+06	5910305	6815366	3.79722e+06	7.27201e+06	2.86099e+06	2.29012e+06	2011578	6.32823e+06	5.50363e+06	5238932	4.3453e+06	5.51563e+06	8.12023e+06	5462287	10259334	3.14321e+06	9605461	8.23656e+06	7.00506e+06	6.65868e+06	5597017	6187480	5831910
SVTEQGAELSNEER		2	0	False	False	1.15034	A0A097C2Z1	Tyrosine 3-monooxygenase/tryptophan 5-monooxygenase activation protein zeta polypeptide (Fragment)	A0A097C2Z1	A0A097C2Z1_CAPHI	YWHAZ	57222312	50860488	28481326	48119660	48842644	70029104	65935484	79871888	39577804	79239344	57135396	41703616	60663760	51069412	44327584	55226976	73316744	49620908	37763284	23855594	69995696	63936684	50880256	50206692
SVTEQGAELSNEER		1	0	False	False	1.15034	A0A097C2Z1	Tyrosine 3-monooxygenase/tryptophan 5-monooxygenase activation protein zeta polypeptide (Fragment)	A0A097C2Z1	A0A097C2Z1_CAPHI	YWHAZ	1.02747e+06	1.04912e+06	844270	872809	1.16013e+06	609956	739671	338289	950623	920787	676392	832773	674502	994333	938798	1.24503e+06	486553	1.00905e+06	898476	743673	919062	933170	1.02344e+06	968574
SVTEQGAELSNEER		3	0	False	False	1.15034	A0A097C2Z1	Tyrosine 3-monooxygenase/tryptophan 5-monooxygenase activation protein zeta polypeptide (Fragment)	A0A097C2Z1	A0A097C2Z1_CAPHI	YWHAZ	461501	481306	401191	763318	487046	1.00624e+06	1.53264e+06	1.5948e+06		816781	820680	345738	469042	433082	295792	712905	1.93885e+06	484048	394593	294087	629154	491658	656673	820177
YLAEVAAGDDKK		2	1	True	True	1.15034	A0A097C2Z1	Tyrosine 3-monooxygenase/tryptophan 5-monooxygenase activation protein zeta polypeptide (Fragment)	A0A097C2Z1	A0A097C2Z1_CAPHI	YWHAZ	19395412	34160232	20511322	10742303	17536338	21264484	21819258	21513184	22455070	22351168	17673314	19202946	19829516	15998648	26870802	22232614	23142506	19415554	27439062	19332164	26151664	22759014	22852518	21084200
YLAEVAAGDDKK		3	1	True	True	1.15034	A0A097C2Z1	Tyrosine 3-monooxygenase/tryptophan 5-monooxygenase activation protein zeta polypeptide (Fragment)	A0A097C2Z1	A0A097C2Z1_CAPHI	YWHAZ	3.6813e+06	6715578	3.26099e+06	3.7203e+06	2.99752e+06	5.22969e+06	5.65103e+06	5.83382e+06	4.25841e+06	4.09522e+06	6697001	4980938	5313588	4255626	6.13571e+06	4.50579e+06	6.2001e+06	4087207	5.73989e+06	3.34037e+06	6.47116e+06	4.91553e+06	4371059	6603398
YLAEVAAGDDKK		1	1	True	True	1.15034	A0A097C2Z1	Tyrosine 3-monooxygenase/tryptophan 5-monooxygenase activation protein zeta polypeptide (Fragment)	A0A097C2Z1	A0A097C2Z1_CAPHI	YWHAZ	862038	862429	1.1113e+06	801469	1.1168e+06	332147	286186	133835	1.19043e+06	879479	438151	613939	508684	848569	944746	1.30236e+06	162016	1141278	851204	1.09033e+06	655011	913090	968610	799441
VVSSIEQK		2	0	False	False	1.15034	A0A097C2Z1	Tyrosine 3-monooxygenase/tryptophan 5-monooxygenase activation protein zeta polypeptide (Fragment)	A0A097C2Z1	A0A097C2Z1_CAPHI	YWHAZ	23215492	19806510	14432260	23116920	14934469	27338174	31664274	37266004	18552444	15192381	15838988	17699200	20783914	11845289	24712476	20894104	32413256	13867256	28337214	13237360	20091216	19159956	15295706	25914632
VVSSIEQK		1	0	False	False	1.15034	A0A097C2Z1	Tyrosine 3-monooxygenase/tryptophan 5-monooxygenase activation protein zeta polypeptide (Fragment)	A0A097C2Z1	A0A097C2Z1_CAPHI	YWHAZ	6654484	7098293	7231705	5340605	7.65782e+06	4371894	3.40707e+06	2177585	6469324	6.29153e+06	4619831	5368869	4.86943e+06	6.03764e+06	7.48213e+06	9594205	4.4166e+06	6.67451e+06	7.12904e+06	7.27388e+06	6376572	6558044	6.01122e+06	6.38032e+06
YLAEVAAGDDK		2	0	True	True	1.15034	A0A097C2Z1	Tyrosine 3-monooxygenase/tryptophan 5-monooxygenase activation protein zeta polypeptide (Fragment)	A0A097C2Z1	A0A097C2Z1_CAPHI	YWHAZ	7.67914e+06	10657417	6.25178e+06	7.39373e+06	10597115	12119976	11723145	11504843	10042195	10310449	8621310	7782014	10307912	5.24511e+06	10123899	9981513	9623982	5.90894e+06	7423017	7.99665e+06	9283129	9451494	8788446	8543426
YLAEVAAGDDK		1	0	True	True	1.15034	A0A097C2Z1	Tyrosine 3-monooxygenase/tryptophan 5-monooxygenase activation protein zeta polypeptide (Fragment)	A0A097C2Z1	A0A097C2Z1_CAPHI	YWHAZ	1.83177e+06	2.27201e+06	1.8398e+06	1.66884e+06	2738909	799937	956692	429565	2.25561e+06	1.84589e+06	1.49454e+06	1769806	1.35879e+06	1.57769e+06	2.16768e+06	2.90644e+06	1.49548e+06	2.06211e+06	1.98332e+06	2273974	1.98723e+06	2.00407e+06	1.91801e+06	2.00436e+06
DICNDVLSLLEK	C3(Carbamidomethyl)	2	1	False	False	1.15034	A0A097C2Z1	Tyrosine 3-monooxygenase/tryptophan 5-monooxygenase activation protein zeta polypeptide (Fragment)	A0A097C2Z1	A0A097C2Z1_CAPHI	YWHAZ	11816259	8560264	9637787	4.87113e+06	8875597	11124135	8629066	6168074	5.76939e+06	11297312	11273798	9420867	9338585	9776943	12073436	14377476	5.72864e+06	5323077	5.52995e+06	10350793	8422141	8586068	13174200	17352272
DICNDVLSLLEK	C3(Carbamidomethyl)	1	1	False	False	1.15034	A0A097C2Z1	Tyrosine 3-monooxygenase/tryptophan 5-monooxygenase activation protein zeta polypeptide (Fragment)	A0A097C2Z1	A0A097C2Z1_CAPHI	YWHAZ	926719	805204	931391	322930	451596	576042	517703	264754	500524	768233	622016	381083	764719	611688	857669	1.29795e+06	231489	336249	371049	966305	615897	506751	1.00414e+06	1.4586e+06
DICNDVLSLLEK	C3(Carbamidomethyl)	3	1	False	False	1.15034	A0A097C2Z1	Tyrosine 3-monooxygenase/tryptophan 5-monooxygenase activation protein zeta polypeptide (Fragment)	A0A097C2Z1	A0A097C2Z1_CAPHI	YWHAZ	7068.88	16937.7	21436.1	8826.03	17412.5	6751.65	1604.64		5140.07	12557	18564	17773	13789.6	31832.6	12834.2	23918.1	2895.5	8007.52	6132.22	7602.99	30478	16247.2	21867.6	21590.8
GIVDQSQQAYQEAFEISK		2	0	True	True	1.15034	A0A097C2Z1	Tyrosine 3-monooxygenase/tryptophan 5-monooxygenase activation protein zeta polypeptide (Fragment)	A0A097C2Z1	A0A097C2Z1_CAPHI	YWHAZ	7576836	7679394	9791573	4948741	7.47243e+06	6136961	5745122	4856184	7590197	8.12766e+06	7777408	6976009	7.95299e+06	9810400	8735196	7469941	5.87543e+06	6090161	5827000	5561071	10344249	10501589	7845627	9549285
GIVDQSQQAYQEAFEISK		3	0	True	True	1.15034	A0A097C2Z1	Tyrosine 3-monooxygenase/tryptophan 5-monooxygenase activation protein zeta polypeptide (Fragment)	A0A097C2Z1	A0A097C2Z1_CAPHI	YWHAZ	1.34262e+06	1.3863e+06	1.19864e+06	1.12005e+06	969572	783922	1.0274e+06	1316296	966691	1.38533e+06	1.22604e+06	1.05808e+06	1.13188e+06	1.15665e+06	1.00497e+06	878020	1045431	1.19221e+06	543622	585027	1371417	1.58634e+06	1.97708e+06	2197530
GIVDQSQQAYQEAFEISKK		3	1	True	True	1.15034	A0A097C2Z1	Tyrosine 3-monooxygenase/tryptophan 5-monooxygenase activation protein zeta polypeptide (Fragment)	A0A097C2Z1	A0A097C2Z1_CAPHI	YWHAZ	4.53207e+06	7821396	3.54133e+06	4728536	3.44301e+06	3.94494e+06	6405083	6124665	4.08525e+06	4876411	4.00879e+06	4.65632e+06	5.62643e+06	3.62386e+06	4396537	4.54492e+06	4.11302e+06	5120329	5647129	4.21376e+06	3028949	2924138	3.57799e+06	3.89909e+06
GIVDQSQQAYQEAFEISKK		2	1	True	True	1.15034	A0A097C2Z1	Tyrosine 3-monooxygenase/tryptophan 5-monooxygenase activation protein zeta polypeptide (Fragment)	A0A097C2Z1	A0A097C2Z1_CAPHI	YWHAZ	1.76931e+06	2.98677e+06	1.98529e+06	1.76283e+06	2.3045e+06	1.93131e+06	1433964	1.02443e+06	2.36295e+06	2.0222e+06	1.93792e+06	1960111	1.72769e+06	2.00446e+06	2528643	2950032	1203796	2.53514e+06	1.92711e+06	2.55913e+06	1.54061e+06	1.43251e+06	1.54446e+06	1.46155e+06
TAFDEAIAELDTLSEESYK		2	0	False	False	1.15034	A0A097C2Z1	Tyrosine 3-monooxygenase/tryptophan 5-monooxygenase activation protein zeta polypeptide (Fragment)	A0A097C2Z1	A0A097C2Z1_CAPHI	YWHAZ	1965232	2.04495e+06	2.73425e+06	1.25883e+06	1.35707e+06	1.33112e+06	1.73537e+06	1153655	1.10637e+06	2.03454e+06	2.08509e+06	1.58029e+06	1.88295e+06	2.76022e+06	1.90407e+06	1.77788e+06	1.37466e+06	1.67924e+06	1.77775e+06	1.27834e+06	3.00695e+06	3.4704e+06	2.52889e+06	2244283
TAFDEAIAELDTLSEESYK		3	0	False	False	1.15034	A0A097C2Z1	Tyrosine 3-monooxygenase/tryptophan 5-monooxygenase activation protein zeta polypeptide (Fragment)	A0A097C2Z1	A0A097C2Z1_CAPHI	YWHAZ	1140156	1.34011e+06	1.53599e+06	904566	1.24405e+06	1.1524e+06	1.13882e+06	671693	384993	1.31768e+06	1.26567e+06	1.13361e+06	1.21577e+06	1.11343e+06	1.28329e+06	1.35092e+06	1.03347e+06	1.01116e+06	1230052	1.05471e+06	2.033e+06	1.86651e+06	2.08959e+06	2.00259e+06
KGIVDQSQQAYQEAFEISK		2	1	True	True	1.15034	A0A097C2Z1	Tyrosine 3-monooxygenase/tryptophan 5-monooxygenase activation protein zeta polypeptide (Fragment)	A0A097C2Z1	A0A097C2Z1_CAPHI	YWHAZ	1.66967e+06	1.52585e+06	2.36212e+06	1.03339e+06	1.38074e+06	1.39761e+06	837929	658544	1.42604e+06	1.58071e+06	1.28148e+06	1.81543e+06	1.53661e+06	2608572	2.23899e+06	2.11199e+06	559203	1.01611e+06	1.36879e+06	1.28796e+06	2.60741e+06	2.19689e+06	1.80958e+06	1.27071e+06
KGIVDQSQQAYQEAFEISK		3	1	True	True	1.15034	A0A097C2Z1	Tyrosine 3-monooxygenase/tryptophan 5-monooxygenase activation protein zeta polypeptide (Fragment)	A0A097C2Z1	A0A097C2Z1_CAPHI	YWHAZ	1.64489e+06	1.29268e+06	1.5764e+06	1064527	1.5851e+06	1505144	1.48466e+06	1939594	1.83681e+06	1.51558e+06	1.52213e+06	1427500	1.2576e+06	1.77534e+06	1855748	1.27912e+06	1.13271e+06	1.32739e+06	1.32085e+06	1.12482e+06	1.99505e+06	1867570	1.78904e+06	1.68086e+06
KGIVDQSQQAYQEAFEISKK		4	2	True	True	1.15034	A0A097C2Z1	Tyrosine 3-monooxygenase/tryptophan 5-monooxygenase activation protein zeta polypeptide (Fragment)	A0A097C2Z1	A0A097C2Z1_CAPHI	YWHAZ	1.12944e+06	1.30998e+06	823027	1.38408e+06	962549	1.61866e+06	1.15686e+06	1.19943e+06	1.14579e+06	1.13234e+06	1.35826e+06	1.27032e+06	1.06101e+06	1.15893e+06	1.20032e+06	1.6212e+06	926376	1.53714e+06	966625	1.30607e+06	820167	745503	687088	640875
KGIVDQSQQAYQEAFEISKK		3	2	True	True	1.15034	A0A097C2Z1	Tyrosine 3-monooxygenase/tryptophan 5-monooxygenase activation protein zeta polypeptide (Fragment)	A0A097C2Z1	A0A097C2Z1_CAPHI	YWHAZ	1.29741e+06	1.25857e+06	799583	1411860	1.0389e+06	1.26714e+06	1.09919e+06	1.23821e+06	831610	971993	1079500	1103499	904238	633832	1.07268e+06	1636097	967866	1.40978e+06	1.04071e+06	1.2438e+06	771087	861616	762258	743979
MDKNELVQK	Acetyl (Protein N-term)	2	3	False	False	1.15034	A0A097C2Z1	Tyrosine 3-monooxygenase/tryptophan 5-monooxygenase activation protein zeta polypeptide (Fragment)	A0A097C2Z1	A0A097C2Z1_CAPHI	YWHAZ	15707872	24147092	11941410	17293120	21459294	18127322	17476320	18306816	18006582	17206580	13238933	15617833	19308356	16650870	17963452	19631634	19401210	12362120	22582614	11912388	20311080	16296563	18147598	18177390
MDKNELVQK	Acetyl (Protein N-term);M1(Oxidation)	2	3	False	False	1.15034	A0A097C2Z1	Tyrosine 3-monooxygenase/tryptophan 5-monooxygenase activation protein zeta polypeptide (Fragment)	A0A097C2Z1	A0A097C2Z1_CAPHI	YWHAZ	403715	446018	511238	712291	439033	677450	1.0636e+06	1.14834e+06	370732	397670	532092	282296	329382	370450	425772	642036	992614	327538	440708		495983	464075	407675	663502
MDKNELVQK	Acetyl (Protein N-term);M1(Oxidation)	1	3	False	False	1.15034	A0A097C2Z1	Tyrosine 3-monooxygenase/tryptophan 5-monooxygenase activation protein zeta polypeptide (Fragment)	A0A097C2Z1	A0A097C2Z1_CAPHI	YWHAZ	57302.1	44966.6		41577.2		14928.7						29823.7	27414.8		53113.4		13923.2					47124.8		54561.3
DNLTLWTSDTQGDEAEAGEGGEN		2	0	False	False	1.15034	A0A097C2Z1	Tyrosine 3-monooxygenase/tryptophan 5-monooxygenase activation protein zeta polypeptide (Fragment)	A0A097C2Z1	A0A097C2Z1_CAPHI	YWHAZ	1.08211e+06	1.96873e+06		1.60514e+06	1.1755e+06	1.88651e+06	1.86568e+06	1.45505e+06		1.36108e+06	1.68692e+06	1.55293e+06	1635070	623358	1.70933e+06	989980	1.45948e+06	1.51495e+06			1.24276e+06	1.65495e+06	1.14921e+06	1.39644e+06
DNLTLWTSDTQGDEAEAGEGGEN		3	0	False	False	1.15034	A0A097C2Z1	Tyrosine 3-monooxygenase/tryptophan 5-monooxygenase activation protein zeta polypeptide (Fragment)	A0A097C2Z1	A0A097C2Z1_CAPHI	YWHAZ	227082					509782	638527	375874			174129				259857		190380				226970			302212
YDDMAACMK	C7(Carbamidomethyl)	2	1	True	True	1.15034	A0A097C2Z1	Tyrosine 3-monooxygenase/tryptophan 5-monooxygenase activation protein zeta polypeptide (Fragment)	A0A097C2Z1	A0A097C2Z1_CAPHI	YWHAZ	13431256	22092076	12608405	14086022	17042068	24456420	25409416	24542164	14272183	22778812	12369635	14303158	22875926	12313399	24490434	11112456	15847009	6.78014e+06	15931169	9322599	24430642	18548106	19699344	13914172
YDDMAACMK	C7(Carbamidomethyl);M8(Oxidation)	2	1	True	True	1.15034	A0A097C2Z1	Tyrosine 3-monooxygenase/tryptophan 5-monooxygenase activation protein zeta polypeptide (Fragment)	A0A097C2Z1	A0A097C2Z1_CAPHI	YWHAZ	152801	120851	62816.4	235200	96562.8	352263	468358	572936		218928	201711	163193	192990	129171	160081	141609	359149	103763	240414	62582.4	229253	269558	127376	383439
YDDMAACMK	M4(Oxidation);C7(Carbamidomethyl)	2	1	True	True	1.15034	A0A097C2Z1	Tyrosine 3-monooxygenase/tryptophan 5-monooxygenase activation protein zeta polypeptide (Fragment)	A0A097C2Z1	A0A097C2Z1_CAPHI	YWHAZ	125061					176533	249713	241131		193786		130069	155403				189899		196542					295306
YDDMAACMK	M4(Oxidation);C7(Carbamidomethyl);M8(Oxidation)	2	1	True	True	1.15034	A0A097C2Z1	Tyrosine 3-monooxygenase/tryptophan 5-monooxygenase activation protein zeta polypeptide (Fragment)	A0A097C2Z1	A0A097C2Z1_CAPHI	YWHAZ								38028
MKGDYYR		2	1	False	False	1.15034	A0A097C2Z1	Tyrosine 3-monooxygenase/tryptophan 5-monooxygenase activation protein zeta polypeptide (Fragment)	A0A097C2Z1	A0A097C2Z1_CAPHI	YWHAZ	4475505	6.33649e+06	6263155	4.91306e+06	4230781	5910306	11873475	7730751	4900217	5084933	7831826	5196953	4447671	4449918	5.28509e+06	3460287	5.95337e+06	5.59765e+06	2869614	2552535	3779717	3.55194e+06	3949502	1.59106e+06
MKGDYYR	M1(Oxidation)	2	1	False	False	1.15034	A0A097C2Z1	Tyrosine 3-monooxygenase/tryptophan 5-monooxygenase activation protein zeta polypeptide (Fragment)	A0A097C2Z1	A0A097C2Z1_CAPHI	YWHAZ	4.42548e+06	403487	570883				540958	743467								3.51261e+06						445495	386440	421821
MKGDYYR	M1(Oxidation)	1	1	False	False	1.15034	A0A097C2Z1	Tyrosine 3-monooxygenase/tryptophan 5-monooxygenase activation protein zeta polypeptide (Fragment)	A0A097C2Z1	A0A097C2Z1_CAPHI	YWHAZ			453738		306553											307858
EKIETELR		2	1	False	False	1.15034	A0A097C2Z1	Tyrosine 3-monooxygenase/tryptophan 5-monooxygenase activation protein zeta polypeptide (Fragment)	A0A097C2Z1	A0A097C2Z1_CAPHI	YWHAZ	3.03565e+06	2.63299e+06	3.68184e+06	1.68469e+06	2.4179e+06	4.62188e+06	4281081	2.82665e+06	1.78699e+06	2342793	1.73286e+06	1.59576e+06	2.38347e+06	2.31822e+06	2.84382e+06	3.23008e+06	3.75591e+06	1.57422e+06	2.20085e+06	1.88978e+06	2.98364e+06	2.38865e+06	4674742	3.5945e+06
EKIETELR		1	1	False	False	1.15034	A0A097C2Z1	Tyrosine 3-monooxygenase/tryptophan 5-monooxygenase activation protein zeta polypeptide (Fragment)	A0A097C2Z1	A0A097C2Z1_CAPHI	YWHAZ																136349
IETELRDICNDVLSLLEK	C9(Carbamidomethyl)	3	2	False	False	1.15034	A0A097C2Z1	Tyrosine 3-monooxygenase/tryptophan 5-monooxygenase activation protein zeta polypeptide (Fragment)	A0A097C2Z1	A0A097C2Z1_CAPHI	YWHAZ	189988	82641.5	470390	129930	80457.1	110635	52316.7	18140.6		157838	81938.8		86077.1	311318	144690	167699	160341	94941.4	86163.2	62079.9	60221.7
IETELRDICNDVLSLLEK	C9(Carbamidomethyl)	2	2	False	False	1.15034	A0A097C2Z1	Tyrosine 3-monooxygenase/tryptophan 5-monooxygenase activation protein zeta polypeptide (Fragment)	A0A097C2Z1	A0A097C2Z1_CAPHI	YWHAZ			417773											157110		85140.1
VTTVVATPGQGPDRPQEVSYTDTK		3	0	False	False	1.11657	A0A097P8P8;A0A097P8R4;A0A452EM17	Glycogen synthase kinase-3 beta	A0A097P8P8;A0A097P8R4;A0A452EM17	A0A097P8P8_CAPHI;A0A097P8R4_CAPHI;A0A452EM17_CAPHI	GSK3B5;GSK3B1;GSK3B		248075		253324	214653		426165	459450	216548	265353	341302	177808		305421	306996		376012	219204	264532	234047	223523	389736	171764
DTPALFNFTTQELSSNPPLATILIPPHAR		4	0	False	False	1.11657	A0A097P8P8;A0A097P8R4;A0A452EM17	Glycogen synthase kinase-3 beta	A0A097P8P8;A0A097P8R4;A0A452EM17	A0A097P8P8_CAPHI;A0A097P8R4_CAPHI;A0A452EM17_CAPHI	GSK3B5;GSK3B1;GSK3B	159730	128315	202552		125913	146397	76464.6	58935.4						108366		208999		168319	114032			124458	151957	193017
LCDFGSAK	C2(Carbamidomethyl)	2	1	False	False	1.11657	A0A097P8P8;A0A097P8R4;A0A452EM17	Glycogen synthase kinase-3 beta	A0A097P8P8;A0A097P8R4;A0A452EM17	A0A097P8P8_CAPHI;A0A097P8R4_CAPHI;A0A452EM17_CAPHI	GSK3B5;GSK3B1;GSK3B				289992		422607	475520	446733		405086		392860					336689		385549		464886	393248	346382	362682
LLEYTPTAR		2	0	False	False	1.11657	A0A097P8P8;A0A097P8R4;A0A452EM17	Glycogen synthase kinase-3 beta	A0A097P8P8;A0A097P8R4;A0A452EM17	A0A097P8P8_CAPHI;A0A097P8R4_CAPHI;A0A452EM17_CAPHI	GSK3B5;GSK3B1;GSK3B		2.62963e+06	582123		1.70463e+06	1.34515e+06	1.75646e+06	1.44897e+06	689314					614586		603261	1.39738e+06			1.91133e+06
DIKPQNLLLDPDTAVLK		3	0	False	False	1.11657	A0A097P8P8;A0A097P8R4;A0A452EM17	Glycogen synthase kinase-3 beta	A0A097P8P8;A0A097P8R4;A0A452EM17	A0A097P8P8_CAPHI;A0A097P8R4_CAPHI;A0A452EM17_CAPHI	GSK3B5;GSK3B1;GSK3B		329619		317571	330893					320410						284215				129493			346598
YFFYSSGEK		2	0	False	False	1.11657	A0A097P8P8;A0A097P8R4;A0A452EM17	Glycogen synthase kinase-3 beta	A0A097P8P8;A0A097P8R4;A0A452EM17	A0A097P8P8_CAPHI;A0A097P8R4_CAPHI;A0A452EM17_CAPHI	GSK3B5;GSK3B1;GSK3B																				412569		247042
LTPLEACAHSFFDELRDPNVK	C7(Carbamidomethyl)	4	2	False	False	1.11657	A0A097P8P8;A0A097P8R4;A0A452EM17	Glycogen synthase kinase-3 beta	A0A097P8P8;A0A097P8R4;A0A452EM17	A0A097P8P8_CAPHI;A0A097P8R4_CAPHI;A0A452EM17_CAPHI	GSK3B5;GSK3B1;GSK3B			36078.3						16334.3
VYCLETR	C3(Carbamidomethyl)	2	1	True	False	1.09551	A0A0A0QY29;A0A0A0U925;A0A452EVC8;A0A452EVG6	Mitofusin 2;Mitofusin 2;Dynamin-type G domain-containing protein;Dynamin-type G domain-containing protein	A0A0A0QY29;A0A0A0U925;A0A452EVC8;A0A452EVG6	A0A0A0QY29_CAPHI;A0A0A0U925_CAPHI;A0A452EVC8_CAPHI;A0A452EVG6_CAPHI	MFN2	548532	4162602	2.17587e+06	637466	3848287	661524	653672	698596			803866	448845	842916			374706	651462		2.30679e+06	481806		737859	1.23566e+06	570265
GISEVLAR		2	0	True	False	1.09551	A0A0A0QY29;A0A0A0U925;A0A452EVC8;A0A452EVG6	Mitofusin 2;Mitofusin 2;Dynamin-type G domain-containing protein;Dynamin-type G domain-containing protein	A0A0A0QY29;A0A0A0U925;A0A452EVC8;A0A452EVG6	A0A0A0QY29_CAPHI;A0A0A0U925_CAPHI;A0A452EVC8_CAPHI;A0A452EVG6_CAPHI	MFN2		462899	382151	430483	406161	549467	397169	380296		458842		432415	472217	483806	399509		588167		375240	535054		357450		395432
HIEEGLGR		2	0	True	False	1.09551	A0A0A0QY29;A0A0A0U925;A0A452EVC8;A0A452EVG6	Mitofusin 2;Mitofusin 2;Dynamin-type G domain-containing protein;Dynamin-type G domain-containing protein	A0A0A0QY29;A0A0A0U925;A0A452EVC8;A0A452EVG6	A0A0A0QY29_CAPHI;A0A0A0U925_CAPHI;A0A452EVC8_CAPHI;A0A452EVG6_CAPHI	MFN2	876355	612009	393863				848522	1.16468e+06	363632					689930		486157	817593			1.27182e+06	474001	438196		504500
NAELDPVTTEEQVLDVK		2	0	True	False	1.09551	A0A0A0QY29;A0A0A0U925;A0A452EVC8;A0A452EVG6	Mitofusin 2;Mitofusin 2;Dynamin-type G domain-containing protein;Dynamin-type G domain-containing protein	A0A0A0QY29;A0A0A0U925;A0A452EVC8;A0A452EVG6	A0A0A0QY29_CAPHI;A0A0A0U925_CAPHI;A0A452EVC8_CAPHI;A0A452EVG6_CAPHI	MFN2	497577	742683	419480		490224	463855	369117	326041		472357		432997	367103	332350		483140	396320	453496	357108	607931	331355		522672	512825
LIMDSLHIAAQEQR		3	0	True	False	1.09551	A0A0A0QY29;A0A0A0U925;A0A452EVC8;A0A452EVG6	Mitofusin 2;Mitofusin 2;Dynamin-type G domain-containing protein;Dynamin-type G domain-containing protein	A0A0A0QY29;A0A0A0U925;A0A452EVC8;A0A452EVG6	A0A0A0QY29_CAPHI;A0A0A0U925_CAPHI;A0A452EVC8_CAPHI;A0A452EVG6_CAPHI	MFN2	248528		288321		230195				391850	264942		294371		517875		221563		218902		303610			346964
QLELLAQDYK		2	0	True	False	1.09551	A0A0A0QY29;A0A0A0U925;A0A452EVC8;A0A452EVG6	Mitofusin 2;Mitofusin 2;Dynamin-type G domain-containing protein;Dynamin-type G domain-containing protein	A0A0A0QY29;A0A0A0U925;A0A452EVC8;A0A452EVG6	A0A0A0QY29_CAPHI;A0A0A0U925_CAPHI;A0A452EVC8_CAPHI;A0A452EVG6_CAPHI	MFN2				266172		720941	484784	775267									571381
VLPSGIGHTTNCFLR	C12(Carbamidomethyl)	3	1	True	False	1.09551	A0A0A0QY29;A0A0A0U925;A0A452EVC8;A0A452EVG6	Mitofusin 2;Mitofusin 2;Dynamin-type G domain-containing protein;Dynamin-type G domain-containing protein	A0A0A0QY29;A0A0A0U925;A0A452EVC8;A0A452EVG6	A0A0A0QY29_CAPHI;A0A0A0U925_CAPHI;A0A452EVC8_CAPHI;A0A452EVG6_CAPHI	MFN2				87012.7							393044		287571				240186				245480	248597		91197.8
VLPSGIGHTTNCFLR	C12(Carbamidomethyl)	2	1	True	False	1.09551	A0A0A0QY29;A0A0A0U925;A0A452EVC8;A0A452EVG6	Mitofusin 2;Mitofusin 2;Dynamin-type G domain-containing protein;Dynamin-type G domain-containing protein	A0A0A0QY29;A0A0A0U925;A0A452EVC8;A0A452EVG6	A0A0A0QY29_CAPHI;A0A0A0U925_CAPHI;A0A452EVC8_CAPHI;A0A452EVG6_CAPHI	MFN2																			311139		411753
VEGTDGHEAFLLTEGSEEKR		3	1	True	False	1.09551	A0A0A0QY29;A0A0A0U925;A0A452EVC8;A0A452EVG6	Mitofusin 2;Mitofusin 2;Dynamin-type G domain-containing protein;Dynamin-type G domain-containing protein	A0A0A0QY29;A0A0A0U925;A0A452EVC8;A0A452EVG6	A0A0A0QY29_CAPHI;A0A0A0U925_CAPHI;A0A452EVC8_CAPHI;A0A452EVG6_CAPHI	MFN2		100183		255770	330485	256315												175013	164347				143198	111128
VEGTDGHEAFLLTEGSEEKR		4	1	True	False	1.09551	A0A0A0QY29;A0A0A0U925;A0A452EVC8;A0A452EVG6	Mitofusin 2;Mitofusin 2;Dynamin-type G domain-containing protein;Dynamin-type G domain-containing protein	A0A0A0QY29;A0A0A0U925;A0A452EVC8;A0A452EVG6	A0A0A0QY29_CAPHI;A0A0A0U925_CAPHI;A0A452EVC8_CAPHI;A0A452EVG6_CAPHI	MFN2							167040
RFEECISQSAVK	C5(Carbamidomethyl)	2	2	True	False	1.09551	A0A0A0QY29;A0A0A0U925;A0A452EVC8;A0A452EVG6	Mitofusin 2;Mitofusin 2;Dynamin-type G domain-containing protein;Dynamin-type G domain-containing protein	A0A0A0QY29;A0A0A0U925;A0A452EVC8;A0A452EVG6	A0A0A0QY29_CAPHI;A0A0A0U925_CAPHI;A0A452EVC8_CAPHI;A0A452EVG6_CAPHI	MFN2						177124		173428
ENLEQEIAAMNQK	M10(Oxidation)	2	0	True	False	1.09551	A0A0A0QY29;A0A0A0U925;A0A452EVC8;A0A452EVG6	Mitofusin 2;Mitofusin 2;Dynamin-type G domain-containing protein;Dynamin-type G domain-containing protein	A0A0A0QY29;A0A0A0U925;A0A452EVC8;A0A452EVG6	A0A0A0QY29_CAPHI;A0A0A0U925_CAPHI;A0A452EVC8_CAPHI;A0A452EVG6_CAPHI	MFN2																				149105
QFVEYASEK		2	0	True	False	1.09551	A0A0A0QY29;A0A0A0U925;A0A452EVC8;A0A452EVG6	Mitofusin 2;Mitofusin 2;Dynamin-type G domain-containing protein;Dynamin-type G domain-containing protein	A0A0A0QY29;A0A0A0U925;A0A452EVC8;A0A452EVG6	A0A0A0QY29_CAPHI;A0A0A0U925_CAPHI;A0A452EVC8_CAPHI;A0A452EVG6_CAPHI	MFN2														124243
VGEEFEEQTVDGRPCK	C15(Carbamidomethyl)	3	1	True	True	1.14126	A0A0A7CPQ3	Cellular retinoic acid-binding protein 2	A0A0A7CPQ3	A0A0A7CPQ3_CAPHI	CRABP2	5815184	4.19035e+06	3.18502e+06	3.8284e+06	2.20438e+06	5185052	3.49785e+06	6.54048e+06	2.25096e+06	3.06004e+06	1.99808e+06	2356697	2.46808e+06	1.77411e+06	1.84106e+06	4.11241e+06	2625688	1.93581e+06	2.29764e+06	2099875	3716615	3.79566e+06	4267203	5.13794e+06
VGEEFEEQTVDGRPCK	C15(Carbamidomethyl)	2	1	True	True	1.14126	A0A0A7CPQ3	Cellular retinoic acid-binding protein 2	A0A0A7CPQ3	A0A0A7CPQ3_CAPHI	CRABP2	3.51121e+06	2277526	2151894	1.62772e+06	1346974	1.64057e+06	1.44086e+06	1.55448e+06	1.41973e+06	1.75016e+06	415120	1.23163e+06	1.35017e+06	1.32709e+06	1.10472e+06	2.6232e+06	1344084	1.26538e+06	1.23552e+06	1.15511e+06	1.96536e+06	2.14332e+06	2302995	2301801
SENFEDLLK		2	0	True	True	1.14126	A0A0A7CPQ3	Cellular retinoic acid-binding protein 2	A0A0A7CPQ3	A0A0A7CPQ3_CAPHI	CRABP2	2.50308e+06	2392775	2.38312e+06	1.82755e+06	867394	2.99563e+06	2.21543e+06	3.28886e+06	1.0464e+06	1.53459e+06	1.27186e+06	1.19402e+06	1.29833e+06	1.04193e+06	1.118e+06	1.27103e+06	2.13907e+06	1.04806e+06	1.05149e+06	889884	2.05956e+06	1744553	1.42815e+06	1.52673e+06
SENFEDLLK		1	0	True	True	1.14126	A0A0A7CPQ3	Cellular retinoic acid-binding protein 2	A0A0A7CPQ3	A0A0A7CPQ3_CAPHI	CRABP2	1.08163e+06	989506		487480	465131	464071	261385	408204	377993	570490	292985	370846	451075	269452	342962	887214	280217	444425	529184	422915	578769	679103	712323	657942
PNFSGNWK		2	0	True	True	1.14126	A0A0A7CPQ3	Cellular retinoic acid-binding protein 2	A0A0A7CPQ3	A0A0A7CPQ3_CAPHI	CRABP2	2.30426e+06	2.49506e+06	1.26292e+06	2236111	394237	2.97982e+06	2.53416e+06	3772509	664245	1.21518e+06	1.85675e+06	1.60608e+06	1.89092e+06	1.1245e+06	1.11129e+06	1.1788e+06	2.30161e+06	958140	1321655	343530	1.45789e+06	1.77734e+06	951068	1.05419e+06
PNFSGNWK		1	0	True	True	1.14126	A0A0A7CPQ3	Cellular retinoic acid-binding protein 2	A0A0A7CPQ3	A0A0A7CPQ3_CAPHI	CRABP2	423367	352900	415032	226222	164226	119504	78724.6	111424	166596	244268	130354	163615	147176	184423	152593	474651	108443	229363	237813	220581	237193	240823	125559	239535
IAVAAASKPAVEIK		2	0	True	True	1.14126	A0A0A7CPQ3	Cellular retinoic acid-binding protein 2	A0A0A7CPQ3	A0A0A7CPQ3_CAPHI	CRABP2	663448	446789	433861	245095	140911	336081	259603	422599	198933	314884	139215	163856	220733	193209	109065	403055	152428	278857	299108	151736	271070	299147	284979	360263
IAVAAASKPAVEIK		3	0	True	True	1.14126	A0A0A7CPQ3	Cellular retinoic acid-binding protein 2	A0A0A7CPQ3	A0A0A7CPQ3_CAPHI	CRABP2	1.28267e+06	998504	815644	640676	321993	732105	529906	1.05148e+06		552297	521859	398292	543544	504389		720284	378279		584200	297971	906804	997217	663942	978267
LLKGEGPK		1	1	True	True	1.14126	A0A0A7CPQ3	Cellular retinoic acid-binding protein 2	A0A0A7CPQ3	A0A0A7CPQ3_CAPHI	CRABP2	165342	156656	115812		64221.9	94870.8	69586.6	60936.9	64090	95284.8		85416.9	62852.6		62447.9	179857	88612.1	112337		69502.1	78616.5	77980.9	74841.8	81907.1
LLKGEGPK		2	1	True	True	1.14126	A0A0A7CPQ3	Cellular retinoic acid-binding protein 2	A0A0A7CPQ3	A0A0A7CPQ3_CAPHI	CRABP2	2.35937e+06	3.00819e+06	2.34787e+06			3.45889e+06		2.33559e+06						943388		2.13187e+06	1.54246e+06
QEGDTFYIK		2	0	True	True	1.14126	A0A0A7CPQ3	Cellular retinoic acid-binding protein 2	A0A0A7CPQ3	A0A0A7CPQ3_CAPHI	CRABP2	531115	507693	643661	398167	305787	486294	435271	675298	344767	454833	365566	239302	219618	289050	353995	293702	453079	309053	340399	187447	561388	724090	574750	580136
QEGDTFYIK		1	0	True	True	1.14126	A0A0A7CPQ3	Cellular retinoic acid-binding protein 2	A0A0A7CPQ3	A0A0A7CPQ3_CAPHI	CRABP2	246820	193856	373765																				196957	187816
ELTNDGELILTMTADDIVCTR	C19(Carbamidomethyl)	3	1	True	True	1.14126	A0A0A7CPQ3	Cellular retinoic acid-binding protein 2	A0A0A7CPQ3	A0A0A7CPQ3_CAPHI	CRABP2	206476	254382	186254	412869	63327.1	252620	214016	256891		105642	120016	203816	298499	135569			213771	152339	153731		258071	72536.2	153798	148639
ELTNDGELILTMTADDIVCTR	M12(Oxidation);C19(Carbamidomethyl)	3	1	True	True	1.14126	A0A0A7CPQ3	Cellular retinoic acid-binding protein 2	A0A0A7CPQ3	A0A0A7CPQ3_CAPHI	CRABP2								723785
KIAVAAASKPAVEIK		2	1	True	True	1.14126	A0A0A7CPQ3	Cellular retinoic acid-binding protein 2	A0A0A7CPQ3	A0A0A7CPQ3_CAPHI	CRABP2	80047.3	47809	36276.7			8349.24				24976.5				13022.7		77545.1			21937.6			47814.3	57744.3	64404
KIAVAAASKPAVEIK		3	1	True	True	1.14126	A0A0A7CPQ3	Cellular retinoic acid-binding protein 2	A0A0A7CPQ3	A0A0A7CPQ3_CAPHI	CRABP2	240400						119755				30494.7											195206		192470
IAVAAASK		1	0	True	True	1.14126	A0A0A7CPQ3	Cellular retinoic acid-binding protein 2	A0A0A7CPQ3	A0A0A7CPQ3_CAPHI	CRABP2	83279.9	63847.6	91337.2	34654.3		31347.2				43580						83742.7			43338.3		35243.5		46322.9
IAVAAASKPAVEIKQEGDTFYIK		3	1	True	True	1.14126	A0A0A7CPQ3	Cellular retinoic acid-binding protein 2	A0A0A7CPQ3	A0A0A7CPQ3_CAPHI	CRABP2	283374		262073	166083												395820
IAVAAASKPAVEIKQEGDTFYIK		4	1	True	True	1.14126	A0A0A7CPQ3	Cellular retinoic acid-binding protein 2	A0A0A7CPQ3	A0A0A7CPQ3_CAPHI	CRABP2	250858		154594													160618
VGEEFEEQTVDGR		2	0	True	True	1.14126	A0A0A7CPQ3	Cellular retinoic acid-binding protein 2	A0A0A7CPQ3	A0A0A7CPQ3_CAPHI	CRABP2			112080					188254					61191.6			95565
DLLLQALR		2	0	True	False	1.13527	A0A0A7MD22;A0A452FS20	PYD and CARD domain containing;Uncharacterized protein	A0A0A7MD22;A0A452FS20	A0A0A7MD22_CAPHI;A0A452FS20_CAPHI	PYCARD	1.95956e+06	2.79581e+06	2.57821e+06	1438655	2.0784e+06	2.09542e+06	1120187	845487	2.93495e+06	2.30079e+06	2.18858e+06	2.34097e+06	2.61465e+06	3.23891e+06	3.03296e+06	3.04567e+06	1.84409e+06	1.91546e+06	1.40267e+06	3.05756e+06	2.1379e+06	2.18368e+06	2.27329e+06	1.98811e+06
DAILDALENLTADEFKK		2	1	True	False	1.13527	A0A0A7MD22;A0A452FS20	PYD and CARD domain containing;Uncharacterized protein	A0A0A7MD22;A0A452FS20	A0A0A7MD22_CAPHI;A0A452FS20_CAPHI	PYCARD	104682	93365.6	165440	105616	70225.6	188705	73169.4	86268.6	85535.8	112057	117994	108034	110757	139319	108174	125990	79351.1	173002	74053.3	209378	49712.7	78657.3	87299.8	89442.6
DAILDALENLTADEFKK		3	1	True	False	1.13527	A0A0A7MD22;A0A452FS20	PYD and CARD domain containing;Uncharacterized protein	A0A0A7MD22;A0A452FS20	A0A0A7MD22_CAPHI;A0A452FS20_CAPHI	PYCARD	149523	163245	281405		105086	189211	70025.9	43478.8	195977	180200	176599	144479	192101	200119	181349	247523	81117.6	280213	90342.5	277801	72072.8	106464		108002
VLTEDQYQAVR		2	0	True	False	1.13527	A0A0A7MD22;A0A452FS20	PYD and CARD domain containing;Uncharacterized protein	A0A0A7MD22;A0A452FS20	A0A0A7MD22_CAPHI;A0A452FS20_CAPHI	PYCARD		2.3368e+06	1.69769e+06	865980	1.37794e+06	1.55702e+06	1380038	901844				1.56024e+06	1.33713e+06	2.94733e+06	2.23728e+06	1.50618e+06	1.41877e+06	1106223		1.44685e+06			1.35067e+06	1341323
VTVVDEVLDALYGK		2	0	False	False	1.13527	A0A0A7MD22;A0A452FS20	PYD and CARD domain containing;Uncharacterized protein	A0A0A7MD22;A0A452FS20	A0A0A7MD22_CAPHI;A0A452FS20_CAPHI	PYCARD	46794.1	54734.7			28313.2	60912.4	30761.4		66929		48292.2	38645.5	35893.4		49193.9		44021.8	62382	42507.6			47455.3	52696.6	53441.6
LLSVPLR		2	0	False	False	1.13527	A0A0A7MD22;A0A452FS20	PYD and CARD domain containing;Uncharacterized protein	A0A0A7MD22;A0A452FS20	A0A0A7MD22_CAPHI;A0A452FS20_CAPHI	PYCARD				1.63621e+06		1.29391e+06	1.55112e+06	1.95185e+06			3.15509e+06	2.69293e+06	3230380			3.15958e+06	3.78249e+06			3739830	2948933	2.27773e+06
KLFSFVPAWNMTCK	M11(Oxidation);C13(Carbamidomethyl)	2	2	False	False	1.13527	A0A0A7MD22;A0A452FS20	PYD and CARD domain containing;Uncharacterized protein	A0A0A7MD22;A0A452FS20	A0A0A7MD22_CAPHI;A0A452FS20_CAPHI	PYCARD																							311551
TGQAPGFSYTDANK		2	0	True	True	1.13575	A0A0C4Y1X3	Capra hircus breed Kapro cytochrome c mRNA	A0A0C4Y1X3	A0A0C4Y1X3_CAPHI	LOC102173997	2.47058e+06	2.92367e+06	809853	2.41147e+06	1.17776e+06	4.61713e+06	3933789	3.25233e+06	1.40657e+06	1.27778e+06	2.11592e+06	2.56765e+06	2.24691e+06	1.49587e+06	1.68539e+06	1534701	3616479	1.68658e+06	2.84486e+06	2.22728e+06	2.65808e+06	2.59368e+06	1.50987e+06	2.43326e+06
EDLIAYLK		2	0	False	False	1.13575	A0A0C4Y1X3	Capra hircus breed Kapro cytochrome c mRNA	A0A0C4Y1X3	A0A0C4Y1X3_CAPHI	LOC102173997	317472	292961	440953	408799	313374	661935	473976	339275		371729	289188	494516	402197	491367	394108	381651	1.07624e+06	366395	494725	282165	707951	680671	572905	566340
TGPNLHGLFGR		2	0	False	False	1.13575	A0A0C4Y1X3	Capra hircus breed Kapro cytochrome c mRNA	A0A0C4Y1X3	A0A0C4Y1X3_CAPHI	LOC102173997	6.72759e+06	4.15023e+06	5.10282e+06	2782163	3.06773e+06	8718779	5983343	3.51346e+06	3.28541e+06	5.49494e+06	5412597	3.85915e+06	5520182	7.84127e+06	5061624	2518006	5901297	3642288	3.53724e+06	4081681	4571229	4.33797e+06	4747636	3.69435e+06
TGPNLHGLFGR		3	0	False	False	1.13575	A0A0C4Y1X3	Capra hircus breed Kapro cytochrome c mRNA	A0A0C4Y1X3	A0A0C4Y1X3_CAPHI	LOC102173997	3.34266e+06	2.07928e+06	3.19848e+06	1678334	1.51084e+06	3.78568e+06	2.36001e+06	1.80351e+06	2.06634e+06	2638479	3.12895e+06	3.05548e+06	3.28881e+06	4764886	2816631	2536395	2.44512e+06	1.80152e+06	2.03682e+06	651565	3.02766e+06	3.03216e+06	2.3398e+06	2.13212e+06
KYIPGTK		2	1	False	False	1.13575	A0A0C4Y1X3	Capra hircus breed Kapro cytochrome c mRNA	A0A0C4Y1X3	A0A0C4Y1X3_CAPHI	LOC102173997	3.72818e+06					4.12725e+06	5.39274e+06	5.80035e+06		6704709	5.91689e+06		2.50806e+06		6648634		5117903				4.72976e+06	4.05126e+06	7154084
KYIPGTK		1	1	False	False	1.13575	A0A0C4Y1X3	Capra hircus breed Kapro cytochrome c mRNA	A0A0C4Y1X3	A0A0C4Y1X3_CAPHI	LOC102173997	280668	230403								184545		172253	128761	287846	228112	282344			289950	181249		200640	193073
KTGQAPGFSYTDANK		3	1	True	True	1.13575	A0A0C4Y1X3	Capra hircus breed Kapro cytochrome c mRNA	A0A0C4Y1X3	A0A0C4Y1X3_CAPHI	LOC102173997	1.00306e+06	597141				888589	803882	643667			316816			570640	484700		584508		681426		504442		640141	816981
KTGQAPGFSYTDANK		2	1	True	True	1.13575	A0A0C4Y1X3	Capra hircus breed Kapro cytochrome c mRNA	A0A0C4Y1X3	A0A0C4Y1X3_CAPHI	LOC102173997	336042	379970				237085	252619	129531						241565	231431		218090		322641		235963		262686	297665
KGEREDLIAYLK		3	2	False	False	1.13575	A0A0C4Y1X3	Capra hircus breed Kapro cytochrome c mRNA	A0A0C4Y1X3	A0A0C4Y1X3_CAPHI	LOC102173997	19943.7									20669.6								23116.6
GITWGEETLMEYLENPKK		3	1	False	False	1.13575	A0A0C4Y1X3	Capra hircus breed Kapro cytochrome c mRNA	A0A0C4Y1X3	A0A0C4Y1X3_CAPHI	LOC102173997			472150			360782								293721
GITWGEETLMEYLENPKK	M10(Oxidation)	3	1	False	False	1.13575	A0A0C4Y1X3	Capra hircus breed Kapro cytochrome c mRNA	A0A0C4Y1X3	A0A0C4Y1X3_CAPHI	LOC102173997			161521			79605										154823
GITWGEETLMEYLENPK		3	0	False	False	1.13575	A0A0C4Y1X3	Capra hircus breed Kapro cytochrome c mRNA	A0A0C4Y1X3	A0A0C4Y1X3_CAPHI	LOC102173997						192750										160525
HLACLPR	C4(Carbamidomethyl)	2	1	True	False	1.04313	A0A0C5Q4X5;A0A452E2H8	Metalloproteinase inhibitor 1	A0A0C5Q4X5;A0A452E2H8	A0A0C5Q4X5_CAPHI;A0A452E2H8_CAPHI	Timp1;TIMP1	2.85164e+06	2.57177e+06	2.4597e+06	2.66303e+06	2943800					1.87802e+06	2.17025e+06		1.33293e+06	2.47071e+06	1.66185e+06	3375400	2.65267e+06	4.62089e+06	3878336			1.64138e+06	2.10397e+06	2.42159e+06
LQSDTHCLWTDQLLTGSDK	C7(Carbamidomethyl)	3	1	False	False	1.04313	A0A0C5Q4X5;A0A452E2H8	Metalloproteinase inhibitor 1	A0A0C5Q4X5;A0A452E2H8	A0A0C5Q4X5_CAPHI;A0A452E2H8_CAPHI	Timp1;TIMP1	166482		327481		203574	427524		613787			343379	225002	281649	236827	283504	212488	562295	229649	349561		293848		242764
FIYTPAMESVCGYFHR	C11(Carbamidomethyl)	3	1	False	False	1.04313	A0A0C5Q4X5;A0A452E2H8	Metalloproteinase inhibitor 1	A0A0C5Q4X5;A0A452E2H8	A0A0C5Q4X5_CAPHI;A0A452E2H8_CAPHI	Timp1;TIMP1	55248.4		154654
GTYEPDEDWEESQEER		2	0	False	False	1.13029	A0A0D4D5W6;A0A452E073	Aquaporin-5 (Fragment);Aquaporin-5	A0A0D4D5W6;A0A452E073	A0A0D4D5W6_CAPHI;A0A452E073_CAPHI	AQP5	2.11577e+06	1.59058e+06	1.88871e+06	950034	701981	1.13661e+06	131477	2.36906e+06	597181	736075	378477	530850	1.26572e+06	842360		525196	461223	711774	1.52545e+06	431657	710499	830789	1.03833e+06	755524
SFGPAVIMSR		2	0	True	False	1.13029	A0A0D4D5W6;A0A452E073	Aquaporin-5 (Fragment);Aquaporin-5	A0A0D4D5W6;A0A452E073	A0A0D4D5W6_CAPHI;A0A452E073_CAPHI	AQP5	3.26053e+06	2.16607e+06	2.36864e+06	2.25926e+06				3.03608e+06					1.42681e+06						2.31714e+06			2.02164e+06	1.42895e+06
QELSASTNLR		2	0	True	True	1.06559	A0A0F6T9B8	Sugar transporter SWEET	A0A0F6T9B8	A0A0F6T9B8_CAPHI	SLC50A1	464318		741354		534415	427096	1.11701e+06	1.16299e+06		497630	782198	787488	954822	965564		451153	554678		618382	406813	638173			485238
DHGFEVASTSPEDETPNSNPETDATPFQEGPR		3	0	True	False	1.08293	A0A0F6V077;A0A452E8W3	Apoptosis-related cysteine peptidase caspase 9 (Fragment);Uncharacterized protein	A0A0F6V077;A0A452E8W3	A0A0F6V077_CAPHI;A0A452E8W3_CAPHI	casp9;CASP9	370732	382364		275146		326286		248971							486163	414429	260861			392854				338811
QLILDLETR		2	0	True	False	1.08293	A0A0F6V077;A0A452E8W3	Apoptosis-related cysteine peptidase caspase 9 (Fragment);Uncharacterized protein	A0A0F6V077;A0A452E8W3	A0A0F6V077_CAPHI;A0A452E8W3_CAPHI	casp9;CASP9				407323		507440				324164
GLSIEQLTTLAEK		2	0	True	False	1.13434	A0A0G3VSP3;A0A452FDR4	Signal transducer and activator of transcription	A0A0G3VSP3;A0A452FDR4	A0A0G3VSP3_CAPHI;A0A452FDR4_CAPHI	STAT3	477506	471104	517625	526618	558623	545565	587260	604399	425717	432490	265961	322197	310352	435758	350008	476503	419035	443444	472377	624018	423458	407107	471396	489928
TQIQSVEPYTK		2	0	True	False	1.13434	A0A0G3VSP3;A0A452FDR4	Signal transducer and activator of transcription	A0A0G3VSP3;A0A452FDR4	A0A0G3VSP3_CAPHI;A0A452FDR4_CAPHI	STAT3	1.42553e+06	1.22719e+06	1.10442e+06	1.33667e+06	1357397	1.45614e+06	1.99106e+06	2385088	956510	1.1164e+06	841417	1136776	781286	1.15233e+06	1.04905e+06	1.0068e+06	1.46116e+06	1.0527e+06	944325	1.41002e+06		1.03141e+06	1.18081e+06	1.07145e+06
YCRPESQEHPEADPGSAAPYLK	C2(Carbamidomethyl)	3	1	True	False	1.13434	A0A0G3VSP3;A0A452FDR4	Signal transducer and activator of transcription	A0A0G3VSP3;A0A452FDR4	A0A0G3VSP3_CAPHI;A0A452FDR4_CAPHI	STAT3	415363	333133	431649	354923	633389	348870	281294	307520	347347	409588	239512	418118	244019	429694	394887	386603	248137	369413	435094	330269	448526	360053	386564	400602
YCRPESQEHPEADPGSAAPYLK	C2(Carbamidomethyl)	4	1	True	False	1.13434	A0A0G3VSP3;A0A452FDR4	Signal transducer and activator of transcription	A0A0G3VSP3;A0A452FDR4	A0A0G3VSP3_CAPHI;A0A452FDR4_CAPHI	STAT3	243648	193106	272176	449297	440053	339228	213322	625346	267082	335597	215973	322496	191832	293260	269530	272906		255203	259012		337518	283204	192557	395332
FPELNYQLK		2	0	True	False	1.13434	A0A0G3VSP3;A0A452FDR4	Signal transducer and activator of transcription	A0A0G3VSP3;A0A452FDR4	A0A0G3VSP3_CAPHI;A0A452FDR4_CAPHI	STAT3	722381	615055	596901	693130	533665	178711	718750	780999	356122	766499		591596	643222	249470	521182	525339	699225	416667	732718	468071	649767	765336	765012	751944
KLEELQQK		2	1	True	False	1.13434	A0A0G3VSP3;A0A452FDR4	Signal transducer and activator of transcription	A0A0G3VSP3;A0A452FDR4	A0A0G3VSP3_CAPHI;A0A452FDR4_CAPHI	STAT3	752546	912549	906368	995020	701806	855292	1.30823e+06	1.26973e+06	555632	794535	650803	768560	560440		663320	609612	965673	1.0143e+06	535164	645917	638624	721614		606589
AQWNQLQQLDTR	Acetyl (Protein N-term)	2	2	True	False	1.13434	A0A0G3VSP3;A0A452FDR4	Signal transducer and activator of transcription	A0A0G3VSP3;A0A452FDR4	A0A0G3VSP3_CAPHI;A0A452FDR4_CAPHI	STAT3	355039	503948		741110	422768	638558	779999	993560	380347	428227	419301	371508	315248	306571	348827		574645	501115	386431	479133	377271	323048	501858	537894
TLTDEELADWK		2	0	True	False	1.13434	A0A0G3VSP3;A0A452FDR4	Signal transducer and activator of transcription	A0A0G3VSP3;A0A452FDR4	A0A0G3VSP3_CAPHI;A0A452FDR4_CAPHI	STAT3	469855	522706	690231	460053	492809	530523	472742	732318	321941	413204	225129	256690				484110	629028	310660	351233	411345	349713	377901	345384	409514
FLQESNVLYQHNLR		3	0	True	False	1.13434	A0A0G3VSP3;A0A452FDR4	Signal transducer and activator of transcription	A0A0G3VSP3;A0A452FDR4	A0A0G3VSP3_CAPHI;A0A452FDR4_CAPHI	STAT3	322064	295129	361931	379712	259893	586975	765525	827922	374966	370619		246177		251689	219535	209725		220827	386673	253226	244937	234798	292469	295606
FLQESNVLYQHNLR		2	0	True	False	1.13434	A0A0G3VSP3;A0A452FDR4	Signal transducer and activator of transcription	A0A0G3VSP3;A0A452FDR4	A0A0G3VSP3_CAPHI;A0A452FDR4_CAPHI	STAT3	540200	431820	969059	414712	449172	324599	274585	199528	439442	590871				508681	292546	326127	210858	337953	480668	389981			452574	378791
TLTDEELADWKR		3	1	True	False	1.13434	A0A0G3VSP3;A0A452FDR4	Signal transducer and activator of transcription	A0A0G3VSP3;A0A452FDR4	A0A0G3VSP3_CAPHI;A0A452FDR4_CAPHI	STAT3	169339	126931	156781	171065	199515	175635	249211	217519		170280		205761	177609	234003	281116	428274	213389		120576	255417	300186		113976	135847
TGVQFTTK		2	0	True	False	1.13434	A0A0G3VSP3;A0A452FDR4	Signal transducer and activator of transcription	A0A0G3VSP3;A0A452FDR4	A0A0G3VSP3_CAPHI;A0A452FDR4_CAPHI	STAT3	505125		658135	567174	519219	665765	759079	1.84452e+06		470706	964965		684222				671411	677653	924868		1.23193e+06	435937	576019	732423
TGVQFTTK		1	0	True	False	1.13434	A0A0G3VSP3;A0A452FDR4	Signal transducer and activator of transcription	A0A0G3VSP3;A0A452FDR4	A0A0G3VSP3_CAPHI;A0A452FDR4_CAPHI	STAT3	187781	134702	206411		187916	61116.6				179287			111596	120814	178114	166705	65206.4	125539	154650			180069	191928	188438
VVENLQDDFDFNYK		2	0	True	False	1.13434	A0A0G3VSP3;A0A452FDR4	Signal transducer and activator of transcription	A0A0G3VSP3;A0A452FDR4	A0A0G3VSP3_CAPHI;A0A452FDR4_CAPHI	STAT3	746229	589197	451810	625772	657206				716793			677961	621558	846138	757276			313921			735300	688949	721672	471902
VCIDKDSGDVAALR	C2(Carbamidomethyl)	2	2	True	False	1.13434	A0A0G3VSP3;A0A452FDR4	Signal transducer and activator of transcription	A0A0G3VSP3;A0A452FDR4	A0A0G3VSP3_CAPHI;A0A452FDR4_CAPHI	STAT3	109999	77644.4	132272		198190	137047	141034	124019		94231.3	100005	45522.7	84416.5	101883	64459.8	109435	141610		55854.2	136088	88584.9	79009.8	65368.8	79039.9
VCIDKDSGDVAALR	C2(Carbamidomethyl)	3	2	True	False	1.13434	A0A0G3VSP3;A0A452FDR4	Signal transducer and activator of transcription	A0A0G3VSP3;A0A452FDR4	A0A0G3VSP3_CAPHI;A0A452FDR4_CAPHI	STAT3			302419	449337		801557	432320	478221								352305	346441			217525		484850
SAFVVER		2	0	True	False	1.13434	A0A0G3VSP3;A0A452FDR4	Signal transducer and activator of transcription	A0A0G3VSP3;A0A452FDR4	A0A0G3VSP3_CAPHI;A0A452FDR4_CAPHI	STAT3	2024646	2.021e+06	1.41048e+06	2.51631e+06	1.51836e+06	2658027	3688607	3.89927e+06	1.28073e+06	1.14435e+06	1.77279e+06	1.80466e+06	1.61972e+06	1.37989e+06	2.22607e+06	2.57531e+06	2.50695e+06	1.81533e+06	2191868	1.9714e+06	2.00926e+06	1.70889e+06	1.62362e+06	1931714
SAFVVER		1	0	True	False	1.13434	A0A0G3VSP3;A0A452FDR4	Signal transducer and activator of transcription	A0A0G3VSP3;A0A452FDR4	A0A0G3VSP3_CAPHI;A0A452FDR4_CAPHI	STAT3			339928			166812										260919				281460
LLQTAATAAQQGGQANHPTAAVVTEK		3	0	True	False	1.13434	A0A0G3VSP3;A0A452FDR4	Signal transducer and activator of transcription	A0A0G3VSP3;A0A452FDR4	A0A0G3VSP3_CAPHI;A0A452FDR4_CAPHI	STAT3	891521	746785	920961	772444	1.14158e+06	749414	649376	927886	733579	855913	577382	825340	712120	989537	918620	939763	721886	868336	443794	946855	845571	916386	870091	786927
LLQTAATAAQQGGQANHPTAAVVTEK		4	0	True	False	1.13434	A0A0G3VSP3;A0A452FDR4	Signal transducer and activator of transcription	A0A0G3VSP3;A0A452FDR4	A0A0G3VSP3_CAPHI;A0A452FDR4_CAPHI	STAT3	117299			136861	163901	184313		139557		130684		109835		105674			169169		133560	88799.9		179849	95353.7
LLQTAATAAQQGGQANHPTAAVVTEK		2	0	True	False	1.13434	A0A0G3VSP3;A0A452FDR4	Signal transducer and activator of transcription	A0A0G3VSP3;A0A452FDR4	A0A0G3VSP3_CAPHI;A0A452FDR4_CAPHI	STAT3			180291													180575			163906
CLWEESR	C1(Carbamidomethyl)	2	1	True	False	1.13434	A0A0G3VSP3;A0A452FDR4	Signal transducer and activator of transcription	A0A0G3VSP3;A0A452FDR4	A0A0G3VSP3_CAPHI;A0A452FDR4_CAPHI	STAT3	537256				999440	880875	545189				342375	475230	302298	342324		417956				699919	262374	391902	520867
YLEKPMEIAR		2	0	True	False	1.13434	A0A0G3VSP3;A0A452FDR4	Signal transducer and activator of transcription	A0A0G3VSP3;A0A452FDR4	A0A0G3VSP3_CAPHI;A0A452FDR4_CAPHI	STAT3	826957	570182	1.40411e+06	933986	1.16316e+06	967909	989883	1255738	713370	1.15359e+06	397525	633078	458371	750105	625604	817041	1219826	826114	695598	815434	846253	669040	494267	999784
YLEKPMEIAR		3	0	True	False	1.13434	A0A0G3VSP3;A0A452FDR4	Signal transducer and activator of transcription	A0A0G3VSP3;A0A452FDR4	A0A0G3VSP3_CAPHI;A0A452FDR4_CAPHI	STAT3		1.43727e+06		1.14183e+06	1.39268e+06		1.51766e+06	2.30211e+06			4344957	1.20179e+06		1.69486e+06	1.50726e+06	661914	1.63646e+06	1.50858e+06	1.14036e+06	1161595	1.6562e+06	2.04861e+06	1.27215e+06	1.63055e+06
KFNILGTNTK		2	1	True	False	1.13434	A0A0G3VSP3;A0A452FDR4	Signal transducer and activator of transcription	A0A0G3VSP3;A0A452FDR4	A0A0G3VSP3_CAPHI;A0A452FDR4_CAPHI	STAT3	291094				131471			310257						314712		147807	298820		144018			390148	249019	475680
KFNILGTNTK		3	1	True	False	1.13434	A0A0G3VSP3;A0A452FDR4	Signal transducer and activator of transcription	A0A0G3VSP3;A0A452FDR4	A0A0G3VSP3_CAPHI;A0A452FDR4_CAPHI	STAT3																								1.57475e+06
AILSTKPPGTFLLR		3	0	True	False	1.13434	A0A0G3VSP3;A0A452FDR4	Signal transducer and activator of transcription	A0A0G3VSP3;A0A452FDR4	A0A0G3VSP3_CAPHI;A0A452FDR4_CAPHI	STAT3	390730		387018	177038	179940	421527						294030	368260	301603		312613			241452	217139			237082	208695
EGGVTFTWVEK		2	0	True	False	1.13434	A0A0G3VSP3;A0A452FDR4	Signal transducer and activator of transcription	A0A0G3VSP3;A0A452FDR4	A0A0G3VSP3_CAPHI;A0A452FDR4_CAPHI	STAT3	337627		279762			809034	734533														297737	397755
IMDATNILVSPLVYLYPDIPKEEAFGK	M2(Oxidation)	3	1	True	False	1.13434	A0A0G3VSP3;A0A452FDR4	Signal transducer and activator of transcription	A0A0G3VSP3;A0A452FDR4	A0A0G3VSP3_CAPHI;A0A452FDR4_CAPHI	STAT3		489759	529733								950809
QFLAPWIESQDWAYAASK		2	0	True	False	1.13434	A0A0G3VSP3;A0A452FDR4	Signal transducer and activator of transcription	A0A0G3VSP3;A0A452FDR4	A0A0G3VSP3_CAPHI;A0A452FDR4_CAPHI	STAT3			628920			978832						232015
DSGDVAALR		2	0	True	False	1.13434	A0A0G3VSP3;A0A452FDR4	Signal transducer and activator of transcription	A0A0G3VSP3;A0A452FDR4	A0A0G3VSP3_CAPHI;A0A452FDR4_CAPHI	STAT3				941646				568507
QQMLEQHLQDVR	M3(Oxidation)	3	0	True	False	1.13434	A0A0G3VSP3;A0A452FDR4	Signal transducer and activator of transcription	A0A0G3VSP3;A0A452FDR4	A0A0G3VSP3_CAPHI;A0A452FDR4_CAPHI	STAT3		1307845
QQLNNMSFAEIIMGYK	M6(Oxidation);M13(Oxidation)	3	0	True	False	1.13434	A0A0G3VSP3;A0A452FDR4	Signal transducer and activator of transcription	A0A0G3VSP3;A0A452FDR4	A0A0G3VSP3_CAPHI;A0A452FDR4_CAPHI	STAT3				123993																			69409.2
ESHATLVFHNLLGEIDQQYSR		4	0	True	False	1.13434	A0A0G3VSP3;A0A452FDR4	Signal transducer and activator of transcription	A0A0G3VSP3;A0A452FDR4	A0A0G3VSP3_CAPHI;A0A452FDR4_CAPHI	STAT3			106750
VVEQMCITQYQR	C6(Carbamidomethyl)	2	1	False	False	1.12827	A0A0H4TMC7;A0A1Z1GDP8;A0A452EJX6;A0A452EK49;A0A482AX14;A0A482AY25;A0A482AYK4;A0A482AYK8;A0A482AZA6;A0A482AZT0;A0A482AZW1;A0A482B0G0;A0A482B1D8;A0A482B1P9;A0A482B232;A0A482B364;A0A482B3G6;A0A650G8M6;A0A650G8R9;A0A650G8S5;A0A650G8T5;A0A650G9K3;A0A650G9W6;A0A650G9Z9;A0A650GA05;A0A650GA16;A0A650GA67;A0A650GA85;A0A650GA93;A0A650GA95;A0A650GAA9;A0A650GAB8;A0A650GAE5;A0A650GAE8;A0A650GAG6;A0A650GMN1;A1Y…	Major prion protein;Major prion protein;Major prion protein;Major prion protein;Major prion protein;Major prion protein;Major prion protein;Major prion protein;Major prion protein;Major prion protein;Major prion protein;Major prion protein;Major prion protein;Major prion protein;Major prion protein;Major prion protein;Major prion protein;Prion protein (Fragment);Prion protein (Fragment);Prion pro…	A0A0H4TMC7;A0A1Z1GDP8;A0A452EJX6;A0A452EK49;A0A482AX14;A0A482AY25;A0A482AYK4;A0A482AYK8;A0A482AZA6;A0A482AZT0;A0A482AZW1;A0A482B0G0;A0A482B1D8;A0A482B1P9;A0A482B232;A0A482B364;A0A482B3G6;A0A650G8M6;A0A650G8R9;A0A650G8S5;A0A650G8T5;A0A650G9K3;A0A650G9W6;A0A650G9Z9;A0A650GA05;A0A650GA16;A0A650GA67;A0A650GA85;A0A650GA93;A0A650GA95;A0A650GAA9;A0A650GAB8;A0A650GAE5;A0A650GAE8;A0A650GAG6;A0A650GMN1;A1Y…	A0A0H4TMC7_CAPHI;A0A1Z1GDP8_CAPHI;A0A452EJX6_CAPHI;A0A452EK49_CAPHI;A0A482AX14_CAPHI;A0A482AY25_CAPHI;A0A482AYK4_CAPHI;A0A482AYK8_CAPHI;A0A482AZA6_CAPHI;A0A482AZT0_CAPHI;A0A482AZW1_CAPHI;A0A482B0G0_CAPHI;A0A482B1D8_CAPHI;A0A482B1P9_CAPHI;A0A482B232_CAPHI;A0A482B364_CAPHI;A0A482B3G6_CAPHI;A0A650G8M6_CAPHI;A0A650G8R9_CAPHI;A0A650G8S5_CAPHI;A0A650G8T5_CAPHI;A0A650G9K3_CAPHI;A0A650G9W6_CAPHI;A0A650G9…	PrP;;PRNP;PRNP;PRNP;PRNP;PRNP;PRNP;PRNP;PRNP;PRNP;PRNP;PRNP;PRNP;PRNP;PRNP;PRNP;PRNP;PRNP;PRNP;PRNP;PRNP;PRNP;PRNP;PRNP;PRNP;PRNP;PRNP;PRNP;PRNP;PRNP;PRNP;PRNP;PRNP;PRNP;PRNP;PRNP;PRNP;PrP;;;;;;PRNP;PrP;PRNP;PrP;PrP;PrP;PrP;PrP;PrP	179003	335209	251932	528003	384340	405437	510942	400944	583558	565448	644789	415303	566087	297929	406147	201016	396347	679782	611652	385950	579944	465897	537071	480189
ESQAYYQR		2	0	False	False	1.12827	A0A0H4TMC7;A0A1Z1GDP8;A0A452EJX6;A0A452EK49;A0A482AX14;A0A482AY25;A0A482AYK4;A0A482AYK8;A0A482AZA6;A0A482AZT0;A0A482AZW1;A0A482B0G0;A0A482B1D8;A0A482B1P9;A0A482B232;A0A482B364;A0A482B3G6;A0A650G8M6;A0A650G8R9;A0A650G8S5;A0A650G8T5;A0A650G9K3;A0A650G9W6;A0A650G9Z9;A0A650GA05;A0A650GA16;A0A650GA67;A0A650GA85;A0A650GA93;A0A650GA95;A0A650GAA9;A0A650GAB8;A0A650GAE5;A0A650GAE8;A0A650GAG6;A0A650GMN1;A1Y…	Major prion protein;Major prion protein;Major prion protein;Major prion protein;Major prion protein;Major prion protein;Major prion protein;Major prion protein;Major prion protein;Major prion protein;Major prion protein;Major prion protein;Major prion protein;Major prion protein;Major prion protein;Major prion protein;Major prion protein;Prion protein (Fragment);Prion protein (Fragment);Prion pro…	A0A0H4TMC7;A0A1Z1GDP8;A0A452EJX6;A0A452EK49;A0A482AX14;A0A482AY25;A0A482AYK4;A0A482AYK8;A0A482AZA6;A0A482AZT0;A0A482AZW1;A0A482B0G0;A0A482B1D8;A0A482B1P9;A0A482B232;A0A482B364;A0A482B3G6;A0A650G8M6;A0A650G8R9;A0A650G8S5;A0A650G8T5;A0A650G9K3;A0A650G9W6;A0A650G9Z9;A0A650GA05;A0A650GA16;A0A650GA67;A0A650GA85;A0A650GA93;A0A650GA95;A0A650GAA9;A0A650GAB8;A0A650GAE5;A0A650GAE8;A0A650GAG6;A0A650GMN1;A1Y…	A0A0H4TMC7_CAPHI;A0A1Z1GDP8_CAPHI;A0A452EJX6_CAPHI;A0A452EK49_CAPHI;A0A482AX14_CAPHI;A0A482AY25_CAPHI;A0A482AYK4_CAPHI;A0A482AYK8_CAPHI;A0A482AZA6_CAPHI;A0A482AZT0_CAPHI;A0A482AZW1_CAPHI;A0A482B0G0_CAPHI;A0A482B1D8_CAPHI;A0A482B1P9_CAPHI;A0A482B232_CAPHI;A0A482B364_CAPHI;A0A482B3G6_CAPHI;A0A650G8M6_CAPHI;A0A650G8R9_CAPHI;A0A650G8S5_CAPHI;A0A650G8T5_CAPHI;A0A650G9K3_CAPHI;A0A650G9W6_CAPHI;A0A650G9…	PrP;;PRNP;PRNP;PRNP;PRNP;PRNP;PRNP;PRNP;PRNP;PRNP;PRNP;PRNP;PRNP;PRNP;PRNP;PRNP;PRNP;PRNP;PRNP;PRNP;PRNP;PRNP;PRNP;PRNP;PRNP;PRNP;PRNP;PRNP;PRNP;PRNP;PRNP;PRNP;PRNP;PRNP;PRNP;PRNP;PRNP;PrP;;;;;;PRNP;PrP;PRNP;PrP;PrP;PrP;PrP;PrP;PrP	1.38349e+06					1690923		2.27769e+06		1.68627e+06	2.76325e+06						1.91172e+06		1.99661e+06		1.81116e+06	1.37215e+06
PLIHFGNDYEDR		3	0	False	False	1.12827	A0A0H4TMC7;A0A1Z1GDP8;A0A452EJX6;A0A452EK49;A0A482AX14;A0A482AY25;A0A482AYK4;A0A482AYK8;A0A482AZA6;A0A482AZT0;A0A482AZW1;A0A482B0G0;A0A482B1D8;A0A482B1P9;A0A482B232;A0A482B364;A0A482B3G6;A0A650G8M6;A0A650G8R9;A0A650G8S5;A0A650G8T5;A0A650G9K3;A0A650G9W6;A0A650G9Z9;A0A650GA05;A0A650GA16;A0A650GA67;A0A650GA85;A0A650GA93;A0A650GA95;A0A650GAA9;A0A650GAB8;A0A650GAE5;A0A650GAE8;A0A650GAG6;A0A650GMN1;A1Y…	Major prion protein;Major prion protein;Major prion protein;Major prion protein;Major prion protein;Major prion protein;Major prion protein;Major prion protein;Major prion protein;Major prion protein;Major prion protein;Major prion protein;Major prion protein;Major prion protein;Major prion protein;Major prion protein;Major prion protein;Prion protein (Fragment);Prion protein (Fragment);Prion pro…	A0A0H4TMC7;A0A1Z1GDP8;A0A452EJX6;A0A452EK49;A0A482AX14;A0A482AY25;A0A482AYK4;A0A482AYK8;A0A482AZA6;A0A482AZT0;A0A482AZW1;A0A482B0G0;A0A482B1D8;A0A482B1P9;A0A482B232;A0A482B364;A0A482B3G6;A0A650G8M6;A0A650G8R9;A0A650G8S5;A0A650G8T5;A0A650G9K3;A0A650G9W6;A0A650G9Z9;A0A650GA05;A0A650GA16;A0A650GA67;A0A650GA85;A0A650GA93;A0A650GA95;A0A650GAA9;A0A650GAB8;A0A650GAE5;A0A650GAE8;A0A650GAG6;A0A650GMN1;A1Y…	A0A0H4TMC7_CAPHI;A0A1Z1GDP8_CAPHI;A0A452EJX6_CAPHI;A0A452EK49_CAPHI;A0A482AX14_CAPHI;A0A482AY25_CAPHI;A0A482AYK4_CAPHI;A0A482AYK8_CAPHI;A0A482AZA6_CAPHI;A0A482AZT0_CAPHI;A0A482AZW1_CAPHI;A0A482B0G0_CAPHI;A0A482B1D8_CAPHI;A0A482B1P9_CAPHI;A0A482B232_CAPHI;A0A482B364_CAPHI;A0A482B3G6_CAPHI;A0A650G8M6_CAPHI;A0A650G8R9_CAPHI;A0A650G8S5_CAPHI;A0A650G8T5_CAPHI;A0A650G9K3_CAPHI;A0A650G9W6_CAPHI;A0A650G9…	PrP;;PRNP;PRNP;PRNP;PRNP;PRNP;PRNP;PRNP;PRNP;PRNP;PRNP;PRNP;PRNP;PRNP;PRNP;PRNP;PRNP;PRNP;PRNP;PRNP;PRNP;PRNP;PRNP;PRNP;PRNP;PRNP;PRNP;PRNP;PRNP;PRNP;PRNP;PRNP;PRNP;PRNP;PRNP;PRNP;PRNP;PrP;;;;;;PRNP;PrP;PRNP;PrP;PrP;PrP;PrP;PrP;PrP			293949	116029		100961	87310.6		273210	228560	116288		235890	188901				236813		108436			90834.4
ELDNAQDAQCSR	C10(Carbamidomethyl)	2	1	True	True	1.12162	A0A0K0QVA4	Chemerin	A0A0K0QVA4	A0A0K0QVA4_CAPHI	RARRES2	241152	72446.4	149766	223257	205988	236189	150361	749526	176961	145556	223972	194314	278906	130967	91355		365014	282268	217892	182502	151599	216032	82997.2	220107
GLQVALEEFHK		3	0	True	True	1.12162	A0A0K0QVA4	Chemerin	A0A0K0QVA4	A0A0K0QVA4_CAPHI	RARRES2	102827		196339	47988.4	27027.7	91534.2		63570.4	173883				73944.2	128325	91064.3	112301	34481.4	123659	154138		161787	139745	86712.8	92036.1
GLQVALEEFHK		2	0	True	True	1.12162	A0A0K0QVA4	Chemerin	A0A0K0QVA4	A0A0K0QVA4_CAPHI	RARRES2	368390		263934									96958.1				162430
LDSKDQVLGR		2	1	True	True	1.12162	A0A0K0QVA4	Chemerin	A0A0K0QVA4	A0A0K0QVA4_CAPHI	RARRES2	179779		145035	164229		108641		229913			156519	243890	132815		122640	196060	238426	193606	228733			171479	88945
LDSKDQVLGR		3	1	True	True	1.12162	A0A0K0QVA4	Chemerin	A0A0K0QVA4	A0A0K0QVA4_CAPHI	RARRES2	3220487															4106805		2.4853e+06	5846551
MVHCPIQTQVQR	C4(Carbamidomethyl)	3	1	True	True	1.12162	A0A0K0QVA4	Chemerin	A0A0K0QVA4	A0A0K0QVA4_CAPHI	RARRES2										248957						263800		305148
LQQTSCR	C6(Carbamidomethyl)	2	1	True	True	1.12162	A0A0K0QVA4	Chemerin	A0A0K0QVA4	A0A0K0QVA4_CAPHI	RARRES2								1.38334e+06
ATNFLVHEK	Acetyl (Protein N-term)	2	2	True	False	1.13976	A0A0K0WZB8;A0A452E8C0;A0A452E8V5	Eukaryotic translation elongation factor 1 delta isoform X1;Uncharacterized protein;Uncharacterized protein	A0A0K0WZB8;A0A452E8C0;A0A452E8V5	A0A0K0WZB8_CAPHI;A0A452E8C0_CAPHI;A0A452E8V5_CAPHI	;EEF1D;EEF1D	11384587	21172768	18695478	17073776	13955365	19643262	13981280	17274872	16353070	17593334	15900321	16068325	18933864	14732961	14983291	15822091	20820724	13887787	19921822	14070410	17924386	14973776	16356364	15057905
IASLEVENQSLR		2	0	True	False	1.13976	A0A0K0WZB8;A0A452E8C0;A0A452E8V5	Eukaryotic translation elongation factor 1 delta isoform X1;Uncharacterized protein;Uncharacterized protein	A0A0K0WZB8;A0A452E8C0;A0A452E8V5	A0A0K0WZB8_CAPHI;A0A452E8C0_CAPHI;A0A452E8V5_CAPHI	;EEF1D;EEF1D	15857071	16987688	14715869	18523094	13974993	15169413	23167286	24813348	10245273	12782237	13426610	16571250	14845012	10700481	16745914	13884140	18330740	10156468	16465720	12101536	20702586	15540324	15725791	15268714
SLAGSAGPGASSGPSGDHSELVTR		3	0	True	False	1.13976	A0A0K0WZB8;A0A452E8C0;A0A452E8V5	Eukaryotic translation elongation factor 1 delta isoform X1;Uncharacterized protein;Uncharacterized protein	A0A0K0WZB8;A0A452E8C0;A0A452E8V5	A0A0K0WZB8_CAPHI;A0A452E8C0_CAPHI;A0A452E8V5_CAPHI	;EEF1D;EEF1D	3.75807e+06	4993216	3.15249e+06	5.38527e+06	3.31252e+06	5665831	6.79639e+06	6913410	3.83546e+06	3.22554e+06	3.2378e+06	4.03516e+06	4403508	3056296	2.54001e+06	3.72432e+06	8.16904e+06	2.55316e+06	6.66283e+06	2957911	4.75144e+06	4.08302e+06	4.08614e+06	5.54978e+06
SLAGSAGPGASSGPSGDHSELVTR		2	0	True	False	1.13976	A0A0K0WZB8;A0A452E8C0;A0A452E8V5	Eukaryotic translation elongation factor 1 delta isoform X1;Uncharacterized protein;Uncharacterized protein	A0A0K0WZB8;A0A452E8C0;A0A452E8V5	A0A0K0WZB8_CAPHI;A0A452E8C0_CAPHI;A0A452E8V5_CAPHI	;EEF1D;EEF1D	1.46809e+06	1.27454e+06	1579022	1.14269e+06	1.24264e+06	962819	953314	960078	964337	1.09912e+06	662588	1.23901e+06	1.25675e+06	1.01683e+06	1.03544e+06	1.92573e+06	913914	880359	1.39302e+06	1.40194e+06	1.35753e+06	1.37884e+06	1.4664e+06	1.33964e+06
KPALVAK		2	0	False	False	1.13976	A0A0K0WZB8;A0A452E8C0;A0A452E8V5	Eukaryotic translation elongation factor 1 delta isoform X1;Uncharacterized protein;Uncharacterized protein	A0A0K0WZB8;A0A452E8C0;A0A452E8V5	A0A0K0WZB8_CAPHI;A0A452E8C0_CAPHI;A0A452E8V5_CAPHI	;EEF1D;EEF1D	5000748	3221465	3.58245e+06	2.45987e+06	1781978	4808527	4.90549e+06	5543903	1.83833e+06	3.258e+06	3993023	1.89737e+06	4.41903e+06	2.1494e+06	2.84511e+06	2.18902e+06	4063397	3.50923e+06	4368341	1795201	4.27942e+06	3.24894e+06	4.63474e+06	5484218
KPALVAK		1	0	False	False	1.13976	A0A0K0WZB8;A0A452E8C0;A0A452E8V5	Eukaryotic translation elongation factor 1 delta isoform X1;Uncharacterized protein;Uncharacterized protein	A0A0K0WZB8;A0A452E8C0;A0A452E8V5	A0A0K0WZB8_CAPHI;A0A452E8C0_CAPHI;A0A452E8V5_CAPHI	;EEF1D;EEF1D	1.2531e+06	1.15161e+06	1.77996e+06	547822	849903	546802	677578	456629	527817	878813	593801	301141	919844	1.07566e+06	1.00745e+06	1.67485e+06	568910	728060	896732	1.01841e+06	693528	905969	1.04589e+06	967673
SVQLDGLVWGSSK		2	0	False	False	1.13976	A0A0K0WZB8;A0A452E8C0;A0A452E8V5	Eukaryotic translation elongation factor 1 delta isoform X1;Uncharacterized protein;Uncharacterized protein	A0A0K0WZB8;A0A452E8C0;A0A452E8V5	A0A0K0WZB8_CAPHI;A0A452E8C0_CAPHI;A0A452E8V5_CAPHI	;EEF1D;EEF1D	1.72547e+06	1.00619e+06	2403384	1.76e+06	1.54799e+06	2.53932e+06	2.66003e+06	1.88848e+06	1.8614e+06	1.84084e+06	1.85083e+06	1.4502e+06	2.44789e+06	1.54278e+06	1.66473e+06	1.78485e+06	1497544	524282	1.35677e+06	1.47137e+06	1.50823e+06	1630682	1.68256e+06	1.41723e+06
FKYDDAER		2	1	True	False	1.13976	A0A0K0WZB8;A0A452E8C0;A0A452E8V5	Eukaryotic translation elongation factor 1 delta isoform X1;Uncharacterized protein;Uncharacterized protein	A0A0K0WZB8;A0A452E8C0;A0A452E8V5	A0A0K0WZB8_CAPHI;A0A452E8C0_CAPHI;A0A452E8V5_CAPHI	;EEF1D;EEF1D	946911	1.229e+06	895870	836259	449755	1.96442e+06	1.51319e+06	2.41459e+06	616826	792773	908141	499800	614920	468421	519199	749270	1765431	627219	996597	395271	650342	444720	755302	922004
QVEPPSR		2	0	True	False	1.13976	A0A0K0WZB8;A0A452E8C0;A0A452E8V5	Eukaryotic translation elongation factor 1 delta isoform X1;Uncharacterized protein;Uncharacterized protein	A0A0K0WZB8;A0A452E8C0;A0A452E8V5	A0A0K0WZB8_CAPHI;A0A452E8C0_CAPHI;A0A452E8V5_CAPHI	;EEF1D;EEF1D	1684993	2.06574e+06	2.4699e+06	3.01726e+06	1.63528e+06	4.00332e+06	5.67896e+06	6.276e+06	1.58301e+06	2.24662e+06	1.03293e+06	3.17834e+06	1.08445e+06	2432888	2.58601e+06	1.93879e+06	4.02386e+06	1373762		1966837	1.88353e+06	2.81252e+06	1374578	4.29975e+06
QVEPPSRK		2	1	True	False	1.13976	A0A0K0WZB8;A0A452E8C0;A0A452E8V5	Eukaryotic translation elongation factor 1 delta isoform X1;Uncharacterized protein;Uncharacterized protein	A0A0K0WZB8;A0A452E8C0;A0A452E8V5	A0A0K0WZB8_CAPHI;A0A452E8C0_CAPHI;A0A452E8V5_CAPHI	;EEF1D;EEF1D	1.08629e+06	687505	612784	867149	426756	1.08713e+06			404072	689500	795069	838726	524971	822203	630663	518892	1.02777e+06	879409	788660	344843	470130	636403	942375	1.15026e+06
QENGASVILR		2	0	True	False	1.13976	A0A0K0WZB8;A0A452E8C0;A0A452E8V5	Eukaryotic translation elongation factor 1 delta isoform X1;Uncharacterized protein;Uncharacterized protein	A0A0K0WZB8;A0A452E8C0;A0A452E8V5	A0A0K0WZB8_CAPHI;A0A452E8C0_CAPHI;A0A452E8V5_CAPHI	;EEF1D;EEF1D	715286	557240	402884	322514	152596	705702	662092	972842	276412	353466		155495		203310		226352	280601	260790	256003	227856	209617	187696	380108	292987
LVPVGYGIR		2	0	False	False	1.13976	A0A0K0WZB8;A0A452E8C0;A0A452E8V5	Eukaryotic translation elongation factor 1 delta isoform X1;Uncharacterized protein;Uncharacterized protein	A0A0K0WZB8;A0A452E8C0;A0A452E8V5	A0A0K0WZB8_CAPHI;A0A452E8C0_CAPHI;A0A452E8V5_CAPHI	;EEF1D;EEF1D	19707408	20034942	18043968	12632917	13577166	20275760	34783012	25883128	7.20437e+06	13459462	11748930	15933932	19508370	12829100	14019314	14333393	22968528	7845949	15159932	18684472	13008778	15387133	16442514	14049576
LVPVGYGIR		1	0	False	False	1.13976	A0A0K0WZB8;A0A452E8C0;A0A452E8V5	Eukaryotic translation elongation factor 1 delta isoform X1;Uncharacterized protein;Uncharacterized protein	A0A0K0WZB8;A0A452E8C0;A0A452E8V5	A0A0K0WZB8_CAPHI;A0A452E8C0_CAPHI;A0A452E8V5_CAPHI	;EEF1D;EEF1D	279683	325532	348702			156226	284049	155937		234723			178117			342588	159467			293058		204840
GVVQDLQQAVSK		2	0	True	False	1.13976	A0A0K0WZB8;A0A452E8C0;A0A452E8V5	Eukaryotic translation elongation factor 1 delta isoform X1;Uncharacterized protein;Uncharacterized protein	A0A0K0WZB8;A0A452E8C0;A0A452E8V5	A0A0K0WZB8_CAPHI;A0A452E8C0_CAPHI;A0A452E8V5_CAPHI	;EEF1D;EEF1D	11472261	10155568	8830589	8894689	8473461	9786165	11214677	12231589	5586960	8466362	6345162	7.49755e+06	8696111	6.48984e+06	6.84434e+06	9377568	11031951	8.27153e+06	8554696	8938101	8803146	7.48447e+06	12421179	9964273
GVVQDLQQAVSK		1	0	True	False	1.13976	A0A0K0WZB8;A0A452E8C0;A0A452E8V5	Eukaryotic translation elongation factor 1 delta isoform X1;Uncharacterized protein;Uncharacterized protein	A0A0K0WZB8;A0A452E8C0;A0A452E8V5	A0A0K0WZB8_CAPHI;A0A452E8C0_CAPHI;A0A452E8V5_CAPHI	;EEF1D;EEF1D	854846	560336	1.00623e+06	590840	774087	642176	401003	228754	528699	689816	458316	525413	594253	564485	588838	1.18253e+06	646467	613885	580634	943409	596519	612597	830558	682558
GVVQDLQQAVSK		3	0	True	False	1.13976	A0A0K0WZB8;A0A452E8C0;A0A452E8V5	Eukaryotic translation elongation factor 1 delta isoform X1;Uncharacterized protein;Uncharacterized protein	A0A0K0WZB8;A0A452E8C0;A0A452E8V5	A0A0K0WZB8_CAPHI;A0A452E8C0_CAPHI;A0A452E8V5_CAPHI	;EEF1D;EEF1D																								44931
FYEQMNGPVAGSSR		2	0	True	False	1.13976	A0A0K0WZB8;A0A452E8C0;A0A452E8V5	Eukaryotic translation elongation factor 1 delta isoform X1;Uncharacterized protein;Uncharacterized protein	A0A0K0WZB8;A0A452E8C0;A0A452E8V5	A0A0K0WZB8_CAPHI;A0A452E8C0_CAPHI;A0A452E8V5_CAPHI	;EEF1D;EEF1D	897242	708389	690462	658732	333067	785479	532195	974153	399747	685617	1.22536e+06	692977	1.0861e+06	408228	450010	508591	751108	485149	941321	413799	456167	580676		708635
KFYEQMNGPVAGSSR		3	1	True	False	1.13976	A0A0K0WZB8;A0A452E8C0;A0A452E8V5	Eukaryotic translation elongation factor 1 delta isoform X1;Uncharacterized protein;Uncharacterized protein	A0A0K0WZB8;A0A452E8C0;A0A452E8V5	A0A0K0WZB8_CAPHI;A0A452E8C0_CAPHI;A0A452E8V5_CAPHI	;EEF1D;EEF1D	687566	570682	729178	627743	741484	1.07463e+06	931576	1.2939e+06		480546	760350	721774	641942	756576	403657	1.05972e+06	1.19702e+06		807154		763279	577807	549003	634584
ALQDLENAASGDATVR		2	0	True	True	1.14668	A0A0M3KWF7	RPR domain containing protein	A0A0M3KWF7	A0A0M3KWF7_CAPHI	CREPT	2701424	4.56178e+06	3287050	2263834	4329521	2.88673e+06	2.79566e+06	2024178	4.03494e+06	3.44878e+06	2998694	3.64027e+06	4460547	3.96412e+06	3.63971e+06	3.25574e+06	2.91059e+06	2.71918e+06	3.05019e+06	4733658	3.91419e+06	4206831	3.28414e+06	3.02263e+06
LLNIWQER		2	0	True	True	1.14668	A0A0M3KWF7	RPR domain containing protein	A0A0M3KWF7	A0A0M3KWF7_CAPHI	CREPT	1.11078e+06	1.30467e+06	1.77223e+06	1.11563e+06	1052791	2.06981e+06	1.43272e+06	1.57766e+06	1.52978e+06	1150783	882624	1.54889e+06	1.83951e+06	1.46005e+06	1.14235e+06	1.06777e+06	1.72428e+06	1.43736e+06	1.20709e+06	978350	1.38577e+06	1.28572e+06	1.04518e+06	1.07741e+06
SVYGGEFIQQLK		2	0	True	True	1.14668	A0A0M3KWF7	RPR domain containing protein	A0A0M3KWF7	A0A0M3KWF7_CAPHI	CREPT	359446	511908	376476	460697	654618	564104	454555	648007	429546	387017	433533	431740	621789	483048	422903	485907	616114	472553	400202	578776	463876	424024	444083	422896
IASLPQEVQDVSLLEK		2	0	True	True	1.14668	A0A0M3KWF7	RPR domain containing protein	A0A0M3KWF7	A0A0M3KWF7_CAPHI	CREPT	1.82896e+06	2.69612e+06	2.04358e+06	1.74257e+06	2302588	2.1657e+06	2.01758e+06	1899683	2.14028e+06	1.66149e+06	1840374	1.92563e+06	2698111	2.38948e+06	2.3932e+06	2.26644e+06	2.39695e+06	1.66487e+06	1.80924e+06	2433484	2020109	2.53966e+06	2.0649e+06	2.45442e+06
IASLPQEVQDVSLLEK		3	0	True	True	1.14668	A0A0M3KWF7	RPR domain containing protein	A0A0M3KWF7	A0A0M3KWF7_CAPHI	CREPT	278130	211689	267830	287433	255172	207160	257125	215502	256126	256826			328362	236549	213719	218153	342586	179299	120535	298086	274171	257826	258172	279727
SSFSESALEK	Acetyl (Protein N-term)	1	2	True	True	1.14668	A0A0M3KWF7	RPR domain containing protein	A0A0M3KWF7	A0A0M3KWF7_CAPHI	CREPT	229004	370022	361866	186307	424908	202311	170664	63390.2	335339	315542	277315	333193	294564	368577	331044	300763	176201	283120	292120	454455	421713	436120	304573	293229
SSFSESALEK	Acetyl (Protein N-term)	2	2	True	True	1.14668	A0A0M3KWF7	RPR domain containing protein	A0A0M3KWF7	A0A0M3KWF7_CAPHI	CREPT	250426	219253	467130	239481	422449			1.28616e+06	479566	332914	472002	358764	368705		364158					433214	407135	385864	333593	390398
DVLSEKEK		2	1	True	True	1.14668	A0A0M3KWF7	RPR domain containing protein	A0A0M3KWF7	A0A0M3KWF7_CAPHI	CREPT		892642	548654	707210		1.0348e+06	851434				1.14241e+06	862169	1.08756e+06		635701	511563	1.10699e+06	725416	436658			591315	630262
SHIQSLPDLSLLPNVTGGLAPLPSAGDLFSTD		3	0	True	True	1.14668	A0A0M3KWF7	RPR domain containing protein	A0A0M3KWF7	A0A0M3KWF7_CAPHI	CREPT	325434		276351		523899	472494		532776			521985	291371			357715	208192			261570	247689	511187	417509	458652	322040
EFESVLVDAFSHVAR		3	0	True	True	1.14668	A0A0M3KWF7	RPR domain containing protein	A0A0M3KWF7	A0A0M3KWF7_CAPHI	CREPT	239755	124791	615821	104951	176229	288088	131823		447959	275185	128468	166529	222347	456062	194761	194385		279751	115799	277892	137071	130891	91575.7	105574
EFESVLVDAFSHVAR		2	0	True	True	1.14668	A0A0M3KWF7	RPR domain containing protein	A0A0M3KWF7	A0A0M3KWF7_CAPHI	CREPT			555463			645914			286688				224220		486095	388969
LAAELEDRR		3	1	True	True	1.14668	A0A0M3KWF7	RPR domain containing protein	A0A0M3KWF7	A0A0M3KWF7_CAPHI	CREPT	1.12024e+06					777944	670498	658531		851321	608708		1.04439e+06	931576		504421	836376		1.30719e+06		1.14022e+06			1.1718e+06
LAAELEDRR		2	1	True	True	1.14668	A0A0M3KWF7	RPR domain containing protein	A0A0M3KWF7	A0A0M3KWF7_CAPHI	CREPT			274244	487374	298571	237858	221307	263526				294815				268969	260541	148491	171672				164024	190538
ITDKEAAER		2	1	True	True	1.14668	A0A0M3KWF7	RPR domain containing protein	A0A0M3KWF7	A0A0M3KWF7_CAPHI	CREPT			311591		330315	923872	804458	575814	574361	418136	461448		482735			150246	911710			346031		271552
KGPEFTR		2	1	True	True	1.14668	A0A0M3KWF7	RPR domain containing protein	A0A0M3KWF7	A0A0M3KWF7_CAPHI	CREPT	748566	742601	777118											867402	878772			834942	1.44816e+06		995617	819245	908074
SSFSESALEKK	Acetyl (Protein N-term)	2	3	True	True	1.14668	A0A0M3KWF7	RPR domain containing protein	A0A0M3KWF7	A0A0M3KWF7_CAPHI	CREPT	783864	307785			265576	378223	405456	166781								206490			854794	226836
TVDEACLLLAEYNGR	C6(Carbamidomethyl)	2	1	True	True	1.14668	A0A0M3KWF7	RPR domain containing protein	A0A0M3KWF7	A0A0M3KWF7_CAPHI	CREPT		396568				691942	202352
VIAISDYIGR		2	0	True	False	1.09814	A0A0M3R8R7;A0A0M5JKW0;A0A286S9Y9;A0A452F1R5	Putative interferon-activable protein 203;Putative interferon-activable protein 203;Interferon gamma inducible protein 16-like protein transcript variant 1;Uncharacterized protein	A0A0M3R8R7;A0A0M5JKW0;A0A286S9Y9;A0A452F1R5	A0A0M3R8R7_CAPHI;A0A0M5JKW0_CAPHI;A0A286S9Y9_CAPHI;A0A452F1R5_CAPHI	LOC102173932;LOC102173932;IFI16l;LOC102173932		561485		342600	530251	260932	513523	448052	663093	654097	499401	607508	391634	651124	362980	241171	469891	566084	272044	492938	488668	463012	342928	312876
DIDEIKDLANSLR		3	1	False	False	1.09814	A0A0M3R8R7;A0A0M5JKW0;A0A286S9Y9;A0A452F1R5	Putative interferon-activable protein 203;Putative interferon-activable protein 203;Interferon gamma inducible protein 16-like protein transcript variant 1;Uncharacterized protein	A0A0M3R8R7;A0A0M5JKW0;A0A286S9Y9;A0A452F1R5	A0A0M3R8R7_CAPHI;A0A0M5JKW0_CAPHI;A0A286S9Y9_CAPHI;A0A452F1R5_CAPHI	LOC102173932;LOC102173932;IFI16l;LOC102173932	142963	161774		119571	153154	97231.5	161387	68328.5	162871	175768	146878	195441	153345	155571	140893		107621	112255		183520	174946	168595	169053	158376
DIDEIKDLANSLR		2	1	False	False	1.09814	A0A0M3R8R7;A0A0M5JKW0;A0A286S9Y9;A0A452F1R5	Putative interferon-activable protein 203;Putative interferon-activable protein 203;Interferon gamma inducible protein 16-like protein transcript variant 1;Uncharacterized protein	A0A0M3R8R7;A0A0M5JKW0;A0A286S9Y9;A0A452F1R5	A0A0M3R8R7_CAPHI;A0A0M5JKW0_CAPHI;A0A286S9Y9_CAPHI;A0A452F1R5_CAPHI	LOC102173932;LOC102173932;IFI16l;LOC102173932		192246		544826		309332	411692				310569	516688	251835	243171	178610	260920			545822		210253	302756		446547
IFNVALK		2	0	True	False	1.09814	A0A0M3R8R7;A0A0M5JKW0;A0A286S9Y9;A0A452F1R5	Putative interferon-activable protein 203;Putative interferon-activable protein 203;Interferon gamma inducible protein 16-like protein transcript variant 1;Uncharacterized protein	A0A0M3R8R7;A0A0M5JKW0;A0A286S9Y9;A0A452F1R5	A0A0M3R8R7_CAPHI;A0A0M5JKW0_CAPHI;A0A286S9Y9_CAPHI;A0A452F1R5_CAPHI	LOC102173932;LOC102173932;IFI16l;LOC102173932		82583.3	127244		121415		235843	135126		136761	210649	196610	178888	183019		127496	229025			151768	221366	200841	160817	191890
DIDEIKDLANSLRK		3	2	False	False	1.09814	A0A0M3R8R7;A0A0M5JKW0;A0A286S9Y9;A0A452F1R5	Putative interferon-activable protein 203;Putative interferon-activable protein 203;Interferon gamma inducible protein 16-like protein transcript variant 1;Uncharacterized protein	A0A0M3R8R7;A0A0M5JKW0;A0A286S9Y9;A0A452F1R5	A0A0M3R8R7_CAPHI;A0A0M5JKW0_CAPHI;A0A286S9Y9_CAPHI;A0A452F1R5_CAPHI	LOC102173932;LOC102173932;IFI16l;LOC102173932	64483.1	83275.9		79913.9	67039.4		166182	51461.9	58647.3	45128.9	79642.4	72468.9			34102.2	61916.7				102512		32802.7	39256.6	25814.3
ATEPFTYDVTGGK		2	0	True	False	1.09814	A0A0M3R8R7;A0A0M5JKW0;A0A286S9Y9;A0A452F1R5	Putative interferon-activable protein 203;Putative interferon-activable protein 203;Interferon gamma inducible protein 16-like protein transcript variant 1;Uncharacterized protein	A0A0M3R8R7;A0A0M5JKW0;A0A286S9Y9;A0A452F1R5	A0A0M3R8R7_CAPHI;A0A0M5JKW0_CAPHI;A0A286S9Y9_CAPHI;A0A452F1R5_CAPHI	LOC102173932;LOC102173932;IFI16l;LOC102173932	186275	269549		232802	186997	268909	369694	310156				81753.3				172401	326974					141663
GLLLETRP		2	0	True	True	1.04612	A0A0M3ULS7	Alpha-ketoglutarate-dependent dioxygenase FTO	A0A0M3ULS7	A0A0M3ULS7_CAPHI	FTO	422416	453162		385055	320590	423270	576285	460396	437375	453750	302457	330100	292875	288721		280808	499875	464267	523303		501659	330517	335344	426985
ILIGNPGCTYK	C8(Carbamidomethyl)	2	1	False	False	1.04612	A0A0M3ULS7	Alpha-ketoglutarate-dependent dioxygenase FTO	A0A0M3ULS7	A0A0M3ULS7_CAPHI	FTO			257539		389447	396954	614821		276995	248275						600319		332197					255437
VAECSTGTLEYILQR	C4(Carbamidomethyl)	2	1	False	False	1.04612	A0A0M3ULS7	Alpha-ketoglutarate-dependent dioxygenase FTO	A0A0M3ULS7	A0A0M3ULS7_CAPHI	FTO		79368.5		100277		133716										146685					130708	128069
EVQQAFLTLHK		3	0	False	False	1.04612	A0A0M3ULS7	Alpha-ketoglutarate-dependent dioxygenase FTO	A0A0M3ULS7	A0A0M3ULS7_CAPHI	FTO						172481	302276	195919									150677							228587
DLLTPVSR		2	0	False	False	1.04612	A0A0M3ULS7	Alpha-ketoglutarate-dependent dioxygenase FTO	A0A0M3ULS7	A0A0M3ULS7_CAPHI	FTO	966674						713477	874357														780798
SLESVVLK		2	0	False	False	1.04612	A0A0M3ULS7	Alpha-ketoglutarate-dependent dioxygenase FTO	A0A0M3ULS7	A0A0M3ULS7_CAPHI	FTO						263815	399126	330064
FQAEEDGEELPVVR		2	0	True	False	1.13427	A0A0M4FGU5;A0A0M4G5W6;A0A452ERV6	Mitochondrial antiviral-signaling protein;Mitochondrial antiviral-signaling protein;CARD_2 domain-containing protein	A0A0M4FGU5;A0A0M4G5W6;A0A452ERV6	A0A0M4FGU5_CAPHI;A0A0M4G5W6_CAPHI;A0A452ERV6_CAPHI	MAVS	569226	675328	624773	645619	601353	647708	574688	538974	485388	511177	704826	638420	780715	562555	498311	610221	661568	557735	503387	880572	671085	241328	469999	465226
IHENPSTSLLGDSPGTHTTPK		3	0	True	False	1.13427	A0A0M4FGU5;A0A0M4G5W6;A0A452ERV6	Mitochondrial antiviral-signaling protein;Mitochondrial antiviral-signaling protein;CARD_2 domain-containing protein	A0A0M4FGU5;A0A0M4G5W6;A0A452ERV6	A0A0M4FGU5_CAPHI;A0A0M4G5W6_CAPHI;A0A452ERV6_CAPHI	MAVS	89539	137560		113500	154544	247127				98761.7	229274	124941	145411	89137.3			306339	66677.9	239716		162756	105718	142989	143098
IHENPSTSLLGDSPGTHTTPK		4	0	True	False	1.13427	A0A0M4FGU5;A0A0M4G5W6;A0A452ERV6	Mitochondrial antiviral-signaling protein;Mitochondrial antiviral-signaling protein;CARD_2 domain-containing protein	A0A0M4FGU5;A0A0M4G5W6;A0A452ERV6	A0A0M4FGU5_CAPHI;A0A0M4G5W6_CAPHI;A0A452ERV6_CAPHI	MAVS												427249		173898
APQPSHSGAVLK		2	0	True	False	1.13427	A0A0M4FGU5;A0A0M4G5W6;A0A452ERV6	Mitochondrial antiviral-signaling protein;Mitochondrial antiviral-signaling protein;CARD_2 domain-containing protein	A0A0M4FGU5;A0A0M4G5W6;A0A452ERV6	A0A0M4FGU5_CAPHI;A0A0M4G5W6_CAPHI;A0A452ERV6_CAPHI	MAVS	57737.4																103280
LILPGFR		2	0	True	False	1.1009	A0A0M4FNI6;A0A0M4QBF3	Stimulator of interferon genes protein	A0A0M4FNI6;A0A0M4QBF3	A0A0M4FNI6_CAPHI;A0A0M4QBF3_CAPHI	TMEM173	212072	191636	412113	165611	198865	237934		125280	387904	247030	225448	276867	331218	366669	267136	400921	244513	218958	227776	319071	310095	385095	252709	231768
FLHELPQQSANR		3	0	True	False	1.1009	A0A0M4FNI6;A0A0M4QBF3	Stimulator of interferon genes protein	A0A0M4FNI6;A0A0M4QBF3	A0A0M4FNI6_CAPHI;A0A0M4QBF3_CAPHI	TMEM173																	608900				420492			413676
FVVAPFPEVFR		2	0	False	False	1.13992	A0A0P0EL46;A0A0P0EVY5;I6WY32;P18626;Q8MIH4	Alpha-S1-casein (Fragment);Alpha-S1-casein (Fragment);Alpha-S1-casein;Alpha-S1-casein;Alpha-S1-casein	A0A0P0EL46;A0A0P0EVY5;I6WY32;P18626;Q8MIH4	A0A0P0EL46_CAPHI;A0A0P0EVY5_CAPHI;I6WY32_CAPHI;CASA1_CAPHI;Q8MIH4_CAPHI	CSN1S1;CSN1S1;CSN1S1;CSN1S1;csn1S1	382105			341142		167109			14298507	142532	811442	931125	102310	178461	1.24496e+06	300396			374410	144214	751015	832424	516539	708771
EDVPSER		2	0	False	False	1.13992	A0A0P0EL46;A0A0P0EVY5;I6WY32;P18626;Q8MIH4	Alpha-S1-casein (Fragment);Alpha-S1-casein (Fragment);Alpha-S1-casein;Alpha-S1-casein;Alpha-S1-casein	A0A0P0EL46;A0A0P0EVY5;I6WY32;P18626;Q8MIH4	A0A0P0EL46_CAPHI;A0A0P0EVY5_CAPHI;I6WY32_CAPHI;CASA1_CAPHI;Q8MIH4_CAPHI	CSN1S1;CSN1S1;CSN1S1;CSN1S1;csn1S1									10846249		1.01945e+06	1.67238e+06			1.94389e+06			1.98175e+06					1.36875e+06	1.57714e+06
YIQKEDVPSER		2	1	False	False	1.13992	A0A0P0EL46;A0A0P0EVY5;I6WY32;P18626;Q8MIH4	Alpha-S1-casein (Fragment);Alpha-S1-casein (Fragment);Alpha-S1-casein;Alpha-S1-casein;Alpha-S1-casein	A0A0P0EL46;A0A0P0EVY5;I6WY32;P18626;Q8MIH4	A0A0P0EL46_CAPHI;A0A0P0EVY5_CAPHI;I6WY32_CAPHI;CASA1_CAPHI;Q8MIH4_CAPHI	CSN1S1;CSN1S1;CSN1S1;CSN1S1;csn1S1	390529			417754		263014			2.04031e+06						637083	505588								441826
ENINELSK		2	0	False	False	1.13992	A0A0P0EL46;A0A0P0EVY5;I6WY32;P18626;Q8MIH4	Alpha-S1-casein (Fragment);Alpha-S1-casein (Fragment);Alpha-S1-casein;Alpha-S1-casein;Alpha-S1-casein	A0A0P0EL46;A0A0P0EVY5;I6WY32;P18626;Q8MIH4	A0A0P0EL46_CAPHI;A0A0P0EVY5_CAPHI;I6WY32_CAPHI;CASA1_CAPHI;Q8MIH4_CAPHI	CSN1S1;CSN1S1;CSN1S1;CSN1S1;csn1S1									1.51166e+06						395171
YNVPQLEIVPK		2	0	True	False	1.13992	A0A0P0EL46;A0A0P0EVY5;I6WY32;P18626;Q8MIH4	Alpha-S1-casein (Fragment);Alpha-S1-casein (Fragment);Alpha-S1-casein;Alpha-S1-casein;Alpha-S1-casein	A0A0P0EL46;A0A0P0EVY5;I6WY32;P18626;Q8MIH4	A0A0P0EL46_CAPHI;A0A0P0EVY5_CAPHI;I6WY32_CAPHI;CASA1_CAPHI;Q8MIH4_CAPHI	CSN1S1;CSN1S1;CSN1S1;CSN1S1;csn1S1									1.51039e+06
YLGYLEQLLR		2	0	False	False	1.13992	A0A0P0EL46;A0A0P0EVY5;I6WY32;P18626;Q8MIH4	Alpha-S1-casein (Fragment);Alpha-S1-casein (Fragment);Alpha-S1-casein;Alpha-S1-casein;Alpha-S1-casein	A0A0P0EL46;A0A0P0EVY5;I6WY32;P18626;Q8MIH4	A0A0P0EL46_CAPHI;A0A0P0EVY5_CAPHI;I6WY32_CAPHI;CASA1_CAPHI;Q8MIH4_CAPHI	CSN1S1;CSN1S1;CSN1S1;CSN1S1;csn1S1																		52962.2
TVTIPSGSTLAFR		2	0	True	False	1.04039	A0A0S2E7T9;A0A452E5B9	Gasdermin-D;Uncharacterized protein	A0A0S2E7T9;A0A452E5B9	A0A0S2E7T9_CAPHI;A0A452E5B9_CAPHI	GSDMD			979526				732689	669318	818704	902231	507805	736865	743091	593540	706320	975113		809102					1.01935e+06	848906
AWAVGLEGLSK		2	0	True	False	1.04039	A0A0S2E7T9;A0A452E5B9	Gasdermin-D;Uncharacterized protein	A0A0S2E7T9;A0A452E5B9	A0A0S2E7T9_CAPHI;A0A452E5B9_CAPHI	GSDMD							351792
HNTPWETK		2	0	False	False	1.05147	A0A0U2EXR7;A0A109P3V8;A0A1S6YF96;A0A5Q2MQG7;D0VEF8;Q32643;S6B528	ATP synthase protein 8	A0A0U2EXR7;A0A109P3V8;A0A1S6YF96;A0A5Q2MQG7;D0VEF8;Q32643;S6B528	A0A0U2EXR7_CAPHI;A0A109P3V8_CAPHI;A0A1S6YF96_CAPHI;A0A5Q2MQG7_CAPHI;D0VEF8_CAPHI;ATP8_CAPHI;S6B528_CAPHI	ATP8;ATP8;ATP8;ATP8;ATP8;MT-ATP8;ATP8	737931	683395	1387226		831852	1612686	1.62745e+06	1850861			1.86044e+06	448497	590586	860885	756790	673100	1.76328e+06			918973	443524
YDFYHNPELTAK		3	0	False	False	1.05147	A0A0U2EXR7;A0A109P3V8;A0A1S6YF96;A0A5Q2MQG7;D0VEF8;Q32643;S6B528	ATP synthase protein 8	A0A0U2EXR7;A0A109P3V8;A0A1S6YF96;A0A5Q2MQG7;D0VEF8;Q32643;S6B528	A0A0U2EXR7_CAPHI;A0A109P3V8_CAPHI;A0A1S6YF96_CAPHI;A0A5Q2MQG7_CAPHI;D0VEF8_CAPHI;ATP8_CAPHI;S6B528_CAPHI	ATP8;ATP8;ATP8;ATP8;ATP8;MT-ATP8;ATP8		377483																		144056
SCYYLPCFVTSK	C2(Carbamidomethyl);C7(Carbamidomethyl)	2	2	True	True	1.13236	A0A140C4Q7	Metalloproteinase inhibitor 3	A0A140C4Q7	A0A140C4Q7_CAPHI	Timp3	840179	774985	835513	766652	566395	653339	265819	4.90542e+06	1.378e+06	555466	1.25796e+06	2.12431e+06	2.16224e+06	2.58206e+06	1.01134e+06	2.01118e+06	5.13794e+06	1.75484e+06	3.77946e+06	1.91127e+06	1.47207e+06	1.64226e+06	1.87457e+06	1.43165e+06
EGPFGTLVYTIK		2	0	True	True	1.13236	A0A140C4Q7	Metalloproteinase inhibitor 3	A0A140C4Q7	A0A140C4Q7_CAPHI	Timp3	563728	616698	1163296	759007	382846	678190		3.16501e+06	1.82594e+06	545132	1.29691e+06	2640399	2.55337e+06	2.6745e+06	1.65136e+06	1.98628e+06	3.87385e+06	1.60441e+06	2.98281e+06	2.01349e+06	1.57357e+06	1.60603e+06	1.50269e+06	1.06512e+06
SIINATDP		1	0	True	True	1.13236	A0A140C4Q7	Metalloproteinase inhibitor 3	A0A140C4Q7	A0A140C4Q7_CAPHI	Timp3	408035	340754	527039	365814	215861	255966		938963	678254	262343	454002	1.31526e+06	972240	1.29738e+06	673493	782394	2.05476e+06	673056	1.21896e+06	724955	666427	841258	663278	571417
GWAPPDK		1	0	True	True	1.13236	A0A140C4Q7	Metalloproteinase inhibitor 3	A0A140C4Q7	A0A140C4Q7_CAPHI	Timp3			655476	577816	575198	268431		1.34719e+06			735298	1.74653e+06	1.2401e+06	1.89844e+06	940931	1.55451e+06	2.6102e+06	1.16018e+06	2.70526e+06	981126	918435	728302		1.62348e+06
GWAPPDK		2	0	True	True	1.13236	A0A140C4Q7	Metalloproteinase inhibitor 3	A0A140C4Q7	A0A140C4Q7_CAPHI	Timp3	2546270			4468029				6974097	3.40565e+06		4376549	4.90807e+06	5.05917e+06	6160011	6050405	3498281	7.78194e+06	1.08621e+06	9065852	2.70504e+06	5753905	5.0787e+06	5.59045e+06
WDQLTLSQR		2	0	True	True	1.13236	A0A140C4Q7	Metalloproteinase inhibitor 3	A0A140C4Q7	A0A140C4Q7_CAPHI	Timp3	1.61062e+06	1.49725e+06	2458056		1.32996e+06	684058	557585	3.12801e+06	2454782			4.06936e+06	3.85204e+06	2.13367e+06	2976988	3.67476e+06	5044082	2280719	3269443	2.9932e+06	2.88892e+06	2.54033e+06	2113636	2338609
WDQLTLSQR		1	0	True	True	1.13236	A0A140C4Q7	Metalloproteinase inhibitor 3	A0A140C4Q7	A0A140C4Q7_CAPHI	Timp3																486424	184178		559475
MYTGLCNFVER	C6(Carbamidomethyl)	2	1	True	True	1.13236	A0A140C4Q7	Metalloproteinase inhibitor 3	A0A140C4Q7	A0A140C4Q7_CAPHI	Timp3	973682	777671	1.25378e+06	769792	906550	1.13716e+06		4.5684e+06	1.12502e+06	453613	1.42784e+06	3429302	2.88195e+06	3.10913e+06	1.75347e+06	2.1571e+06	6.6939e+06	1631940	3631779	2.44984e+06	1.93491e+06	1.60723e+06	2.29849e+06	1.98669e+06
YHLGCNCK	C5(Carbamidomethyl);C7(Carbamidomethyl)	2	2	True	True	1.13236	A0A140C4Q7	Metalloproteinase inhibitor 3	A0A140C4Q7	A0A140C4Q7_CAPHI	Timp3	289127	475443	756570	497252	292899	392782		2.08828e+06	1085349	358514	774201	1.57661e+06	1.21364e+06	1.16844e+06	976578	468218	2.48168e+06	1.17601e+06	1.11777e+06	504294	438938	751026	970419	573409
YQYLLTGR		2	0	True	True	1.13236	A0A140C4Q7	Metalloproteinase inhibitor 3	A0A140C4Q7	A0A140C4Q7_CAPHI	Timp3			1.68638e+06		765199			37535000	1.2631e+06	724381		42172536	53265376	49654180	41741532	1.44245e+06		688105	2.08603e+06	1.73722e+06	44815732	35650296	1174145	757758
GGYCSWYR	C4(Carbamidomethyl)	2	1	True	True	1.13236	A0A140C4Q7	Metalloproteinase inhibitor 3	A0A140C4Q7	A0A140C4Q7_CAPHI	Timp3								738102						932779
NTAIGIDLGTTYSCVGVFQHGK	C14(Carbamidomethyl)	3	1	True	True	1.06485	A0A142DA83	Heat shock protein 70 kDa transcript variant 1 (Fragment)	A0A142DA83	A0A142DA83_CAPHI	HSP70	357735	268291	798631		402849				448558	369838				674523	347547	243054
FNLPLGNYK		2	0	True	False	1.12282	A0A142I1Y1;A0A1I9RZV3	Multifunctional fusion protein	A0A142I1Y1;A0A1I9RZV3	A0A142I1Y1_CAPHI;A0A1I9RZV3_CAPHI	FGF1	713516	746999	770228	642335	456069	1065366		787789	304522	421880	691267	814083	665962	804037	544851	672217	938824	668224	743084	480257	658273	719710	661626	661273
LEENHYNTYISK		2	0	True	False	1.12282	A0A142I1Y1;A0A1I9RZV3	Multifunctional fusion protein	A0A142I1Y1;A0A1I9RZV3	A0A142I1Y1_CAPHI;A0A1I9RZV3_CAPHI	FGF1	164228	90763.3	125550	200817	86205.2	89361.3			214787		160271	227195	168306	101805	131160	80171.7	37481.4		144784	101891	170430		204072	208590
AILFLPLPVSSD		2	0	True	False	1.12282	A0A142I1Y1;A0A1I9RZV3	Multifunctional fusion protein	A0A142I1Y1;A0A1I9RZV3	A0A142I1Y1_CAPHI;A0A1I9RZV3_CAPHI	FGF1	33457.4	34968.4	43951.9	21546.1		38137.2	10329.4	34410.2	30225.3	33308.6	14656.1	30911.5	44055.7	32233.5	30525	38253.7		32969.1	21682.7	25020.5	36780.8	32951.8	38292.2	45741.3
AILFLPLPVSSD		1	0	True	False	1.12282	A0A142I1Y1;A0A1I9RZV3	Multifunctional fusion protein	A0A142I1Y1;A0A1I9RZV3	A0A142I1Y1_CAPHI;A0A1I9RZV3_CAPHI	FGF1		159704				195717																		186626
NWFIGLK		2	0	True	False	1.12282	A0A142I1Y1;A0A1I9RZV3	Multifunctional fusion protein	A0A142I1Y1;A0A1I9RZV3	A0A142I1Y1_CAPHI;A0A1I9RZV3_CAPHI	FGF1	92464.3	55535.9	334835	20614.8		39176.7			74019	60701.8	38976.5	42485.6	55238.1	91689	55240	91853	16458.3	55067.3	30101.2	61385.6	63776.9	46817.9	54095.1	31209.9
ESAGAEALLGELEAR		2	0	True	False	1.02702	A0A145VUB4;A0A452F639	Fatty acid desaturase 6;FA_desaturase domain-containing protein	A0A145VUB4;A0A452F639	A0A145VUB4_CAPHI;A0A452F639_CAPHI	FADS6			215101		570233	808531							1.63888e+06		1.68739e+06	1.21891e+06	1.71349e+06
QLPYNEDSYLAR		2	0	True	False	1.02702	A0A145VUB4;A0A452F639	Fatty acid desaturase 6;FA_desaturase domain-containing protein	A0A145VUB4;A0A452F639	A0A145VUB4_CAPHI;A0A452F639_CAPHI	FADS6		288728			236336								346209
VKPVVSQFLHEK		3	0	True	False	1.02702	A0A145VUB4;A0A452F639	Fatty acid desaturase 6;FA_desaturase domain-containing protein	A0A145VUB4;A0A452F639	A0A145VUB4_CAPHI;A0A452F639_CAPHI	FADS6	348510	146957			94113.7	135278							215958
LSSSQGTIETSLQDIESK		2	0	True	False	1.0571	A0A172PA89;A0A452FQ54	Serine/threonine-protein kinase TBK1;Protein kinase domain-containing protein	A0A172PA89;A0A452FQ54	A0A172PA89_CAPHI;A0A452FQ54_CAPHI	TBK1	160384	180665		228893	238507	191152	154825	212092		193307				154606	243553	213876		168900	242895	226644		259634	183467	174276
TSEENPIFVVSR		2	0	True	False	1.0571	A0A172PA89;A0A452FQ54	Serine/threonine-protein kinase TBK1;Protein kinase domain-containing protein	A0A172PA89;A0A452FQ54	A0A172PA89_CAPHI;A0A452FQ54_CAPHI	TBK1	205325	293040							257788	259702				306406		249956				337130	236275	297226
LAQHFPK		2	0	True	False	1.0571	A0A172PA89;A0A452FQ54	Serine/threonine-protein kinase TBK1;Protein kinase domain-containing protein	A0A172PA89;A0A452FQ54	A0A172PA89_CAPHI;A0A452FQ54_CAPHI	TBK1			4462733							16395023
EPLSTIGLIYEK		2	0	True	False	1.0571	A0A172PA89;A0A452FQ54	Serine/threonine-protein kinase TBK1;Protein kinase domain-containing protein	A0A172PA89;A0A452FQ54	A0A172PA89_CAPHI;A0A452FQ54_CAPHI	TBK1							519186
LTDFGAAR		2	0	False	False	1.0571	A0A172PA89;A0A452FQ54	Serine/threonine-protein kinase TBK1;Protein kinase domain-containing protein	A0A172PA89;A0A452FQ54	A0A172PA89_CAPHI;A0A452FQ54_CAPHI	TBK1										512196
VIGEDGQSVYK		2	0	True	False	1.0571	A0A172PA89;A0A452FQ54	Serine/threonine-protein kinase TBK1;Protein kinase domain-containing protein	A0A172PA89;A0A452FQ54	A0A172PA89_CAPHI;A0A452FQ54_CAPHI	TBK1							195458
IITGKPSGAISGVQK		3	0	True	False	1.0571	A0A172PA89;A0A452FQ54	Serine/threonine-protein kinase TBK1;Protein kinase domain-containing protein	A0A172PA89;A0A452FQ54	A0A172PA89_CAPHI;A0A452FQ54_CAPHI	TBK1														119908
INEINQQFLDDPK		2	0	False	False	1.1396	A0A1B1RUY3;A0A452FW36	AIF-1;EF-hand domain-containing protein	A0A1B1RUY3;A0A452FW36	A0A1B1RUY3_CAPHI;A0A452FW36_CAPHI	;AIF1	827268	1.44312e+06	995100	643891		780069	680043	713496		1.29006e+06	1.26534e+06	1.09036e+06	1772814	1.22347e+06	1.00832e+06	898476	1.28342e+06	855258	857533	1.65247e+06	1.4121e+06	1.28994e+06	1.18844e+06
YSSDEDLPSKLEAFK		3	1	False	False	1.1396	A0A1B1RUY3;A0A452FW36	AIF-1;EF-hand domain-containing protein	A0A1B1RUY3;A0A452FW36	A0A1B1RUY3_CAPHI;A0A452FW36_CAPHI	;AIF1	211208	371139	239749		176400	426239		447565		452684	508516	468630	685365	515904	442890	261506	537172	456304	398411		573905	610460	473908	522915
YSSDEDLPSKLEAFK		2	1	False	False	1.1396	A0A1B1RUY3;A0A452FW36	AIF-1;EF-hand domain-containing protein	A0A1B1RUY3;A0A452FW36	A0A1B1RUY3_CAPHI;A0A452FW36_CAPHI	;AIF1	397626	527123	272572		312926	370931			408421	690323		424232	587586	698142	499923		350258	419050	193584	630691	532189	551513	573250	530044
INEINQQFLDDPKYSSDEDLPSK		3	1	False	False	1.1396	A0A1B1RUY3;A0A452FW36	AIF-1;EF-hand domain-containing protein	A0A1B1RUY3;A0A452FW36	A0A1B1RUY3_CAPHI;A0A452FW36_CAPHI	;AIF1	133054	167176	110867		117206			83499.3		187416		180658	228030	187244	167546		148587			187695	171669	189051	166127	159247
INEINQQFLDDPKYSSDEDLPSKLEAFK		4	2	False	False	1.1396	A0A1B1RUY3;A0A452FW36	AIF-1;EF-hand domain-containing protein	A0A1B1RUY3;A0A452FW36	A0A1B1RUY3_CAPHI;A0A452FW36_CAPHI	;AIF1	406810	482372		413281	555539	523922	407878	390364	513827	443190	419305	485727	484904	392754	391041	504434	615183	500431	442223	715222	323189	323863	345496
INEINQQFLDDPKYSSDEDLPSKLEAFK		3	2	False	False	1.1396	A0A1B1RUY3;A0A452FW36	AIF-1;EF-hand domain-containing protein	A0A1B1RUY3;A0A452FW36	A0A1B1RUY3_CAPHI;A0A452FW36_CAPHI	;AIF1		444464														477040	496636
YSSDEDLPSK		2	0	False	False	1.1396	A0A1B1RUY3;A0A452FW36	AIF-1;EF-hand domain-containing protein	A0A1B1RUY3;A0A452FW36	A0A1B1RUY3_CAPHI;A0A452FW36_CAPHI	;AIF1											327174		316901	392763
THLELKK		2	1	False	False	1.1396	A0A1B1RUY3;A0A452FW36	AIF-1;EF-hand domain-containing protein	A0A1B1RUY3;A0A452FW36	A0A1B1RUY3_CAPHI;A0A452FW36_CAPHI	;AIF1			97628.8																	145634
YSSDEDLPSKLEAFKK		4	2	True	False	1.1396	A0A1B1RUY3;A0A452FW36	AIF-1;EF-hand domain-containing protein	A0A1B1RUY3;A0A452FW36	A0A1B1RUY3_CAPHI;A0A452FW36_CAPHI	;AIF1																				178601
ELAPLFEELR		2	0	True	True	1.13172	A0A1B2VWD4	Late endosomal/lysosomal adaptor and MAPK and MTOR activator 3	A0A1B2VWD4	A0A1B2VWD4_CAPHI	LAMTOR3	1.36053e+06	1.07806e+06	1.81676e+06	1.02937e+06	1.02453e+06	1.04622e+06	918215	813856	1323362	1.21974e+06	1043226	1.01042e+06	1.4413e+06	1.38187e+06	1.03903e+06	1.20134e+06	923616	894019	1.26009e+06	920025	1.39584e+06	1.58352e+06	1.61354e+06	1.53326e+06
VANDNAPEHALRPGFLSTFALATDQGSK		4	0	True	True	1.13172	A0A1B2VWD4	Late endosomal/lysosomal adaptor and MAPK and MTOR activator 3	A0A1B2VWD4	A0A1B2VWD4_CAPHI	LAMTOR3	406539	266497	650784	443275	261422	513188	343232	407463	398031	338817			500442	672266	535404	590501	298963	175452	344505	350094	280413	307284	214153	388500
VANDNAPEHALRPGFLSTFALATDQGSK		3	0	True	True	1.13172	A0A1B2VWD4	Late endosomal/lysosomal adaptor and MAPK and MTOR activator 3	A0A1B2VWD4	A0A1B2VWD4_CAPHI	LAMTOR3	204267	142025	436772	128125	140376	233805		119618	186581	148574		118540	183758	289077	144513	250110			99143	163341	113692	125154		117466
KLPSVEGLHAIVVSDRDGVPVIK		4	2	True	True	1.13172	A0A1B2VWD4	Late endosomal/lysosomal adaptor and MAPK and MTOR activator 3	A0A1B2VWD4	A0A1B2VWD4_CAPHI	LAMTOR3			39863.1
KLPSVEGLHAIVVSDRDGVPVIK		3	2	True	True	1.13172	A0A1B2VWD4	Late endosomal/lysosomal adaptor and MAPK and MTOR activator 3	A0A1B2VWD4	A0A1B2VWD4_CAPHI	LAMTOR3			24361.8
TVIGCSGFHGDCLTLTK	C5(Carbamidomethyl);C12(Carbamidomethyl)	2	2	True	True	1.1365	A0A1Q1N997	Proteasome subunit beta (Fragment)	A0A1Q1N997	A0A1Q1N997_CAPHI	PSMB1	683842	660406	1.09842e+06	371304	655495	549783	402058	317857	542197	586711	628575	744284	614256	864941	676880	913045	374071	437903	482243	604090	733285	760015	717958	647379
TVIGCSGFHGDCLTLTK	C5(Carbamidomethyl);C12(Carbamidomethyl)	3	2	True	True	1.1365	A0A1Q1N997	Proteasome subunit beta (Fragment)	A0A1Q1N997	A0A1Q1N997_CAPHI	PSMB1	281639	334329	521317	217373	269818	361906	271847	307184	262515	264086	463427	347609	432598	457841	353986	412857	283292	201283	207476	301640	338259	387115	345139	320126
DVYTGDALR		2	0	True	True	1.1365	A0A1Q1N997	Proteasome subunit beta (Fragment)	A0A1Q1N997	A0A1Q1N997_CAPHI	PSMB1	5290310	5120172	4.16296e+06	3.19106e+06	3801342	6495582	4.79644e+06	6.28191e+06	3087105	3.50901e+06	4.03269e+06	3.07687e+06	6.20903e+06	4356115	4.69959e+06	4.71572e+06	5869219	3.49971e+06	3.13627e+06	3.35345e+06	4.84718e+06	3813090	3.23872e+06	3.81174e+06
DVYTGDALR		1	0	True	True	1.1365	A0A1Q1N997	Proteasome subunit beta (Fragment)	A0A1Q1N997	A0A1Q1N997_CAPHI	PSMB1	947011	719420	1.11312e+06	568326	915276	688944	380082		787344	885606	651689	709774	690328	980247	956888	1.20955e+06	481671	509669	744964	899558	910314	893061		881814
GAVYSFDPVGSYQR		2	0	True	True	1.1365	A0A1Q1N997	Proteasome subunit beta (Fragment)	A0A1Q1N997	A0A1Q1N997_CAPHI	PSMB1	5150303	4.68284e+06	3084515	3449209	2.78013e+06	6.34276e+06	4788237	7007185	2.40813e+06	3.85139e+06	4358373		5806768	2.70544e+06	6.013e+06	2.38725e+06	7.25666e+06	3.10321e+06	5956545	2.58728e+06	5867185	6.31514e+06	5575776	6.22393e+06
LSEGFSIHTR		2	0	True	True	1.1365	A0A1Q1N997	Proteasome subunit beta (Fragment)	A0A1Q1N997	A0A1Q1N997_CAPHI	PSMB1	1.49237e+06	1.00737e+06	2289173	520534	964117	467463	656028	732747	782626	1152297	679719	594922	602350	1.58095e+06	1.15355e+06	540561	696543	1.26015e+06	945563	935485	674826	783196	1.44518e+06	839363
LSEGFSIHTR		3	0	True	True	1.1365	A0A1Q1N997	Proteasome subunit beta (Fragment)	A0A1Q1N997	A0A1Q1N997_CAPHI	PSMB1	3643897	2.31251e+06	2.79231e+06	1.81636e+06	2.43818e+06	2.07616e+06			2.43386e+06	2.60853e+06	2.09513e+06	2.1904e+06	1.96309e+06	4.19303e+06	3.27069e+06	3.27604e+06	4257776	2.57071e+06	1.97646e+06	2.7586e+06	1.92204e+06	2.19009e+06	2.3648e+06	2.2401e+06
EGIREETVPLR		2	1	True	True	1.1365	A0A1Q1N997	Proteasome subunit beta (Fragment)	A0A1Q1N997	A0A1Q1N997_CAPHI	PSMB1	163564	196332	122104	130883	128274	214143	199834	162384	130346	225922	117765	112277	155187	109883	126378	124297	231014	98863.6	156984		186997	179252	197323	201492
EGIREETVPLR		3	1	True	True	1.1365	A0A1Q1N997	Proteasome subunit beta (Fragment)	A0A1Q1N997	A0A1Q1N997_CAPHI	PSMB1	1.2434e+06	1.4649e+06	1.06895e+06	1.38781e+06	1.25325e+06	1518494	1.01882e+06	1.37494e+06	1079536	1.84005e+06	631358	927294		883242	1.52327e+06	1.02522e+06	1.30186e+06	530285	1324932		1.74559e+06	1755060	1.85598e+06	1.90112e+06
DVFISAAER		2	0	True	True	1.1365	A0A1Q1N997	Proteasome subunit beta (Fragment)	A0A1Q1N997	A0A1Q1N997_CAPHI	PSMB1	3802485	3.75101e+06	6.5553e+06	4.01648e+06	3.43748e+06	4.5495e+06	4.96851e+06	4399165	3.88895e+06	4669824	5328044	2.35733e+06	4.67536e+06	6711468	3.10493e+06	6551429	4.60004e+06	3.28666e+06	2925546	5047648	2.71822e+06	3543282	3.32041e+06	5414657
DVFISAAER		1	0	True	True	1.1365	A0A1Q1N997	Proteasome subunit beta (Fragment)	A0A1Q1N997	A0A1Q1N997_CAPHI	PSMB1			695412		452240		186211	64576.8		294205	72276.7	193471	182749	221591	203250	788268	189227			870214	240894	203812	293125	279384
LTDKTVIGCSGFHGDCLTLTK	C9(Carbamidomethyl);C16(Carbamidomethyl)	4	3	True	True	1.1365	A0A1Q1N997	Proteasome subunit beta (Fragment)	A0A1Q1N997	A0A1Q1N997_CAPHI	PSMB1	121938	125582		61313.1	61299.1		94981.5		81172	75864.2	100621	143420	94066.2		97019.1	125731		110778	56021.4				55076.2	54452.1
LTDKTVIGCSGFHGDCLTLTK	C9(Carbamidomethyl);C16(Carbamidomethyl)	3	3	True	True	1.1365	A0A1Q1N997	Proteasome subunit beta (Fragment)	A0A1Q1N997	A0A1Q1N997_CAPHI	PSMB1	180031	204582	115371		130025	139195	142512		123627	130614				139074	113153	191094		205442		188427	114640		143391
AGGSASAMLQPLLDNQVGFK		2	0	True	True	1.1365	A0A1Q1N997	Proteasome subunit beta (Fragment)	A0A1Q1N997	A0A1Q1N997_CAPHI	PSMB1	4.60128e+06	5.16302e+06	4.08606e+06	3941480	4270469	4.25317e+06	3.66573e+06	4.28415e+06	3.95357e+06	4.18973e+06	3.49662e+06	3.90232e+06	4.67228e+06	4744521	5.23649e+06	4970075	4.35169e+06	3.90857e+06	4055497	4283658	4686571	5228121	4.79807e+06	4879083
AGGSASAMLQPLLDNQVGFK		3	0	True	True	1.1365	A0A1Q1N997	Proteasome subunit beta (Fragment)	A0A1Q1N997	A0A1Q1N997_CAPHI	PSMB1	1.32759e+06	1.80115e+06	868517	1.55067e+06	1464018	1.49897e+06	1.66949e+06	629820	772867	1.29537e+06	1.19762e+06	1.28385e+06	1.34941e+06	962632	1.36595e+06	1367539	1728066	1.31851e+06	1.50973e+06	1.30379e+06	1.42613e+06	1.52137e+06	1.4627e+06	1.84319e+06
AGGSASAMLQPLLDNQVGFK	M8(Oxidation)	2	0	True	True	1.1365	A0A1Q1N997	Proteasome subunit beta (Fragment)	A0A1Q1N997	A0A1Q1N997_CAPHI	PSMB1	350954		630206	360088	317545	231512									346255						437382		416807
NMQNVEHVPLSLDR		3	0	True	True	1.1365	A0A1Q1N997	Proteasome subunit beta (Fragment)	A0A1Q1N997	A0A1Q1N997_CAPHI	PSMB1	4614055	4.86784e+06	3249206	3.46112e+06	2.41748e+06	5893325	4.80309e+06	5556291	2.78113e+06	2954400	4.94479e+06	2.66752e+06	5316650	3.40985e+06	5281456	5.05067e+06	5794742	3.53814e+06	3419017	3.92117e+06	4562046	3.32692e+06	2.47522e+06	1.77353e+06
NMQNVEHVPLSLDR	M2(Oxidation)	3	0	True	True	1.1365	A0A1Q1N997	Proteasome subunit beta (Fragment)	A0A1Q1N997	A0A1Q1N997_CAPHI	PSMB1	849627			567311		486754	571973	1.04381e+06								603493	597758					564129	619111
NMQNVEHVPLSLDR	M2(Oxidation)	2	0	True	True	1.1365	A0A1Q1N997	Proteasome subunit beta (Fragment)	A0A1Q1N997	A0A1Q1N997_CAPHI	PSMB1	247403		398501	705443	293305	157522										177669							358156	351574
EGIREETVPLRK		3	2	True	True	1.1365	A0A1Q1N997	Proteasome subunit beta (Fragment)	A0A1Q1N997	A0A1Q1N997_CAPHI	PSMB1	181247		292224	294610	272468	494196	270655	514544			316668		249861	529248	416374				409198		539208	411461	373437	313063
EGIREETVPLRK		4	2	True	True	1.1365	A0A1Q1N997	Proteasome subunit beta (Fragment)	A0A1Q1N997	A0A1Q1N997_CAPHI	PSMB1				349340	240550	485835	393412	223690															351021	342130
EETVPLR		2	0	True	True	1.1365	A0A1Q1N997	Proteasome subunit beta (Fragment)	A0A1Q1N997	A0A1Q1N997_CAPHI	PSMB1																		562966	586164				972630	987956
EETVPLRKD		2	2	True	True	1.1365	A0A1Q1N997	Proteasome subunit beta (Fragment)	A0A1Q1N997	A0A1Q1N997_CAPHI	PSMB1			861687			530615
YIYNQEEYVR		2	0	False	False	1.09496	A0A1W5ZLB2;A0A1W5ZLB6	MHC class II antigen (Fragment)	A0A1W5ZLB2;A0A1W5ZLB6	A0A1W5ZLB2_CAPHI;A0A1W5ZLB6_CAPHI	CLA-DQB1		442561			383157					228051				310242		233901	780768	291912	332458	308167		301620	275756
FDNDWGEFR		2	0	False	False	1.05105	A0A1W5ZLE4;O19202;O19203;O19204	MHC class II antigen (Fragment);MHC class II DRB (Fragment);MHC class II DRB (Fragment);MHC class II DRB (Fragment)	A0A1W5ZLE4;O19202;O19203;O19204	A0A1W5ZLE4_CAPHI;O19202_CAPHI;O19203_CAPHI;O19204_CAPHI	CLA-DRB3;DRB*01;DRB*02;DRB*03							426848		788746	604836			753891			417798		605830		797472
AGFLYTGEGDTVR		2	0	True	True	1.04966	A0A1X9Q272	X-linked inhibitor of apoptosis	A0A1X9Q272	A0A1X9Q272_CAPHI	XIAP	331359	260235	287757	399669	395101	533824	478566	566714	315756	337498			279094	273381	395641	290178		317552		296734		273234	330928	289281
YGDSAIGR		2	0	True	True	1.04966	A0A1X9Q272	X-linked inhibitor of apoptosis	A0A1X9Q272	A0A1X9Q272_CAPHI	XIAP	2.67898e+06			6664014		5389830		7264000		3.78161e+06	6.32385e+06	1.75074e+06	3862461			2.75367e+06			4429091		2.80986e+06	2928126	2666419	4.07302e+06
TGQVVDLSDTVYPR		2	0	True	True	1.04966	A0A1X9Q272	X-linked inhibitor of apoptosis	A0A1X9Q272	A0A1X9Q272_CAPHI	XIAP	178667	213792		193138			281874	421545		288392			235730			233805	356949		256674		271569	230240		229452
SLEVLVADLVNAQK		2	0	True	True	1.04966	A0A1X9Q272	X-linked inhibitor of apoptosis	A0A1X9Q272	A0A1X9Q272_CAPHI	XIAP	120092		390201		173741	160532			270585	202059				222440	242451	166480				261099		177451	109913
DISTEEQLR		2	0	True	True	1.04966	A0A1X9Q272	X-linked inhibitor of apoptosis	A0A1X9Q272	A0A1X9Q272_CAPHI	XIAP			11658312				15187469			1.60067e+06					1449750						949187	1.07752e+06	21189226
APWLTER		2	0	True	True	1.04966	A0A1X9Q272	X-linked inhibitor of apoptosis	A0A1X9Q272	A0A1X9Q272_CAPHI	XIAP		512466
TFCGTPEYLAPEVLEDNDYGR	C3(Carbamidomethyl)	3	1	False	False	1.13543	A0A249RNJ6;A0A452FSJ6;D9IA52	RAC-PK-alpha	A0A249RNJ6;A0A452FSJ6;D9IA52	A0A249RNJ6_CAPHI;A0A452FSJ6_CAPHI;D9IA52_CAPHI	AKT1	287746	292702		271247	291911		504916	468705	285010	266354	420516	410068	302063		300356	336933	272228	318449	342932	279264	305606	371997	342611	310305
TFCGTPEYLAPEVLEDNDYGR	C3(Carbamidomethyl)	2	1	False	False	1.13543	A0A249RNJ6;A0A452FSJ6;D9IA52	RAC-PK-alpha	A0A249RNJ6;A0A452FSJ6;D9IA52	A0A249RNJ6_CAPHI;A0A452FSJ6_CAPHI;D9IA52_CAPHI	AKT1	357379	374862		390808	366362	325304	404956	258192	499295	374999	458754	411413	381091		414744		275977	432082	403735		391863	414038		396230
SLLSGLLK		2	0	False	False	1.13543	A0A249RNJ6;A0A452FSJ6;D9IA52	RAC-PK-alpha	A0A249RNJ6;A0A452FSJ6;D9IA52	A0A249RNJ6_CAPHI;A0A452FSJ6_CAPHI;D9IA52_CAPHI	AKT1	740089	481091	916014	421546	699025	351535	445544	228231	653234	540727	429024	597209	457408	655390	663223	718420	294110	830615	560842	738343	653114	593879	505743	537363
SLLSGLLK		1	0	False	False	1.13543	A0A249RNJ6;A0A452FSJ6;D9IA52	RAC-PK-alpha	A0A249RNJ6;A0A452FSJ6;D9IA52	A0A249RNJ6_CAPHI;A0A452FSJ6_CAPHI;D9IA52_CAPHI	AKT1	119462	82418			54750.1	104808	64969			125889				67549	109436	156411		129426	97207.5		139670		110096	70490
SDGTFIGYK		2	0	False	False	1.13543	A0A249RNJ6;A0A452FSJ6;D9IA52	RAC-PK-alpha	A0A249RNJ6;A0A452FSJ6;D9IA52	A0A249RNJ6_CAPHI;A0A452FSJ6_CAPHI;D9IA52_CAPHI	AKT1	644639	589339	266897			720700	445636			520318		341235	312500	296308				360909	672567			331800	473560
VTMNEFEYLK		2	0	True	False	1.13543	A0A249RNJ6;A0A452FSJ6;D9IA52	RAC-PK-alpha	A0A249RNJ6;A0A452FSJ6;D9IA52	A0A249RNJ6_CAPHI;A0A452FSJ6_CAPHI;D9IA52_CAPHI	AKT1											268716	206365	199916	171929				170820			209435	206249	182751
ERPQDLEQR		2	0	False	False	1.13543	A0A249RNJ6;A0A452FSJ6;D9IA52	RAC-PK-alpha	A0A249RNJ6;A0A452FSJ6;D9IA52	A0A249RNJ6_CAPHI;A0A452FSJ6_CAPHI;D9IA52_CAPHI	AKT1	302469	174838				585335			110778	189508		167050		146405	110706	124411	531594					128645		191013
HPFLTALK		2	0	False	False	1.13543	A0A249RNJ6;A0A452FSJ6;D9IA52	RAC-PK-alpha	A0A249RNJ6;A0A452FSJ6;D9IA52	A0A249RNJ6_CAPHI;A0A452FSJ6_CAPHI;D9IA52_CAPHI	AKT1	192864								257480				152929						212480
SGSPGENSGAEEMEVSLAKPK		3	0	False	False	1.13543	A0A249RNJ6;A0A452FSJ6;D9IA52	RAC-PK-alpha	A0A249RNJ6;A0A452FSJ6;D9IA52	A0A249RNJ6_CAPHI;A0A452FSJ6_CAPHI;D9IA52_CAPHI	AKT1						66951.6							35050.4			46146.9
FYGAEIVSALDYLHSEK		3	0	False	False	1.13543	A0A249RNJ6;A0A452FSJ6;D9IA52	RAC-PK-alpha	A0A249RNJ6;A0A452FSJ6;D9IA52	A0A249RNJ6_CAPHI;A0A452FSJ6_CAPHI;D9IA52_CAPHI	AKT1	166354		105806						54346.3					77817.1
TFHVETPEEREEWTTAIQTVADGLK		4	1	False	False	1.13543	A0A249RNJ6;A0A452FSJ6;D9IA52	RAC-PK-alpha	A0A249RNJ6;A0A452FSJ6;D9IA52	A0A249RNJ6_CAPHI;A0A452FSJ6_CAPHI;D9IA52_CAPHI	AKT1			176153						173969
AGASFKPELLTNVLDGSPENTRR		4	1	True	False	1.07709	A0A290DG11;A0A452FJG8;A0A452FJW8;A0A452FJX3;A0A452FJY9	Acyl-coenzyme A oxidase	A0A290DG11;A0A452FJG8;A0A452FJW8;A0A452FJX3;A0A452FJY9	A0A290DG11_CAPHI;A0A452FJG8_CAPHI;A0A452FJW8_CAPHI;A0A452FJX3_CAPHI;A0A452FJY9_CAPHI	ACOX1	188447	161949	159034	163222	171564	172702	232955	146810		139941			136082	159779	167414	114806		163487	106559	226401	246148	168583	108879	109941
NLQTEVIR		2	0	True	False	1.07709	A0A290DG11;A0A452FJG8;A0A452FJW8;A0A452FJX3;A0A452FJY9	Acyl-coenzyme A oxidase	A0A290DG11;A0A452FJG8;A0A452FJW8;A0A452FJX3;A0A452FJY9	A0A290DG11_CAPHI;A0A452FJG8_CAPHI;A0A452FJW8_CAPHI;A0A452FJX3_CAPHI;A0A452FJY9_CAPHI	ACOX1		206627	155841		938477	167189	248543	261290					121810	1.54269e+06	172773	245002		124528		2.76002e+06	137356	141587	102208
EIENLILKDPDFQHENLNFLSR		4	1	True	False	1.07709	A0A290DG11;A0A452FJG8;A0A452FJW8;A0A452FJX3;A0A452FJY9	Acyl-coenzyme A oxidase	A0A290DG11;A0A452FJG8;A0A452FJW8;A0A452FJX3;A0A452FJY9	A0A290DG11_CAPHI;A0A452FJG8_CAPHI;A0A452FJW8_CAPHI;A0A452FJX3_CAPHI;A0A452FJY9_CAPHI	ACOX1	58878.3		115401		50058.2				77782.4					75695		78874.4		100337
INEDIGHGDLSELPELHALTAGLK		4	0	True	False	1.07709	A0A290DG11;A0A452FJG8;A0A452FJW8;A0A452FJX3;A0A452FJY9	Acyl-coenzyme A oxidase	A0A290DG11;A0A452FJG8;A0A452FJW8;A0A452FJX3;A0A452FJY9	A0A290DG11_CAPHI;A0A452FJG8_CAPHI;A0A452FJW8_CAPHI;A0A452FJX3_CAPHI;A0A452FJY9_CAPHI	ACOX1			125932		65349					108082				75352.5								88490.1
LVEIAAK		1	0	True	False	1.07709	A0A290DG11;A0A452FJG8;A0A452FJW8;A0A452FJX3;A0A452FJY9	Acyl-coenzyme A oxidase	A0A290DG11;A0A452FJG8;A0A452FJW8;A0A452FJX3;A0A452FJY9	A0A290DG11_CAPHI;A0A452FJG8_CAPHI;A0A452FJW8_CAPHI;A0A452FJX3_CAPHI;A0A452FJY9_CAPHI	ACOX1			47142.1	23892.5		23890.8	44709.2								30998.1			38905.1	26093.8	25034
AGASFKPELLTNVLDGSPENTR		3	0	True	False	1.07709	A0A290DG11;A0A452FJG8;A0A452FJW8;A0A452FJX3;A0A452FJY9	Acyl-coenzyme A oxidase	A0A290DG11;A0A452FJG8;A0A452FJW8;A0A452FJX3;A0A452FJY9	A0A290DG11_CAPHI;A0A452FJG8_CAPHI;A0A452FJW8_CAPHI;A0A452FJX3_CAPHI;A0A452FJY9_CAPHI	ACOX1							658312			460390
ELGTHKPLPGITVGDIGPK		3	0	True	False	1.07709	A0A290DG11;A0A452FJG8;A0A452FJW8;A0A452FJX3;A0A452FJY9	Acyl-coenzyme A oxidase	A0A290DG11;A0A452FJG8;A0A452FJW8;A0A452FJX3;A0A452FJY9	A0A290DG11_CAPHI;A0A452FJG8_CAPHI;A0A452FJW8_CAPHI;A0A452FJX3_CAPHI;A0A452FJY9_CAPHI	ACOX1	74635.7									45095.9
VLDILGK		2	0	True	False	1.09456	A0A2H4H7K4;A0A452EHM0	Nicotinamide phosphoribosyltransferase	A0A2H4H7K4;A0A452EHM0	A0A2H4H7K4_CAPHI;A0A452EHM0_CAPHI	NAMPT	612982	737112	1.37283e+06	569370	1.05059e+06	1.13095e+06	906730	655887	691146	777862	726066	697986	582555	977616	786347	1.21292e+06		733659	579696	1.28327e+06	978654	991669	744137	755012
STEAPLIIRPDSGNPLDTVLK		3	0	True	False	1.09456	A0A2H4H7K4;A0A452EHM0	Nicotinamide phosphoribosyltransferase	A0A2H4H7K4;A0A452EHM0	A0A2H4H7K4_CAPHI;A0A452EHM0_CAPHI	NAMPT	155494	205101	50897.3	229331	178469	235697		405260	182789	187697	205602	227295	208209	138214	244722	157828	272383	179209	194089	167607	223062	240939	191812	244688
GTDTVAGIALIK		2	0	True	False	1.09456	A0A2H4H7K4;A0A452EHM0	Nicotinamide phosphoribosyltransferase	A0A2H4H7K4;A0A452EHM0	A0A2H4H7K4_CAPHI;A0A452EHM0_CAPHI	NAMPT	152602		157182	118921	161042	180312	225723	135167		137023	142913	122101	118863	132019	193926			101616		120518		160959	140362	135886
YLLETSGNLDGLEYK		2	0	True	False	1.09456	A0A2H4H7K4;A0A452EHM0	Nicotinamide phosphoribosyltransferase	A0A2H4H7K4;A0A452EHM0	A0A2H4H7K4_CAPHI;A0A452EHM0_CAPHI	NAMPT	270073			268332	249652	305254	308112	355715		238411		247938	384572		227782				369243				237457	346327
TWGEDLR		2	0	True	False	1.09456	A0A2H4H7K4;A0A452EHM0	Nicotinamide phosphoribosyltransferase	A0A2H4H7K4;A0A452EHM0	A0A2H4H7K4_CAPHI;A0A452EHM0_CAPHI	NAMPT						1.31186e+06	528342	1.37717e+06					353152	502417		431067
DLLNCSFK	C5(Carbamidomethyl)	2	1	True	False	1.09456	A0A2H4H7K4;A0A452EHM0	Nicotinamide phosphoribosyltransferase	A0A2H4H7K4;A0A452EHM0	A0A2H4H7K4_CAPHI;A0A452EHM0_CAPHI	NAMPT				207177		241561					238503		261590		232098						285925
KFPVTENSK		2	1	True	False	1.09456	A0A2H4H7K4;A0A452EHM0	Nicotinamide phosphoribosyltransferase	A0A2H4H7K4;A0A452EHM0	A0A2H4H7K4_CAPHI;A0A452EHM0_CAPHI	NAMPT						263725	272201
SYSFDEVR		2	0	True	False	1.09456	A0A2H4H7K4;A0A452EHM0	Nicotinamide phosphoribosyltransferase	A0A2H4H7K4;A0A452EHM0	A0A2H4H7K4_CAPHI;A0A452EHM0_CAPHI	NAMPT								516998
VYSYFECR	C7(Carbamidomethyl)	2	1	True	False	1.09456	A0A2H4H7K4;A0A452EHM0	Nicotinamide phosphoribosyltransferase	A0A2H4H7K4;A0A452EHM0	A0A2H4H7K4_CAPHI;A0A452EHM0_CAPHI	NAMPT						325173
EHFQDDVFNEK		3	0	True	False	1.09456	A0A2H4H7K4;A0A452EHM0	Nicotinamide phosphoribosyltransferase	A0A2H4H7K4;A0A452EHM0	A0A2H4H7K4_CAPHI;A0A452EHM0_CAPHI	NAMPT					210626
LLPPYLR		2	0	True	False	1.09456	A0A2H4H7K4;A0A452EHM0	Nicotinamide phosphoribosyltransferase	A0A2H4H7K4;A0A452EHM0	A0A2H4H7K4_CAPHI;A0A452EHM0_CAPHI	NAMPT					40323.9
YFYNGEEYVR		2	0	False	False	1.11709	A0A2N9DYY3	Class II MHC DR beta chain	A0A2N9DYY3	A0A2N9DYY3_CAPHI	Cahi-DRB1*	453921	406685				749654	417006	605131	170836	583124	462083		568914	565036	564365	394440	567703	478222		589070
RVEPIVTVYPAK		2	1	False	False	1.11709	A0A2N9DYY3	Class II MHC DR beta chain	A0A2N9DYY3	A0A2N9DYY3_CAPHI	Cahi-DRB1*	819539	942615	601694		1.78708e+06	2.747e+06		1.54328e+06		1.68845e+06	1.93649e+06		1.76786e+06	2.01079e+06	1.48269e+06	1446039	3.95272e+06	966116	955734	3404780	820698	1.19418e+06	888248	895879
RVEPIVTVYPAK		3	1	False	False	1.11709	A0A2N9DYY3	Class II MHC DR beta chain	A0A2N9DYY3	A0A2N9DYY3_CAPHI	Cahi-DRB1*	263131					1042500		930294		527830					658317		1.70515e+06			1.25079e+06	466942
AVAELGRPDAK		2	0	False	False	1.11709	A0A2N9DYY3	Class II MHC DR beta chain	A0A2N9DYY3	A0A2N9DYY3_CAPHI	Cahi-DRB1*				274566	384774		395254			711635		401810	310166	358446	209838	267789	821366	227756	222819	580178	418385	334095	345952	396192
AVAELGRPDAK		3	0	False	False	1.11709	A0A2N9DYY3	Class II MHC DR beta chain	A0A2N9DYY3	A0A2N9DYY3_CAPHI	Cahi-DRB1*					1.35053e+06					1.66024e+06							2146803	670336		1.60702e+06
RTEVDTVCR	C8(Carbamidomethyl)	2	2	False	False	1.11709	A0A2N9DYY3	Class II MHC DR beta chain	A0A2N9DYY3	A0A2N9DYY3_CAPHI	Cahi-DRB1*					370491					491713		265386		594909			743704	362752					249441	358214
FDNDWGEYR		2	0	False	False	1.11709	A0A2N9DYY3	Class II MHC DR beta chain	A0A2N9DYY3	A0A2N9DYY3_CAPHI	Cahi-DRB1*					435590					776168				369799		466736	685489	481040		705921
RVEPTVTVYPAK		2	1	True	False	1.12769	A0A2N9DYZ2;O19201	Class II MHC DR beta chain;MHC class II DRB	A0A2N9DYZ2;O19201	A0A2N9DYZ2_CAPHI;O19201_CAPHI	Cahi-DRB1*;DRB*B	1.0314e+06	1.19337e+06	973547	961043			938924		1.31457e+06	730442	2.06532e+06	3.07881e+06	1490600	1274362	1.37998e+06	1.40226e+06		1.37577e+06		3.18231e+06	1.21123e+06	922343	836034	947432
LYTQNIDGLER		2	0	False	False	1.13061	A0A2S1NB36;A0A452EPW1	NAD-dependent protein deacetylase	A0A2S1NB36;A0A452EPW1	A0A2S1NB36_CAPHI;A0A452EPW1_CAPHI	SIRT3	633875	1.02191e+06	1.94199e+06	735553	1.17799e+06	730363	447023	1.13372e+06	1.28662e+06	918278	1.4905e+06	1.2154e+06	2.04245e+06	1.18104e+06	1.24721e+06	924698	1.9782e+06	1.26451e+06	448721	1.35059e+06	1.24743e+06	1.13424e+06	953894	872013
CPVCSGVTKPDIVFFGEPLPAR	C1(Carbamidomethyl);C4(Carbamidomethyl)	3	2	False	False	1.13061	A0A2S1NB36;A0A452EPW1	NAD-dependent protein deacetylase	A0A2S1NB36;A0A452EPW1	A0A2S1NB36_CAPHI;A0A452EPW1_CAPHI	SIRT3	643823	888610	912927	575060	641841	832462		567347	843763	740713	875558	856476	1.30923e+06	1058218	839326	852803	1.01257e+06	352523	420477	653378	650284	615278	630308	593031
SPGVGYYSILQQYK		2	0	False	False	1.13061	A0A2S1NB36;A0A452EPW1	NAD-dependent protein deacetylase	A0A2S1NB36;A0A452EPW1	A0A2S1NB36_CAPHI;A0A452EPW1_CAPHI	SIRT3	213119	224612	286152	281325	285898	199840		210090	332972	219662	342556	394829			453980	312281	278564	149267	159738	304950	522285	478396	215922	370380
GRDVVQLGDVVHGVK		3	1	False	False	1.13061	A0A2S1NB36;A0A452EPW1	NAD-dependent protein deacetylase	A0A2S1NB36;A0A452EPW1	A0A2S1NB36_CAPHI;A0A452EPW1_CAPHI	SIRT3	341790	463835	938620	423520	521211	539761		530647	631599	241941	416468	685293	866995	547366	493605	1.15023e+06	857187	535662	381521	776829	406246	512229	623186	425276
GRDVVQLGDVVHGVK		4	1	False	False	1.13061	A0A2S1NB36;A0A452EPW1	NAD-dependent protein deacetylase	A0A2S1NB36;A0A452EPW1	A0A2S1NB36_CAPHI;A0A452EPW1_CAPHI	SIRT3	392146	395188		282007	532975	257590		237765	462996	331429	508565	644494	1.12374e+06	634259	556740	699130	393484	316390	264364	523566	466332	479937	512979	390356
GRDVVQLGDVVHGVK		2	1	False	False	1.13061	A0A2S1NB36;A0A452EPW1	NAD-dependent protein deacetylase	A0A2S1NB36;A0A452EPW1	A0A2S1NB36_CAPHI;A0A452EPW1_CAPHI	SIRT3	101240	158784			162969	275254		163566		104569		131345	230455	158159	130155	129437	178726				132999	145463	121078
LVEAHGSLASATCTICR	C13(Carbamidomethyl);C16(Carbamidomethyl)	3	2	False	False	1.13061	A0A2S1NB36;A0A452EPW1	NAD-dependent protein deacetylase	A0A2S1NB36;A0A452EPW1	A0A2S1NB36_CAPHI;A0A452EPW1_CAPHI	SIRT3	637482	688388	527865	629345	764042	367110			1.13897e+06		758156	669889	459448	700491	767331	574871		619083	503665	720406	931476		826803	640318
ETGKFDGWDRL		3	2	True	False	1.13061	A0A2S1NB36;A0A452EPW1	NAD-dependent protein deacetylase	A0A2S1NB36;A0A452EPW1	A0A2S1NB36_CAPHI;A0A452EPW1_CAPHI	SIRT3	157013	166002	176008	126981	154194	169209		157258	156358	131216	240416	263628	269281	249164	204013	179817	214194	190501	119079	218086	124342	151459		82052.2
ETGKFDGWDRL		2	2	True	False	1.13061	A0A2S1NB36;A0A452EPW1	NAD-dependent protein deacetylase	A0A2S1NB36;A0A452EPW1	A0A2S1NB36_CAPHI;A0A452EPW1_CAPHI	SIRT3			394157		221938	440430		922766	322887	421359			451475	340980		356162		381827		418573
DVVQLGDVVHGVK		3	0	False	False	1.13061	A0A2S1NB36;A0A452EPW1	NAD-dependent protein deacetylase	A0A2S1NB36;A0A452EPW1	A0A2S1NB36_CAPHI;A0A452EPW1_CAPHI	SIRT3	101572	92430.7	132899		111352			181839	123839	97763.1		142063	270619	148276	144256	135793	205734	98706		135469	154570	147889	162448	138327
DVVQLGDVVHGVK		2	0	False	False	1.13061	A0A2S1NB36;A0A452EPW1	NAD-dependent protein deacetylase	A0A2S1NB36;A0A452EPW1	A0A2S1NB36_CAPHI;A0A452EPW1_CAPHI	SIRT3			211545		97404.3							175683	308601	156977	236044						253176	265511
DLVGSLAR		2	0	False	False	1.13061	A0A2S1NB36;A0A452EPW1	NAD-dependent protein deacetylase	A0A2S1NB36;A0A452EPW1	A0A2S1NB36_CAPHI;A0A452EPW1_CAPHI	SIRT3			1.59884e+06		1.42489e+06	1.38049e+06		2.0173e+06	1.42488e+06	1.27705e+06	2.32781e+06	2486457	3.6965e+06	1.37549e+06		824693	2.68893e+06	1.34661e+06		1.99796e+06		1.45263e+06
FDGWDRL		2	1	True	False	1.13061	A0A2S1NB36;A0A452EPW1	NAD-dependent protein deacetylase	A0A2S1NB36;A0A452EPW1	A0A2S1NB36_CAPHI;A0A452EPW1_CAPHI	SIRT3					69646.8	56759.8											57217.1
ASGIPDSK		2	0	True	False	1.13061	A0A2S1NB36;A0A452EPW1	NAD-dependent protein deacetylase	A0A2S1NB36;A0A452EPW1	A0A2S1NB36_CAPHI;A0A452EPW1_CAPHI	SIRT3					2.93785e+06																		2.37356e+06
AGDREDITEPAICALR	C13(Carbamidomethyl)	3	2	True	True	1.14206	A0A2Z4FR65	Beta-catenin	A0A2Z4FR65	A0A2Z4FR65_CAPHI	CTNNB1	3.93965e+06	5.86288e+06	3.30483e+06	4.68211e+06	6.87571e+06	8.05606e+06	3.32353e+06	9840673	4323000	4708707	5.70391e+06	5.62715e+06	5.18179e+06	6807441	5418618	3.22343e+06	7759902	4.02566e+06	4.47089e+06	3.84579e+06	5.85684e+06	4892255	4.57369e+06	3.64952e+06
AGDREDITEPAICALR	C13(Carbamidomethyl)	2	2	True	True	1.14206	A0A2Z4FR65	Beta-catenin	A0A2Z4FR65	A0A2Z4FR65_CAPHI	CTNNB1	1.23403e+06	1924721	1.15125e+06	962433	2085845	1.44475e+06	903862	727524	1.28156e+06	1.36736e+06	957750	1.31604e+06	1.32047e+06	1.80493e+06	1.41894e+06	1.29144e+06	920911	1.36601e+06	1.17443e+06	1.40368e+06	1.44837e+06	1.37082e+06	1.43984e+06	1.37292e+06
NLALCPANHAPLR	C5(Carbamidomethyl)	3	1	True	True	1.14206	A0A2Z4FR65	Beta-catenin	A0A2Z4FR65	A0A2Z4FR65_CAPHI	CTNNB1	2.47697e+06	2.11463e+06	1.84677e+06	2.01497e+06	2.45182e+06	2.41382e+06	2.1421e+06	1.81734e+06	2305170	2.1426e+06	2193383	2091020	3.15608e+06	3.47287e+06	2.01665e+06	2.26685e+06	2.35428e+06	2.38792e+06	1.84343e+06	1.70303e+06	2.86051e+06	2.47016e+06	1.91487e+06	2.13877e+06
NLALCPANHAPLR	C5(Carbamidomethyl)	2	1	True	True	1.14206	A0A2Z4FR65	Beta-catenin	A0A2Z4FR65	A0A2Z4FR65_CAPHI	CTNNB1	1.55235e+06	1.16757e+06	1.02262e+06	1.37665e+06	1189761	1.68789e+06	1.30514e+06	1.18153e+06	825210	1.22043e+06	652895	930131	1.33377e+06	1.65829e+06	912804	1.63661e+06	1.86973e+06	967181	1.01849e+06	1.10193e+06	841616	911105	973057	1.15075e+06
LHYGLPVVVK		3	0	True	True	1.14206	A0A2Z4FR65	Beta-catenin	A0A2Z4FR65	A0A2Z4FR65_CAPHI	CTNNB1	1.28808e+06	1.41575e+06	1.52591e+06	1247891	1.55278e+06	1.70932e+06	1.01353e+06	678666	993146	1.19074e+06	817500	1.76351e+06	1.51236e+06	2509703	1.63603e+06	1.79964e+06	1.18172e+06	1.30195e+06	674583	1.83751e+06	1.93997e+06	1.6226e+06	1.16574e+06	1.36426e+06
LHYGLPVVVK		2	0	True	True	1.14206	A0A2Z4FR65	Beta-catenin	A0A2Z4FR65	A0A2Z4FR65_CAPHI	CTNNB1	350637	445539	1976033	302288	2.39126e+06	685171	448511	675466	1.67534e+06	443888	263776	268138	381745	341874	367381	1.61647e+06	448268		116944	1.81977e+06	327063	287411	59905.5	188262
EGLLAIFK		2	0	False	False	1.14206	A0A2Z4FR65	Beta-catenin	A0A2Z4FR65	A0A2Z4FR65_CAPHI	CTNNB1	1.48232e+06	1.18323e+06	4.55933e+06	677141	1.43903e+06	1.70218e+06	439885	511782	1.69828e+06	1687924	806806	1.05171e+06	1.40375e+06	2.85142e+06	1.21618e+06	2.40553e+06	625268	1.06573e+06	843501	2.60097e+06	1.14279e+06	457918	881091	953566
EGLLAIFK		1	0	False	False	1.14206	A0A2Z4FR65	Beta-catenin	A0A2Z4FR65	A0A2Z4FR65_CAPHI	CTNNB1	533474	387627	1.48059e+06	262974	443000	580169	146019	223966	684278	543066	193570	256196	389594	773557	356564	734060	257077	630159	311377	834651	304878	326110	317316	294771
TMQNTNDVETAR		2	0	False	False	1.14206	A0A2Z4FR65	Beta-catenin	A0A2Z4FR65	A0A2Z4FR65_CAPHI	CTNNB1	1.63877e+06	1334805	1.13682e+06	1.1913e+06	1.96444e+06	2.10358e+06	1.8344e+06	1.63874e+06	1.8889e+06	1.05198e+06	1.82988e+06	1.66647e+06	1.50369e+06	1.73635e+06	2.01966e+06	1.62179e+06	1886921	1.09832e+06	1.03901e+06	1.62336e+06	1.6825e+06	2.02173e+06	1.46257e+06	1.09838e+06
TMQNTNDVETAR	M2(Oxidation)	2	0	False	False	1.14206	A0A2Z4FR65	Beta-catenin	A0A2Z4FR65	A0A2Z4FR65_CAPHI	CTNNB1	27326.6	44920.8	47823	55316.2	58333.5	141266	145767	148648		66948.5	125978	104759	72465.4	103268	74003.7	38847.9	140777		83876.1	105753	75698.2	102400	115286	118029
LLNDEDQVVVNK		2	0	False	False	1.14206	A0A2Z4FR65	Beta-catenin	A0A2Z4FR65	A0A2Z4FR65_CAPHI	CTNNB1	1032859	1.06138e+06	765678	803314	1.08291e+06	1.27457e+06	1.29812e+06	1.34551e+06	806116	885065	1.22051e+06	744894	802306	1.11292e+06	1.19352e+06	994564	1545729	730440	1.05486e+06		778536	1.05757e+06	1.13415e+06	1.06418e+06
LLWTTSR		2	0	False	False	1.14206	A0A2Z4FR65	Beta-catenin	A0A2Z4FR65	A0A2Z4FR65_CAPHI	CTNNB1	2793599	2.56065e+06	3.26307e+06	2134684	3600966	3.98624e+06	2065651	3.06997e+06	1.71252e+06	3100933	3.22995e+06	3.11412e+06	3.85379e+06	3.05618e+06	3.30556e+06	3.07564e+06	3.91993e+06	3.03713e+06	2840704	3.90165e+06	4.10855e+06	3.14849e+06	3.13035e+06	3272487
LLWTTSR		1	0	False	False	1.14206	A0A2Z4FR65	Beta-catenin	A0A2Z4FR65	A0A2Z4FR65_CAPHI	CTNNB1	134393	130832	219444	94327.8	183910			87288.1	112265	160767	115766	117873	113580	181077	106736	188306		116643	116562	184681	158039	118626	152369	115539
LVQNCLWTLR	C5(Carbamidomethyl)	2	1	False	False	1.14206	A0A2Z4FR65	Beta-catenin	A0A2Z4FR65	A0A2Z4FR65_CAPHI	CTNNB1	975516	956089	845011	881231	1.1676e+06	2.30091e+06	864063	1.97079e+06	649850	846815	1.07083e+06	1.15497e+06	1103361	1.09135e+06	832897	1.01561e+06	2.15978e+06	1.02823e+06		1.57552e+06	866376	848731		864612
NLSDAATK		1	0	False	False	1.14206	A0A2Z4FR65	Beta-catenin	A0A2Z4FR65	A0A2Z4FR65_CAPHI	CTNNB1	190677	201174	230725	203158	302235	204594	136972	163297	201954	246532	199155	248454	256691	403711	271786	211291	180301	204498	244808	404615	268664	297410	252844	242321
NLSDAATK		2	0	False	False	1.14206	A0A2Z4FR65	Beta-catenin	A0A2Z4FR65	A0A2Z4FR65_CAPHI	CTNNB1			315457	665487	436010	965760	886410			680258	992394	788528	691388	742739	563942		924808	533506	1.02606e+06	572029	740715	661050	692214	714901
HAVVNLINYQDDAELATR		3	0	False	False	1.14206	A0A2Z4FR65	Beta-catenin	A0A2Z4FR65	A0A2Z4FR65_CAPHI	CTNNB1	958484	966650	753123	771906	902763	1.28019e+06	919278		831924	912679	649292	730229	572342	760380	839815	597242		693971	318374	719797	735877	502012	723967	812561
HAVVNLINYQDDAELATR		2	0	False	False	1.14206	A0A2Z4FR65	Beta-catenin	A0A2Z4FR65	A0A2Z4FR65_CAPHI	CTNNB1	624876	614437	890554	265692	714414	273817			667449	617584	314409	412282	394792	907137	635262	735683		416543		621274	513022	374081	513985	325433
LAGGLQK		1	0	False	False	1.14206	A0A2Z4FR65	Beta-catenin	A0A2Z4FR65	A0A2Z4FR65_CAPHI	CTNNB1	167673	182528	229273	121553	295191	167123			167843	173489	132361	150696	154530	180334	146951	255237		203753	149393	267935	168722	170494	167420	148743
TSMGGTQQQFVEGVR	M3(Oxidation)	2	0	True	True	1.14206	A0A2Z4FR65	Beta-catenin	A0A2Z4FR65	A0A2Z4FR65_CAPHI	CTNNB1	123586	123021	183160	126835		144835	92792.8	131989		84105	120814	173594	206934	156295	156230		175426	107823		237014	190509	221869	188274	160859
VAAGVLCELAQDK	C7(Carbamidomethyl)	2	1	False	False	1.14206	A0A2Z4FR65	Beta-catenin	A0A2Z4FR65	A0A2Z4FR65_CAPHI	CTNNB1	411293		353269	625196	339631	458275		475676		473602	570428	700484		364357	428573		517318	399686	479519		699124	760208	531565	762843
ATVGLIR		2	0	True	True	1.14206	A0A2Z4FR65	Beta-catenin	A0A2Z4FR65	A0A2Z4FR65_CAPHI	CTNNB1	2.41321e+06	4667593	8480071	4968581	6.01223e+06	6491321	6.33264e+06	6736534	5.6598e+06	5265006	6386367	6100872	5028358	10085840	6.27827e+06	7776358	6.27787e+06	6918407	4.23246e+06	8548161	5230305	6103708	5916608	5.84107e+06
ATVGLIR		1	0	True	True	1.14206	A0A2Z4FR65	Beta-catenin	A0A2Z4FR65	A0A2Z4FR65_CAPHI	CTNNB1			228508		522441	477370							374000		283646		268958		292997	605579			233789
LVQLLVR		2	0	True	True	1.14206	A0A2Z4FR65	Beta-catenin	A0A2Z4FR65	A0A2Z4FR65_CAPHI	CTNNB1	2.38973e+06	1.756e+06	2311729	2.07504e+06	1.66632e+06	3.86769e+06	1.98841e+06	1766296	2101857	1.92187e+06	2.05637e+06	1.42773e+06	1.80383e+06	1.89919e+06	1.23712e+06	1.83814e+06	2194534	2340478	2120980	2.31268e+06	1658478	1.55211e+06	1.7273e+06	1.51969e+06
LVQLLVR		1	0	True	True	1.14206	A0A2Z4FR65	Beta-catenin	A0A2Z4FR65	A0A2Z4FR65_CAPHI	CTNNB1	110963		299463											207665		259131			77021
SGGIPALVK		2	0	False	False	1.14206	A0A2Z4FR65	Beta-catenin	A0A2Z4FR65	A0A2Z4FR65_CAPHI	CTNNB1	2.19034e+06	1.72797e+06		625240	754743	2.48276e+06		1.01686e+06					1.88183e+06	1.84062e+06		1.80554e+06	1938199		1.59219e+06		1.43475e+06	948139	1.06596e+06	1.4469e+06
SGGIPALVK		1	0	False	False	1.14206	A0A2Z4FR65	Beta-catenin	A0A2Z4FR65	A0A2Z4FR65_CAPHI	CTNNB1	208221	1.01671e+06			1.63066e+06	500774	446376			920968							504047		563358			782972	795404	715422
SPQMVSAIVR		2	0	False	False	1.14206	A0A2Z4FR65	Beta-catenin	A0A2Z4FR65	A0A2Z4FR65_CAPHI	CTNNB1	2.08345e+06	2.68099e+06	2.35985e+06	2149123	4.17684e+06	3701182	2.52913e+06	3269072	2.46342e+06	2.56465e+06	2.51242e+06	2.44044e+06	3.46909e+06	3.07059e+06	3.40683e+06	2.87406e+06	2886971	2.1859e+06	2.07995e+06	3.84508e+06	2.74055e+06	1.97215e+06	2.02899e+06	2.32662e+06
LAEPSQMLK		2	0	False	False	1.14206	A0A2Z4FR65	Beta-catenin	A0A2Z4FR65	A0A2Z4FR65_CAPHI	CTNNB1	1.71225e+06	2.11099e+06	1.41862e+06	2.24176e+06	2.37179e+06	2968385	2.46366e+06	2459153	1.41764e+06	1.93254e+06	1.78296e+06	2.40689e+06	2060095	2.01102e+06	1.86578e+06	1.81945e+06	1.95014e+06	1.91432e+06	1.84333e+06	2.18949e+06	1.36556e+06	1.77713e+06	1855367	1.72862e+06
EQGAIPR		2	0	True	True	1.14206	A0A2Z4FR65	Beta-catenin	A0A2Z4FR65	A0A2Z4FR65_CAPHI	CTNNB1		4627510		3.61547e+06		5.21062e+06	8.04727e+06					3.78774e+06			4862454	6280230			5.46483e+06		5405683	5189605		4.61648e+06
VAAGVLCELAQDKEAAEAIEAEGATAPLTELLHSR	C7(Carbamidomethyl)	4	2	False	False	1.14206	A0A2Z4FR65	Beta-catenin	A0A2Z4FR65	A0A2Z4FR65_CAPHI	CTNNB1	1.00796e+06	578931	1.71291e+06	531276	545795	1.44669e+06			1.10996e+06	1.25261e+06	556184	888662	780302	3.20147e+06	992982	1.16567e+06	683676	1.33877e+06	623881	1.69357e+06	668689	380858	351034	291771
VAAGVLCELAQDKEAAEAIEAEGATAPLTELLHSR	C7(Carbamidomethyl)	5	2	False	False	1.14206	A0A2Z4FR65	Beta-catenin	A0A2Z4FR65	A0A2Z4FR65_CAPHI	CTNNB1	95247.8	68460.4	116715	60316.9	60275.1	114385										96427.2
VAAGVLCELAQDKEAAEAIEAEGATAPLTELLHSR	C7(Carbamidomethyl)	3	2	False	False	1.14206	A0A2Z4FR65	Beta-catenin	A0A2Z4FR65	A0A2Z4FR65_CAPHI	CTNNB1			94071.7			199662								187100
NEGVATYAAAVLFR		2	0	False	False	1.14206	A0A2Z4FR65	Beta-catenin	A0A2Z4FR65	A0A2Z4FR65_CAPHI	CTNNB1			835220		380534	507355			448339	420803	305426	317259	275430	517238	358889						301679	335931
NEGVATYAAAVLFR		3	0	False	False	1.14206	A0A2Z4FR65	Beta-catenin	A0A2Z4FR65	A0A2Z4FR65_CAPHI	CTNNB1	66209.6		195786	17355.7		46135	15558.4		80668.6	63054.3			35376.6	58468.7						38110.6
EAAEAIEAEGATAPLTELLHSR		3	0	False	False	1.14206	A0A2Z4FR65	Beta-catenin	A0A2Z4FR65	A0A2Z4FR65_CAPHI	CTNNB1	45033.6	96548.7		72743.6			97302.4			99351.8				93942.1						137948	122048	122322	120455	140481
AAMFPETLDEGMQIPSTQFDAAHPTNVQR		4	0	False	False	1.14206	A0A2Z4FR65	Beta-catenin	A0A2Z4FR65	A0A2Z4FR65_CAPHI	CTNNB1	578462	1.25566e+06	537220		1.15669e+06					978670		558772				1.10579e+06				1.09146e+06
AAVSHWQQQSYLDSGIHSGATTTAPSLSGK		4	0	False	False	1.14206	A0A2Z4FR65	Beta-catenin	A0A2Z4FR65	A0A2Z4FR65_CAPHI	CTNNB1	140248	242251			212655	166016					347998			190827		124013					312476
MEEIVEGCTGALHILAR	C8(Carbamidomethyl)	3	1	False	False	1.14206	A0A2Z4FR65	Beta-catenin	A0A2Z4FR65	A0A2Z4FR65_CAPHI	CTNNB1	402571	396666	689480	79358.3	463842		73445.9		410573	468691		240875	421967	651630	271507	279435		282980		338613	182429	208679	178121	93613.5
MEEIVEGCTGALHILAR	M1(Oxidation);C8(Carbamidomethyl)	2	1	False	False	1.14206	A0A2Z4FR65	Beta-catenin	A0A2Z4FR65	A0A2Z4FR65_CAPHI	CTNNB1	31085.5		108353
AAVMVHQLSK		2	0	False	False	1.14206	A0A2Z4FR65	Beta-catenin	A0A2Z4FR65	A0A2Z4FR65_CAPHI	CTNNB1	742025	560234	600849		589479	1330516	1.08737e+06	774555	428271	479345		499062	965850	433766	515687	547066	976829	417892	571014	792989	413280	371146	857952	597384
AAVMVHQLSK		1	0	False	False	1.14206	A0A2Z4FR65	Beta-catenin	A0A2Z4FR65	A0A2Z4FR65_CAPHI	CTNNB1														198062		273923				346593
AAVMVHQLSK		3	0	False	False	1.14206	A0A2Z4FR65	Beta-catenin	A0A2Z4FR65	A0A2Z4FR65_CAPHI	CTNNB1						1.39293e+06
QDDPSYR		2	0	False	False	1.14206	A0A2Z4FR65	Beta-catenin	A0A2Z4FR65	A0A2Z4FR65_CAPHI	CTNNB1									1.69851e+06		1.41273e+06									4908185	4.33587e+06
LLHPPSHWPLIK		4	0	True	True	1.14206	A0A2Z4FR65	Beta-catenin	A0A2Z4FR65	A0A2Z4FR65_CAPHI	CTNNB1			648923											926348
MVALLNK	M1(Oxidation)	2	0	False	False	1.14206	A0A2Z4FR65	Beta-catenin	A0A2Z4FR65	A0A2Z4FR65_CAPHI	CTNNB1						339114											369341
CTAGTLHNLSHHR	C1(Carbamidomethyl)	3	1	False	False	1.14206	A0A2Z4FR65	Beta-catenin	A0A2Z4FR65	A0A2Z4FR65_CAPHI	CTNNB1			126632											120108
NAPLAGFGYGLPISR		2	0	True	False	1.03912	A0A2Z4FRD3;A0A452EGS4	Protein-serine/threonine kinase	A0A2Z4FRD3;A0A452EGS4	A0A2Z4FRD3_CAPHI;A0A452EGS4_CAPHI	PDK4				183525	226568				157994		281695	180702	153909		161115	192450	218405	224784		290308	112310	129863		160027
LVNTSSVQLVK		2	0	True	False	1.03912	A0A2Z4FRD3;A0A452EGS4	Protein-serine/threonine kinase	A0A2Z4FRD3;A0A452EGS4	A0A2Z4FRD3_CAPHI;A0A452EGS4_CAPHI	PDK4					93493.3									78362			99652.4
SGYQALPWVR		2	0	False	False	1.11729	A0A3B8DGC7	AP-1 complex subunit mu-1	A0A3B8DGC7	A0A3B8DGC7_CAPHI	AP1M1	1.10503e+06	1.18041e+06	1094930	953506	928044	1.94546e+06	1.7558e+06	1.73398e+06	360665	1.1998e+06	1.07846e+06	1.03214e+06	1.10014e+06	828784	821905	1.28658e+06	1.63418e+06	857729	1.1206e+06	1.10557e+06	999947	940156	497667	1039861
VLFDNTGR		2	0	False	False	1.11729	A0A3B8DGC7	AP-1 complex subunit mu-1	A0A3B8DGC7	A0A3B8DGC7_CAPHI	AP1M1	1.62393e+06	1.48731e+06	982996	1.22291e+06	1.33791e+06	1.02479e+06	1.78558e+06	1.49959e+06		975003	1.15812e+06	1349929	1.32458e+06			1.07118e+06		1.18616e+06		1.81574e+06	1.19662e+06		1.26182e+06	1.32357e+06
SVELEDVK		1	0	False	False	1.11729	A0A3B8DGC7	AP-1 complex subunit mu-1	A0A3B8DGC7	A0A3B8DGC7_CAPHI	AP1M1	563249	561349	639528	462706	461152	341254	353390	206258		526468	381773	355102	495713	518207	247359	527053	367424		464978		406639	506688	532130	501014
SVELEDVK		2	0	False	False	1.11729	A0A3B8DGC7	AP-1 complex subunit mu-1	A0A3B8DGC7	A0A3B8DGC7_CAPHI	AP1M1			332621		239545		1.41561e+06	1.56692e+06						580947	812998	1.4158e+06				342744			10568708
TTVGSVK		1	0	False	False	1.11729	A0A3B8DGC7	AP-1 complex subunit mu-1	A0A3B8DGC7	A0A3B8DGC7_CAPHI	AP1M1	151435		155053		181972	84628.5	176941		169838					150567	144109	166396	98721.7			191528	103065	120132
VFLSGMPELR		2	0	False	False	1.11729	A0A3B8DGC7	AP-1 complex subunit mu-1	A0A3B8DGC7	A0A3B8DGC7_CAPHI	AP1M1	1.06614e+06	1.04166e+06	1.75136e+06	999358	1215878	1.26588e+06	1.13683e+06	875281	1.09912e+06	1.49028e+06	1.22199e+06	1.00535e+06	1.74592e+06	1216479	1297075	1.24925e+06	727930	817886	967394	1465049	1.43444e+06	994591	1.73866e+06	1.31391e+06
SASAVYVLDLK	Acetyl (Protein N-term)	2	2	True	True	1.11729	A0A3B8DGC7	AP-1 complex subunit mu-1	A0A3B8DGC7	A0A3B8DGC7_CAPHI	AP1M1	281463	188820					361765	149602	163392			182846			214753						185101	226261
ILQEYITQEGHK		2	0	False	False	1.11729	A0A3B8DGC7	AP-1 complex subunit mu-1	A0A3B8DGC7	A0A3B8DGC7_CAPHI	AP1M1	529018	249289				400801	483322	517730		268177	331883		195899				297669		522071		280697		225433	457907
ILQEYITQEGHK		3	0	False	False	1.11729	A0A3B8DGC7	AP-1 complex subunit mu-1	A0A3B8DGC7	A0A3B8DGC7_CAPHI	AP1M1			313508				1.05326e+06							532986		369012
FEIPYFTTSGIQVR		2	0	False	False	1.11729	A0A3B8DGC7	AP-1 complex subunit mu-1	A0A3B8DGC7	A0A3B8DGC7_CAPHI	AP1M1		515353	631730									460585	735413	673865	596298					868720	461850
AHFGLPSVEAEDKEGKPPISVK		4	1	False	False	1.11729	A0A3B8DGC7	AP-1 complex subunit mu-1	A0A3B8DGC7	A0A3B8DGC7_CAPHI	AP1M1	371816	351585				317543	620769			479927	498190			392686	336791
AHFGLPSVEAEDKEGKPPISVK		5	1	False	False	1.11729	A0A3B8DGC7	AP-1 complex subunit mu-1	A0A3B8DGC7	A0A3B8DGC7_CAPHI	AP1M1																185536
WVPENSEIVWSIK		2	0	False	False	1.11729	A0A3B8DGC7	AP-1 complex subunit mu-1	A0A3B8DGC7	A0A3B8DGC7_CAPHI	AP1M1								83097.9						309227									98967.6
STANNVEIHIPVPNDADSPK		3	0	False	False	1.11729	A0A3B8DGC7	AP-1 complex subunit mu-1	A0A3B8DGC7	A0A3B8DGC7_CAPHI	AP1M1							957757	1.17417e+06
YDSDWGEYR		2	0	False	False	1.07177	A0A3G3LPC9	MHC class II antigen (Fragment)	A0A3G3LPC9	A0A3G3LPC9_CAPHI	CLA-DRB3.2			695666			704163	434005	740535			766625								295291				207102
QALLDIANLFQVSK		2	0	False	False	1.09611	A0A3R5YJX4	Carnitine O-palmitoyltransferase	A0A3R5YJX4	A0A3R5YJX4_CAPHI		124549	102820	152216		133824	114108		89420.5	140595	84564	170475	114261	161227	156980	121212	136753	127898	149188	113089	209835	141646	98150.2	79501.7	183727
LSTSQIAQFQIR		2	0	False	False	1.09611	A0A3R5YJX4	Carnitine O-palmitoyltransferase	A0A3R5YJX4	A0A3R5YJX4_CAPHI				287850		488452	742187						561208	619541	516672	670549	431300			316623	408018	425088	615549	381931	477327
QIYLSGVR		2	0	False	False	1.09611	A0A3R5YJX4	Carnitine O-palmitoyltransferase	A0A3R5YJX4	A0A3R5YJX4_CAPHI		756907	1.0328e+06			822065					1.16126e+06		1.01667e+06	658480			482407	546233		1.32093e+06	688229			852680	946924
FSSSETNAQR		2	0	False	False	1.09611	A0A3R5YJX4	Carnitine O-palmitoyltransferase	A0A3R5YJX4	A0A3R5YJX4_CAPHI						320984	302471		535044			501329	1.03943e+06	399124	182341			355480			323983		287583
LPVPSVPATVHR		3	0	False	False	1.09611	A0A3R5YJX4	Carnitine O-palmitoyltransferase	A0A3R5YJX4	A0A3R5YJX4_CAPHI		357836	445583			632734	1.12497e+06		843064		469771		1.11423e+06	903379	1.01883e+06	224198		1606236	715215	458588		602258	783186	447753	529746
LPVPSVPATVHR		2	0	False	False	1.09611	A0A3R5YJX4	Carnitine O-palmitoyltransferase	A0A3R5YJX4	A0A3R5YJX4_CAPHI						207148
AALDAIER		2	0	False	False	1.09611	A0A3R5YJX4	Carnitine O-palmitoyltransferase	A0A3R5YJX4	A0A3R5YJX4_CAPHI		509320	674118			788271				364855					1.09506e+06				761926	577280	993621		535393
LAALTAGGR		2	0	False	False	1.09611	A0A3R5YJX4	Carnitine O-palmitoyltransferase	A0A3R5YJX4	A0A3R5YJX4_CAPHI		903793				1.04909e+06	1.75977e+06				763145	1.54924e+06	1.32825e+06	2.51926e+06	1391099	1.50207e+06	864306	2.10159e+06	835590		876279	1.44657e+06	1.26098e+06	797504	1.0639e+06
LWLYEGSR		2	0	True	True	1.09611	A0A3R5YJX4	Carnitine O-palmitoyltransferase	A0A3R5YJX4	A0A3R5YJX4_CAPHI				571089			681701						899186	668507	594548	841156							679895
VEWAQAR		2	0	False	False	1.09611	A0A3R5YJX4	Carnitine O-palmitoyltransferase	A0A3R5YJX4	A0A3R5YJX4_CAPHI						299211	518071		426704				558416	591183					210450		379736
SFTLISFK		2	0	False	False	1.09611	A0A3R5YJX4	Carnitine O-palmitoyltransferase	A0A3R5YJX4	A0A3R5YJX4_CAPHI				299200										174756							67362.5
ALLHGNCYNR	C7(Carbamidomethyl)	2	1	False	False	1.09611	A0A3R5YJX4	Carnitine O-palmitoyltransferase	A0A3R5YJX4	A0A3R5YJX4_CAPHI			113982			137973											175047
APEEFELLSK		2	0	True	True	1.05866	A0A452DJQ1	Epsilon-trimethyllysine 2-oxoglutarate dioxygenase	A0A452DJQ1	A0A452DJQ1_CAPHI	TMLHE	321811							283683			99489.1	304566	211091	111011	320304	166163	392594				261685	274717		396998
AVINTVPYDVVHR		3	0	False	False	1.05866	A0A452DJQ1	Epsilon-trimethyllysine 2-oxoglutarate dioxygenase	A0A452DJQ1	A0A452DJQ1_CAPHI	TMLHE											259185			317791	409860		541894
ESFTGYR		2	0	False	False	1.05866	A0A452DJQ1	Epsilon-trimethyllysine 2-oxoglutarate dioxygenase	A0A452DJQ1	A0A452DJQ1_CAPHI	TMLHE					849234			768929			462757
YDLDWLVK		2	0	False	False	1.05866	A0A452DJQ1	Epsilon-trimethyllysine 2-oxoglutarate dioxygenase	A0A452DJQ1	A0A452DJQ1_CAPHI	TMLHE												176445
VLPSAIVQSVGVSSGR		2	0	False	False	1.14318	A0A452DJQ6;A0A452DJR5	Uncharacterized protein	A0A452DJQ6;A0A452DJR5	A0A452DJQ6_CAPHI;A0A452DJR5_CAPHI	AIFM1	2.66438e+06	3903242	1.82145e+06	2755753	4207616	5.19005e+06	4.28509e+06	5318984	2.74949e+06	2.46517e+06	4.88791e+06	2595343	6113894	1.79087e+06	2754139	3.55148e+06	5.64918e+06	2.98347e+06	2.85745e+06	5618865	2.84987e+06	3.06986e+06	3.83903e+06	3.5367e+06
VLPSAIVQSVGVSSGR		3	0	False	False	1.14318	A0A452DJQ6;A0A452DJR5	Uncharacterized protein	A0A452DJQ6;A0A452DJR5	A0A452DJQ6_CAPHI;A0A452DJR5_CAPHI	AIFM1	450770	632223	307669	722329	494083	1090423		818461	466393	504706	680153	420833	997552	368389	565753	449236	1390277	427381	608746	720454	468131	479570	709061	733131
ATSSALEGEPQPQVR		2	0	False	False	1.14318	A0A452DJQ6;A0A452DJR5	Uncharacterized protein	A0A452DJQ6;A0A452DJR5	A0A452DJQ6_CAPHI;A0A452DJR5_CAPHI	AIFM1	3.45413e+06	3.75741e+06	3888819	3097302	4.08828e+06	5.57636e+06	3.24032e+06	4.31465e+06	3.70592e+06	4.05902e+06	4.24935e+06	3.17507e+06	5.85285e+06	3.59642e+06	4.24031e+06	2600774	3.69281e+06	2.47698e+06	2.44281e+06	4230855	3.35963e+06	4.15142e+06	3.45681e+06	4126500
TGGLEIDSDFGGFR		2	0	False	False	1.14318	A0A452DJQ6;A0A452DJR5	Uncharacterized protein	A0A452DJQ6;A0A452DJR5	A0A452DJQ6_CAPHI;A0A452DJR5_CAPHI	AIFM1	1.99081e+06	2408428	1.8769e+06	2146090	3.00816e+06	3.73196e+06	2484717	2606006	2.64846e+06	2170539	3188837	2.83428e+06	3.82397e+06	2.81719e+06	1.9915e+06	2.53709e+06	3.46931e+06	2.53868e+06	2410465	2921302	2.80008e+06	2.64819e+06	2.29955e+06	3021986
LFNIHED		2	0	True	False	1.14318	A0A452DJQ6;A0A452DJR5	Uncharacterized protein	A0A452DJQ6;A0A452DJR5	A0A452DJQ6_CAPHI;A0A452DJR5_CAPHI	AIFM1	899088	974157	1.05368e+06	865938	1.26554e+06	1515711	966938	1.13915e+06	778833	1.07408e+06	1.42103e+06	803904	1498617	1.82419e+06	878065	995878	1.73599e+06	928909	832286	1.54865e+06	783302	957097	728371	1.17628e+06
LFNIHED		1	0	True	False	1.14318	A0A452DJQ6;A0A452DJR5	Uncharacterized protein	A0A452DJQ6;A0A452DJR5	A0A452DJQ6_CAPHI;A0A452DJR5_CAPHI	AIFM1	839944	1.00772e+06	1.30934e+06	720490	1.21402e+06	796328	395920	427479	847700	965927	813374	811092	1.13259e+06	1.41573e+06	858370	1.27362e+06	749346	964224	814717	1.655e+06	860257	801281	793146	887203
ISGLGLTPEEK		2	0	False	False	1.14318	A0A452DJQ6;A0A452DJR5	Uncharacterized protein	A0A452DJQ6;A0A452DJR5	A0A452DJQ6_CAPHI;A0A452DJR5_CAPHI	AIFM1	1.12437e+06	1.77999e+06	1.00282e+06	1.23653e+06	1.36816e+06	3662834	1.92795e+06	2.032e+06	1.16045e+06	755663	1.99037e+06	1.78487e+06	2.6555e+06	1.20209e+06	1.65294e+06	1.20004e+06	2.54844e+06	981455	1.23511e+06	1662354	1.50681e+06	1.34248e+06	1.48938e+06	1.0437e+06
SATEQSGTGIR		2	0	False	False	1.14318	A0A452DJQ6;A0A452DJR5	Uncharacterized protein	A0A452DJQ6;A0A452DJR5	A0A452DJQ6_CAPHI;A0A452DJR5_CAPHI	AIFM1	978385	1.13929e+06	666859	684261	1.02441e+06	2.57167e+06	1499268	1.21647e+06	869331	1.09553e+06	1.23041e+06	726717	1.84183e+06	602926	708136	483678	2.0633e+06	768128	1.23868e+06	1.29583e+06	1.01449e+06	795500	1.00686e+06	785290
LNDGSQITYEK		2	0	False	False	1.14318	A0A452DJQ6;A0A452DJR5	Uncharacterized protein	A0A452DJQ6;A0A452DJR5	A0A452DJQ6_CAPHI;A0A452DJR5_CAPHI	AIFM1	1.09382e+06	924695	773767	1.02135e+06	996490	1595818	901092	1.50734e+06	831042	1.02599e+06	1.47104e+06	1.1392e+06	1722082	1111234	1.07149e+06	675455	1.7618e+06	1.07809e+06	741864	811874	1.06752e+06	791047	784824	1.01587e+06
ELWFSDDPNVTK		2	0	False	False	1.14318	A0A452DJQ6;A0A452DJR5	Uncharacterized protein	A0A452DJQ6;A0A452DJR5	A0A452DJQ6_CAPHI;A0A452DJR5_CAPHI	AIFM1	1.41854e+06	2537323	1833076	1553441	2468589	1.96352e+06	1.84424e+06	2750580	1.80617e+06	2389652	2.95013e+06	2.5997e+06	4371744	3.4329e+06	3.02069e+06	1.81729e+06	3.0328e+06	1.96664e+06	2.49342e+06	3194721	2.16579e+06	2.22958e+06	2181125
CLIATGGTPR	C1(Carbamidomethyl)	2	1	False	False	1.14318	A0A452DJQ6;A0A452DJR5	Uncharacterized protein	A0A452DJQ6;A0A452DJR5	A0A452DJQ6_CAPHI;A0A452DJR5_CAPHI	AIFM1	1645366	2.53591e+06	1.47503e+06	1.50176e+06	1.6033e+06	2220086	1.6882e+06		1.22956e+06		1962896	1.7422e+06	2.19134e+06	2.03527e+06	1.77825e+06	1.69913e+06	3.15285e+06	1.98568e+06	1.76455e+06	2.14237e+06	1.56723e+06	1.10654e+06	1.34359e+06	1318676
VVQLDVR		2	0	False	False	1.14318	A0A452DJQ6;A0A452DJR5	Uncharacterized protein	A0A452DJQ6;A0A452DJR5	A0A452DJQ6_CAPHI;A0A452DJR5_CAPHI	AIFM1	1.38812e+06	1.66435e+06	827381	720216	1.64071e+06	1.81115e+06	1.22568e+06	1.60633e+06		1.04924e+06	1.59005e+06	1526495	2.31372e+06		1.13348e+06	1.25942e+06	1943089	1.34433e+06	1.09287e+06	1.82709e+06	1.45968e+06	1.6635e+06	1.01621e+06	1.34424e+06
VNAELQAR		2	0	False	False	1.14318	A0A452DJQ6;A0A452DJR5	Uncharacterized protein	A0A452DJQ6;A0A452DJR5	A0A452DJQ6_CAPHI;A0A452DJR5_CAPHI	AIFM1	2.0921e+06		2.23128e+06	1.33757e+06	2.45594e+06	3201996	2427396	3.08023e+06	2.08535e+06	1.4924e+06	2.72567e+06	2.21725e+06	3.04998e+06		2.76816e+06	2.17893e+06	2984061		1.48035e+06	333942	2.59476e+06	2238237	2.1805e+06	2107641
KVVQLDVR		2	1	False	False	1.14318	A0A452DJQ6;A0A452DJR5	Uncharacterized protein	A0A452DJQ6;A0A452DJR5	A0A452DJQ6_CAPHI;A0A452DJR5_CAPHI	AIFM1	481283	516092	150025		160516	714687	356546	1.38679e+06	109161	377454	427783	359206	612675	184862	159222	146068	673845			201425	176062	143168	492259
DGEQHEDLNEVAK		2	0	True	False	1.14318	A0A452DJQ6;A0A452DJR5	Uncharacterized protein	A0A452DJQ6;A0A452DJR5	A0A452DJQ6_CAPHI;A0A452DJR5_CAPHI	AIFM1	336354	523142	369221	379741	446848	678305	412153	410009	366328	353153	583662	332597	668216	551505	474287	335539	691580	399071	403522	536067	442069	361318	259248	495875
DGEQHEDLNEVAK		3	0	True	False	1.14318	A0A452DJQ6;A0A452DJR5	Uncharacterized protein	A0A452DJQ6;A0A452DJR5	A0A452DJQ6_CAPHI;A0A452DJR5_CAPHI	AIFM1		340680		118424		234978	104305	189978			151061		184410	825496			179066			698154
KVETDHIVAAVGLEPNVELAK		3	1	False	False	1.14318	A0A452DJQ6;A0A452DJR5	Uncharacterized protein	A0A452DJQ6;A0A452DJR5	A0A452DJQ6_CAPHI;A0A452DJR5_CAPHI	AIFM1	802115	738100	828971	701583	915596	771437	780911		1.04031e+06	818562	807247	660864	1.0355e+06	820191	686844	579399		629038		818427	650957	756517	663863
KVETDHIVAAVGLEPNVELAK		4	1	False	False	1.14318	A0A452DJQ6;A0A452DJR5	Uncharacterized protein	A0A452DJQ6;A0A452DJR5	A0A452DJQ6_CAPHI;A0A452DJR5_CAPHI	AIFM1	676043	764112	555101	442368	599535	552051			649382	914631	567768	695087	919481	476311	584977	418978		784790		579252	574122	1014073	698676	641144
KVETDHIVAAVGLEPNVELAK		2	1	False	False	1.14318	A0A452DJQ6;A0A452DJR5	Uncharacterized protein	A0A452DJQ6;A0A452DJR5	A0A452DJQ6_CAPHI;A0A452DJR5_CAPHI	AIFM1	207203	157919	436871											442442		329420						244610
LAGENMTGAAK		2	0	False	False	1.14318	A0A452DJQ6;A0A452DJR5	Uncharacterized protein	A0A452DJQ6;A0A452DJR5	A0A452DJQ6_CAPHI;A0A452DJR5_CAPHI	AIFM1	748102	785397	565184	399842	507531	749184	433617	700197		578061	573481	486264	879160	542471	566058	368237	819107		619254	511400	491624	419989	758336	693051
ASGTEVIQLFPEK		2	0	False	False	1.14318	A0A452DJQ6;A0A452DJR5	Uncharacterized protein	A0A452DJQ6;A0A452DJR5	A0A452DJQ6_CAPHI;A0A452DJR5_CAPHI	AIFM1		2427000			3.07655e+06	3.22444e+06		2.26925e+06				2.9261e+06	3143988	2.61986e+06	2.81484e+06		2.25873e+06
RATSSALEGEPQPQVR		3	1	False	False	1.14318	A0A452DJQ6;A0A452DJR5	Uncharacterized protein	A0A452DJQ6;A0A452DJR5	A0A452DJQ6_CAPHI;A0A452DJR5_CAPHI	AIFM1						872424		531517					725245							539385
SNIWVAGDAACFYDIK	C11(Carbamidomethyl)	2	1	False	False	1.14318	A0A452DJQ6;A0A452DJR5	Uncharacterized protein	A0A452DJQ6;A0A452DJR5	A0A452DJQ6_CAPHI;A0A452DJR5_CAPHI	AIFM1							269227				412368	130998	271393					271374
IPSHVPFLLIGGGTAAFAAAR		3	0	False	False	1.14318	A0A452DJQ6;A0A452DJR5	Uncharacterized protein	A0A452DJQ6;A0A452DJR5	A0A452DJQ6_CAPHI;A0A452DJR5_CAPHI	AIFM1							117320
VLIVSEDPELPYMRPPLSK	M13(Oxidation)	3	0	False	False	1.14318	A0A452DJQ6;A0A452DJR5	Uncharacterized protein	A0A452DJQ6;A0A452DJR5	A0A452DJQ6_CAPHI;A0A452DJR5_CAPHI	AIFM1												134672
VEHHDHAVVSGR		2	0	False	False	1.14318	A0A452DJQ6;A0A452DJR5	Uncharacterized protein	A0A452DJQ6;A0A452DJR5	A0A452DJQ6_CAPHI;A0A452DJR5_CAPHI	AIFM1			33562.7
NEPLTFSWLR		2	0	True	False	1.02549	A0A452DJS9;A0A452DKW9	ATP-dependent RNA helicase SUPV3L1, mitochondrial;ATP-dependent RNA helicase SUPV3L1, mitochondrial	A0A452DJS9;A0A452DKW9	A0A452DJS9_CAPHI;A0A452DKW9_CAPHI	SUPV3L1		154636	373823	191478		227057	171124	143319	469468		202098	179605	125634	253776		354019			207805	312403
LSADYGLDAR		2	0	True	False	1.02549	A0A452DJS9;A0A452DKW9	ATP-dependent RNA helicase SUPV3L1, mitochondrial;ATP-dependent RNA helicase SUPV3L1, mitochondrial	A0A452DJS9;A0A452DKW9	A0A452DJS9_CAPHI;A0A452DKW9_CAPHI	SUPV3L1						476146					373987	841982	441787				242959		541974				567256	587898
EDLSLLK		2	0	True	False	1.02549	A0A452DJS9;A0A452DKW9	ATP-dependent RNA helicase SUPV3L1, mitochondrial;ATP-dependent RNA helicase SUPV3L1, mitochondrial	A0A452DJS9;A0A452DKW9	A0A452DJS9_CAPHI;A0A452DKW9_CAPHI	SUPV3L1					46944.3			910363				71208.4									81249.6	94170
ELDGIIQDGVHNITK		3	0	True	False	1.02549	A0A452DJS9;A0A452DKW9	ATP-dependent RNA helicase SUPV3L1, mitochondrial;ATP-dependent RNA helicase SUPV3L1, mitochondrial	A0A452DJS9;A0A452DKW9	A0A452DJS9_CAPHI;A0A452DKW9_CAPHI	SUPV3L1			110296			94003.3								124493		86886.6					231459
SNAAGVPCDLVTGEER	C8(Carbamidomethyl)	2	1	True	False	1.02549	A0A452DJS9;A0A452DKW9	ATP-dependent RNA helicase SUPV3L1, mitochondrial;ATP-dependent RNA helicase SUPV3L1, mitochondrial	A0A452DJS9;A0A452DKW9	A0A452DJS9_CAPHI;A0A452DKW9_CAPHI	SUPV3L1	394723	714491								299690				18061832
AAEPLGPDAEEK		2	0	True	False	1.02549	A0A452DJS9;A0A452DKW9	ATP-dependent RNA helicase SUPV3L1, mitochondrial;ATP-dependent RNA helicase SUPV3L1, mitochondrial	A0A452DJS9;A0A452DKW9	A0A452DJS9_CAPHI;A0A452DKW9_CAPHI	SUPV3L1						753827	331543	750084									450388
EIEPITTSQALQIAGR		2	0	True	False	1.02549	A0A452DJS9;A0A452DKW9	ATP-dependent RNA helicase SUPV3L1, mitochondrial;ATP-dependent RNA helicase SUPV3L1, mitochondrial	A0A452DJS9;A0A452DKW9	A0A452DJS9_CAPHI;A0A452DKW9_CAPHI	SUPV3L1								159016						950929			185742					911549
DLQKELDGIIQDGVHNITK		3	1	True	False	1.02549	A0A452DJS9;A0A452DKW9	ATP-dependent RNA helicase SUPV3L1, mitochondrial;ATP-dependent RNA helicase SUPV3L1, mitochondrial	A0A452DJS9;A0A452DKW9	A0A452DJS9_CAPHI;A0A452DKW9_CAPHI	SUPV3L1	103169	57406.8					62156.2
LLAHEIFEK		2	0	True	False	1.02549	A0A452DJS9;A0A452DKW9	ATP-dependent RNA helicase SUPV3L1, mitochondrial;ATP-dependent RNA helicase SUPV3L1, mitochondrial	A0A452DJS9;A0A452DKW9	A0A452DJS9_CAPHI;A0A452DKW9_CAPHI	SUPV3L1																	2.74162e+06	1.78601e+06
NDIYSVSR		2	0	True	False	1.02549	A0A452DJS9;A0A452DKW9	ATP-dependent RNA helicase SUPV3L1, mitochondrial;ATP-dependent RNA helicase SUPV3L1, mitochondrial	A0A452DJS9;A0A452DKW9	A0A452DJS9_CAPHI;A0A452DKW9_CAPHI	SUPV3L1						471649
SSTELPLTVSYDK		2	0	True	False	1.1117	A0A452DJV6;A0A452DKZ7	Cleft lip and palate transmembrane protein 1-like protein	A0A452DJV6;A0A452DKZ7	A0A452DJV6_CAPHI;A0A452DKZ7_CAPHI	CLPTM1L	345872	219989	227259	288679		473207	420129	407302		341229	278637	419253	331478				234073		233436	330704	386686	351105	487923	376438
VNEFGESYEEAPQR		2	0	True	False	1.1117	A0A452DJV6;A0A452DKZ7	Cleft lip and palate transmembrane protein 1-like protein	A0A452DJV6;A0A452DKZ7	A0A452DJV6_CAPHI;A0A452DKZ7_CAPHI	CLPTM1L	428052		644436	545111		800512	885948	1.25803e+06	315834		322812	371312	270401		374111	335030					426480	400599	511326	300953
NAPVTFIVDGAVVK		2	0	True	True	1.09393	A0A452DJV8	Uncharacterized protein	A0A452DJV8	A0A452DJV8_CAPHI	CXorf56	59520	46869.9			153009	71282.8		78294.8									96372.4						68970.4
GAGTLDGTLIR		2	0	False	False	1.14728	A0A452DJW6	Annexin	A0A452DJW6	A0A452DJW6_CAPHI	LOC102176495	1.99894e+06	2.29665e+06	1.38785e+06	2.01204e+06	3.15376e+06	3550916	1.03219e+06	2.09933e+06	1.37042e+06	2.08765e+06	2.60361e+06	2.20138e+06	2.65515e+06	2.61607e+06	2362254	2.3917e+06	3.91648e+06	1.93582e+06	1.63689e+06	2.52782e+06	3.3639e+06	2598559	2.61765e+06	2.80012e+06
GSPHFNPDPDAETLYK		2	0	False	False	1.14728	A0A452DJW6	Annexin	A0A452DJW6	A0A452DJW6_CAPHI	LOC102176495	841606	959522	721504	491848	1.0389e+06	856246	396991	467216	744516	705237	961997	761965	984351	1.01999e+06	795065	1.25957e+06	734611	628721	474536	1.64318e+06	770935	970334	970138	829442
GSPHFNPDPDAETLYK		3	0	False	False	1.14728	A0A452DJW6	Annexin	A0A452DJW6	A0A452DJW6_CAPHI	LOC102176495	549095	603197	296058	384586	1.09442e+06	832911		3.01269e+06	367613	464081	808016	562224	786148	607518	669761	765577	1.36988e+06	321316	431375	800945	622675	575275	590261	556293
GIGTNEQAIIDVLTK		3	0	False	False	1.14728	A0A452DJW6	Annexin	A0A452DJW6	A0A452DJW6_CAPHI	LOC102176495	74652.2	59045.1	45610.4	35612.1	71258.9	49634.3	13959.7	16488.3	27433.8	39837.8	30406.4	36300.8	55275	35109.7	36395.2	74501.1	42488	63342.4	40429	61221.6	50156.9	56096.2	55298.8	84523.6
GIGTNEQAIIDVLTK		2	0	False	False	1.14728	A0A452DJW6	Annexin	A0A452DJW6	A0A452DJW6_CAPHI	LOC102176495	1.2791e+06	1.22942e+06	827789	866356	1.2482e+06	1.66537e+06		772649	928261	1.08733e+06	1.27484e+06	1018542	1.90256e+06	1.47364e+06	1237547	1.56629e+06	1080266	1.0301e+06	868013	1.79427e+06	1.29747e+06	1.31891e+06	1.54838e+06	1496327
NALLNLVGSDL		1	0	False	False	1.14728	A0A452DJW6	Annexin	A0A452DJW6	A0A452DJW6_CAPHI	LOC102176495	735443	733793	409775	259351	759010	503000	199167	249011	221961	488729	437006	487754	697566	512691	729046	603475	216237	729815	411890	1.1729e+06	434814	327554	647884	588525
NALLNLVGSDL		2	0	False	False	1.14728	A0A452DJW6	Annexin	A0A452DJW6	A0A452DJW6_CAPHI	LOC102176495	446578	407701	256253	109961	560778	286036	20564.8	181358	52451.3	321300	358431	262088	346419	367750	331842	408240	120598	428999	267733	669856	422136	467815	380111	515418
ILVCLLQGSR	C4(Carbamidomethyl)	2	1	True	True	1.14728	A0A452DJW6	Annexin	A0A452DJW6	A0A452DJW6_CAPHI	LOC102176495	285395	225512	383487	150719	216235	353334	227066	131415	316791	240533	317364	174253	403228	490578	246017	378583	251672	223436	210737	345203	286773	296185	331064	273619
VFEEYEK		2	0	False	False	1.14728	A0A452DJW6	Annexin	A0A452DJW6	A0A452DJW6_CAPHI	LOC102176495	805587	1.04782e+06	368805		733109	2107978	476970	1.2187e+06	477715	438301	1.54717e+06	1.09027e+06	1.53667e+06	733633	768774	602051	1.33096e+06	549558	897068	652603	712406	461026	866895	914895
VFEEYEK		1	0	False	False	1.14728	A0A452DJW6	Annexin	A0A452DJW6	A0A452DJW6_CAPHI	LOC102176495	433322	516511	342993	282861	576965	286760		178630	395644	347091	353812	337527	465620	542799	380670	352137	346301	392405	316596	613457	376433	345562	447845	450543
SIEDSIK		1	0	False	False	1.14728	A0A452DJW6	Annexin	A0A452DJW6	A0A452DJW6_CAPHI	LOC102176495	585626	699461	242588	385161	797126	359215		124313	503575	495224	469607	469212	603534	651246	563815	491751	316960	549589	437384	763161	461617	486128	731892	669267
DLIETLK		2	0	False	False	1.14728	A0A452DJW6	Annexin	A0A452DJW6	A0A452DJW6_CAPHI	LOC102176495	1.47355e+06	676864	983770	525977	1.06698e+06	1.37192e+06		771647	1.08705e+06	1.37487e+06	1755550	1.42499e+06	1.86345e+06	1.59546e+06	1166773	991674	1.41761e+06	1.16848e+06	751188	1.6913e+06	2207789	1.90821e+06	1.57469e+06	1.89633e+06
DLIETLK		1	0	False	False	1.14728	A0A452DJW6	Annexin	A0A452DJW6	A0A452DJW6_CAPHI	LOC102176495	617847	338828	499192		404464	509142			508094	503778	507239	416061	556461	616960	446693	488716		503921	522118	605172	650999	643107	674072	693631
SEIDLNLIK		2	0	False	False	1.14728	A0A452DJW6	Annexin	A0A452DJW6	A0A452DJW6_CAPHI	LOC102176495	1.18662e+06	930971	776262	765297	1.07222e+06	1.62303e+06	400388	797916	1.13058e+06	1.00231e+06	1.06631e+06	933018	1.42884e+06	1055261	837580	877947	1.62223e+06	891503	833347	1.11389e+06	1.16108e+06	1.02324e+06	1317615	1.33771e+06
SEIDLNLIK		1	0	False	False	1.14728	A0A452DJW6	Annexin	A0A452DJW6	A0A452DJW6_CAPHI	LOC102176495	631104	452576			729910	475002			558841	600641	381962		238753	605203	534013		379720	684675	377410	868976	714029	174004	679158	571855
AWVEQEGISVK		2	0	True	True	1.14728	A0A452DJW6	Annexin	A0A452DJW6	A0A452DJW6_CAPHI	LOC102176495	412510	680365		654957	971898	1.33274e+06			392543	604844	947650	497780	920284	717274	587428	897230		757750	347383	876965	660535	537126	551107	551490
AYEEDYGSNLEEDIK		2	0	False	False	1.14728	A0A452DJW6	Annexin	A0A452DJW6	A0A452DJW6_CAPHI	LOC102176495		470036	630815		654701	643957	360900	255537			482262	533641	520102	421504	597045	427268	520412	345525	362242	462976	628784	626000	389600	600800
SETHGSLEEAMLTVVK		3	0	False	False	1.14728	A0A452DJW6	Annexin	A0A452DJW6	A0A452DJW6_CAPHI	LOC102176495	109254	187777	196024	101862	267678	223933			140883	215181	197717	154835	260409	256327	162132	196328		108497	70927.5	221288	174677	159639	182366	138268
SETHGSLEEAMLTVVK		2	0	False	False	1.14728	A0A452DJW6	Annexin	A0A452DJW6	A0A452DJW6_CAPHI	LOC102176495	221647	208459	271567	140613	315697	254884				258259	300378	337387	353855	357270	221903	352427				298062	222385	188848	216635	232968
ADTSGYLER		2	0	False	False	1.14728	A0A452DJW6	Annexin	A0A452DJW6	A0A452DJW6_CAPHI	LOC102176495	885179	973934		818693		2.07454e+06		1.7598e+06	749781	849063			1538933	1.14253e+06	891385		1.36409e+06	777793		1.00598e+06	956985	913021	1.12552e+06	1.28582e+06
DDLSGYVDPGLALQDAQDLYAAGEK		3	0	True	True	1.14728	A0A452DJW6	Annexin	A0A452DJW6	A0A452DJW6_CAPHI	LOC102176495	141434	147589			150121	218946		68623.1	232072	140931	231340	153618	293600	177505			83604.9			149207	297899	223723		168878
DDLSGYVDPGLALQDAQDLYAAGEK		2	0	True	True	1.14728	A0A452DJW6	Annexin	A0A452DJW6	A0A452DJW6_CAPHI	LOC102176495	89308.8	86925.7	95000.4		86360.9				68435.1	109158		88267.1	114347	128231	100343	93453.3		70145.6			110279	135833	101383	108550
AQFGKDLIETLK		3	1	False	False	1.14728	A0A452DJW6	Annexin	A0A452DJW6	A0A452DJW6_CAPHI	LOC102176495	137338			95464.9	96878.9	161336		70088.6	111851	130317	145985	127850	153399	151839	124617	108037	129340	148238		146004	89096.4	86668.9		96071.1
AQFGKDLIETLK		2	1	False	False	1.14728	A0A452DJW6	Annexin	A0A452DJW6	A0A452DJW6_CAPHI	LOC102176495	127744			60860.5		145791				102683	114013	97576.1	124654			148614	162738			183836
GIGTNEQAIIDVLTKR		3	1	False	False	1.14728	A0A452DJW6	Annexin	A0A452DJW6	A0A452DJW6_CAPHI	LOC102176495	542495	552946	395037	329844	583310	1.06661e+06		133996	595613	417105	552202	364079	533492	505215	379206	779862	246247	626280		1.20291e+06	181785	160016	249321	210884
GIGTNEQAIIDVLTKR		2	1	False	False	1.14728	A0A452DJW6	Annexin	A0A452DJW6	A0A452DJW6_CAPHI	LOC102176495						188899										97581.9				116294
ELYDAMK		2	0	False	False	1.14728	A0A452DJW6	Annexin	A0A452DJW6	A0A452DJW6_CAPHI	LOC102176495	1936959	1.55667e+06	836743	1.34316e+06	2.16729e+06	2.73499e+06		1.6694e+06	1.20077e+06	1.44085e+06	1.76646e+06	1748508	2.48861e+06	1.40178e+06	1.56204e+06	1.38742e+06	1831128	1.12662e+06	982577	3.33499e+06	1.90393e+06	961189	1.95215e+06	2.0406e+06
FITILCTR	C6(Carbamidomethyl)	2	1	False	False	1.14728	A0A452DJW6	Annexin	A0A452DJW6	A0A452DJW6_CAPHI	LOC102176495	211998											146739	232259							200178	154718	138669	220095
SATHLLR		1	0	False	False	1.14728	A0A452DJW6	Annexin	A0A452DJW6	A0A452DJW6_CAPHI	LOC102176495	116018				117038						42486		57551.2	106558		126090				178542			91810.5
SATHLLR		2	0	False	False	1.14728	A0A452DJW6	Annexin	A0A452DJW6	A0A452DJW6_CAPHI	LOC102176495						664104
NLHSYFAER		2	0	False	False	1.14728	A0A452DJW6	Annexin	A0A452DJW6	A0A452DJW6_CAPHI	LOC102176495	702289					634246										468336
GDSAQSTGCDTHVAVHSR	C9(Carbamidomethyl)	3	1	True	True	1.1201	A0A452DJX7	Placenta associated 9	A0A452DJX7	A0A452DJX7_CAPHI	PLAC9	81173.3	77913.3	57138.7	103944	106141	53062	67284.4	63637.1	132005	59977.4	52581.4	79491.9	145447	36155	34301.5	45604.5	105869	49328.2	51699.9	52980.1	94835.9	130195	89751.9	70273.5
LDVIEETVEK		2	0	True	True	1.1201	A0A452DJX7	Placenta associated 9	A0A452DJX7	A0A452DJX7_CAPHI	PLAC9	489727	826571	504601	1.31044e+06	476053	327939			740481	411824	467531	559466		178891	460370	486472		497281	473190	521711	551539	548535	782384
TVEHLEAEVK		3	0	True	True	1.1201	A0A452DJX7	Placenta associated 9	A0A452DJX7	A0A452DJX7_CAPHI	PLAC9	3.21742e+06										792126
ELALPGELTQSR		2	0	True	True	1.13737	A0A452DJY2	Uncharacterized protein	A0A452DJY2	A0A452DJY2_CAPHI	VPS26A	4.08946e+06	4.61014e+06	3584249	5.49772e+06	6468643	4532107	6.53834e+06	7.57596e+06	4.71641e+06	4.15102e+06	6.25936e+06	6013013	6.04514e+06	4.73624e+06	4841070	3.47821e+06	5.51931e+06	4.5472e+06	7264560	5946336	5052195	5.02901e+06	5.02247e+06	5.5603e+06
QQEIILWR		2	0	True	True	1.13737	A0A452DJY2	Uncharacterized protein	A0A452DJY2	A0A452DJY2_CAPHI	VPS26A	195808		219507			181256	94748		403754	209193	178444	127912	187168	182213	300174	130657	101467	289922	191764			178672		196099
YEIMDGAPVKGESIPIR		3	1	True	True	1.13737	A0A452DJY2	Uncharacterized protein	A0A452DJY2	A0A452DJY2_CAPHI	VPS26A	992024	1.17491e+06	828236	1.417e+06	1.14192e+06	1.00604e+06	1.55741e+06	1.24675e+06	970987	1.07915e+06	2.38295e+06	1.38795e+06	1.2071e+06	1.02042e+06	1.17421e+06	999828	1.3566e+06	1.158e+06	1.31136e+06	1.05056e+06	1.38298e+06	1.00751e+06	1.08299e+06	1.17729e+06
YEIMDGAPVKGESIPIR		2	1	True	True	1.13737	A0A452DJY2	Uncharacterized protein	A0A452DJY2	A0A452DJY2_CAPHI	VPS26A	369675	474936	341085	377302	559245	326625	472384		374000	379726	566815	396156	379627	393488	412447	334074	365247	424428	463322	399335	479440	345389	299395	328129
EITGIGPSTTTETETIAK		2	0	True	True	1.13737	A0A452DJY2	Uncharacterized protein	A0A452DJY2	A0A452DJY2_CAPHI	VPS26A	1.42216e+06	1.45564e+06	1.4401e+06	1336277	1472847	1.08082e+06	1.40245e+06	1.20936e+06	1.47918e+06	1.52103e+06	1.78669e+06	1.58421e+06	1.96527e+06	1.8387e+06	1.72158e+06	1586743	1.30392e+06	1.32548e+06	1.59898e+06	1.58056e+06	1.6387e+06	1789796	1.78162e+06	1.6817e+06
SNTHEFVNLVK		2	0	True	True	1.13737	A0A452DJY2	Uncharacterized protein	A0A452DJY2	A0A452DJY2_CAPHI	VPS26A	505881		273134	199378		310075	300518		171689	432752	405754	204346	349427			433821	991541		859702			590370	403808	274490
SNTHEFVNLVK		3	0	True	True	1.13737	A0A452DJY2	Uncharacterized protein	A0A452DJY2	A0A452DJY2_CAPHI	VPS26A			259829							188257					249824	298595					262974
HYLFYDGESVSGK		2	0	True	True	1.13737	A0A452DJY2	Uncharacterized protein	A0A452DJY2	A0A452DJY2_CAPHI	VPS26A	80260.3		390629		149601									207011	225163	245911				187637
EYDLIVHQLATYPDVNNSIK		3	0	True	True	1.13737	A0A452DJY2	Uncharacterized protein	A0A452DJY2	A0A452DJY2_CAPHI	VPS26A			507512		147367	403380			249643
LFLAGYDPTPTMR	M12(Oxidation)	2	0	True	True	1.13737	A0A452DJY2	Uncharacterized protein	A0A452DJY2	A0A452DJY2_CAPHI	VPS26A								309357
SLLDILTDPSK		2	0	True	False	1.05716	A0A452DJY7;A0A452DL33	Mediator of RNA polymerase II transcription subunit 15	A0A452DJY7;A0A452DL33	A0A452DJY7_CAPHI;A0A452DL33_CAPHI	MED15	94876.3	101235	110099	85814.2	74718	95627.5	120031	70839.3	93140.9	113840			64386.8	83060.8		111157	79472.3	110994	97413.9	144758	98993.6	98249.9	96767	100695
SLLDILTDPSKR		3	1	True	False	1.05716	A0A452DJY7;A0A452DL33	Mediator of RNA polymerase II transcription subunit 15	A0A452DJY7;A0A452DL33	A0A452DJY7_CAPHI;A0A452DL33_CAPHI	MED15	114090	91347.6	148798			63431.9	58923.3			82511.5						95113.5		98421.5	51324.7	121852
DLGDIVGDFR		2	0	True	False	1.12358	A0A452DJZ1;A0A452DL43	L-fuconate dehydratase	A0A452DJZ1;A0A452DL43	A0A452DJZ1_CAPHI;A0A452DL43_CAPHI	ENOSF1	283222	484002	208100	235476	520168	172089		214095	263583		298681	368551	301228	291681	356896	510898	383323		398203	212403	274371	268203	322188	349055
EQGFETEDIKEIAR		3	1	False	False	1.11291	A0A452DJZ5	Adenosine kinase	A0A452DJZ5	A0A452DJZ5_CAPHI	ADK	767303	697846	384107	467867	479952	602552	829874	586384	479121	459779	690027	353358	421978	334359	557044	520246	388452	766913	319321	646221	387174	377141	392877	259220
EQGFETEDIKEIAR		2	1	False	False	1.11291	A0A452DJZ5	Adenosine kinase	A0A452DJZ5	A0A452DJZ5_CAPHI	ADK	437779	525746	342211		410600	198564	297265	176817	435896	437098			234496	400755	428989	668886	207854	657659	428108	409912	374320	335781	374621	389827
AAAEEEPKPK	Acetyl (Protein N-term)	2	2	True	True	1.11291	A0A452DJZ5	Adenosine kinase	A0A452DJZ5	A0A452DJZ5_CAPHI	ADK	342290	189536	227585	432214	160549	539638	673189	660387			389713	144363	240938	236910	289139		401404					310885
YSLKPNDQILAEEK		3	0	False	False	1.11291	A0A452DJZ5	Adenosine kinase	A0A452DJZ5	A0A452DJZ5_CAPHI	ADK	6.82396e+06	4.79256e+06		12557424	4272439	4.94342e+06		3.81033e+06		4.74871e+06		688024	551557	806825	1.44935e+06			2.89267e+06				1.29326e+06
YSLKPNDQILAEEK		2	0	False	False	1.11291	A0A452DJZ5	Adenosine kinase	A0A452DJZ5	A0A452DJZ5_CAPHI	ADK		397238	327360		352876				300873	338621			211194	396506	325155	387544	168554		215715		361073		368731
NWILVDK		2	0	False	False	1.11291	A0A452DJZ5	Adenosine kinase	A0A452DJZ5	A0A452DJZ5_CAPHI	ADK	356002	256655	351892	193046	187787	202999	367595	206184	325146	277628		267977	253525	364962			216680	266070	225669	237431	290186	340586		239796
NWILVDK		1	0	False	False	1.11291	A0A452DJZ5	Adenosine kinase	A0A452DJZ5	A0A452DJZ5_CAPHI	ADK	193915		521908				173910		314669					238481		450244
VAQWMIQQPHK		3	0	False	False	1.11291	A0A452DJZ5	Adenosine kinase	A0A452DJZ5	A0A452DJZ5_CAPHI	ADK	553628	625158	695163	287388	442477	571488	637557	680837	480373	337457	727067	371289		525549	802198		528921	545015	528250		399454	1.01526e+06	452990	439005
VAQWMIQQPHK		2	0	False	False	1.11291	A0A452DJZ5	Adenosine kinase	A0A452DJZ5	A0A452DJZ5_CAPHI	ADK	239212	182969			169595	268008	352607	342792		118032	216127	166608			215345		258333	159943	220742	480272	136110	188305	207744	206842
TGCTFPEKPDFH	C3(Carbamidomethyl)	3	1	False	False	1.11291	A0A452DJZ5	Adenosine kinase	A0A452DJZ5	A0A452DJZ5_CAPHI	ADK	81188.8					417115	331954		123017	305989	258894				187749		527365		93362.3
TGCTFPEKPDFH	C3(Carbamidomethyl)	2	1	False	False	1.11291	A0A452DJZ5	Adenosine kinase	A0A452DJZ5	A0A452DJZ5_CAPHI	ADK	442127		531380	477561	533023					279439					523303			628575
ELFDELVK		2	0	False	False	1.11291	A0A452DJZ5	Adenosine kinase	A0A452DJZ5	A0A452DJZ5_CAPHI	ADK			101274			94716.4										124397
IVIFTQGR		2	0	False	False	1.11291	A0A452DJZ5	Adenosine kinase	A0A452DJZ5	A0A452DJZ5_CAPHI	ADK								15520269						1.15213e+06
AATFFGCIGIDK	C7(Carbamidomethyl)	2	1	False	False	1.11291	A0A452DJZ5	Adenosine kinase	A0A452DJZ5	A0A452DJZ5_CAPHI	ADK					318495				268041
TVFGVEPDLTR		2	0	True	True	1.14599	A0A452DJZ6	M20_dimer domain-containing protein	A0A452DJZ6	A0A452DJZ6_CAPHI	CNDP2	49287836	57668728	34740696	35384648	37064320	38314516	23663100	51290004	36302556	17799030	24536728	32160752	32890842	45890420	39923608	45306232	66746884	32003350	54807648	41253364	36390712	34810028	41431516	42722128
TVFGVEPDLTR		1	0	True	True	1.14599	A0A452DJZ6	M20_dimer domain-containing protein	A0A452DJZ6	A0A452DJZ6_CAPHI	CNDP2	1.59087e+06	1.72619e+06	2258709	1.09936e+06	1641709	1.06694e+06	557398	660261	1.38125e+06	1.02303e+06	729585	1.16918e+06	1.16017e+06	1974149	1518960	2578083	671966	1.12188e+06	1.363e+06	1.7844e+06	1365886	1.2139e+06	1.37788e+06	1.32217e+06
SALTALFK	Acetyl (Protein N-term)	1	2	False	False	1.14599	A0A452DJZ6	M20_dimer domain-containing protein	A0A452DJZ6	A0A452DJZ6_CAPHI	CNDP2	30768098	29968170	30248730	16912246	23579904	14991642	10893375	19769826	17518636	18568714	20409984	6960379	12807340	25891912	31640876	34113692	17789834	25337656	26411570	25757584	25889754	22723344	18438020	22208220
SALTALFK	Acetyl (Protein N-term)	2	2	False	False	1.14599	A0A452DJZ6	M20_dimer domain-containing protein	A0A452DJZ6	A0A452DJZ6_CAPHI	CNDP2	2476118	2.63227e+06	2223556	1.72795e+06	2.3312e+06	983677	708049	1.25167e+06	597354	1.85812e+06	1.69095e+06	1.73203e+06	1.66475e+06	2.70968e+06	2481012	3.02633e+06	1.63519e+06	1.98309e+06	2133897	2.13608e+06	4352061	2.17114e+06	1.83451e+06	2.68181e+06
LPDGSEIPLPPILLGK		2	0	False	False	1.14599	A0A452DJZ6	M20_dimer domain-containing protein	A0A452DJZ6	A0A452DJZ6_CAPHI	CNDP2	13301022	15434000	17174362	10378084	11100828	9450482	5640391	8753807	5898607	13286246	11224736	12527077	11373705	11714066	14816068	16210585	10416279	8662567	15396586	11714864	18240706	19147800	17324852	16591331
LPDGSEIPLPPILLGK		3	0	False	False	1.14599	A0A452DJZ6	M20_dimer domain-containing protein	A0A452DJZ6	A0A452DJZ6_CAPHI	CNDP2	226158	308640	839854	244814	300240	115742	42521.7	44547.7	315810	273330	329558	259662	274438	448383	349498	453669	115852	128379	219719	255592	304390	243416	302668	95828.6
DVGAGTLLHGCK	C11(Carbamidomethyl)	2	1	False	False	1.14599	A0A452DJZ6	M20_dimer domain-containing protein	A0A452DJZ6	A0A452DJZ6_CAPHI	CNDP2	8872131	11567980	3953608	5.09494e+06	5.50951e+06	5505392	3049841	5.79326e+06	5.36665e+06	4909841	6.3514e+06	7280715	6553931	6138554	6617263	4270159	7221599	6489975	9814909	6.32374e+06	7491003	8679904	5.8712e+06	8328437
DVGAGTLLHGCK	C11(Carbamidomethyl)	3	1	False	False	1.14599	A0A452DJZ6	M20_dimer domain-containing protein	A0A452DJZ6	A0A452DJZ6_CAPHI	CNDP2	2.2136e+06	2.38006e+06	1.45987e+06	2.4539e+06	1.56752e+06		1.48969e+06	1053499	1.56279e+06	1.11362e+06	2.8845e+06	2.40166e+06	2.07145e+06	1.75707e+06	2.09941e+06	1.78461e+06	3.55868e+06	1.82678e+06	2.58862e+06	2.03639e+06	2.72943e+06	2.77823e+06	1.59634e+06	2.81542e+06
NYIEGTK		2	0	False	False	1.14599	A0A452DJZ6	M20_dimer domain-containing protein	A0A452DJZ6	A0A452DJZ6_CAPHI	CNDP2	3968808	3.93909e+06	3.71336e+06	1.88107e+06	2.82918e+06	4256940	3.18155e+06	7.06627e+06	4.44124e+06	2242064	4648754	4185753	3.44472e+06	4.66832e+06	4.79531e+06	2.64058e+06	5509317	2.1062e+06	2.69252e+06	2.88133e+06	4129285	4.46216e+06	3.74695e+06	2.62408e+06
NYIEGTK		1	0	False	False	1.14599	A0A452DJZ6	M20_dimer domain-containing protein	A0A452DJZ6	A0A452DJZ6_CAPHI	CNDP2	2716946	3215675	3.35116e+06	1.80803e+06	2.28017e+06	1.40328e+06	749480	1.01457e+06	2.41571e+06	2.09009e+06	1.73274e+06	2.15839e+06	1.75476e+06	3117639	2.8957e+06	2.97187e+06	2206781	2.33358e+06	2.53914e+06	2750539	2.30811e+06	2.34532e+06	2.36754e+06	2.06139e+06
QEVPVNVR		2	0	False	False	1.14599	A0A452DJZ6	M20_dimer domain-containing protein	A0A452DJZ6	A0A452DJZ6_CAPHI	CNDP2	2.08369e+06	2.66583e+06	1.1653e+06	1.73894e+06	1.27815e+06	1.77242e+06	1.01171e+06	2223779	1399309	1.55098e+06	1.87672e+06	1768695	2.04338e+06	2.26102e+06	2.4176e+06	1.36861e+06	879663	1153804	2.30172e+06	1.09796e+06	1.96333e+06	2091105	2.33627e+06	2.48306e+06
EGGSIPVTLTFQEATGK		2	0	False	False	1.14599	A0A452DJZ6	M20_dimer domain-containing protein	A0A452DJZ6	A0A452DJZ6_CAPHI	CNDP2	23162282	31801558	22304836	14097318	17825962	14959349	4.74147e+06	17864982	22604164	20590808	17175482	16807584	17837972	24674408	23055610	23541452	21948880	21829274	24195102	19611266	20194580	21500186	23071348	22861952
EGGSIPVTLTFQEATGK		3	0	False	False	1.14599	A0A452DJZ6	M20_dimer domain-containing protein	A0A452DJZ6	A0A452DJZ6_CAPHI	CNDP2	150731	292465	238276	222661	202127	102824			166581	181541	170282	163856	167414	246634	245800	249297	180559	232155	80944.7	131120	181948	153453	223241	115676
DVGAGTLLHGCKK	C11(Carbamidomethyl)	3	2	False	False	1.14599	A0A452DJZ6	M20_dimer domain-containing protein	A0A452DJZ6	A0A452DJZ6_CAPHI	CNDP2	2.18668e+06	2.13374e+06	2133000	1.81489e+06	1.99274e+06	2224892	1.33497e+06	4.52401e+06	1.66043e+06	2.156e+06	1.82877e+06	1.84782e+06	1.94735e+06	1.76996e+06	1.63644e+06	2.5184e+06	4.13307e+06	2.19206e+06	3.15612e+06	1.83588e+06	1.587e+06	1.63566e+06	1225749	1.64895e+06
DVGAGTLLHGCKK	C11(Carbamidomethyl)	2	2	False	False	1.14599	A0A452DJZ6	M20_dimer domain-containing protein	A0A452DJZ6	A0A452DJZ6_CAPHI	CNDP2	600659	540965	391199	461849	303992	465041		611869	436274	615982	432401	412133	384343	383486	388526	544116		466629	910826	302395	364807	414443	373878	466578
YVDENQDR		2	0	False	False	1.14599	A0A452DJZ6	M20_dimer domain-containing protein	A0A452DJZ6	A0A452DJZ6_CAPHI	CNDP2	1.98972e+06	1.13625e+06	1042518	1.51581e+06	811119	1.68866e+06	2.52183e+06	7.14753e+06	1.31367e+06	1.14978e+06	2.02428e+06	1.57341e+06	1.52573e+06	671690	737806	792069	2.62797e+06	490387	1.01596e+06	412767	2.17828e+06	1.14539e+06	1.11835e+06	1.48054e+06
YVDENQDR		1	0	False	False	1.14599	A0A452DJZ6	M20_dimer domain-containing protein	A0A452DJZ6	A0A452DJZ6_CAPHI	CNDP2	363704	289727	270153	300406	222685	264389	119802	109596	252826	231892		286215	234976	185191	180000	173539	329580	124236	230345		310639	271009	241551	270259
YPSLSLHGIEGAFSGSGAK		3	0	False	False	1.14599	A0A452DJZ6	M20_dimer domain-containing protein	A0A452DJZ6	A0A452DJZ6_CAPHI	CNDP2	1.91913e+06	2.06716e+06	3.82075e+06	1.96241e+06	2.32513e+06	2.83658e+06	1.25629e+06	2.2882e+06	2.6529e+06	2570206	2.28774e+06	1892259	2321067	3.18266e+06	2556187	2.79675e+06	2.08604e+06	2189138	2.37279e+06	2105691	981561	2.77119e+06	2.07485e+06	2.53516e+06
YPSLSLHGIEGAFSGSGAK		2	0	False	False	1.14599	A0A452DJZ6	M20_dimer domain-containing protein	A0A452DJZ6	A0A452DJZ6_CAPHI	CNDP2	1407730	720095	2081988	968348	535803	938633		1.15469e+06	290535	809820		1.02612e+06	711142	1.14499e+06	928914	1.21213e+06			1068978	1.28374e+06	983621	1.12811e+06	1.02061e+06	995480
TKQEVPVNVR		2	1	False	False	1.14599	A0A452DJZ6	M20_dimer domain-containing protein	A0A452DJZ6	A0A452DJZ6_CAPHI	CNDP2	7075558	11861610	5.07654e+06	8480150	7402152	8532418	5140686	11280600	4124085	9278088	6435311	6556531	5453422	7691532	8041517	10932880	5.73557e+06	7.26154e+06	9422093	4.77509e+06	5082802	6406850	4587361	9036053
TKQEVPVNVR		3	1	False	False	1.14599	A0A452DJZ6	M20_dimer domain-containing protein	A0A452DJZ6	A0A452DJZ6_CAPHI	CNDP2	5.5454e+06	9986002	5527799		5.85687e+06	7.45341e+06		9553281	6109023	7.07397e+06			6097986		8439362	9492907			9589596	7.40183e+06	7571261		5.14353e+06
NVMLLPVGSADDGAHSQNEK		3	0	False	False	1.14599	A0A452DJZ6	M20_dimer domain-containing protein	A0A452DJZ6	A0A452DJZ6_CAPHI	CNDP2	2.68641e+06	3.25484e+06	2.24499e+06	1.93202e+06	1.66269e+06	2944648	2.02864e+06	4.13366e+06	2.29205e+06	2.03504e+06	2271006	3.28702e+06	2.958e+06	3.19622e+06	3197500	2.84253e+06	5536614	2097439	3.05637e+06	2.15291e+06	2534475	2.00427e+06	2.44298e+06	2829290
NVMLLPVGSADDGAHSQNEK	M3(Oxidation)	3	0	False	False	1.14599	A0A452DJZ6	M20_dimer domain-containing protein	A0A452DJZ6	A0A452DJZ6_CAPHI	CNDP2	182393	185312	190844	177798	90927.7	283433	156216	440487	126427	107516	284060	151347	167901	130701	125013	84933	316539	113148	115152	94631.5	158299	151764	129927	209566
NVMLLPVGSADDGAHSQNEK	M3(Oxidation)	2	0	False	False	1.14599	A0A452DJZ6	M20_dimer domain-containing protein	A0A452DJZ6	A0A452DJZ6_CAPHI	CNDP2	600892	459263	1.01445e+06					810726									869486		395745		596650		518819	483072
GATDDKGPVAGWINALEAFQK		3	1	False	False	1.14599	A0A452DJZ6	M20_dimer domain-containing protein	A0A452DJZ6	A0A452DJZ6_CAPHI	CNDP2	759997	531214	1.86069e+06	561095	518273	617491	402236	387228	1.07368e+06	695710	669414	618621	618427	1373865	800577	997001	358736	839128	531652	639750	610487	548332	487107	423046
GATDDKGPVAGWINALEAFQK		2	1	False	False	1.14599	A0A452DJZ6	M20_dimer domain-containing protein	A0A452DJZ6	A0A452DJZ6_CAPHI	CNDP2	1.59145e+06	1.5012e+06	3.16942e+06						1.09258e+06	768839	770316	1.62961e+06		2.26066e+06		2277649		3.86142e+06		1.71636e+06
FAELHSPNK		2	0	False	False	1.14599	A0A452DJZ6	M20_dimer domain-containing protein	A0A452DJZ6	A0A452DJZ6_CAPHI	CNDP2	2.01262e+06	2.2841e+06	1.77593e+06	1360380	1.31815e+06	1.31618e+06	853583	1.79633e+06	1.14462e+06	1.31985e+06	1.05875e+06	1.03473e+06	862700	1299956	1.22145e+06	1.84484e+06	2.01283e+06	1.548e+06	1.65795e+06	1.23142e+06	1.29594e+06	1.11444e+06	1.5155e+06	1.4978e+06
FAELHSPNK		1	0	False	False	1.14599	A0A452DJZ6	M20_dimer domain-containing protein	A0A452DJZ6	A0A452DJZ6_CAPHI	CNDP2	350224			263798											339665	398392				473397		332962	291804
QLGGSVELVDIGTQKLPDGSEIPLPPILLGK		4	1	False	False	1.14599	A0A452DJZ6	M20_dimer domain-containing protein	A0A452DJZ6	A0A452DJZ6_CAPHI	CNDP2	212508	218691	344001	134081	190837	145630			250274	209989		145835		290680	268510	295577	295198	260269	186328	233145		110973	132914
QLGGSVELVDIGTQKLPDGSEIPLPPILLGK		3	1	False	False	1.14599	A0A452DJZ6	M20_dimer domain-containing protein	A0A452DJZ6	A0A452DJZ6_CAPHI	CNDP2	316630		256017	393820	213099	230807			424804	317114	438007	284065		398921	390779		651570	414977	317112				283211
LVPNMTPEVVSEQVTSYLTK		2	0	False	False	1.14599	A0A452DJZ6	M20_dimer domain-containing protein	A0A452DJZ6	A0A452DJZ6_CAPHI	CNDP2	3.12945e+06	4451245	4176628	2697907	3.25214e+06	2.62668e+06	1.97516e+06	2.94555e+06	1.86954e+06	3766270	2.92375e+06	3380165	3.68764e+06	4.54371e+06	3.9637e+06	4.13322e+06	2.62861e+06	2.5389e+06	3.18217e+06	2.7823e+06	4.37784e+06	4310453	3.87159e+06	3.38324e+06
LVPNMTPEVVSEQVTSYLTK		3	0	False	False	1.14599	A0A452DJZ6	M20_dimer domain-containing protein	A0A452DJZ6	A0A452DJZ6_CAPHI	CNDP2	1785386	2076568	1879029	1.73496e+06	1.80342e+06	2.04228e+06	1.3097e+06	2.43549e+06	1.98594e+06	1.81473e+06	2.08774e+06	2.15767e+06	2213551	2.35816e+06	1.98022e+06	2.05515e+06	1.81999e+06	1.57884e+06	2021958	1.69396e+06	2611655	2189563	1.95856e+06	1986375
LVPNMTPEVVSEQVTSYLTK	M5(Oxidation)	3	0	False	False	1.14599	A0A452DJZ6	M20_dimer domain-containing protein	A0A452DJZ6	A0A452DJZ6_CAPHI	CNDP2	223338			311914	161892			251622							207509	135007	390685			163239	244661	253907	222146	237236
YVDENQDRYVK		2	1	False	False	1.14599	A0A452DJZ6	M20_dimer domain-containing protein	A0A452DJZ6	A0A452DJZ6_CAPHI	CNDP2	174813	129437	152450	294114	148625	283775	166946	421405	121212		172844	166239	187803	87271.1	157774	168142	462855	224164	150404	219718				66446.2
YVDENQDRYVK		3	1	False	False	1.14599	A0A452DJZ6	M20_dimer domain-containing protein	A0A452DJZ6	A0A452DJZ6_CAPHI	CNDP2						190847		439796			147450	137971			60706.3	135872
QLGGSVELVDIGTQK		2	0	False	False	1.14599	A0A452DJZ6	M20_dimer domain-containing protein	A0A452DJZ6	A0A452DJZ6_CAPHI	CNDP2	1.95364e+06	1.94569e+06	3.67291e+06	1.8384e+06	2.09379e+06	1.64019e+06	1.13384e+06	1.45461e+06	1.95791e+06	1.60359e+06	2.58066e+06	2.70154e+06	3.16794e+06	2.10874e+06	2.83055e+06	2942442	1.70012e+06	1.22307e+06	1.62239e+06	1350331	3577343	3.30109e+06	2.17088e+06	2.71636e+06
LGSDPQKK		2	1	False	False	1.14599	A0A452DJZ6	M20_dimer domain-containing protein	A0A452DJZ6	A0A452DJZ6_CAPHI	CNDP2			493277	445200					387150						430082	6824096	626140	429498	425952	863920		393393
NKPCITYGLR	C4(Carbamidomethyl)	3	1	False	False	1.14599	A0A452DJZ6	M20_dimer domain-containing protein	A0A452DJZ6	A0A452DJZ6_CAPHI	CNDP2						1.0726e+06		992936			817932					844706	1.12019e+06		13325394
NKPCITYGLR	C4(Carbamidomethyl)	2	1	False	False	1.14599	A0A452DJZ6	M20_dimer domain-containing protein	A0A452DJZ6	A0A452DJZ6_CAPHI	CNDP2								869141			914531	1.17427e+06			2.4808e+06		1.07902e+06
IDFDLEEYAR		2	0	False	False	1.14599	A0A452DJZ6	M20_dimer domain-containing protein	A0A452DJZ6	A0A452DJZ6_CAPHI	CNDP2	211536									166740												87753.7	298455	249743
LAEWVAIQSVSAWPEKR		3	1	False	False	1.14599	A0A452DJZ6	M20_dimer domain-containing protein	A0A452DJZ6	A0A452DJZ6_CAPHI	CNDP2	96097.3		444442											143754
KFAELHSPNK		3	1	False	False	1.14599	A0A452DJZ6	M20_dimer domain-containing protein	A0A452DJZ6	A0A452DJZ6_CAPHI	CNDP2								17928812															4553893
LAEWVAIQSVSAWPEK		2	0	False	False	1.14599	A0A452DJZ6	M20_dimer domain-containing protein	A0A452DJZ6	A0A452DJZ6_CAPHI	CNDP2			602304
LAEWVAIQSVSAWPEK		3	0	False	False	1.14599	A0A452DJZ6	M20_dimer domain-containing protein	A0A452DJZ6	A0A452DJZ6_CAPHI	CNDP2			468778
DVDYVCISDNYWLGK	C6(Carbamidomethyl)	2	1	False	False	1.14599	A0A452DJZ6	M20_dimer domain-containing protein	A0A452DJZ6	A0A452DJZ6_CAPHI	CNDP2														398025
PWVSDFNHPHYLAGR		2	0	False	False	1.14599	A0A452DJZ6	M20_dimer domain-containing protein	A0A452DJZ6	A0A452DJZ6_CAPHI	CNDP2								210187
INEKPQVIADYESGR		3	0	True	True	1.14131	A0A452DK06	HTH cro/C1-type domain-containing protein	A0A452DK06	A0A452DK06_CAPHI	EDF1	921472	1.10953e+06	1.12704e+06	1.03979e+06	672474	1.32556e+06	1.43347e+06	2272507	1.27671e+06	967036	1.27249e+06	1393075	876472	882721	1.03971e+06	1.26889e+06	1.59421e+06	677232	776133	1.1919e+06	1.25043e+06	1437068	1.09432e+06	1.13203e+06
AESDWDTVTVLR	Acetyl (Protein N-term)	2	2	True	True	1.14131	A0A452DK06	HTH cro/C1-type domain-containing protein	A0A452DK06	A0A452DK06_CAPHI	EDF1	606397	930643	356365	4611299	523165	3.32926e+06	3935600	2748959	557020	675877	566002	450462	376551	412972	351595	437685	1.35183e+06	1.77053e+06		478229	434339		1.67525e+06	2482631
AIPNNQVLGK		2	0	True	True	1.14131	A0A452DK06	HTH cro/C1-type domain-containing protein	A0A452DK06	A0A452DK06_CAPHI	EDF1	1.71147e+06	1441656	1.89521e+06	1.20084e+06		2.52909e+06	1.27925e+06	865635	1.1143e+06	398314	1.91268e+06	1.19217e+06	1.07182e+06	1.16191e+06	611819	1.60812e+06	266290	1.11561e+06	1.00635e+06		491253	1.69141e+06	1.93443e+06	627662
GKDIGKPIEK		2	1	True	True	1.14131	A0A452DK06	HTH cro/C1-type domain-containing protein	A0A452DK06	A0A452DK06_CAPHI	EDF1	158334	204027	158157	77351.5	80716.1	134743	99099.8	184805		96133.9	135769	88827.8	105400	60404.6	84799.8	162012	158179		155179	154126		103051	139704	73155.1
DIGKPIEK		2	0	True	True	1.14131	A0A452DK06	HTH cro/C1-type domain-containing protein	A0A452DK06	A0A452DK06_CAPHI	EDF1			977408					789382				456962	359357				773943							912616
LDRETEELHHDRVPLEVGK		4	2	True	True	1.14131	A0A452DK06	HTH cro/C1-type domain-containing protein	A0A452DK06	A0A452DK06_CAPHI	EDF1	226821		257596	126293			259335				160676	121771	145736		64228.9	128199		137525		209436	55620.9			71203.8
ETEELHHDRVPLEVGK		4	1	True	True	1.14131	A0A452DK06	HTH cro/C1-type domain-containing protein	A0A452DK06	A0A452DK06_CAPHI	EDF1	96029																				54237
VPLEVGK		2	0	True	True	1.14131	A0A452DK06	HTH cro/C1-type domain-containing protein	A0A452DK06	A0A452DK06_CAPHI	EDF1																							23443496
AFNFLNEIK		2	0	True	True	1.11305	A0A452DK13	Uncharacterized protein	A0A452DK13	A0A452DK13_CAPHI	VAMP7	180278	156712	209348	133066	103124	160514	145466	156449	133346	144266	139796	129671	179859	144093	134258	184591	94551.2	100584	128555	161425	132011	137466	146897	131615
NIDLVAQR		2	0	True	True	1.11305	A0A452DK13	Uncharacterized protein	A0A452DK13	A0A452DK13_CAPHI	VAMP7		1.04566e+06				643491	750839	869902				957070	843587										807122
DFPAPLSPESPLPWK		2	0	True	True	1.14088	A0A452DK19	PPM-type phosphatase domain-containing protein	A0A452DK19	A0A452DK19_CAPHI	PPM1F	837041	800751	675164	1.00719e+06	1.05368e+06	1.13647e+06	950332	886700	882527	1.13084e+06	1.00057e+06	1.01012e+06	766989	799169	855644	646555	934789	1.25568e+06	1.00461e+06	860914	924996	980273	879458	957472
APVTLLDAAGLAR		2	0	True	True	1.14088	A0A452DK19	PPM-type phosphatase domain-containing protein	A0A452DK19	A0A452DK19_CAPHI	PPM1F	479773	589114	864548	874988	782856	755607	1.20529e+06	713355	961447	605899	677322	665419	516318	723242	713687	652648	812684	592242	905168	575378	799923	779108	892577	833207
VAEELVAAAR		2	0	True	True	1.14088	A0A452DK19	PPM-type phosphatase domain-containing protein	A0A452DK19	A0A452DK19_CAPHI	PPM1F	548172	751034	586378	744842	766814	901818	1.22694e+06	758452	732130	963638	1.00274e+06	825474	569773	654134			844247	723105	710675	472120	462372	757546	879425	582559
SDLSEFR		2	0	True	True	1.14088	A0A452DK19	PPM-type phosphatase domain-containing protein	A0A452DK19	A0A452DK19_CAPHI	PPM1F	494998	322969							526159	410894	831660					404854		553752	519831				625821
SCVSTDPFPCGK	C2(Carbamidomethyl);C10(Carbamidomethyl)	2	2	True	True	1.05637	A0A452DK32	Uncharacterized protein	A0A452DK32	A0A452DK32_CAPHI	F10	610095	372606				678057	617345		404582	480423	881692	792926	703135		489886		665300	602476	606956		428477	517135	470388	496684
NVAPACLPEKDWAEATLLTQK	C6(Carbamidomethyl)	3	2	True	True	1.05637	A0A452DK32	Uncharacterized protein	A0A452DK32	A0A452DK32_CAPHI	F10			99330.8	163232	159852	193830					299142	273424	269247		178672	143887	123876	145528	151783	147173		179478		113643
TGIVSGFGR		2	0	True	True	1.05637	A0A452DK32	Uncharacterized protein	A0A452DK32	A0A452DK32_CAPHI	F10	615932					552866	1.00558e+06	781822			1.10328e+06	1192266	1.05137e+06				773441		543995
ELCSVDNGGCDQFCR	C3(Carbamidomethyl);C10(Carbamidomethyl);C14(Carbamidomethyl)	2	3	True	True	1.05637	A0A452DK32	Uncharacterized protein	A0A452DK32	A0A452DK32_CAPHI	F10						90442.3		60975.2			103458	109583	86917	67573.2	89968.5			79779.2
DPSLFPFER		2	0	True	False	1.04578	A0A452DK33;A0A452DL76	Uncharacterized protein	A0A452DK33;A0A452DL76	A0A452DK33_CAPHI;A0A452DL76_CAPHI	MRPL40	626392	542633	640935	270902	307119	382970	435940	415464	413423	416576	368187	540494	636780	405527	434942	467764	452884			494221	590428	634426	469481	609872
AAIASLLEAQR		2	0	False	False	1.04578	A0A452DK33;A0A452DL76	Uncharacterized protein	A0A452DK33;A0A452DL76	A0A452DK33_CAPHI;A0A452DL76_CAPHI	MRPL40	248614	268842									256555	370171			267333		181075		444000	282309				234197
AANILVGENLVCK	C12(Carbamidomethyl)	2	1	True	False	1.15045	A0A452DK39;A0A452DK53	Tyrosine-protein kinase	A0A452DK39;A0A452DK53	A0A452DK39_CAPHI;A0A452DK53_CAPHI	YES1	384066	461001	213262	706032	382892	449075	903884	1.14063e+06	494804	143495	1.1032e+06	1.09819e+06	1.62069e+06	1.85143e+06	680103	463202		542309	470850	421790	973620	610989	466255	528364
LIEDNEYTAR		2	0	False	False	1.15045	A0A452DK39;A0A452DK53	Tyrosine-protein kinase	A0A452DK39;A0A452DK53	A0A452DK39_CAPHI;A0A452DK53_CAPHI	YES1	1.04613e+06	1.23303e+06	844890	1.30297e+06	904465	2.38714e+06	1.87717e+06	2.29124e+06	1.14598e+06	1.02202e+06			1452138	670749	1.04416e+06	758270	2.16912e+06	930315	818691	727369	552390	1.5876e+06	895615	1146564
WTAPEAALYGR		2	0	False	False	1.15045	A0A452DK39;A0A452DK53	Tyrosine-protein kinase	A0A452DK39;A0A452DK53	A0A452DK39_CAPHI;A0A452DK53_CAPHI	YES1	858419	1.17589e+06	1.12777e+06	867672	1.3617e+06	1415018	880155	1.56637e+06		911275	1122220	1.23749e+06	1.08053e+06	776600	1.03468e+06	1891642	1.87808e+06	943128	917684		723078	923728	653184	1.01414e+06
GSLLDFLK		2	0	False	False	1.15045	A0A452DK39;A0A452DK53	Tyrosine-protein kinase	A0A452DK39;A0A452DK53	A0A452DK39_CAPHI;A0A452DK53_CAPHI	YES1	677498	440394	961252	324280	569077	501590	309065	259791	502124	583108	349718	479394	549815	786768	528428	900139	265439	700283	407843	884348	520305	576036	421332	488096
GSLLDFLK		1	0	False	False	1.15045	A0A452DK39;A0A452DK53	Tyrosine-protein kinase	A0A452DK39;A0A452DK53	A0A452DK39_CAPHI;A0A452DK53_CAPHI	YES1	121521		231877		279846	175168	91847.6						110687	165094	120039			243806		267600	114271	110142	231632	240365
DAWEIPR		2	0	False	False	1.15045	A0A452DK39;A0A452DK53	Tyrosine-protein kinase	A0A452DK39;A0A452DK53	A0A452DK39_CAPHI;A0A452DK53_CAPHI	YES1	1.24262e+06	1.54812e+06	1.31658e+06	1.14641e+06	1.14696e+06	1.21985e+06	1.14523e+06	1.5875e+06	999278		1.15872e+06	1.39184e+06	1.42194e+06	1.49325e+06	1.57398e+06	1.795e+06	1.45824e+06	1.27719e+06	1.24837e+06	1.81355e+06	2.13449e+06		1.09635e+06	1.12519e+06
DAWEIPR		1	0	False	False	1.15045	A0A452DK39;A0A452DK53	Tyrosine-protein kinase	A0A452DK39;A0A452DK53	A0A452DK39_CAPHI;A0A452DK53_CAPHI	YES1	294805					154577
LLLNPGNQR		2	0	True	False	1.15045	A0A452DK39;A0A452DK53	Tyrosine-protein kinase	A0A452DK39;A0A452DK53	A0A452DK39_CAPHI;A0A452DK53_CAPHI	YES1			1.12827e+06		861410	1.25787e+06	881781	1383303						723484		1.05115e+06	1.19796e+06			611269
TTEDLSFK		2	0	True	False	1.15045	A0A452DK39;A0A452DK53	Tyrosine-protein kinase	A0A452DK39;A0A452DK53	A0A452DK39_CAPHI;A0A452DK53_CAPHI	YES1						452452									208699	1.21205e+06	366312					193117
EVLEQVER		2	0	False	False	1.15045	A0A452DK39;A0A452DK53	Tyrosine-protein kinase	A0A452DK39;A0A452DK53	A0A452DK39_CAPHI;A0A452DK53_CAPHI	YES1			714063		997019											755671				895546
EVLEQVER		1	0	False	False	1.15045	A0A452DK39;A0A452DK53	Tyrosine-protein kinase	A0A452DK39;A0A452DK53	A0A452DK39_CAPHI;A0A452DK53_CAPHI	YES1					88356											82505.4
AQFDTLQK		2	0	True	False	1.15045	A0A452DK39;A0A452DK53	Tyrosine-protein kinase	A0A452DK39;A0A452DK53	A0A452DK39_CAPHI;A0A452DK53_CAPHI	YES1						538348		862962
DLLSSVSR		2	0	False	False	1.14703	A0A452DK40;A0A452DK52;A0A452DL96	Annexin	A0A452DK40;A0A452DK52;A0A452DL96	A0A452DK40_CAPHI;A0A452DK52_CAPHI;A0A452DL96_CAPHI	ANXA7	2711477	3.7834e+06	2.80866e+06	4.09499e+06	3.89197e+06	4311059	6.6784e+06	4.84927e+06	3.52198e+06	3.06928e+06	4.92816e+06	5725440	6088572	3991122	4515866	3.41196e+06	3.46104e+06	3151197	4518039	4543921	4.43946e+06	4.21966e+06	3838558	4.00589e+06
DLLSSVSR		1	0	False	False	1.14703	A0A452DK40;A0A452DK52;A0A452DL96	Annexin	A0A452DK40;A0A452DK52;A0A452DL96	A0A452DK40_CAPHI;A0A452DK52_CAPHI;A0A452DL96_CAPHI	ANXA7	489262	666647	618055	458376	689110	362449	612460	162577	662836	593180	561573	690810	544635	700417	579557	769296	444236	661761	718337	810224	653065	631648	489075	584517
GFGTDEQAIIDVVANR		2	0	True	False	1.14703	A0A452DK40;A0A452DK52;A0A452DL96	Annexin	A0A452DK40;A0A452DK52;A0A452DL96	A0A452DK40_CAPHI;A0A452DK52_CAPHI;A0A452DL96_CAPHI	ANXA7	3.21077e+06	4467220	3.6077e+06	3144883	4.0479e+06	3.54153e+06	3374775	2215762	3.09795e+06	4.26621e+06	4.01185e+06	3409297	3.66876e+06	3766931	3.52687e+06	3.93303e+06	2.84453e+06	3561490	3643048	4816849	3753153	3.57128e+06	3.68056e+06	2.9744e+06
GFGTDEQAIIDVVANR		3	0	True	False	1.14703	A0A452DK40;A0A452DK52;A0A452DL96	Annexin	A0A452DK40;A0A452DK52;A0A452DL96	A0A452DK40_CAPHI;A0A452DK52_CAPHI;A0A452DL96_CAPHI	ANXA7	611682	741106	470532	597078	676642	506338	590917	294324	665196	715379	540656	612557	500815	507094	562094	502968	548644	483850	670676	638062	609213	516936	612303	753094
LYQAGEGR		2	0	False	False	1.14703	A0A452DK40;A0A452DK52;A0A452DL96	Annexin	A0A452DK40;A0A452DK52;A0A452DL96	A0A452DK40_CAPHI;A0A452DK52_CAPHI;A0A452DL96_CAPHI	ANXA7	2957177	2.9908e+06	1.90602e+06	2.6339e+06	2.23924e+06	3.46608e+06	4.7882e+06	4.12086e+06	2.76413e+06	2.39066e+06	2.41395e+06	3.11502e+06	3.81116e+06	1.95812e+06	3.37396e+06	2.96171e+06	4563643	2.18214e+06	3486061	2369981	3.05277e+06	2.74304e+06	1.78582e+06	2.72167e+06
LYQAGEGR		1	0	False	False	1.14703	A0A452DK40;A0A452DK52;A0A452DL96	Annexin	A0A452DK40;A0A452DK52;A0A452DL96	A0A452DK40_CAPHI;A0A452DK52_CAPHI;A0A452DL96_CAPHI	ANXA7	37380.7	41098.7	45699.2	40916.3		22126.2	25337.5	13680	43642.5	43651.5	39566.1	44542.5	34126.9	36463.7	40999.8	78937.4	31998.3	46842.8	57634.4	69187.4	44807.5	44110.1	35910.8	39560.4
TLGTVIASDTSGDYRK		3	1	False	False	1.14703	A0A452DK40;A0A452DK52;A0A452DL96	Annexin	A0A452DK40;A0A452DK52;A0A452DL96	A0A452DK40_CAPHI;A0A452DK52_CAPHI;A0A452DL96_CAPHI	ANXA7	1.52529e+06	1.26153e+06	1.22885e+06	1.62536e+06	1.80071e+06	1.36095e+06	1.68335e+06	1.54861e+06	1620887	1.6304e+06	1.70909e+06	1.67224e+06	1.25547e+06	1.52841e+06	1.89466e+06	1.79648e+06	1.74022e+06	2.26346e+06	1923660	1.56925e+06	2.17276e+06	1447637	1.7701e+06	1.85799e+06
TLGTVIASDTSGDYRK		2	1	False	False	1.14703	A0A452DK40;A0A452DK52;A0A452DL96	Annexin	A0A452DK40;A0A452DK52;A0A452DL96	A0A452DK40_CAPHI;A0A452DK52_CAPHI;A0A452DL96_CAPHI	ANXA7	1289402	1318720	1.02592e+06	1.38386e+06	1.60135e+06	1.17535e+06	1.27341e+06	895057	1.18193e+06	1.52533e+06	1.04545e+06	1.21201e+06	821735	881014	1.00378e+06	1.17983e+06	1.20601e+06	1.44573e+06	1.54019e+06	1.03233e+06	1.18609e+06	1.02879e+06	1.6553e+06	1.39853e+06
SEIDLVQIK		2	0	False	False	1.14703	A0A452DK40;A0A452DK52;A0A452DL96	Annexin	A0A452DK40;A0A452DK52;A0A452DL96	A0A452DK40_CAPHI;A0A452DK52_CAPHI;A0A452DL96_CAPHI	ANXA7	1.76847e+06	1.77585e+06	3.36379e+06	1.00746e+06	2.51898e+06	1.05811e+06	1.47159e+06	880374	1872370	1.40667e+06	1.34948e+06	1418856	1.56127e+06	2.64907e+06	1.49421e+06	2.64983e+06	1.21478e+06	1.51953e+06	1.55355e+06	2.72526e+06	1.54662e+06	1.04483e+06	1.89895e+06	1.34038e+06
SEIDLVQIK		1	0	False	False	1.14703	A0A452DK40;A0A452DK52;A0A452DL96	Annexin	A0A452DK40;A0A452DK52;A0A452DL96	A0A452DK40_CAPHI;A0A452DK52_CAPHI;A0A452DL96_CAPHI	ANXA7	561281	712267	656391	971664	700231	390766	546232		930612	639068	553515	529716	681345	733232	796957	871525	238560	697445	679715	923658	569686	606954	707121	702490
EFSGNVESGLK		2	0	False	False	1.14703	A0A452DK40;A0A452DK52;A0A452DL96	Annexin	A0A452DK40;A0A452DK52;A0A452DL96	A0A452DK40_CAPHI;A0A452DK52_CAPHI;A0A452DL96_CAPHI	ANXA7	1458036	2351111	1.06315e+06	2.57026e+06	1.5864e+06	2.52878e+06	2.55412e+06	2.27543e+06	2.35919e+06	1.95926e+06	2.46022e+06	1.83764e+06	2.79532e+06	1948370	1.86837e+06	1492826	2.368e+06	2.01598e+06	1873307	1.63649e+06	2.1656e+06	1.95066e+06	1.57891e+06	1.77609e+06
CYQSEFGR	C1(Carbamidomethyl)	2	1	False	False	1.14703	A0A452DK40;A0A452DK52;A0A452DL96	Annexin	A0A452DK40;A0A452DK52;A0A452DL96	A0A452DK40_CAPHI;A0A452DK52_CAPHI;A0A452DL96_CAPHI	ANXA7	665118	556327	712372	1.16599e+06	783984	1.22076e+06	1.3507e+06	936423	822994	616764	1.30643e+06	1.24008e+06	1.15786e+06	1.11555e+06	824891	291833	1.16027e+06	701454	717769	402092	1.0217e+06	748131	575200	574097
SDTSGHFER		2	0	False	False	1.14703	A0A452DK40;A0A452DK52;A0A452DL96	Annexin	A0A452DK40;A0A452DK52;A0A452DL96	A0A452DK40_CAPHI;A0A452DK52_CAPHI;A0A452DL96_CAPHI	ANXA7	416149	518354	423549	709565	485349	752188	1.30649e+06	1.27339e+06	653200	513131	695471	454786	526779	528243	374688	435959	701848	494654	488604	453138	485517	327667	445160	446614
DAEVLRK		2	1	False	False	1.14703	A0A452DK40;A0A452DK52;A0A452DL96	Annexin	A0A452DK40;A0A452DK52;A0A452DL96	A0A452DK40_CAPHI;A0A452DK52_CAPHI;A0A452DL96_CAPHI	ANXA7		1.25705e+06	709756	1.11115e+06	1.3254e+06	2.43429e+06	1.91663e+06	1.80923e+06	1.23558e+06	1.01848e+06	1.15583e+06	1.16126e+06	2275300	608423	536669	948451	2.71652e+06	698710	1.45891e+06	1.10509e+06	1.29814e+06	1548899	1.04282e+06
DLEKDIR		2	1	False	False	1.14703	A0A452DK40;A0A452DK52;A0A452DL96	Annexin	A0A452DK40;A0A452DK52;A0A452DL96	A0A452DK40_CAPHI;A0A452DK52_CAPHI;A0A452DL96_CAPHI	ANXA7	2.34273e+06	1.01212e+06		665975	3.55277e+06	1.39554e+06	1.36494e+06	1.1759e+06	878200		973870	748633	623001	620536			1.66459e+06	788600	738414	1.24059e+06		518196	592082	819978
TILQCALNRPAFFAER	C5(Carbamidomethyl)	3	1	False	False	1.14703	A0A452DK40;A0A452DK52;A0A452DL96	Annexin	A0A452DK40;A0A452DK52;A0A452DL96	A0A452DK40_CAPHI;A0A452DK52_CAPHI;A0A452DL96_CAPHI	ANXA7	517867	240271	1462256	264514	244731	669550		236040	695081	425977	679073	441379	1.02763e+06	1.13351e+06	300102	659326	236045	609007	312828	856012	260845	249001	212018	237067
TILQCALNRPAFFAER	C5(Carbamidomethyl)	2	1	False	False	1.14703	A0A452DK40;A0A452DK52;A0A452DL96	Annexin	A0A452DK40;A0A452DK52;A0A452DL96	A0A452DK40_CAPHI;A0A452DK52_CAPHI;A0A452DL96_CAPHI	ANXA7			247620										73983.8	240766						204192
DENQNVNHQLAQEDAQR		2	0	False	False	1.14703	A0A452DK40;A0A452DK52;A0A452DL96	Annexin	A0A452DK40;A0A452DK52;A0A452DL96	A0A452DK40_CAPHI;A0A452DK52_CAPHI;A0A452DL96_CAPHI	ANXA7	151034	156129	196537	155920		67593.1	99472.4	38021.7	190853	182220	171458	179705	211936	224450	170452	111416	111145	147555	157246	115885	209041	197275	241631	208113
DENQNVNHQLAQEDAQR		3	0	False	False	1.14703	A0A452DK40;A0A452DK52;A0A452DL96	Annexin	A0A452DK40;A0A452DK52;A0A452DL96	A0A452DK40_CAPHI;A0A452DK52_CAPHI;A0A452DL96_CAPHI	ANXA7			176185			191366						250435	312905		167006								338721
GAGTDDSTLVR		2	0	False	False	1.14703	A0A452DK40;A0A452DK52;A0A452DL96	Annexin	A0A452DK40;A0A452DK52;A0A452DL96	A0A452DK40_CAPHI;A0A452DK52_CAPHI;A0A452DL96_CAPHI	ANXA7	1.55413e+06	3.49036e+06	2686968	1.84571e+06	2.79966e+06	2.85124e+06	3.18565e+06	2.87195e+06	2820332	2.42559e+06	3237662	2.69482e+06	3.08749e+06	1.85155e+06	2.58459e+06	1.46639e+06	3649228	1.88359e+06	2.90858e+06	2175777	2.70237e+06	2.2581e+06	2.11554e+06	3.26481e+06
GAGTDDSTLVR		1	0	False	False	1.14703	A0A452DK40;A0A452DK52;A0A452DL96	Annexin	A0A452DK40;A0A452DK52;A0A452DL96	A0A452DK40_CAPHI;A0A452DK52_CAPHI;A0A452DL96_CAPHI	ANXA7																173516								188690
TLGTVIASDTSGDYR		2	0	False	False	1.14703	A0A452DK40;A0A452DK52;A0A452DL96	Annexin	A0A452DK40;A0A452DK52;A0A452DL96	A0A452DK40_CAPHI;A0A452DK52_CAPHI;A0A452DL96_CAPHI	ANXA7	664581	914545	815325	777307	1.14846e+06	369061	1.07932e+06	848481	1158738	1.21349e+06	1320202	1.22131e+06	1.30407e+06	868965	929731	938855	836915	1.05216e+06	1.13749e+06	1.17525e+06	1.37862e+06	1.52371e+06	1.04185e+06	1.04349e+06
QMFSQMYQK		2	0	False	False	1.14703	A0A452DK40;A0A452DK52;A0A452DL96	Annexin	A0A452DK40;A0A452DK52;A0A452DL96	A0A452DK40_CAPHI;A0A452DK52_CAPHI;A0A452DL96_CAPHI	ANXA7	413307	607268	487794	588497	814410	722535	965419	1.07931e+06	495811		1.17922e+06	546312	684824	629768	621554	766935	1.06169e+06	501629	697069	742019	656665	756821	661677	366649
LLVSMCQGNRDENQNVNHQLAQEDAQR	C6(Carbamidomethyl)	4	2	False	False	1.14703	A0A452DK40;A0A452DK52;A0A452DL96	Annexin	A0A452DK40;A0A452DK52;A0A452DL96	A0A452DK40_CAPHI;A0A452DK52_CAPHI;A0A452DL96_CAPHI	ANXA7	973084	1.04351e+06	617903	988784	971795	1.28371e+06	1.23237e+06	877755	1.41903e+06	1.30234e+06	952014	1.34689e+06	1.37366e+06	838456	777950	888055	938934	1.1592e+06	1.24925e+06	293801	1141008	730635	810103	726520
LLVSMCQGNRDENQNVNHQLAQEDAQR	C6(Carbamidomethyl)	3	2	False	False	1.14703	A0A452DK40;A0A452DK52;A0A452DL96	Annexin	A0A452DK40;A0A452DK52;A0A452DL96	A0A452DK40_CAPHI;A0A452DK52_CAPHI;A0A452DL96_CAPHI	ANXA7		633939				392306	564514	216987						759991	603694	641273
LLVSMCQGNRDENQNVNHQLAQEDAQR	M5(Oxidation);C6(Carbamidomethyl)	4	2	False	False	1.14703	A0A452DK40;A0A452DK52;A0A452DL96	Annexin	A0A452DK40;A0A452DK52;A0A452DL96	A0A452DK40_CAPHI;A0A452DK52_CAPHI;A0A452DL96_CAPHI	ANXA7				164387		100652	146168
LGTDESCFNMILATR	C7(Carbamidomethyl)	2	1	False	False	1.14703	A0A452DK40;A0A452DK52;A0A452DL96	Annexin	A0A452DK40;A0A452DK52;A0A452DL96	A0A452DK40_CAPHI;A0A452DK52_CAPHI;A0A452DL96_CAPHI	ANXA7	708091	791570	606463	682428	700200	268721	663140	406328	949120	784365	914541	920902	1192324	812627	855136	500625	528129		734942		719222	743506	632260	667866
LGTDESCFNMILATR	C7(Carbamidomethyl);M10(Oxidation)	2	1	False	False	1.14703	A0A452DK40;A0A452DK52;A0A452DL96	Annexin	A0A452DK40;A0A452DK52;A0A452DL96	A0A452DK40_CAPHI;A0A452DK52_CAPHI;A0A452DL96_CAPHI	ANXA7								106545									109504
LGTDESCFNMILATR	C7(Carbamidomethyl)	3	1	False	False	1.14703	A0A452DK40;A0A452DK52;A0A452DL96	Annexin	A0A452DK40;A0A452DK52;A0A452DL96	A0A452DK40_CAPHI;A0A452DK52_CAPHI;A0A452DL96_CAPHI	ANXA7							223523
PAFFAER		2	0	False	False	1.14703	A0A452DK40;A0A452DK52;A0A452DL96	Annexin	A0A452DK40;A0A452DK52;A0A452DL96	A0A452DK40_CAPHI;A0A452DK52_CAPHI;A0A452DL96_CAPHI	ANXA7			551120	977900	676825	836999	777932				843860	893921	1082383	779102		772915	1109168			799621	823310	835635
VLIEILCTR	C7(Carbamidomethyl)	2	1	False	False	1.14703	A0A452DK40;A0A452DK52;A0A452DL96	Annexin	A0A452DK40;A0A452DK52;A0A452DL96	A0A452DK40_CAPHI;A0A452DK52_CAPHI;A0A452DL96_CAPHI	ANXA7			838362						824802				589284	521047	444203						305427	366378
ATMEAYSR		2	0	False	False	1.14703	A0A452DK40;A0A452DK52;A0A452DL96	Annexin	A0A452DK40;A0A452DK52;A0A452DL96	A0A452DK40_CAPHI;A0A452DK52_CAPHI;A0A452DL96_CAPHI	ANXA7	1.77553e+06	2.90847e+06		3.70567e+06	2.03682e+06	3702333	3.66992e+06	2927635	2.31195e+06	2.39138e+06	5233797	3.03267e+06			1.78239e+06		4.99891e+06		6026194	1.82925e+06	2658126	2.6086e+06		3.02697e+06
LLVSMCQGNR	C6(Carbamidomethyl)	2	1	False	False	1.14703	A0A452DK40;A0A452DK52;A0A452DL96	Annexin	A0A452DK40;A0A452DK52;A0A452DL96	A0A452DK40_CAPHI;A0A452DK52_CAPHI;A0A452DL96_CAPHI	ANXA7			206293		208497							536251	573816			177416			542434		362172			573663
LLLAIVGQ		2	0	False	False	1.14703	A0A452DK40;A0A452DK52;A0A452DL96	Annexin	A0A452DK40;A0A452DK52;A0A452DL96	A0A452DK40_CAPHI;A0A452DK52_CAPHI;A0A452DL96_CAPHI	ANXA7		1203.82	17227
NAINIEELFQGISR		2	0	True	True	1.04493	A0A452DK42	Uncharacterized protein	A0A452DK42	A0A452DK42_CAPHI	RAB31	132076		105684	143505		146345	119490	160565	64738.6			140670	118834	176885	150119						132559	130707	184242	137028
GSAAAVIVYDITK		2	0	True	True	1.04493	A0A452DK42	Uncharacterized protein	A0A452DK42	A0A452DK42_CAPHI	RAB31									125208					183906										186083
SDSLTCAQESGSVR	C6(Carbamidomethyl)	2	1	True	False	1.12223	A0A452DK58;A0A452DLA1	Plasminogen activator	A0A452DK58;A0A452DLA1	A0A452DK58_CAPHI;A0A452DLA1_CAPHI	PLAT	452960	176236	197815	239143		264414	186748	1.16745e+06	359897	316361	274344	817827	1.44022e+06	441054	632671	609576	1.78357e+06	788780	2879615	921707	598223	752136	464878	620128
YVSEFCSTPACTK	C6(Carbamidomethyl);C11(Carbamidomethyl)	2	2	True	False	1.12223	A0A452DK58;A0A452DLA1	Plasminogen activator	A0A452DK58;A0A452DLA1	A0A452DK58_CAPHI;A0A452DLA1_CAPHI	PLAT	860893	572166	391608		153985	627498		1.71025e+06	283285			1.18789e+06	1.70239e+06	758234	1.22246e+06	848379	2643461	653770	3.53501e+06	753445	463230	759261	609009	606496
SGASCLPWNSVFLTSK	C5(Carbamidomethyl)	2	1	True	False	1.12223	A0A452DK58;A0A452DLA1	Plasminogen activator	A0A452DK58;A0A452DLA1	A0A452DK58_CAPHI;A0A452DLA1_CAPHI	PLAT	562307	218811	307805		169606			1.05044e+06	336231	297667		799652	1.42345e+06	640440	974970	905524	1.80042e+06	993044	3.11044e+06	1.29414e+06	721760	756908	766879	664152
VTNYLDWIR		2	0	True	False	1.12223	A0A452DK58;A0A452DLA1	Plasminogen activator	A0A452DK58;A0A452DLA1	A0A452DK58_CAPHI;A0A452DLA1_CAPHI	PLAT	296384			112354		122756		401424	186279	146838	146889	472254	424539	324031	454297	459109	508134	441532	903420	539498	274059	354219	303371	288463
DRQPTWEYCDVPQCVTCGLR	C9(Carbamidomethyl);C14(Carbamidomethyl);C17(Carbamidomethyl)	3	4	True	False	1.12223	A0A452DK58;A0A452DLA1	Plasminogen activator	A0A452DK58;A0A452DLA1	A0A452DK58_CAPHI;A0A452DLA1_CAPHI	PLAT	482340							804870				1.01026e+06	481158		609929	634852	1.00911e+06		980514	624026	737948	601269	342032	392558
LCEIDATATCYK	C2(Carbamidomethyl);C10(Carbamidomethyl)	2	2	True	False	1.12223	A0A452DK58;A0A452DLA1	Plasminogen activator	A0A452DK58;A0A452DLA1	A0A452DK58_CAPHI;A0A452DLA1_CAPHI	PLAT								374020					923998	602024	1037150	291114	946588	326216	1.9891e+06	284663	1.63138e+06		823653	865613
EFDDDTYDNDIALLHLK		3	0	True	False	1.12223	A0A452DK58;A0A452DLA1	Plasminogen activator	A0A452DK58;A0A452DLA1	A0A452DK58_CAPHI;A0A452DLA1_CAPHI	PLAT	35843.7		91123	25223.6	12873.3		24942.7	169239		33503.3	59728.3	236239	349649	269520	284051	189085	283285	140402	642305	171402	175684	115045	143367	75661.3
EFDDDTYDNDIALLHLK		2	0	True	False	1.12223	A0A452DK58;A0A452DLA1	Plasminogen activator	A0A452DK58;A0A452DLA1	A0A452DK58_CAPHI;A0A452DLA1_CAPHI	PLAT																	135990		223137
LGLGNHNYCR	C9(Carbamidomethyl)	3	1	True	False	1.12223	A0A452DK58;A0A452DLA1	Plasminogen activator	A0A452DK58;A0A452DLA1	A0A452DK58_CAPHI;A0A452DLA1_CAPHI	PLAT								438011				408272	556999	321975	313525	218623	564448	169895	580105	217820	165493	200391
LGLGNHNYCR	C9(Carbamidomethyl)	2	1	True	False	1.12223	A0A452DK58;A0A452DLA1	Plasminogen activator	A0A452DK58;A0A452DLA1	A0A452DK58_CAPHI;A0A452DLA1_CAPHI	PLAT								363756				105515	133882		128057	175937	361871	148762	254573	141337			65244.7
AQCHSVPVR	C3(Carbamidomethyl)	2	1	True	False	1.12223	A0A452DK58;A0A452DLA1	Plasminogen activator	A0A452DK58;A0A452DLA1	A0A452DK58_CAPHI;A0A452DLA1_CAPHI	PLAT			118319					256213		62084.9		201881	350950		206123	268565	446270	335370	659113	301132		111413		171956
AQCHSVPVR	C3(Carbamidomethyl)	3	1	True	False	1.12223	A0A452DK58;A0A452DLA1	Plasminogen activator	A0A452DK58;A0A452DLA1	A0A452DK58_CAPHI;A0A452DLA1_CAPHI	PLAT								1.45178e+06					1.77668e+06				3.13074e+06
HEASSPFFSER		2	0	True	False	1.12223	A0A452DK58;A0A452DLA1	Plasminogen activator	A0A452DK58;A0A452DLA1	A0A452DK58_CAPHI;A0A452DLA1_CAPHI	PLAT	364180							705256					921692		703141	858413	1.25022e+06	582153	1.75438e+06
DIPGVYTK		1	0	True	False	1.12223	A0A452DK58;A0A452DLA1	Plasminogen activator	A0A452DK58;A0A452DLA1	A0A452DK58_CAPHI;A0A452DLA1_CAPHI	PLAT								491915				953391	1.16519e+06		1.10815e+06	1.81451e+06	1.2669e+06		3.28406e+06	1.94614e+06	762900	751726		727619
DIPGVYTK		2	0	True	False	1.12223	A0A452DK58;A0A452DLA1	Plasminogen activator	A0A452DK58;A0A452DLA1	A0A452DK58_CAPHI;A0A452DLA1_CAPHI	PLAT								1.02555e+06					1.55434e+06									885834
DQGVAYR		2	0	True	False	1.12223	A0A452DK58;A0A452DLA1	Plasminogen activator	A0A452DK58;A0A452DLA1	A0A452DK58_CAPHI;A0A452DLA1_CAPHI	PLAT				1.25327e+06				4230924											3.45707e+06
LEEGPPVTTVLTR		2	0	False	False	1.13251	A0A452DK67;A0A452DK85	Pyruvate dehydrogenase E1 component subunit alpha	A0A452DK67;A0A452DK85	A0A452DK67_CAPHI;A0A452DK85_CAPHI	PDHA1	6150864	6756819	3.23181e+06	6.01499e+06	8821366	6.56682e+06	7.662e+06	6160035	3.80184e+06	6.12671e+06	6.36705e+06	5886773	8.2984e+06	5.89223e+06	5092827	6.59782e+06	4.25169e+06	6322858	7.07977e+06	7.45916e+06	6642801	6894361	7.12852e+06	7120233
VDGMDILCVR	C8(Carbamidomethyl)	2	1	False	False	1.13251	A0A452DK67;A0A452DK85	Pyruvate dehydrogenase E1 component subunit alpha	A0A452DK67;A0A452DK85	A0A452DK67_CAPHI;A0A452DK85_CAPHI	PDHA1	2.55395e+06	3.81659e+06	1.66032e+06	1.80776e+06	2.59664e+06	2.34164e+06	2.1945e+06	2.5791e+06	2285197	3.97703e+06	2.88169e+06	2.68345e+06	3689437	3664066	3042993	2.44141e+06	2.25551e+06	1644624	3.04921e+06	2117992	2692326	3137525	2.74559e+06	3.04489e+06
GPILMELQTYR		2	0	False	False	1.13251	A0A452DK67;A0A452DK85	Pyruvate dehydrogenase E1 component subunit alpha	A0A452DK67;A0A452DK85	A0A452DK67_CAPHI;A0A452DK85_CAPHI	PDHA1	788133	608064	1.32182e+06	745377	684107	1195872	772792	642567	1.16248e+06	832807	1.04186e+06	856204	1.2802e+06	1.31627e+06	666199	904452	542480	750158	778905	1.18634e+06	707500	624856	562132	559683
LPCIFICENNR	C3(Carbamidomethyl);C7(Carbamidomethyl)	2	2	False	False	1.13251	A0A452DK67;A0A452DK85	Pyruvate dehydrogenase E1 component subunit alpha	A0A452DK67;A0A452DK85	A0A452DK67_CAPHI;A0A452DK85_CAPHI	PDHA1	613632	666044	804241	583479	493817	1.10091e+06	703262	705583	1.12309e+06	614030	897058	438530	909728	1.11843e+06	479370	388905	1.0604e+06	594335	1.00646e+06	763023	522256	757773	1.07809e+06	849677
AAASTDYYK		2	0	False	False	1.13251	A0A452DK67;A0A452DK85	Pyruvate dehydrogenase E1 component subunit alpha	A0A452DK67;A0A452DK85	A0A452DK67_CAPHI;A0A452DK85_CAPHI	PDHA1	295333	744354	227145	837476	619725	979612	1.09474e+06	882526	460873	540265	591368	349134	338162	338980	362749	404845	1.13395e+06	507022	535624	524535	425587	407744	315812	579021
EILAELTGR		2	0	False	False	1.13251	A0A452DK67;A0A452DK85	Pyruvate dehydrogenase E1 component subunit alpha	A0A452DK67;A0A452DK85	A0A452DK67_CAPHI;A0A452DK85_CAPHI	PDHA1	3876838	3.80307e+06	6308223	4.65906e+06	4.18333e+06	4.8088e+06	4.13503e+06	2610896	5.02701e+06	3.94385e+06	6.1376e+06	4228655	5491227	5481128	4462148	4.55351e+06	4.0908e+06	3988409	3.65015e+06	6191860	5.32814e+06	5136144	4.3276e+06	4.20032e+06
EILAELTGR		1	0	False	False	1.13251	A0A452DK67;A0A452DK85	Pyruvate dehydrogenase E1 component subunit alpha	A0A452DK67;A0A452DK85	A0A452DK67_CAPHI;A0A452DK85_CAPHI	PDHA1	166567	170262	231927	109016	200585	95818.3			259670	163886	155993	137878	138271	210465	177251	174308		120300	124453	181698	113329	195259	163405	162087
GDFIPGLR		2	0	False	False	1.13251	A0A452DK67;A0A452DK85	Pyruvate dehydrogenase E1 component subunit alpha	A0A452DK67;A0A452DK85	A0A452DK67_CAPHI;A0A452DK85_CAPHI	PDHA1	1.81124e+06	1261298		1.63132e+06	1.88981e+06	1.6498e+06	1.50249e+06	1.23079e+06	1.98949e+06	2.23431e+06	2.3425e+06			2.91803e+06	2.72686e+06	1.96812e+06		1974590	1.29041e+06	1.69647e+06	2817888	2.06002e+06	2.43912e+06	1.28999e+06
EIEDAAQFATADPEPPLEELGYHIYCNDPPFEVR	C26(Carbamidomethyl)	3	1	True	False	1.13251	A0A452DK67;A0A452DK85	Pyruvate dehydrogenase E1 component subunit alpha	A0A452DK67;A0A452DK85	A0A452DK67_CAPHI;A0A452DK85_CAPHI	PDHA1	181752	329968	168290	194844		332170	258155	195752			342841	266130	297871	190608	237056		340961			190776		202437	164804	172388
TREEIQEVR		2	1	True	False	1.13251	A0A452DK67;A0A452DK85	Pyruvate dehydrogenase E1 component subunit alpha	A0A452DK67;A0A452DK85	A0A452DK67_CAPHI;A0A452DK85_CAPHI	PDHA1	2.29556e+06	2535739	956054	895721	886269	1.12683e+06	909246	690307	2.92373e+06	1.97004e+06	875484	666658	589271	3411472	2205412	668347	1.082e+06	3.00415e+06		948339	2.52669e+06		3.22151e+06	2537016
TREEIQEVR		3	1	True	False	1.13251	A0A452DK67;A0A452DK85	Pyruvate dehydrogenase E1 component subunit alpha	A0A452DK67;A0A452DK85	A0A452DK67_CAPHI;A0A452DK85_CAPHI	PDHA1	3.25324e+06	3266072						10342323				8800360				3.90684e+06			2.80668e+06	4199328
FAAAYCR	C6(Carbamidomethyl)	2	1	False	False	1.13251	A0A452DK67;A0A452DK85	Pyruvate dehydrogenase E1 component subunit alpha	A0A452DK67;A0A452DK85	A0A452DK67_CAPHI;A0A452DK85_CAPHI	PDHA1	1.03359e+06	812504	508586	433296	485502	1.04265e+06	983203	907388	458724	556831	859409	661279	871218	666973	497277	682838	1.04782e+06	580670	498803	543774	460380	326905	633907	559849
RGDFIPGLR		2	1	False	False	1.13251	A0A452DK67;A0A452DK85	Pyruvate dehydrogenase E1 component subunit alpha	A0A452DK67;A0A452DK85	A0A452DK67_CAPHI;A0A452DK85_CAPHI	PDHA1	684632		1.89873e+06		1.29765e+06	766891		393110			544875	604913	617817	1.49696e+06		604593		721972		1.17546e+06
YGMGTSVER		2	0	False	False	1.13251	A0A452DK67;A0A452DK85	Pyruvate dehydrogenase E1 component subunit alpha	A0A452DK67;A0A452DK85	A0A452DK67_CAPHI;A0A452DK85_CAPHI	PDHA1	1.03168e+06	876260	1.2528e+06	771393	1.32449e+06	1.8825e+06			868456	1.29753e+06	962245	879937	1.49337e+06	667435	673395	1100112	1.68146e+06	698110	961707	1.26873e+06	813876	936284	674293	867752
AHGFTFTR		2	0	True	False	1.13251	A0A452DK67;A0A452DK85	Pyruvate dehydrogenase E1 component subunit alpha	A0A452DK67;A0A452DK85	A0A452DK67_CAPHI;A0A452DK85_CAPHI	PDHA1	1151093		1.15887e+06			1.68363e+06	1.26354e+06			970284	2285880		1.19176e+06	1.04224e+06		441332	1.97096e+06			682578
SKSDPIMLLK		3	1	False	False	1.13251	A0A452DK67;A0A452DK85	Pyruvate dehydrogenase E1 component subunit alpha	A0A452DK67;A0A452DK85	A0A452DK67_CAPHI;A0A452DK85_CAPHI	PDHA1			2.52113e+06	1.16627e+06	1.3295e+06	1.66689e+06	1.49565e+06			711740	3.35812e+06	1.87318e+06	1.26277e+06	988131			1.81287e+06	1.28205e+06	559310	1.95358e+06	1.34711e+06	1.09846e+06		917936
MVNSNLASVEELKEIDVEVRK		4	2	True	False	1.13251	A0A452DK67;A0A452DK85	Pyruvate dehydrogenase E1 component subunit alpha	A0A452DK67;A0A452DK85	A0A452DK67_CAPHI;A0A452DK85_CAPHI	PDHA1	136731	72840.3	221882			271024				108530	50405.8		169159	60673.4	100715	182566		136272	64300	141416
MVNSNLASVEELKEIDVEVRK		3	2	True	False	1.13251	A0A452DK67;A0A452DK85	Pyruvate dehydrogenase E1 component subunit alpha	A0A452DK67;A0A452DK85	A0A452DK67_CAPHI;A0A452DK85_CAPHI	PDHA1						268306
VSYLRPLDFEEAR		3	0	True	True	1.07577	A0A452DK96	KIF-binding protein	A0A452DK96	A0A452DK96_CAPHI	KIFBP	365529	272938			116769	363002	129729		137645		234673	212964	359751	394230	290677	248026	198540	159126		243088	247210	278230	145471	230467
ALLGPAPEDEDERPQADDSLGAGEHALGLPAELVEAEGPVAQGAVR		4	0	False	False	1.07577	A0A452DK96	KIF-binding protein	A0A452DK96	A0A452DK96_CAPHI	KIFBP	401268	751606	602749		589507	550928		402398	522669	546588		470543	427219	636200	535720	634768	437723				526132	594611	518888	542754
AVQFGTGELCDAISAVEEK	C10(Carbamidomethyl)	3	1	True	True	1.07577	A0A452DK96	KIF-binding protein	A0A452DK96	A0A452DK96_CAPHI	KIFBP	213434	339004	244675		254325	162279	147800	107712		352303		138904	193838			199405	207406		264259		210260		121175	164606
AVQFGTGELCDAISAVEEK	C10(Carbamidomethyl)	2	1	True	True	1.07577	A0A452DK96	KIF-binding protein	A0A452DK96	A0A452DK96_CAPHI	KIFBP	698712	640170		313666	277413	333234	371790	314182		526652	364823	227019	407951	208341							420544		648652
EIGSPPLDPTEHFLPEEEKLPEQER		4	1	True	True	1.07577	A0A452DK96	KIF-binding protein	A0A452DK96	A0A452DK96_CAPHI	KIFBP	295502	288465	380317	415015	531777	678205	465862	327903	242212	399607		467770		516198	545887	533462	654785	313421		478780	525195	451691	342552
EIGSPPLDPTEHFLPEEEKLPEQER		3	1	True	True	1.07577	A0A452DK96	KIF-binding protein	A0A452DK96	A0A452DK96_CAPHI	KIFBP	445764					301836														362581		567885
ADAPWAEIR	Acetyl (Protein N-term)	2	2	False	False	1.07577	A0A452DK96	KIF-binding protein	A0A452DK96	A0A452DK96_CAPHI	KIFBP	293283	253479	236546	187166	203934	328466	265505	338166	167144		115965	184941	193043	244732	208213	208004	318068	207226	227092		251842	264846	208666	270156
ALLEEVK		2	0	False	False	1.07577	A0A452DK96	KIF-binding protein	A0A452DK96	A0A452DK96_CAPHI	KIFBP	867426	6515697	876904		6.13976e+06			10248601	5253783							824811				837280
ELENLATSLEHYK		3	0	True	True	1.07577	A0A452DK96	KIF-binding protein	A0A452DK96	A0A452DK96_CAPHI	KIFBP		169482		108127		130017					171098	172347		240065	230776	69540.2	112807				190502			196887
FQTALALSR		2	0	False	False	1.07577	A0A452DK96	KIF-binding protein	A0A452DK96	A0A452DK96_CAPHI	KIFBP			5077646			6454253										2.84697e+06	814157			2.61499e+06
EMVSLLPTK		2	0	True	True	1.07577	A0A452DK96	KIF-binding protein	A0A452DK96	A0A452DK96_CAPHI	KIFBP	7378445	6.23019e+06																				3013468
GVTIASGGVLPR		2	0	True	True	1.14328	A0A452DK99	Core histone macro-H2A	A0A452DK99	A0A452DK99_CAPHI	MACROH2A2	1.72307e+06	2.24884e+06	5394457	2.4893e+06	2852417	1.94072e+06	11575272	3.44135e+06	3104613	2.97596e+06	2.54127e+06	2.99168e+06	1.76275e+06	1.5716e+06	2187897	3.86831e+06	4306155	2.31906e+06	2.42476e+06	2.39405e+06	3.54613e+06	3.16936e+06	2.45211e+06	3.30662e+06
SLVLGQK		1	0	True	True	1.14328	A0A452DK99	Core histone macro-H2A	A0A452DK99	A0A452DK99_CAPHI	MACROH2A2	315712	460340	448245	355555	685048	182326	918063	119747	568050	564954	324872	402770	299019	281566	379330	585379	380386	345667	413798	681640	399321	489363	451639	435409
SLVLGQK		2	0	True	True	1.14328	A0A452DK99	Core histone macro-H2A	A0A452DK99	A0A452DK99_CAPHI	MACROH2A2	1.19038e+06	1474937	1.82526e+06	1983002	1.91445e+06		5937931	2205958	1.74851e+06	2.24418e+06	2250444	2.05954e+06	1.53651e+06	1.01618e+06		1.24101e+06		1.19678e+06	1.84666e+06	2.35347e+06	1733688	1.83548e+06	1.52269e+06	2.01823e+06
IHPELLAK		2	0	True	True	1.14328	A0A452DK99	Core histone macro-H2A	A0A452DK99	A0A452DK99_CAPHI	MACROH2A2	527521	661034	767396	856965	739115		3.14405e+06	1.06042e+06	965922	719935	927971	888777	1.46801e+06	610639	754436	391993	1.12752e+06	591126	661068	789486	625368	783154	851864	666273
IHPELLAK		1	0	True	True	1.14328	A0A452DK99	Core histone macro-H2A	A0A452DK99	A0A452DK99_CAPHI	MACROH2A2	169294	289617	473160	206723	523440		586897		423806	373870	198833	247340	173877	289672	255238	466351	243154	220362	226854	717512	272625	293445	291339	268870
LSLTQSDISHIGSMR		3	0	True	True	1.14328	A0A452DK99	Core histone macro-H2A	A0A452DK99	A0A452DK99_CAPHI	MACROH2A2	1.05132e+06	1.64077e+06	999433	1555626	1.22404e+06	1091605	3.87215e+06	799154	1.42441e+06	1.57684e+06	1629219	1076195	771901	940205	1101875	685739	1.47546e+06	770325	870556	1.09593e+06	1636399	917324	1.5815e+06	1.58772e+06
LSLTQSDISHIGSMR		2	0	True	True	1.14328	A0A452DK99	Core histone macro-H2A	A0A452DK99	A0A452DK99_CAPHI	MACROH2A2	567833	692445	755587	752510	915631	444308	1.51756e+06	737142	909403	643158	527969	740339	499228	574958	578529	755734	1.04769e+06	824478	717418	870714	969698	630460	665981	986198
QTAAQVTLK		2	0	True	True	1.14328	A0A452DK99	Core histone macro-H2A	A0A452DK99	A0A452DK99_CAPHI	MACROH2A2			231961	837819	351902	378062	2.08534e+06	717519			223589	467308	217076			171129	759844	239901		345764	345767	414300		397195
EFLETVK		1	0	True	True	1.14328	A0A452DK99	Core histone macro-H2A	A0A452DK99	A0A452DK99_CAPHI	MACROH2A2	254588	283160		226741	410502		530525		363468	344787	180593	346510	200881		240404				283151	617477	305536	360495	377441	381099
EFLETVK		2	0	True	True	1.14328	A0A452DK99	Core histone macro-H2A	A0A452DK99	A0A452DK99_CAPHI	MACROH2A2		4614776				1.17086e+06	7.44369e+06	1.39715e+06	7.21412e+06				3323462	2.6727e+06			2678106		4.14898e+06	1.28377e+06		6100044	4.63931e+06	4200549
AISAHFDDSSASSLK		3	0	True	True	1.14328	A0A452DK99	Core histone macro-H2A	A0A452DK99	A0A452DK99_CAPHI	MACROH2A2	189206	308337	252010	221968	316887		512808		311140	427087	377054	359138	461244	323633		222473		209224	268280	275536	405943	367880	382052	334448
AISAHFDDSSASSLK		2	0	True	True	1.14328	A0A452DK99	Core histone macro-H2A	A0A452DK99	A0A452DK99_CAPHI	MACROH2A2	404329	737232			688206	229549	742962			880344					658718						707950		753347	577800
SVAFPPFPSGR		2	0	True	True	1.14328	A0A452DK99	Core histone macro-H2A	A0A452DK99	A0A452DK99_CAPHI	MACROH2A2		785632				645396	3.03908e+06		933382	1.04004e+06	1.20955e+06	923133	977398		777939	664899			536257		1.12504e+06	1244658		927350
SQGPLEVAEAAVSQSSGLAAK		3	0	True	True	1.14328	A0A452DK99	Core histone macro-H2A	A0A452DK99	A0A452DK99_CAPHI	MACROH2A2		291955		355498	314873	652413	421311	288037			213740	205645			182190	350518	951162			508045	195637	220312	291468
SQGPLEVAEAAVSQSSGLAAK		2	0	True	True	1.14328	A0A452DK99	Core histone macro-H2A	A0A452DK99	A0A452DK99_CAPHI	MACROH2A2		329485		107168	481850		828675			483720	333362									460876	411946	570063	436030	275542
VEGIVHPTTAEIDLKEDIGK		3	1	True	True	1.14328	A0A452DK99	Core histone macro-H2A	A0A452DK99	A0A452DK99_CAPHI	MACROH2A2	172651	233208	1.1794e+06		1.00343e+06		509577		226428	254208		356970	309336	969148	328406	1.28025e+06		249685		1.22794e+06	355730
VEGIVHPTTAEIDLKEDIGK		4	1	True	True	1.14328	A0A452DK99	Core histone macro-H2A	A0A452DK99	A0A452DK99_CAPHI	MACROH2A2					498194		1286064		349256
KSQGPLEVAEAAVSQSSGLAAK		3	1	True	True	1.14328	A0A452DK99	Core histone macro-H2A	A0A452DK99	A0A452DK99_CAPHI	MACROH2A2		342297			425348		2387330			752551			857896	379651						211924		947366		1.08928e+06
AGGKEFLETVK		2	1	True	True	1.14328	A0A452DK99	Core histone macro-H2A	A0A452DK99	A0A452DK99_CAPHI	MACROH2A2					158705		784767			151704					129164	285547					127069	164557	137580	194771
AGGKEFLETVK		3	1	True	True	1.14328	A0A452DK99	Core histone macro-H2A	A0A452DK99	A0A452DK99_CAPHI	MACROH2A2				376924		922873	1452402	373901			511125						799572
DSDKEGTSNSTSEDGPGDGFTILSSK		3	1	True	True	1.14328	A0A452DK99	Core histone macro-H2A	A0A452DK99	A0A452DK99_CAPHI	MACROH2A2						194245	500384	218769				333721	210076				274540
NCLSAAEDK	C2(Carbamidomethyl)	2	1	True	True	1.14328	A0A452DK99	Core histone macro-H2A	A0A452DK99	A0A452DK99_CAPHI	MACROH2A2		548703				597794	1102478			526243		471456
SETILSPPPEK		2	0	True	True	1.14328	A0A452DK99	Core histone macro-H2A	A0A452DK99	A0A452DK99_CAPHI	MACROH2A2							2.15069e+06															581436
SETILSPPPEKR		2	1	True	True	1.14328	A0A452DK99	Core histone macro-H2A	A0A452DK99	A0A452DK99_CAPHI	MACROH2A2							174934
NCLSAAEDKK	C2(Carbamidomethyl)	2	2	True	True	1.14328	A0A452DK99	Core histone macro-H2A	A0A452DK99	A0A452DK99_CAPHI	MACROH2A2															141031
AEFNQVVLGDSAK		2	0	True	True	1.10209	A0A452DKA1	Uncharacterized protein	A0A452DKA1	A0A452DKA1_CAPHI	CFAP70	309827	421883	235258	198946	331603	546373		413772	188907	256099		336450	424721	470304	388936	347977	598988	278940	283042	633941	387321	323505	315108	351307
DYPIFFK		2	0	True	True	1.10209	A0A452DKA1	Uncharacterized protein	A0A452DKA1	A0A452DKA1_CAPHI	CFAP70	141728	160892	181417	41576.2	150369	130541		21857.1		128365	40897.7	95273.8	155254	205644	139853	123901	91178.2	126402	112678	187560	134793	157760	134305	162287
VPLVAVPK		2	0	True	True	1.10209	A0A452DKA1	Uncharacterized protein	A0A452DKA1	A0A452DKA1_CAPHI	CFAP70	448939	478581		386315	596774	797880		535041	316392	375746	323151		441112	511290	384119	369508	811505	423728	459104	536958	423184	365199	402278	525614
TTSFESQEELQK		2	0	True	True	1.10209	A0A452DKA1	Uncharacterized protein	A0A452DKA1	A0A452DKA1_CAPHI	CFAP70	101277	126017			121232	204041		173192	74152.3	139710		90240.1		88605.9	152529	56484.8	155868	68104.3	67568.3		156501	149151	127140	132680
VFVAEPLLTPAQISGGNLLK		2	0	True	True	1.10209	A0A452DKA1	Uncharacterized protein	A0A452DKA1	A0A452DKA1_CAPHI	CFAP70	319000			131360	475425	154186		221590	144515			217703	325189			377261	328118		223630	250653	235023	238193	201023	221827
VFVAEPLLTPAQISGGNLLK		3	0	True	True	1.10209	A0A452DKA1	Uncharacterized protein	A0A452DKA1	A0A452DKA1_CAPHI	CFAP70	93302.7			74902.8	172331			52996.5				48018.1	86322.6		52114.2	106924	183450				54217.4	71943.6	78055.1	92201.3
VLQAQVTR		2	0	True	True	1.10209	A0A452DKA1	Uncharacterized protein	A0A452DKA1	A0A452DKA1_CAPHI	CFAP70	332085	542355			469213	417468		419052		240763							449879			481689	223186	346253	196038	398396
TGNDIDSETLEEQK		2	0	True	True	1.10209	A0A452DKA1	Uncharacterized protein	A0A452DKA1	A0A452DKA1_CAPHI	CFAP70	273518				210869	292811		178521								344101	262929			314662
QLEAEQAYK		2	0	True	True	1.10209	A0A452DKA1	Uncharacterized protein	A0A452DKA1	A0A452DKA1_CAPHI	CFAP70		97283			88893.1	237172								88349.9							75274.1	97663.1	89326.3
CLFSLFR	C1(Carbamidomethyl)	2	1	True	True	1.10209	A0A452DKA1	Uncharacterized protein	A0A452DKA1	A0A452DKA1_CAPHI	CFAP70	39525.4		176704						96219.9				42479	68873.9	22691.9
ASNILIK		2	0	True	True	1.10209	A0A452DKA1	Uncharacterized protein	A0A452DKA1	A0A452DKA1_CAPHI	CFAP70						396851
QPGAATLAATQLLDTLGR		2	0	True	False	1.05112	A0A452DKA2;A0A452DKB9	FAM83 domain-containing protein	A0A452DKA2;A0A452DKB9	A0A452DKA2_CAPHI;A0A452DKB9_CAPHI	FAM83H	220066	137013		77444.2	117450	165993								126935	97205.5	120544		93658.1	84563.8	156668	122025	95686.5	161182	92261.2
ILFAQSEPLVPSAGALAR		2	0	False	False	1.05112	A0A452DKA2;A0A452DKB9	FAM83 domain-containing protein	A0A452DKA2;A0A452DKB9	A0A452DKA2_CAPHI;A0A452DKB9_CAPHI	FAM83H			215749		317043	240771								267074	187859						236518	213563
SLESCLLDLR	C5(Carbamidomethyl)	2	1	False	False	1.05112	A0A452DKA2;A0A452DKB9	FAM83 domain-containing protein	A0A452DKA2;A0A452DKB9	A0A452DKA2_CAPHI;A0A452DKB9_CAPHI	FAM83H					152550			126337													85199.1
FCANTCVECR	C2(Carbamidomethyl);C6(Carbamidomethyl);C9(Carbamidomethyl)	2	3	True	True	1.13845	A0A452DKA9	Uncharacterized protein	A0A452DKA9	A0A452DKA9_CAPHI		2.70461e+06	3196699	4574620	8593617	6031049	4.01029e+06	13199813	6.4643e+06	7.62305e+06	4.33474e+06	14771952	7.99577e+06	6025323	4.53919e+06	5387850	1.83609e+06	5425262	12258206	6085734	2.63413e+06	3.64165e+06	3.06727e+06	5.29963e+06	4.12524e+06
KPISADSK		1	0	True	True	1.13845	A0A452DKA9	Uncharacterized protein	A0A452DKA9	A0A452DKA9_CAPHI		149244	319025		342640		122110	400886	265131	761259	441419	477112	374504	171841	138486	334430		175760		357285		161593	158391
KPISADSK		2	0	True	True	1.13845	A0A452DKA9	Uncharacterized protein	A0A452DKA9	A0A452DKA9_CAPHI		10140878	13886420		1.64549e+06		864292	2.52955e+06	1.88309e+06	34706916	23098388	1.86125e+06		776636	17605828	7.5641e+06		1.16528e+06		26539254		21181566	21581970
FNCHYCR	C3(Carbamidomethyl);C6(Carbamidomethyl)	2	2	True	True	1.13845	A0A452DKA9	Uncharacterized protein	A0A452DKA9	A0A452DKA9_CAPHI		342706		176957	1170197	362409	283238	1.18714e+06	784509	563407	508822	1.03349e+06	535831	203904	207811	421465	252021	365356	668948	835318	79542.1	340735	424900	265634	357972
FNCHYCR	C3(Carbamidomethyl);C6(Carbamidomethyl)	3	2	True	True	1.13845	A0A452DKA9	Uncharacterized protein	A0A452DKA9	A0A452DKA9_CAPHI						1.4186e+06		3.01818e+06	2716816			3.18814e+06							2.31828e+06				927441
FNCHYCR	C3(Carbamidomethyl);C6(Carbamidomethyl)	1	2	True	True	1.13845	A0A452DKA9	Uncharacterized protein	A0A452DKA9	A0A452DKA9_CAPHI						20602.1													27760
DGHHCCLK	C5(Carbamidomethyl);C6(Carbamidomethyl)	2	2	True	True	1.13845	A0A452DKA9	Uncharacterized protein	A0A452DKA9	A0A452DKA9_CAPHI		203139	278243	1.77031e+06	382289	3.07582e+06		722168		549608	329614	681039	451733				3.19484e+06		747271	346185	1.85055e+06	368191		322251	338312
DGHHCCLK	C5(Carbamidomethyl);C6(Carbamidomethyl)	1	2	True	True	1.13845	A0A452DKA9	Uncharacterized protein	A0A452DKA9	A0A452DKA9_CAPHI				30297.9		39207.2											137368				36773.3
ISLEDIQAFEK		2	0	True	True	1.12838	A0A452DKD3	J domain-containing protein	A0A452DKD3	A0A452DKD3_CAPHI	DNAJC9	647377	326306	3.51078e+06	296040	2.34349e+06	352862	423440	402029		479138	351656	291894	310279	199210	307305	1.43167e+06	323655	353353	283218	910996	317799	295120	374195	395701
VYSVLSDKEQR		2	1	True	True	1.12838	A0A452DKD3	J domain-containing protein	A0A452DKD3	A0A452DKD3_CAPHI	DNAJC9	271312	352657	211132	299257	331305	403153	413967	359638	298722	237785	292210	235686	238176	234041	256937	290477	364710	292907	357730	297950	211161	220594	310000	388942
VYSVLSDKEQR		3	1	True	True	1.12838	A0A452DKD3	J domain-containing protein	A0A452DKD3	A0A452DKD3_CAPHI	DNAJC9	401277	497412		420024	407876	776120	561659	2.18952e+06	338883	326862	464065	492956	566522	521809	554888	450569	609459	326562			507824	480052	388872	470128
TYKGSEEELTDIK		2	1	True	True	1.12838	A0A452DKD3	J domain-containing protein	A0A452DKD3	A0A452DKD3_CAPHI	DNAJC9	110405	125598			121659	149155	150517	149188		101685	107740	105441	95683.5		85000.6	65996.1	144599		50333.2	66819	61937.9	77238.9	85751.2	92425
ELGLDEGVDNLK		2	0	True	True	1.12838	A0A452DKD3	J domain-containing protein	A0A452DKD3	A0A452DKD3_CAPHI	DNAJC9	466023					349154		852631	720381		440483	353215	499475		384385	440349	850270		1.00853e+06		366130	254628	601545	549727
HIIQQAIDAGEVPSYNAFVK		3	0	True	True	1.12838	A0A452DKD3	J domain-containing protein	A0A452DKD3	A0A452DKD3_CAPHI	DNAJC9	215045	202405		188792	208230	403805	582264	538191	229490	148784	274386	193635	273370		184049	163891	345139	163230	172523	186096	286334	192955	186156	142322
HIIQQAIDAGEVPSYNAFVK		2	0	True	True	1.12838	A0A452DKD3	J domain-containing protein	A0A452DKD3	A0A452DKD3_CAPHI	DNAJC9			913894	610580	636780	545023							647227											578069
QAYLDFK		2	0	True	True	1.12838	A0A452DKD3	J domain-containing protein	A0A452DKD3	A0A452DKD3_CAPHI	DNAJC9			338603							639599	933248					322225				361844
KISLEDIQAFEK		3	1	True	True	1.12838	A0A452DKD3	J domain-containing protein	A0A452DKD3	A0A452DKD3_CAPHI	DNAJC9				213581	152335	341468	181152					233256								204788
KISLEDIQAFEK		2	1	True	True	1.12838	A0A452DKD3	J domain-containing protein	A0A452DKD3	A0A452DKD3_CAPHI	DNAJC9						284593
KELGLDEGVDNLK		3	1	True	True	1.12838	A0A452DKD3	J domain-containing protein	A0A452DKD3	A0A452DKD3_CAPHI	DNAJC9						1082351
VSLQVHPDR		3	0	True	True	1.12838	A0A452DKD3	J domain-containing protein	A0A452DKD3	A0A452DKD3_CAPHI	DNAJC9							4062001
FDITIGPK		2	0	True	True	1.11111	A0A452DKD6	AP-3 complex subunit mu-1	A0A452DKD6	A0A452DKD6_CAPHI	AP3M1	863188	513195	830835	476996	398988	483463	838218	587227	626814	551106	462961	638745	637923	653226	630548	683111	578519	684159	515567	563178	746284	778436	643519	636721
VLTWDVGK		2	0	True	True	1.11111	A0A452DKD6	AP-3 complex subunit mu-1	A0A452DKD6	A0A452DKD6_CAPHI	AP3M1	606164	619998	570392	647147	448794	664701	1011385	822510	488159	480983	657985	677746	591021	623325	474408	744215	753120	456555	676247	509289	640483	566889	560953	410100
IQQLAISGLK		2	0	False	False	1.11111	A0A452DKD6	AP-3 complex subunit mu-1	A0A452DKD6	A0A452DKD6_CAPHI	AP3M1	602856	567419	564479	414956	392436	502012	862245	890200	353401	511245	323613	496684	417889	465920	387798	512512	607354	464842	1.17193e+06	563560	536717	481762	516262	480521
GLVNLQSGAPKPEENPSLNIQFK		3	0	True	True	1.11111	A0A452DKD6	AP-3 complex subunit mu-1	A0A452DKD6	A0A452DKD6_CAPHI	AP3M1	390044	431318	481675	334214	429443	411520	463652	430527		402400	353755	371557	477409	438434	490645	378722	962403	326756	446111	610269	414685	550504	461292	484258
VSSQNLVAIPVYVK		2	0	True	True	1.11111	A0A452DKD6	AP-3 complex subunit mu-1	A0A452DKD6	A0A452DKD6_CAPHI	AP3M1	343539	388399	380545	313590	273859	389636	794660	792685	275330	494752		450256	412042	318616	422083	436598	585041		355064		634579	501677	382382	416058
LLDDVSFHPCIR	C10(Carbamidomethyl)	3	1	True	True	1.11111	A0A452DKD6	AP-3 complex subunit mu-1	A0A452DKD6	A0A452DKD6_CAPHI	AP3M1	1.12095e+06	910514	880088	531842	558133	811220	1.26626e+06	747112	684911		705710	1.04266e+06	1177041	1.04802e+06	753563	935864	692911	723467	652814	723138	714072	901350	702658	295792
LLDDVSFHPCIR	C10(Carbamidomethyl)	2	1	True	True	1.11111	A0A452DKD6	AP-3 complex subunit mu-1	A0A452DKD6	A0A452DKD6_CAPHI	AP3M1	581611	643675	766973	618568	706980		482447	934559		402489				408813		475559	227287	666414	1.23704e+06	624614				795695
ELIKPPTILR		3	0	False	False	1.11111	A0A452DKD6	AP-3 complex subunit mu-1	A0A452DKD6	A0A452DKD6_CAPHI	AP3M1	1.37011e+06	1.30252e+06	1.40325e+06	466230	1.13884e+06	250804	994874	837965	589654	1.18067e+06	523736		758496	1.00795e+06	820276	1.50619e+06	901533	756442	809305	1.53022e+06	551848	1.02419e+06	1.13737e+06	1.1772e+06
ELIKPPTILR		2	0	False	False	1.11111	A0A452DKD6	AP-3 complex subunit mu-1	A0A452DKD6	A0A452DKD6_CAPHI	AP3M1	400531					501431										318762			161696				299770	236344
SVEAAAELSAK		2	0	True	True	1.11606	A0A452DKD8	Uncharacterized protein	A0A452DKD8	A0A452DKD8_CAPHI		2.85585e+06	2495357	1.84652e+06	5.81073e+06	2.8427e+06	2.67096e+06	2.62816e+06	3817826	3.62136e+06	2.17593e+06	4108218	3.97191e+06	2.03882e+06	2.72017e+06	3.6689e+06	1.36827e+06	2182917	3522625	3.64319e+06	1008298	3.58872e+06	2.67221e+06	3.64341e+06	3264675
SVEAAAELSAK		1	0	True	True	1.11606	A0A452DKD8	Uncharacterized protein	A0A452DKD8	A0A452DKD8_CAPHI		409404	337701	224073	622090	749906		214500		334186	555135	446352		331089	467218	556348	683404		647523	410156	336217	494151	549224	528820	523901
DLTQMADELRR		3	1	True	True	1.12472	A0A452DKE1	N-acetyltransferase domain-containing protein	A0A452DKE1	A0A452DKE1_CAPHI	NAA10	611732	499493	591226	505935	563697	513001	401148	391080	532467	443906	471046	637651	598909	566994	592155	574260	397411	517971	442952	558764	637216	664285	403637	426702
HVVLGSIENK		2	0	True	True	1.12472	A0A452DKE1	N-acetyltransferase domain-containing protein	A0A452DKE1	A0A452DKE1_CAPHI	NAA10	257239	237261	309799			329478			284355			210469		257797	255942	300897	350077	290100			214392	168023	238446	232200
IVGYVLAK		2	0	False	False	1.12472	A0A452DKE1	N-acetyltransferase domain-containing protein	A0A452DKE1	A0A452DKE1_CAPHI	NAA10	230249	235262	234731			335348	321152	287212		199737			339595	293235	232772		207818		218805	150966	314814	219812	214784	278892
IVGYVLAK		1	0	False	False	1.12472	A0A452DKE1	N-acetyltransferase domain-containing protein	A0A452DKE1	A0A452DKE1_CAPHI	NAA10			158077																			114687
LMDQASR		2	0	False	False	1.12472	A0A452DKE1	N-acetyltransferase domain-containing protein	A0A452DKE1	A0A452DKE1_CAPHI	NAA10	953072	1.03872e+06	383241	1.04849e+06	375510	1.85675e+06	1.61724e+06	2.28603e+06				736206			664168		2.09861e+06		546483	236881			896750
GLVAEDSGGDSK		2	0	True	True	1.12472	A0A452DKE1	N-acetyltransferase domain-containing protein	A0A452DKE1	A0A452DKE1_CAPHI	NAA10			211277											146497
YVSLHVR		2	0	False	False	1.12472	A0A452DKE1	N-acetyltransferase domain-containing protein	A0A452DKE1	A0A452DKE1_CAPHI	NAA10							31425326
DGASLAELVSFK		2	0	True	True	1.05832	A0A452DKE2	PCI domain-containing protein	A0A452DKE2	A0A452DKE2_CAPHI	PCID2	179730	291746	218821	220804	286471	270423	241422	156120	192932	204253	139964	196297	176287	216392	220036	219407	204249	184041	173335		193893	244209	255767	159647
AAELLMGCFR	C8(Carbamidomethyl)	2	1	True	True	1.05832	A0A452DKE2	PCI domain-containing protein	A0A452DKE2	A0A452DKE2_CAPHI	PCID2	137578	145688		91809.6	166581	244669				149851			189810	140571		171789				221392		109451	139890
AIDSSNLR		2	0	True	True	1.05832	A0A452DKE2	PCI domain-containing protein	A0A452DKE2	A0A452DKE2_CAPHI	PCID2	891350		476930
MLLGHMPTIELLK	M1(Oxidation);M6(Oxidation)	2	0	True	True	1.05832	A0A452DKE2	PCI domain-containing protein	A0A452DKE2	A0A452DKE2_CAPHI	PCID2						97585.3
SPNVLLQSLCCR	C10(Carbamidomethyl);C11(Carbamidomethyl)	2	2	True	False	1.04677	A0A452DKE7;A0A452DKE9;A0A452DKH1;A0A452DLC5	Gamma-tubulin complex component	A0A452DKE7;A0A452DKE9;A0A452DKH1;A0A452DLC5	A0A452DKE7_CAPHI;A0A452DKE9_CAPHI;A0A452DKH1_CAPHI;A0A452DLC5_CAPHI	TUBGCP3	235997	318391		303994	471455	424662		699277	387516	273862			232422	581940	278179	242984	326604	328762		570173	256369	373777	271723	333264
IDAAYFETSK		2	0	True	False	1.04677	A0A452DKE7;A0A452DKE9;A0A452DKH1;A0A452DLC5	Gamma-tubulin complex component	A0A452DKE7;A0A452DKE9;A0A452DKH1;A0A452DLC5	A0A452DKE7_CAPHI;A0A452DKE9_CAPHI;A0A452DKH1_CAPHI;A0A452DLC5_CAPHI	TUBGCP3	930527	889576		1.2187e+06		227104		322436		1.0071e+06							241635				811084	1.11835e+06		1.40055e+06
PATTLYQHNLTGILETAVR		3	0	True	False	1.04677	A0A452DKE7;A0A452DKE9;A0A452DKH1;A0A452DLC5	Gamma-tubulin complex component	A0A452DKE7;A0A452DKE9;A0A452DKH1;A0A452DLC5	A0A452DKE7_CAPHI;A0A452DKE9_CAPHI;A0A452DKH1_CAPHI;A0A452DLC5_CAPHI	TUBGCP3					64598.8	131440			73699.8	85641.4				82566.4		62143.9				95005.3	58649	62252.6
LAELGWLHNK		3	0	True	False	1.04677	A0A452DKE7;A0A452DKE9;A0A452DKH1;A0A452DLC5	Gamma-tubulin complex component	A0A452DKE7;A0A452DKE9;A0A452DKH1;A0A452DLC5	A0A452DKE7_CAPHI;A0A452DKE9_CAPHI;A0A452DKH1_CAPHI;A0A452DLC5_CAPHI	TUBGCP3	161445		125313			141347		48264.6						147519							77016.7
AALEELQR		2	0	True	False	1.04677	A0A452DKE7;A0A452DKE9;A0A452DKH1;A0A452DLC5	Gamma-tubulin complex component	A0A452DKE7;A0A452DKE9;A0A452DKH1;A0A452DLC5	A0A452DKE7_CAPHI;A0A452DKE9_CAPHI;A0A452DKH1_CAPHI;A0A452DLC5_CAPHI	TUBGCP3						959724	963158	705080									703924
YSLLDHMQAVR		3	0	True	False	1.04677	A0A452DKE7;A0A452DKE9;A0A452DKH1;A0A452DLC5	Gamma-tubulin complex component	A0A452DKE7;A0A452DKE9;A0A452DKH1;A0A452DLC5	A0A452DKE7_CAPHI;A0A452DKE9_CAPHI;A0A452DKH1_CAPHI;A0A452DLC5_CAPHI	TUBGCP3	123690	153966	102419		111660	104931								96711.5	142460	95123.6		201595		114220	64580.3	80099.6
YLLDVLNR		2	0	True	False	1.04677	A0A452DKE7;A0A452DKE9;A0A452DKH1;A0A452DLC5	Gamma-tubulin complex component	A0A452DKE7;A0A452DKE9;A0A452DKH1;A0A452DLC5	A0A452DKE7_CAPHI;A0A452DKE9_CAPHI;A0A452DKH1_CAPHI;A0A452DLC5_CAPHI	TUBGCP3		174238				232308								208277										185127
EADAALFSELHR		3	0	True	False	1.04677	A0A452DKE7;A0A452DKE9;A0A452DKH1;A0A452DLC5	Gamma-tubulin complex component	A0A452DKE7;A0A452DKE9;A0A452DKH1;A0A452DLC5	A0A452DKE7_CAPHI;A0A452DKE9_CAPHI;A0A452DKH1_CAPHI;A0A452DLC5_CAPHI	TUBGCP3				222488		379202	244414	256269																283089
YLLLGQGDFIR		2	0	True	False	1.04677	A0A452DKE7;A0A452DKE9;A0A452DKH1;A0A452DLC5	Gamma-tubulin complex component	A0A452DKE7;A0A452DKE9;A0A452DKH1;A0A452DLC5	A0A452DKE7_CAPHI;A0A452DKE9_CAPHI;A0A452DKH1_CAPHI;A0A452DLC5_CAPHI	TUBGCP3			380932						269886
HLMDLLKPELAR		3	0	True	False	1.04677	A0A452DKE7;A0A452DKE9;A0A452DKH1;A0A452DLC5	Gamma-tubulin complex component	A0A452DKE7;A0A452DKE9;A0A452DKH1;A0A452DLC5	A0A452DKE7_CAPHI;A0A452DKE9_CAPHI;A0A452DKH1_CAPHI;A0A452DLC5_CAPHI	TUBGCP3	148806		243817											105658
ATNAQFDSPEILR		2	0	True	False	1.04677	A0A452DKE7;A0A452DKE9;A0A452DKH1;A0A452DLC5	Gamma-tubulin complex component	A0A452DKE7;A0A452DKE9;A0A452DKH1;A0A452DLC5	A0A452DKE7_CAPHI;A0A452DKE9_CAPHI;A0A452DKH1_CAPHI;A0A452DLC5_CAPHI	TUBGCP3	146923							329982
LAWTLTASQPSLQTTTSK		2	0	True	False	1.04677	A0A452DKE7;A0A452DKE9;A0A452DKH1;A0A452DLC5	Gamma-tubulin complex component	A0A452DKE7;A0A452DKE9;A0A452DKH1;A0A452DLC5	A0A452DKE7_CAPHI;A0A452DKE9_CAPHI;A0A452DKH1_CAPHI;A0A452DLC5_CAPHI	TUBGCP3					109923																		83870.8
TLAALVDHCQGR	C9(Carbamidomethyl)	3	1	True	False	1.04677	A0A452DKE7;A0A452DKE9;A0A452DKH1;A0A452DLC5	Gamma-tubulin complex component	A0A452DKE7;A0A452DKE9;A0A452DKH1;A0A452DLC5	A0A452DKE7_CAPHI;A0A452DKE9_CAPHI;A0A452DKH1_CAPHI;A0A452DLC5_CAPHI	TUBGCP3						162085
TLAALVDHCQGR	C9(Carbamidomethyl)	2	1	True	False	1.04677	A0A452DKE7;A0A452DKE9;A0A452DKH1;A0A452DLC5	Gamma-tubulin complex component	A0A452DKE7;A0A452DKE9;A0A452DKH1;A0A452DLC5	A0A452DKE7_CAPHI;A0A452DKE9_CAPHI;A0A452DKH1_CAPHI;A0A452DLC5_CAPHI	TUBGCP3		136364
DILYVFQGIDGR		2	0	True	False	1.04677	A0A452DKE7;A0A452DKE9;A0A452DKH1;A0A452DLC5	Gamma-tubulin complex component	A0A452DKE7;A0A452DKE9;A0A452DKH1;A0A452DLC5	A0A452DKE7_CAPHI;A0A452DKE9_CAPHI;A0A452DKH1_CAPHI;A0A452DLC5_CAPHI	TUBGCP3						220627
VIGSNFAPTVERDEFLVAEK		3	1	True	False	1.04677	A0A452DKE7;A0A452DKE9;A0A452DKH1;A0A452DLC5	Gamma-tubulin complex component	A0A452DKE7;A0A452DKE9;A0A452DKH1;A0A452DLC5	A0A452DKE7_CAPHI;A0A452DKE9_CAPHI;A0A452DKH1_CAPHI;A0A452DLC5_CAPHI	TUBGCP3														136571
HEQILVLDPPTDLK		2	0	True	False	1.14383	A0A452DKF1;A0A452DLC3	Vesicle-associated membrane protein-associated protein A	A0A452DKF1;A0A452DLC3	A0A452DKF1_CAPHI;A0A452DLC3_CAPHI	VAPA	8.38769e+06	6272436	7.8269e+06	6.36994e+06	8452930	8359043	6186362	3781541	6458846	7626902	6319140	3.72695e+06	7.71889e+06	6516782	7.82339e+06	6.85901e+06	6.37015e+06	7.64186e+06	6182908	8258474	6690188	6.56414e+06	6799132	6754985
HEQILVLDPPTDLK		3	0	True	False	1.14383	A0A452DKF1;A0A452DLC3	Vesicle-associated membrane protein-associated protein A	A0A452DKF1;A0A452DLC3	A0A452DKF1_CAPHI;A0A452DLC3_CAPHI	VAPA	2.96937e+06	2698740	1.63818e+06	2106852	2.54142e+06	3.07861e+06	2817267	3121543	1.77086e+06	1.74451e+06	1.95848e+06	1.93488e+06	2.08346e+06	1.76571e+06	2.14105e+06	1.74747e+06	2.83177e+06	2738820	2.25079e+06	2.49356e+06	2.33009e+06	2.39981e+06	1.88578e+06	2.75896e+06
LLRDEGLR		2	1	True	False	1.14383	A0A452DKF1;A0A452DLC3	Vesicle-associated membrane protein-associated protein A	A0A452DKF1;A0A452DLC3	A0A452DKF1_CAPHI;A0A452DLC3_CAPHI	VAPA	720168	937117	666777	424051	598623	864783	804346	827727	552848	814681	876751	543336	726012	506406	551002	716511	823831	646264	477305	818233	498791	466045	732085	610481
FKGPFTDVVTTNLK		3	1	True	False	1.14383	A0A452DKF1;A0A452DLC3	Vesicle-associated membrane protein-associated protein A	A0A452DKF1;A0A452DLC3	A0A452DKF1_CAPHI;A0A452DLC3_CAPHI	VAPA	3.65435e+06	3.00107e+06	2.8583e+06	1.59411e+06	2.99525e+06	3.40874e+06	3.61206e+06	3.76349e+06	1813396	2.72029e+06	2.43374e+06	3.25514e+06	5.02199e+06	3.52609e+06	2.9166e+06	2730125	2.30481e+06	3.05854e+06	2642491	2.79003e+06	3.17213e+06	3.21761e+06	2944418	3.35992e+06
FKGPFTDVVTTNLK		2	1	True	False	1.14383	A0A452DKF1;A0A452DLC3	Vesicle-associated membrane protein-associated protein A	A0A452DKF1;A0A452DLC3	A0A452DKF1_CAPHI;A0A452DLC3_CAPHI	VAPA	930783	907596	821472	763253	928966	853696	630196			655892	913601	532430	230735	237015	447542	808319	206506	921132	825929	1.01686e+06	201743	190652	916587	970979
QDGPAPKPHSVSLSDTETR		3	0	True	False	1.14383	A0A452DKF1;A0A452DLC3	Vesicle-associated membrane protein-associated protein A	A0A452DKF1;A0A452DLC3	A0A452DKF1_CAPHI;A0A452DLC3_CAPHI	VAPA	790784	825352	503568	1.1169e+06	721750	1.41179e+06	740866	1253408	644083	535107	1.27093e+06	1.09478e+06	1.36191e+06	754089	923505	584948	891829	622935	699760	752763	634765	1.03958e+06	749325	704972
QDGPAPKPHSVSLSDTETR		2	0	True	False	1.14383	A0A452DKF1;A0A452DLC3	Vesicle-associated membrane protein-associated protein A	A0A452DKF1;A0A452DLC3	A0A452DKF1_CAPHI;A0A452DLC3_CAPHI	VAPA	336080	573647	497052	450327	654599	385520	320856	191395	443928	454423	575528	562887	729373	598832	631692	658506	597154	511575	539922	755716	393398	518828	479347	502582
QDGPAPKPHSVSLSDTETR		4	0	True	False	1.14383	A0A452DKF1;A0A452DLC3	Vesicle-associated membrane protein-associated protein A	A0A452DKF1;A0A452DLC3	A0A452DKF1_CAPHI;A0A452DLC3_CAPHI	VAPA	1.3495e+06	376935	603515	949108	1.17721e+06	1.12706e+06	1.02431e+06	1.0178e+06	593375	602017	1236089	1.65761e+06	1.9922e+06		877026	1.03022e+06	1044231		363159	1.17113e+06	709577	1.32197e+06	520951	530062
AVPLNAAK		1	0	True	False	1.14383	A0A452DKF1;A0A452DLC3	Vesicle-associated membrane protein-associated protein A	A0A452DKF1;A0A452DLC3	A0A452DKF1_CAPHI;A0A452DLC3_CAPHI	VAPA	654368	850281	670295	621554	818561	680036		376128	451959	715116	521124	478447	513605	526133	664996	588586	636634	592999	723818	808986	484749	453160	740132	469006
VAHSDKPGSTSAVSFR		2	0	True	False	1.14383	A0A452DKF1;A0A452DLC3	Vesicle-associated membrane protein-associated protein A	A0A452DKF1;A0A452DLC3	A0A452DKF1_CAPHI;A0A452DLC3_CAPHI	VAPA	617545	418163	711786	357777		304947	311721	235153	393570	556388	446962	517594	600612	546028	515951	561873	345567	490888	528834	742132	519749	516168	538496	595545
VAHSDKPGSTSAVSFR		3	0	True	False	1.14383	A0A452DKF1;A0A452DLC3	Vesicle-associated membrane protein-associated protein A	A0A452DKF1;A0A452DLC3	A0A452DKF1_CAPHI;A0A452DLC3_CAPHI	VAPA			284481	395484	339058	726631	579865	558476	224285	431957	481641	322366	516742	262429	286392	274986	703632	268767	364924	376814	294827	309538	299394	581297
VAHSDKPGSTSAVSFR		4	0	True	False	1.14383	A0A452DKF1;A0A452DLC3	Vesicle-associated membrane protein-associated protein A	A0A452DKF1;A0A452DLC3	A0A452DKF1_CAPHI;A0A452DLC3_CAPHI	VAPA			1527282			1.79121e+06	2.86196e+06					3.69405e+06		1.596e+06	1.46269e+06	2.5663e+06				1.72211e+06	1.87281e+06	1.77765e+06
ASASGTMAK	Acetyl (Protein N-term)	1	2	True	False	1.14383	A0A452DKF1;A0A452DLC3	Vesicle-associated membrane protein-associated protein A	A0A452DKF1;A0A452DLC3	A0A452DKF1_CAPHI;A0A452DLC3_CAPHI	VAPA	841326	882831	841743	669338	1.09002e+06	407169	484086	524972	700154	746386	697197	857287	1.08304e+06	950773	857873	852000	515288	440552	797021	1.51338e+06	997612	1212898	946545	822428
KLVEECK	C6(Carbamidomethyl)	2	2	True	False	1.14383	A0A452DKF1;A0A452DLC3	Vesicle-associated membrane protein-associated protein A	A0A452DKF1;A0A452DLC3	A0A452DKF1_CAPHI;A0A452DLC3_CAPHI	VAPA	414342	506777											418770			340396	537394			584389
KVAHSDKPGSTSAVSFR		4	1	True	False	1.14383	A0A452DKF1;A0A452DLC3	Vesicle-associated membrane protein-associated protein A	A0A452DKF1;A0A452DLC3	A0A452DKF1_CAPHI;A0A452DLC3_CAPHI	VAPA	290582		183893						118412		150404	203045	155916		185488				158626		210121	162948
KVAHSDKPGSTSAVSFR		2	1	True	False	1.14383	A0A452DKF1;A0A452DLC3	Vesicle-associated membrane protein-associated protein A	A0A452DKF1;A0A452DLC3	A0A452DKF1_CAPHI;A0A452DLC3_CAPHI	VAPA																45341.7
KLVEECKR	C6(Carbamidomethyl)	2	3	True	False	1.14383	A0A452DKF1;A0A452DLC3	Vesicle-associated membrane protein-associated protein A	A0A452DKF1;A0A452DLC3	A0A452DKF1_CAPHI;A0A452DLC3_CAPHI	VAPA	223139	178233	228684		177598	242986				176645					154442	199412							170420
EAKPDELMDSK	M8(Oxidation)	2	0	True	False	1.14383	A0A452DKF1;A0A452DLC3	Vesicle-associated membrane protein-associated protein A	A0A452DKF1;A0A452DLC3	A0A452DKF1_CAPHI;A0A452DLC3_CAPHI	VAPA	130505					109831	182319	256148					120611		110260							103361
LRNPSDR		2	1	True	False	1.14383	A0A452DKF1;A0A452DLC3	Vesicle-associated membrane protein-associated protein A	A0A452DKF1;A0A452DLC3	A0A452DKF1_CAPHI;A0A452DLC3_CAPHI	VAPA							615823						314662
HVVFYPTLK		2	0	True	True	1.08974	A0A452DKG5	Uncharacterized protein	A0A452DKG5	A0A452DKG5_CAPHI	CHID1	731424	389573	899489	479106	432600	875352	322452	781315	428293	633393	529080	318060	717298	904440	399090	925091	728610	606552	642273	470456	460769	522408	323995	406851
DLLTDEPFCR	C9(Carbamidomethyl)	2	1	True	False	1.03072	A0A452DKH2;A0A452DLC7	Uncharacterized protein	A0A452DKH2;A0A452DLC7	A0A452DKH2_CAPHI;A0A452DLC7_CAPHI	PPIL2					103875		264438	196790				82203.7					180895				123930	128619
FPDENFK		2	0	False	False	1.0774	A0A452DKH3;A0A452DKJ7	Peptidyl-prolyl cis-trans isomerase	A0A452DKH3;A0A452DKJ7	A0A452DKH3_CAPHI;A0A452DKJ7_CAPHI	PPIF	10575751	3.93221e+06	5.62322e+06	3.69632e+06	2.75e+06	4.98388e+06	7175031	5076455	2.91078e+06	847915	2.96113e+06	3.26465e+06	6.56165e+06	8595548	2.74818e+06	4512510	11841471	886591	7.26474e+06	4306676	10611067	6337819	1.41935e+06	1.32898e+06
FPDENFK		1	0	False	False	1.0774	A0A452DKH3;A0A452DKJ7	Peptidyl-prolyl cis-trans isomerase	A0A452DKH3;A0A452DKJ7	A0A452DKH3_CAPHI;A0A452DKJ7_CAPHI	PPIF	4.91226e+06	2.18267e+06	3.05904e+06		549475	760471	751052	31014.2	766204	813620	1.32693e+06	431578	589581	722483	1.71707e+06	3.33384e+06	847730	569131	2801020	1.71607e+06	361568	2.61079e+06	1.07934e+06	1223032
TDWLDGK		2	0	False	False	1.0774	A0A452DKH3;A0A452DKJ7	Peptidyl-prolyl cis-trans isomerase	A0A452DKH3;A0A452DKJ7	A0A452DKH3_CAPHI;A0A452DKJ7_CAPHI	PPIF	287382	204522	223455	131396	200260				192548	250587		595988	471811	270512	402303	158416	4.56192e+06		226663	234516	422413	325724	194606	238847
KIESFGSK		2	1	True	False	1.0774	A0A452DKH3;A0A452DKJ7	Peptidyl-prolyl cis-trans isomerase	A0A452DKH3;A0A452DKJ7	A0A452DKH3_CAPHI;A0A452DKJ7_CAPHI	PPIF							1.35061e+06
TTPLLSFLK		2	0	True	False	1.0631	A0A452DKH7;A0A452F2W8;A0A452F3D2	Smg4_UPF3 domain-containing protein	A0A452DKH7;A0A452F2W8;A0A452F3D2	A0A452DKH7_CAPHI;A0A452F2W8_CAPHI;A0A452F3D2_CAPHI	UPF3B;;	102079	114064	119307	77236.5	179394	112733		29650.3	51432.3	113338	118206	84915.3	79616.7	134190	82705.5	100037	67631.2	88174.8	91505.2	149705	76207.2	88541.9	97819.3
MTSTPETLLEEIEAK	M1(Oxidation)	3	0	False	False	1.0631	A0A452DKH7;A0A452F2W8;A0A452F3D2	Smg4_UPF3 domain-containing protein	A0A452DKH7;A0A452F2W8;A0A452F3D2	A0A452DKH7_CAPHI;A0A452F2W8_CAPHI;A0A452F3D2_CAPHI	UPF3B;;		204052	128565	118532	203899	121951			134863	111807				177219				163613		129522	158558	128063	146413	139388
FLESYAADNEK		2	0	False	False	1.0631	A0A452DKH7;A0A452F2W8;A0A452F3D2	Smg4_UPF3 domain-containing protein	A0A452DKH7;A0A452F2W8;A0A452F3D2	A0A452DKH7_CAPHI;A0A452F2W8_CAPHI;A0A452F3D2_CAPHI	UPF3B;;							215090	435401
VTAAGLLQEGFFR		2	0	True	True	1.04348	A0A452DKI7	Protein kinase domain-containing protein	A0A452DKI7	A0A452DKI7_CAPHI	LOC108634540			79939.7			149777								93748.4		88367.2				104609
EGAFSNFPISEETIK		2	0	False	False	1.13865	A0A452DKJ9	RNA helicase	A0A452DKJ9	A0A452DKJ9_CAPHI	DDX21	1.37041e+06	1.91152e+06	1.71947e+06	1.32176e+06	1.56697e+06	1.49484e+06	3.01565e+06	1.69017e+06	1.42066e+06	1700309	1.05339e+06	1.23765e+06	1.25709e+06	1.08944e+06	1.12222e+06	1.18355e+06	1.22874e+06	1094929	1.0648e+06	1167393	1031539	1.51064e+06	1.38799e+06	1.44634e+06
TFSFAIPLVEK		2	0	True	True	1.13865	A0A452DKJ9	RNA helicase	A0A452DKJ9	A0A452DKJ9_CAPHI	DDX21	660155	714625	895467	682094	634808	854663	1216988	820128	484298	616240	427355	408391	508177	423983	409635	430755	564326	475241	484861	501931	609236	662036	698879	691946
GVTFLFPIQAK		2	0	True	True	1.13865	A0A452DKJ9	RNA helicase	A0A452DKJ9	A0A452DKJ9_CAPHI	DDX21	500392	512983	897263	409496	458254	608561	840376	480550	476999	555007	337845	275695	322814	401791		452631		388269	410431	441643	418636	450606	429734	460851
WQLSVATEQPELEGPR		2	0	True	True	1.13865	A0A452DKJ9	RNA helicase	A0A452DKJ9	A0A452DKJ9_CAPHI	DDX21	622050	516556	299783	445255	702312	621144	807180	311305	575948	610439	345512		417058		447677		214053	573117	510400		506836	634945	573179	564942
APQVLVLAPTR		2	0	True	True	1.13865	A0A452DKJ9	RNA helicase	A0A452DKJ9	A0A452DKJ9_CAPHI	DDX21	352314	391749	808969	474563	631371	981116	1.47975e+06	988287	272320	458686							552199	261746	312716	354572	623727	697411	402039	339382
AAVIGDVIR		2	0	True	True	1.13865	A0A452DKJ9	RNA helicase	A0A452DKJ9	A0A452DKJ9_CAPHI	DDX21	715773	739262	811065	692062	1.34754e+06	534448	1.207e+06	798048	555921	1.05078e+06				1.19853e+06			533213	801514	936886		1.01813e+06		1.03538e+06	974562
LLGELQDR		2	0	True	True	1.13865	A0A452DKJ9	RNA helicase	A0A452DKJ9	A0A452DKJ9_CAPHI	DDX21	274392	708987	601086	217575	524164	2.14089e+06	1507110	1.0308e+06	322504	616983			422571			992283		178477		323085	364764	418535		368935
QDAQSLHGDIPQK		2	0	True	True	1.13865	A0A452DKJ9	RNA helicase	A0A452DKJ9	A0A452DKJ9_CAPHI	DDX21	138064	235204	262643	169076	178793	217760	374272			208107				86761.8	125781	153476			133889	162158	186398	149316	145531	191986
DFSDITK		1	0	False	False	1.13865	A0A452DKJ9	RNA helicase	A0A452DKJ9	A0A452DKJ9_CAPHI	DDX21	109830	114665	200775	80370.5		110215	252829	173007	641819	146725		65479.8		417119					66428.9		124978	114689	106466	115715
DFSDITK		2	0	False	False	1.13865	A0A452DKJ9	RNA helicase	A0A452DKJ9	A0A452DKJ9_CAPHI	DDX21		3.05374e+06	685043	2.68318e+06			845944				3.27474e+06		873729					1.98048e+06	3.15066e+06	1.13278e+06	341718	273264
NGIDILVGTPGR		2	0	False	False	1.13865	A0A452DKJ9	RNA helicase	A0A452DKJ9	A0A452DKJ9_CAPHI	DDX21	675607	508540	606293	422259	393207				399936	490494				208744	290549	1.09574e+06		318506	440033				455887
IGVPSPTEIIK		2	0	True	True	1.13865	A0A452DKJ9	RNA helicase	A0A452DKJ9	A0A452DKJ9_CAPHI	DDX21	633164	888653	811307	1.05631e+06	145068	832509	868468			556734													861700	540348
GLDIPEVDLVVQSSPPKDVESYIHR		4	1	True	True	1.13865	A0A452DKJ9	RNA helicase	A0A452DKJ9	A0A452DKJ9_CAPHI	DDX21	307252	233983	178959		172339				349284	285525				148814				416142					241048	315679
LAVACFYGGTPYGGQIER	C5(Carbamidomethyl)	2	1	True	True	1.13865	A0A452DKJ9	RNA helicase	A0A452DKJ9	A0A452DKJ9_CAPHI	DDX21			358506	169660		216189	1.31511e+06	1.46612e+06	212528				154621			219391
EAQELSQNVAIR		2	0	True	True	1.13865	A0A452DKJ9	RNA helicase	A0A452DKJ9	A0A452DKJ9_CAPHI	DDX21		474627	710870			402306	771598	408928					324523			304453								448891
VYSGFQGR		2	0	True	True	1.13865	A0A452DKJ9	RNA helicase	A0A452DKJ9	A0A452DKJ9_CAPHI	DDX21	756528		2.14994e+06			449289	783817	393659															956823
GAVEALAAALAHISGATSVDQR		3	0	True	True	1.13865	A0A452DKJ9	RNA helicase	A0A452DKJ9	A0A452DKJ9_CAPHI	DDX21	159389	114751	405668	260811	134205									114237	107139						111551
GAVEALAAALAHISGATSVDQR		4	0	True	True	1.13865	A0A452DKJ9	RNA helicase	A0A452DKJ9	A0A452DKJ9_CAPHI	DDX21			14749.8
DFSDITKK		2	1	True	True	1.13865	A0A452DKJ9	RNA helicase	A0A452DKJ9	A0A452DKJ9_CAPHI	DDX21			156372				461399	364227
EQLGEDIDSK		2	0	True	True	1.13865	A0A452DKJ9	RNA helicase	A0A452DKJ9	A0A452DKJ9_CAPHI	DDX21																		337898
TAITVEHLAIK		3	0	True	True	1.13865	A0A452DKJ9	RNA helicase	A0A452DKJ9	A0A452DKJ9_CAPHI	DDX21							223903	101549
IASDCFR	C5(Carbamidomethyl)	2	1	True	False	1.03077	A0A452DKL9;A0A452DKM6	NTF2 domain-containing protein	A0A452DKL9;A0A452DKM6	A0A452DKL9_CAPHI;A0A452DKM6_CAPHI	NXT2		363029	134738		166170					187682				190044				442754	218727	185505	177772		264479	232307
TYVDQACR	C7(Carbamidomethyl)	2	1	True	False	1.03077	A0A452DKL9;A0A452DKM6	NTF2 domain-containing protein	A0A452DKL9;A0A452DKM6	A0A452DKL9_CAPHI;A0A452DKM6_CAPHI	NXT2			357396		360133	1.0432e+06											1.16052e+06
SVLQGLLK		2	0	True	False	1.08193	A0A452DKM3;A0A452DKN3;A0A452DZE1;A0A452DZH6;A0A452DZS5;A0A452DZT6	SP-RING-type domain-containing protein	A0A452DKM3;A0A452DKN3;A0A452DZE1;A0A452DZH6;A0A452DZS5;A0A452DZT6	A0A452DKM3_CAPHI;A0A452DKN3_CAPHI;A0A452DZE1_CAPHI;A0A452DZH6_CAPHI;A0A452DZS5_CAPHI;A0A452DZT6_CAPHI	ZMIZ1;ZMIZ1;ZMIZ2;ZMIZ2;ZMIZ2;ZMIZ2	196029	169577	131866	170954	196162	132232	220167	109812	132111	213292		181717		168914		176053	132266	155935	188942	194193	77659.4	178848	196457	190746
TFSFAIPLIER		2	0	False	False	1.10045	A0A452DKN8	RNA helicase	A0A452DKN8	A0A452DKN8_CAPHI	DDX50	127367	67688.5	237206	69796.4	102741	134764	126817	71945.1		109261	95483.7	78371.2	166901	138538	165198	130742	61057.1	87241.6	79670.2	114165	148308	95582.9		130694
GVTYLFPIQVK		2	0	False	False	1.10045	A0A452DKN8	RNA helicase	A0A452DKN8	A0A452DKN8_CAPHI	DDX50	253013	374895	262593		270444	233569	263814	155059		325380		292070	705775			254236	213406	341509	244377	391190	340393	361408	166404	282577
GAVDALAAALAHISGASSFEPR		3	0	False	False	1.10045	A0A452DKN8	RNA helicase	A0A452DKN8	A0A452DKN8_CAPHI	DDX50	30670.1	17294.5	89501.6	25670.1	18865.7		20689.6			27695.1				29129.8		27469.3		27779.2		31072.9	15927.8
VLVATNVAAR		2	0	False	False	1.10045	A0A452DKN8	RNA helicase	A0A452DKN8	A0A452DKN8_CAPHI	DDX50						671378		455519																531023
VLVLAPTR		2	0	False	False	1.10045	A0A452DKN8	RNA helicase	A0A452DKN8	A0A452DKN8_CAPHI	DDX50	408376				386796																	321443
SSDNKLEETLTR		2	1	False	False	1.10045	A0A452DKN8	RNA helicase	A0A452DKN8	A0A452DKN8_CAPHI	DDX50				185086				183250
SSDNKLEETLTR		3	1	False	False	1.10045	A0A452DKN8	RNA helicase	A0A452DKN8	A0A452DKN8_CAPHI	DDX50								387704
GNMGVCFDVPTTESER	M3(Oxidation);C6(Carbamidomethyl)	3	1	True	True	1.10045	A0A452DKN8	RNA helicase	A0A452DKN8	A0A452DKN8_CAPHI	DDX50																								1.37515e+06
ALQATAGNSYK		2	0	True	True	1.11443	A0A452DKP1	Uncharacterized protein	A0A452DKP1	A0A452DKP1_CAPHI	LAMP1	562373	1.24381e+06	547244	1.50623e+06	860540	1.3038e+06	1623845	1.80388e+06	848456	704959	1.65711e+06	1239672	1.14009e+06	1.26559e+06	757835	1086666	1.80491e+06	1.20758e+06	1.65271e+06	875585	880629	870612	654040	1.17819e+06
ALQATAGNSYK		1	0	True	True	1.11443	A0A452DKP1	Uncharacterized protein	A0A452DKP1	A0A452DKP1_CAPHI	LAMP1	150148	165251	214205	118705	162538	62423.3	99188.2	136744	188873	139854	106373	145305	167018	175107	153187	198413	99915.7	196406	252254	276000	125102	155862	176371	139936
TVESATDIK		1	0	True	True	1.11443	A0A452DKP1	Uncharacterized protein	A0A452DKP1	A0A452DKP1_CAPHI	LAMP1	175274	146239	385198	176031	161476	66605.6	106100	59764	161020	146218	117618	143574	179930	186114	137150	205780	118125	159607	265809	151096	153651	171526	183395	208768
TVESATDIK		2	0	True	True	1.11443	A0A452DKP1	Uncharacterized protein	A0A452DKP1	A0A452DKP1_CAPHI	LAMP1	675778	519818	1.42561e+06	787359		473851	672593	1114857	746558		972021	394156	533168			1.10831e+06	757127	743092	766910	914267	559750	565201	576496	419014
SHAGYQTI		1	0	True	True	1.11443	A0A452DKP1	Uncharacterized protein	A0A452DKP1	A0A452DKP1_CAPHI	LAMP1	441609	456098	935877		316504			337106	657962	211505	187313	263724	492233	824276	549802	734509		483471	523374		431493	473167	529785	444569
SHAGYQTI		2	0	True	True	1.11443	A0A452DKP1	Uncharacterized protein	A0A452DKP1	A0A452DKP1_CAPHI	LAMP1		331355	513024			381516		478577	294557					338774		601698	458385		270436					203194
SPISVPGGSALISNLGK		2	0	True	False	1.11691	A0A452DKP8;A0A452DLE3	Uncharacterized protein	A0A452DKP8;A0A452DLE3	A0A452DKP8_CAPHI;A0A452DLE3_CAPHI	HCFC1	1.72128e+06	2256295	1.85098e+06	1.68099e+06	2.82004e+06	1471436	544623	1.70322e+06	1.8546e+06	435990	1.88383e+06	2.5004e+06	1.97438e+06	2104483	1.82467e+06	2193950	2235413	2.3e+06	2629022	983235	2.27624e+06	2.21945e+06	2.15493e+06	2.43611e+06
TCLPGFPGAPCAIK	C2(Carbamidomethyl);C11(Carbamidomethyl)	2	2	True	False	1.11691	A0A452DKP8;A0A452DLE3	Uncharacterized protein	A0A452DKP8;A0A452DLE3	A0A452DKP8_CAPHI;A0A452DLE3_CAPHI	HCFC1	780491	1.17752e+06	902583	840704	1.75104e+06	1.58158e+06	1.94003e+06	798276	851577	1.51853e+06	664245	1824512	1636650	1.15144e+06	1.13713e+06	1205183	2.25378e+06	1.80098e+06	2.06545e+06	1.77836e+06	1.32552e+06	1.22918e+06	1.63678e+06	1.38249e+06
GPFSEISAFK		2	0	True	False	1.11691	A0A452DKP8;A0A452DLE3	Uncharacterized protein	A0A452DKP8;A0A452DLE3	A0A452DKP8_CAPHI;A0A452DLE3_CAPHI	HCFC1	459776	576096	602159		861397	721557	413040	733195	400776	414959	128850	709462	344861	602827	577198	594752	839497	406941	302977	530817	745179	653106	565400	609131
ENQWFDVGVIK		2	0	True	False	1.11691	A0A452DKP8;A0A452DLE3	Uncharacterized protein	A0A452DKP8;A0A452DLE3	A0A452DKP8_CAPHI;A0A452DLE3_CAPHI	HCFC1	159935	185659	145669		189309	216166	165991	192614	189104	172380	159488	160518	186233	156555	113767	150946	83017.5	152622	170387	220885	139253	141201	141563	144058
YSNDLYELQASR		2	0	True	False	1.11691	A0A452DKP8;A0A452DLE3	Uncharacterized protein	A0A452DKP8;A0A452DLE3	A0A452DKP8_CAPHI;A0A452DLE3_CAPHI	HCFC1	567844		656719	775170	534147	694410	697714	673412	698785	662891	722505	637364	666810	611955	577817	420702	818289	511388	658660	546071	719786	674288	767664
VAGINACGR	C7(Carbamidomethyl)	2	1	True	False	1.11691	A0A452DKP8;A0A452DLE3	Uncharacterized protein	A0A452DKP8;A0A452DLE3	A0A452DKP8_CAPHI;A0A452DLE3_CAPHI	HCFC1	425594	447552	340238	349636	439220	597420	559419		489896	373122			236056	303969	250949	254157	640591		449040	312868	470620	294514	385637	341360
GPLPAGTILK		2	0	True	False	1.11691	A0A452DKP8;A0A452DLE3	Uncharacterized protein	A0A452DKP8;A0A452DLE3	A0A452DKP8_CAPHI;A0A452DLE3_CAPHI	HCFC1			500085		701940	571427		347737		229914	369018	846167	724928	492520	600459	123649	823215		466448	787117	809906	794231	403895	315758
SPDGAHLTWEPPSVTSGK		3	0	True	False	1.11691	A0A452DKP8;A0A452DLE3	Uncharacterized protein	A0A452DKP8;A0A452DLE3	A0A452DKP8_CAPHI;A0A452DLE3_CAPHI	HCFC1	690319	891660		747242	323888	692147	1.149e+06	1.67167e+06		607414					590966	611121	1.20718e+06		764036		750901	485968	750084	606653
WLQETSK		1	0	True	False	1.11691	A0A452DKP8;A0A452DLE3	Uncharacterized protein	A0A452DKP8;A0A452DLE3	A0A452DKP8_CAPHI;A0A452DLE3_CAPHI	HCFC1	86250	123113	147761	81220.2	131764	79867				112371	84832.6	82919.4	83687.4	102572	105369		69438.3		108649		92597		84092.2	101668
WLQETSK		2	0	True	False	1.11691	A0A452DKP8;A0A452DLE3	Uncharacterized protein	A0A452DKP8;A0A452DLE3	A0A452DKP8_CAPHI;A0A452DLE3_CAPHI	HCFC1			460583		545424	638713	758259						480364		335277	606548	785376						364886	450269
LGHSFSLVGNK		3	0	True	False	1.11691	A0A452DKP8;A0A452DLE3	Uncharacterized protein	A0A452DKP8;A0A452DLE3	A0A452DKP8_CAPHI;A0A452DLE3_CAPHI	HCFC1		1.42834e+06		825671		1115909	883958			1255098	933705	784191	991572	1.60343e+06	1299563		1.05632e+06				1.78671e+06	966825	1.19682e+06
LGHSFSLVGNK		2	0	True	False	1.11691	A0A452DKP8;A0A452DLE3	Uncharacterized protein	A0A452DKP8;A0A452DLE3	A0A452DKP8_CAPHI;A0A452DLE3_CAPHI	HCFC1		115271				161057		215332				185003	172440	145037			196408		184982			204230	174779
LYIWSGR		2	0	True	False	1.11691	A0A452DKP8;A0A452DLE3	Uncharacterized protein	A0A452DKP8;A0A452DLE3	A0A452DKP8_CAPHI;A0A452DLE3_CAPHI	HCFC1			365511		164494	473223	310602			151994	287074		373654	439629	260925						338575	245252	188454
SLHSATTIGNK		2	0	True	False	1.11691	A0A452DKP8;A0A452DLE3	Uncharacterized protein	A0A452DKP8;A0A452DLE3	A0A452DKP8_CAPHI;A0A452DLE3_CAPHI	HCFC1	126105	132939	129736	206191	166019	122107	302711			164052	271522	287096	159871	129883	164308	142172	327375	185640	243406	249788	163170	229877	178445	181833
ESHTAVVYTEK		2	0	True	False	1.11691	A0A452DKP8;A0A452DLE3	Uncharacterized protein	A0A452DKP8;A0A452DLE3	A0A452DKP8_CAPHI;A0A452DLE3_CAPHI	HCFC1	97833.3	89522.3	91150.1	84636.5	103546	109534			85788.6	147929	89450	109155	104609	97380.4	72133.2	80952.9			85217.8	81178	88607.7	123169	76028.4	135854
GAPGQPGTILR		2	0	True	False	1.11691	A0A452DKP8;A0A452DLE3	Uncharacterized protein	A0A452DKP8;A0A452DLE3	A0A452DKP8_CAPHI;A0A452DLE3_CAPHI	HCFC1					2172040			353696						1.25073e+06	707888	783777	1.94513e+06			1.49279e+06	772884	1.06108e+06
AWNNQVCCK	C7(Carbamidomethyl);C8(Carbamidomethyl)	2	2	True	False	1.11691	A0A452DKP8;A0A452DLE3	Uncharacterized protein	A0A452DKP8;A0A452DLE3	A0A452DKP8_CAPHI;A0A452DLE3_CAPHI	HCFC1	220175						504955	316640					379486	147875			539914
DLWYLETEKPPPPAR		3	0	True	False	1.11691	A0A452DKP8;A0A452DLE3	Uncharacterized protein	A0A452DKP8;A0A452DLE3	A0A452DKP8_CAPHI;A0A452DLE3_CAPHI	HCFC1					376382					294982				408810				358168		586574
QELQPGTAYK		2	0	True	False	1.11691	A0A452DKP8;A0A452DLE3	Uncharacterized protein	A0A452DKP8;A0A452DLE3	A0A452DKP8_CAPHI;A0A452DLE3_CAPHI	HCFC1						367613	339330	479691									462393
KQELQPGTAYK		2	1	True	False	1.11691	A0A452DKP8;A0A452DLE3	Uncharacterized protein	A0A452DKP8;A0A452DLE3	A0A452DKP8_CAPHI;A0A452DLE3_CAPHI	HCFC1					231601								208565	175730				298840
LQAAATLTEVANGIESLGVKPDLPPPPSK		3	0	True	False	1.11691	A0A452DKP8;A0A452DLE3	Uncharacterized protein	A0A452DKP8;A0A452DLE3	A0A452DKP8_CAPHI;A0A452DLE3_CAPHI	HCFC1	128686												121814							228771		163001
IATGHGQQGVTQVVLK		3	0	True	False	1.11691	A0A452DKP8;A0A452DLE3	Uncharacterized protein	A0A452DKP8;A0A452DLE3	A0A452DKP8_CAPHI;A0A452DLE3_CAPHI	HCFC1					79533.6													41252.7	77455.5
TQGVPAVLK		2	0	True	False	1.11691	A0A452DKP8;A0A452DLE3	Uncharacterized protein	A0A452DKP8;A0A452DLE3	A0A452DKP8_CAPHI;A0A452DLE3_CAPHI	HCFC1								1.04459e+06									1.5374e+06
VYCGPSPSCLVQSSSLSNAHIDYTTKPAIIFR	C3(Carbamidomethyl);C9(Carbamidomethyl)	4	2	True	False	1.11691	A0A452DKP8;A0A452DLE3	Uncharacterized protein	A0A452DKP8;A0A452DLE3	A0A452DKP8_CAPHI;A0A452DLE3_CAPHI	HCFC1	651128															252394
AGHCAVAINTR	C4(Carbamidomethyl)	2	1	True	False	1.11691	A0A452DKP8;A0A452DLE3	Uncharacterized protein	A0A452DKP8;A0A452DLE3	A0A452DKP8_CAPHI;A0A452DLE3_CAPHI	HCFC1					350176	1303561
TDAGLVTCGSVLK	C8(Carbamidomethyl)	2	1	True	True	1.13438	A0A452DKP9	Uncharacterized protein	A0A452DKP9	A0A452DKP9_CAPHI	SDF2L1	524652	239299	381076	325490				641268			190811	334373	463028	175072	219311						186098	270157	294153
AMEGVFIKPSPEAPGGHDEL		3	0	True	True	1.13438	A0A452DKP9	Uncharacterized protein	A0A452DKP9	A0A452DKP9_CAPHI	SDF2L1	747198	282333	537266	594606	242600	665869	431906	921690		415768	519462	649624	835502	533785	480572	519724	502322	231822	390420	461015	547139	567129	453133	494544
LTHVLTGK		1	0	True	True	1.13438	A0A452DKP9	Uncharacterized protein	A0A452DKP9	A0A452DKP9_CAPHI	SDF2L1	372579	96068.7	385292	109814		75105.3	51106.6	76656.5				96146.6			133408		92801.9		106540	226396	133204	147969	135020	124097
LTHVLTGK		2	0	True	True	1.13438	A0A452DKP9	Uncharacterized protein	A0A452DKP9	A0A452DKP9_CAPHI	SDF2L1	809089		538757									439923				606216								394314
LFNTQHR		2	0	True	True	1.13438	A0A452DKP9	Uncharacterized protein	A0A452DKP9	A0A452DKP9_CAPHI	SDF2L1	760889		621942	467631
VFLSYDCGTAK	C7(Carbamidomethyl)	2	1	False	False	1.09783	A0A452DKQ3;A0A452DS41	MHC_I-like_Ag-recog domain-containing protein	A0A452DKQ3;A0A452DS41	A0A452DKQ3_CAPHI;A0A452DS41_CAPHI	LOC102185735;	886538	497489	671256	2.37144e+06	715176	635111	2.03535e+06	327940	763450	1.66723e+06	2.31683e+06	894182	1.7219e+06	847565	735280	573947	292939	1.3043e+06	2.39919e+06	1.07764e+06	1.6898e+06	1.25005e+06	1.36285e+06	1240052
AVTDFFR		2	0	False	False	1.09783	A0A452DKQ3;A0A452DS41	MHC_I-like_Ag-recog domain-containing protein	A0A452DKQ3;A0A452DS41	A0A452DKQ3_CAPHI;A0A452DS41_CAPHI	LOC102185735;	747663	363954	798879	1.00604e+06	1.12136e+06	409184	1.17137e+06	422941	573293	887326	1437904		1060570	516254		436020		731489	1.00591e+06	1.36432e+06	707808	574526	681569	666333
HTDKGPLTLQAR		3	1	False	False	1.09783	A0A452DKQ3;A0A452DS41	MHC_I-like_Ag-recog domain-containing protein	A0A452DKQ3;A0A452DS41	A0A452DKQ3_CAPHI;A0A452DS41_CAPHI	LOC102185735;	196550		178096	277519	464101						432025								194580
HTDKGPLTLQAR		2	1	False	False	1.09783	A0A452DKQ3;A0A452DS41	MHC_I-like_Ag-recog domain-containing protein	A0A452DKQ3;A0A452DS41	A0A452DKQ3_CAPHI;A0A452DS41_CAPHI	LOC102185735;										21606.9	55716.1		34988.2						46162.2
FLEEHPGGEEVLR		3	0	False	False	1.14006	A0A452DKQ5;A5HEW3;G1DFV1	Cytochrome b5 heme-binding domain-containing protein;Cytochrome b5;Cytochrome b5	A0A452DKQ5;A5HEW3;G1DFV1	A0A452DKQ5_CAPHI;A5HEW3_CAPHI;G1DFV1_CAPHI	CYB5A;CYB5;CYB5A	4074217	5564220	4.78405e+06	3921559	6.54377e+06	7587496	6.35575e+06	7.11863e+06	5035431	4706712	6.91186e+06	7.06721e+06	11606006	8.1098e+06	6245974	3.55867e+06	9107188	4.23899e+06	4929404	2.88145e+06	8136845	5118628	6112470	5121011
FLEEHPGGEEVLR		2	0	False	False	1.14006	A0A452DKQ5;A5HEW3;G1DFV1	Cytochrome b5 heme-binding domain-containing protein;Cytochrome b5;Cytochrome b5	A0A452DKQ5;A5HEW3;G1DFV1	A0A452DKQ5_CAPHI;A5HEW3_CAPHI;G1DFV1_CAPHI	CYB5A;CYB5;CYB5A	3927525	4688746	4.0334e+06	4.03939e+06	6182903	5364332	4644748	3864373	5.35043e+06	3.23469e+06	6277283	6301495	9251327	5259587	5328667	4.41423e+06	6934470	4.57286e+06	4.68827e+06	3.82309e+06	6405681	4.25132e+06	4.68002e+06	3.96519e+06
YYTLEEIQK		2	0	False	False	1.14006	A0A452DKQ5;A5HEW3;G1DFV1	Cytochrome b5 heme-binding domain-containing protein;Cytochrome b5;Cytochrome b5	A0A452DKQ5;A5HEW3;G1DFV1	A0A452DKQ5_CAPHI;A5HEW3_CAPHI;G1DFV1_CAPHI	CYB5A;CYB5;CYB5A	4.40658e+06	4.80181e+06	3.32138e+06	3.3743e+06	3495801	8655491	5.48432e+06	6.75036e+06	4437037	3.70411e+06	3.26414e+06	6528262	6963522	5.2349e+06	5.70081e+06	3416120	9602853	3126070	3.20586e+06	5568212	5.31851e+06	5.58954e+06	5.76639e+06	4.93241e+06
YYTLEEIQK		1	0	False	False	1.14006	A0A452DKQ5;A5HEW3;G1DFV1	Cytochrome b5 heme-binding domain-containing protein;Cytochrome b5;Cytochrome b5	A0A452DKQ5;A5HEW3;G1DFV1	A0A452DKQ5_CAPHI;A5HEW3_CAPHI;G1DFV1_CAPHI	CYB5A;CYB5;CYB5A	556622	837304	805182	300114	841726	318968		146026	755624	627663	677937	672356	861331	1.15543e+06	798805	869620	271333	671300	701722	1.17628e+06	833540	787522	767820	733132
EQAGGDATENFEDVGHSTDAR		2	0	False	False	1.14006	A0A452DKQ5;A5HEW3;G1DFV1	Cytochrome b5 heme-binding domain-containing protein;Cytochrome b5;Cytochrome b5	A0A452DKQ5;A5HEW3;G1DFV1	A0A452DKQ5_CAPHI;A5HEW3_CAPHI;G1DFV1_CAPHI	CYB5A;CYB5;CYB5A	2622001	3.42748e+06	3.19175e+06	3.44267e+06	2.97588e+06	1.77427e+06	1733610	1.58089e+06	3.42231e+06	3.78565e+06	3.28477e+06	3.34641e+06	3.99824e+06	3.09451e+06	3667116	2702151	2260601	2.79141e+06	3.17011e+06	3.23096e+06	3.10398e+06	3.78544e+06	3.93067e+06	2.9704e+06
EQAGGDATENFEDVGHSTDAR		3	0	False	False	1.14006	A0A452DKQ5;A5HEW3;G1DFV1	Cytochrome b5 heme-binding domain-containing protein;Cytochrome b5;Cytochrome b5	A0A452DKQ5;A5HEW3;G1DFV1	A0A452DKQ5_CAPHI;A5HEW3_CAPHI;G1DFV1_CAPHI	CYB5A;CYB5;CYB5A	1.82283e+06	2.45844e+06	2.04587e+06	1.55347e+06	1.90203e+06	2.65377e+06	2.99926e+06	2.41242e+06	1.83633e+06	2.79637e+06	3.0818e+06	3145479	3860715	3.07027e+06	2.38192e+06	1.58253e+06	2.73339e+06	1.72512e+06	2.56201e+06	1.77755e+06	2100771	2.70945e+06	2.49334e+06	2133051
AEESSKPVK	Acetyl (Protein N-term)	2	2	False	False	1.14006	A0A452DKQ5;A5HEW3;G1DFV1	Cytochrome b5 heme-binding domain-containing protein;Cytochrome b5;Cytochrome b5	A0A452DKQ5;A5HEW3;G1DFV1	A0A452DKQ5_CAPHI;A5HEW3_CAPHI;G1DFV1_CAPHI	CYB5A;CYB5;CYB5A	3.94237e+06	4.30832e+06	3.16729e+06	5366258	4.39637e+06	7095045	7471004	8908160	4.16517e+06	3.56418e+06	5629843	4.87109e+06	7147229	5.5333e+06	3.30498e+06	2.46523e+06	6.71646e+06	3.13428e+06	3.64875e+06	3.55571e+06	4963473	3.20073e+06	5.06389e+06	5390341
AEESSKPVK	Acetyl (Protein N-term)	1	2	False	False	1.14006	A0A452DKQ5;A5HEW3;G1DFV1	Cytochrome b5 heme-binding domain-containing protein;Cytochrome b5;Cytochrome b5	A0A452DKQ5;A5HEW3;G1DFV1	A0A452DKQ5_CAPHI;A5HEW3_CAPHI;G1DFV1_CAPHI	CYB5A;CYB5;CYB5A	173549	189855	157893	231083	217823	231023	143557	98597.8	163097	162518	205079	214908	287792	232210	174397	118718	286058	144367	165331	172421	199664	142252	190399	219475
TFIIGELHPDDR		3	0	True	False	1.14006	A0A452DKQ5;A5HEW3;G1DFV1	Cytochrome b5 heme-binding domain-containing protein;Cytochrome b5;Cytochrome b5	A0A452DKQ5;A5HEW3;G1DFV1	A0A452DKQ5_CAPHI;A5HEW3_CAPHI;G1DFV1_CAPHI	CYB5A;CYB5;CYB5A	2.11326e+06	1.69086e+06	6.59783e+06	1.88142e+06	2.60652e+06	3186943	1.51112e+06	1.12606e+06	6.42942e+06	2.40141e+06	2.83121e+06	3.45615e+06	6.24162e+06	3995900	2.55121e+06	2.51482e+06	1437734	2777475	1.52544e+06	3655114	1.4303e+06	2.4174e+06	1.12153e+06	1.66359e+06
TFIIGELHPDDR		2	0	True	False	1.14006	A0A452DKQ5;A5HEW3;G1DFV1	Cytochrome b5 heme-binding domain-containing protein;Cytochrome b5;Cytochrome b5	A0A452DKQ5;A5HEW3;G1DFV1	A0A452DKQ5_CAPHI;A5HEW3_CAPHI;G1DFV1_CAPHI	CYB5A;CYB5;CYB5A	338207	446695	1.50345e+06	546024	519857	839222	478449	499573	1.07228e+06	524076	482252	550021	959679	700969	380958	856429	660607	677034	488193	897262	371806	410951	367099	477488
LPYDVTR		2	0	False	False	1.05022	A0A452DKR2	Uncharacterized protein	A0A452DKR2	A0A452DKR2_CAPHI	PHF8	1.70822e+06	2220601				1.77637e+06	3.59966e+06	2718669	1.67382e+06	1.87954e+06		1.68276e+06	1.92748e+06			855316	1.98396e+06	1.00292e+06	2.53669e+06			1596198	1.83029e+06	1.3808e+06
EALPDHEDEIPETVR		3	0	True	True	1.05022	A0A452DKR2	Uncharacterized protein	A0A452DKR2	A0A452DKR2_CAPHI	PHF8	252061	380179
GLLGTLNDNPADDFTLR		2	0	True	True	1.14104	A0A452DKS0	Uncharacterized protein	A0A452DKS0	A0A452DKS0_CAPHI	SUSD2	809693	275797	565555	985460	796399	292922	855580	333950	1.54464e+06	973385	1.10654e+06	782003	615956	424043	461883	457553	272394	1.34688e+06	1165272	652537	648393	611529	667220	678627
VHCVSPLLYESGR	C3(Carbamidomethyl)	3	1	True	True	1.14104	A0A452DKS0	Uncharacterized protein	A0A452DKS0	A0A452DKS0_CAPHI	SUSD2	418317		435396	704772	382862	254061	611695	453887	577544	398591	801649	500667	610947	277367	331614		292121	231714	559365		603138	364997	413117	380110
VHCVSPLLYESGR	C3(Carbamidomethyl)	2	1	True	True	1.14104	A0A452DKS0	Uncharacterized protein	A0A452DKS0	A0A452DKS0_CAPHI	SUSD2	365493		229800	539205	367462	239714	576265		679393	480685	578629	460701	404829	214524	239810	230065		747402	520011	180087	418877	302671	353820	293366
YLVGSTVR		2	0	True	True	1.14104	A0A452DKS0	Uncharacterized protein	A0A452DKS0	A0A452DKS0_CAPHI	SUSD2	2532284	2.83312e+06	1.49031e+06	3.81811e+06	2.29379e+06				4383273	2.67819e+06	3.64064e+06	2737932	2927190	1.80921e+06	2367961	1.31161e+06		4.11399e+06	4.61333e+06	2.15366e+06	2.33829e+06	1.60619e+06	2.10501e+06	2.02096e+06
FLVENFK		2	0	True	True	1.14104	A0A452DKS0	Uncharacterized protein	A0A452DKS0	A0A452DKS0_CAPHI	SUSD2	364231		397905	666174	490598		469767		852112	530438	722011	847720	616036	717866	644261			520028	675237		902128	708326	422157	450090
FHTDYGCDLER	C7(Carbamidomethyl)	2	1	True	True	1.14104	A0A452DKS0	Uncharacterized protein	A0A452DKS0	A0A452DKS0_CAPHI	SUSD2	299728	78915.6	257562	453326	332230	136302	429316	156270	563372	307951	351481	350924	208864	145707	145713	147056	111838	419438	413467	176188	242149	230435	292330	250617
FHTDYGCDLER	C7(Carbamidomethyl)	3	1	True	True	1.14104	A0A452DKS0	Uncharacterized protein	A0A452DKS0	A0A452DKS0_CAPHI	SUSD2	622222			616936	304984			210842				860490	818421					620434	262938					480784
SVQASPK		1	0	True	True	1.14104	A0A452DKS0	Uncharacterized protein	A0A452DKS0	A0A452DKS0_CAPHI	SUSD2		232678	101588	422682	638415	203982	281007					392637		196048		87332.2		416652	425057		238727	256331	217037
PAPQNFQR		2	0	True	True	1.14104	A0A452DKS0	Uncharacterized protein	A0A452DKS0	A0A452DKS0_CAPHI	SUSD2	501794		556554		543067					701201	1.28869e+06	984219					3.44048e+06		888632				748642	788363
WEVGSLR		2	0	True	True	1.14104	A0A452DKS0	Uncharacterized protein	A0A452DKS0	A0A452DKS0_CAPHI	SUSD2	859690			1.20625e+06	732742		1.57444e+06		1.43471e+06	1.08209e+06	1.92692e+06	1.19581e+06	1.07439e+06		717296	557765		1.41115e+06	1.28993e+06		1.05567e+06		772352
SGTWLSVHPSK		3	0	True	True	1.14104	A0A452DKS0	Uncharacterized protein	A0A452DKS0	A0A452DKS0_CAPHI	SUSD2				674358	2.38819e+06						880887	702522	478730
SGTWLSVHPSK		2	0	True	True	1.14104	A0A452DKS0	Uncharacterized protein	A0A452DKS0	A0A452DKS0_CAPHI	SUSD2				430706			500701				636393
GSVCTYHPGAVHCVR	C4(Carbamidomethyl);C13(Carbamidomethyl)	4	2	True	True	1.14104	A0A452DKS0	Uncharacterized protein	A0A452DKS0	A0A452DKS0_CAPHI	SUSD2				555971			365651				491033						151986				243344
GSVCTYHPGAVHCVR	C4(Carbamidomethyl);C13(Carbamidomethyl)	2	2	True	True	1.14104	A0A452DKS0	Uncharacterized protein	A0A452DKS0	A0A452DKS0_CAPHI	SUSD2																		378756					591924
GYVDASGR		2	0	True	True	1.14104	A0A452DKS0	Uncharacterized protein	A0A452DKS0	A0A452DKS0_CAPHI	SUSD2							539210			703970									1.36054e+06
GYVDASGR		1	0	True	True	1.14104	A0A452DKS0	Uncharacterized protein	A0A452DKS0	A0A452DKS0_CAPHI	SUSD2						20755.2	28909
NDTVTIR	Acetyl (Protein N-term)	1	2	True	False	1.13788	A0A452DKT4;A0A452DKU0;A0A452DLF2;A0A452FCH3	40S ribosomal protein S24	A0A452DKT4;A0A452DKU0;A0A452DLF2;A0A452FCH3	A0A452DKT4_CAPHI;A0A452DKU0_CAPHI;A0A452DLF2_CAPHI;A0A452FCH3_CAPHI	RPS24;RPS24;RPS24;LOC102175871	191956	226371	335596	138172	172083	153014	172188	99820.5		172858		168572				175360	161728		179769	301313	220295	213564	213902	217222
TTGFGMIYDSLDYAK		2	0	False	False	1.13788	A0A452DKT4;A0A452DKU0;A0A452DLF2;A0A452FCH3	40S ribosomal protein S24	A0A452DKT4;A0A452DKU0;A0A452DLF2;A0A452FCH3	A0A452DKT4_CAPHI;A0A452DKU0_CAPHI;A0A452DLF2_CAPHI;A0A452FCH3_CAPHI	RPS24;RPS24;RPS24;LOC102175871	5.13609e+06	4842568	5917760	4302577	3.70521e+06	3.79963e+06	5.24213e+06	4.35247e+06	5.06643e+06	4974269	3.58121e+06	3.61361e+06	4.49855e+06	3.87792e+06	3.21022e+06	4671183	4.1551e+06	4.16527e+06	3.97739e+06	5151249	4.08584e+06	4.23897e+06	4.41233e+06	4454522
TTGFGMIYDSLDYAK	M6(Oxidation)	2	0	False	False	1.13788	A0A452DKT4;A0A452DKU0;A0A452DLF2;A0A452FCH3	40S ribosomal protein S24	A0A452DKT4;A0A452DKU0;A0A452DLF2;A0A452FCH3	A0A452DKT4_CAPHI;A0A452DKU0_CAPHI;A0A452DLF2_CAPHI;A0A452FCH3_CAPHI	RPS24;RPS24;RPS24;LOC102175871	837250	693242	1103582	623944		693585	889200	1.01223e+06		569386		652716	682882	571836	665900	525971	667016	705807	453111	398771	795996	683054	789048
TTGFGMIYDSLDYAK		3	0	False	False	1.13788	A0A452DKT4;A0A452DKU0;A0A452DLF2;A0A452FCH3	40S ribosomal protein S24	A0A452DKT4;A0A452DKU0;A0A452DLF2;A0A452FCH3	A0A452DKT4_CAPHI;A0A452DKU0_CAPHI;A0A452DLF2_CAPHI;A0A452FCH3_CAPHI	RPS24;RPS24;RPS24;LOC102175871													24549.4
MNDTVTIR	Acetyl (Protein N-term)	2	2	True	False	1.13788	A0A452DKT4;A0A452DKU0;A0A452DLF2;A0A452FCH3	40S ribosomal protein S24	A0A452DKT4;A0A452DKU0;A0A452DLF2;A0A452FCH3	A0A452DKT4_CAPHI;A0A452DKU0_CAPHI;A0A452DLF2_CAPHI;A0A452FCH3_CAPHI	RPS24;RPS24;RPS24;LOC102175871	1.66737e+06	2.08195e+06	2.5766e+06	779455	857411	1622940	2101749	2648238	1.06961e+06	1.73567e+06	1.20276e+06		1.35938e+06	1253105	1.52026e+06	2148478	1.92893e+06		1281826	1.50934e+06	2.06193e+06	2.24772e+06	1.43705e+06	1756970
MNDTVTIR	Acetyl (Protein N-term);M1(Oxidation)	1	2	True	False	1.13788	A0A452DKT4;A0A452DKU0;A0A452DLF2;A0A452FCH3	40S ribosomal protein S24	A0A452DKT4;A0A452DKU0;A0A452DLF2;A0A452FCH3	A0A452DKT4_CAPHI;A0A452DKU0_CAPHI;A0A452DLF2_CAPHI;A0A452FCH3_CAPHI	RPS24;RPS24;RPS24;LOC102175871	29726.6	26844.9	133274			13940.6		17486					12390.3				7725.21					39399.4		22158.3
MNDTVTIR	Acetyl (Protein N-term);M1(Oxidation)	2	2	True	False	1.13788	A0A452DKT4;A0A452DKU0;A0A452DLF2;A0A452FCH3	40S ribosomal protein S24	A0A452DKT4;A0A452DKU0;A0A452DLF2;A0A452FCH3	A0A452DKT4_CAPHI;A0A452DKU0_CAPHI;A0A452DLF2_CAPHI;A0A452FCH3_CAPHI	RPS24;RPS24;RPS24;LOC102175871			759945														414752
QMVIDVLHPGK		3	0	False	False	1.13788	A0A452DKT4;A0A452DKU0;A0A452DLF2;A0A452FCH3	40S ribosomal protein S24	A0A452DKT4;A0A452DKU0;A0A452DLF2;A0A452FCH3	A0A452DKT4_CAPHI;A0A452DKU0_CAPHI;A0A452DLF2_CAPHI;A0A452FCH3_CAPHI	RPS24;RPS24;RPS24;LOC102175871	1.23301e+06	793883	2113148	820645	777174	1.42438e+06	1090877	732539	1.18213e+06	1.06287e+06	1205087	1.29513e+06	1450409	1.27191e+06	936619	1181279	935230	887175	1.00531e+06	1.17012e+06	1098037	1.10972e+06	848676	858566
QMVIDVLHPGK		2	0	False	False	1.13788	A0A452DKT4;A0A452DKU0;A0A452DLF2;A0A452FCH3	40S ribosomal protein S24	A0A452DKT4;A0A452DKU0;A0A452DLF2;A0A452FCH3	A0A452DKT4_CAPHI;A0A452DKU0_CAPHI;A0A452DLF2_CAPHI;A0A452FCH3_CAPHI	RPS24;RPS24;RPS24;LOC102175871	479669		1.01058e+06		383680	703119	488979	496198	361770		347018	323916	498613	390279		445019	488619	271140		557987			300637
KQMVIDVLHPGK		3	1	True	False	1.13788	A0A452DKT4;A0A452DKU0;A0A452DLF2;A0A452FCH3	40S ribosomal protein S24	A0A452DKT4;A0A452DKU0;A0A452DLF2;A0A452FCH3	A0A452DKT4_CAPHI;A0A452DKU0_CAPHI;A0A452DLF2_CAPHI;A0A452FCH3_CAPHI	RPS24;RPS24;RPS24;LOC102175871	804977	818414	1765991	631708	879545	1.98899e+06	1.10514e+06	1.13347e+06	1052172	820762	770309	544701	1.11189e+06	1.16034e+06	466473		876853	770133	989031			729865	602002	644568
KQMVIDVLHPGK		2	1	True	False	1.13788	A0A452DKT4;A0A452DKU0;A0A452DLF2;A0A452FCH3	40S ribosomal protein S24	A0A452DKT4;A0A452DKU0;A0A452DLF2;A0A452FCH3	A0A452DKT4_CAPHI;A0A452DKU0_CAPHI;A0A452DLF2_CAPHI;A0A452FCH3_CAPHI	RPS24;RPS24;RPS24;LOC102175871						691905				239079				163320
THFGGGK		1	0	False	False	1.13788	A0A452DKT4;A0A452DKU0;A0A452DLF2;A0A452FCH3	40S ribosomal protein S24	A0A452DKT4;A0A452DKU0;A0A452DLF2;A0A452FCH3	A0A452DKT4_CAPHI;A0A452DKU0_CAPHI;A0A452DLF2_CAPHI;A0A452FCH3_CAPHI	RPS24;RPS24;RPS24;LOC102175871							895766	689978		461060		1.93525e+06	2.1951e+06		400011				529962		457312	309326
THFGGGK		2	0	False	False	1.13788	A0A452DKT4;A0A452DKU0;A0A452DLF2;A0A452FCH3	40S ribosomal protein S24	A0A452DKT4;A0A452DKU0;A0A452DLF2;A0A452FCH3	A0A452DKT4_CAPHI;A0A452DKU0_CAPHI;A0A452DLF2_CAPHI;A0A452FCH3_CAPHI	RPS24;RPS24;RPS24;LOC102175871										7507046					9205730				9397431		10371382	7913638
ANVGAGK		1	0	False	False	1.13788	A0A452DKT4;A0A452DKU0;A0A452DLF2;A0A452FCH3	40S ribosomal protein S24	A0A452DKT4;A0A452DKU0;A0A452DLF2;A0A452FCH3	A0A452DKT4_CAPHI;A0A452DKU0_CAPHI;A0A452DLF2_CAPHI;A0A452FCH3_CAPHI	RPS24;RPS24;RPS24;LOC102175871						111656
ANVGAGKK		2	1	False	False	1.13788	A0A452DKT4;A0A452DKU0;A0A452DLF2;A0A452FCH3	40S ribosomal protein S24	A0A452DKT4;A0A452DKU0;A0A452DLF2;A0A452FCH3	A0A452DKT4_CAPHI;A0A452DKU0_CAPHI;A0A452DLF2_CAPHI;A0A452FCH3_CAPHI	RPS24;RPS24;RPS24;LOC102175871												1.03064e+06
SIGVPIK	Acetyl (Protein N-term)	1	2	True	True	1.14473	A0A452DKT5	Small nuclear ribonucleoprotein Sm D3	A0A452DKT5	A0A452DKT5_CAPHI	SNRPD3	27213640	28328014	23144524	20265690	22455324	25123362	29720640	19588208	23534438	29638098	23006742	37707216	35100636	28260924	26368362	19221118	23701964	25779698	18951596	39002232	37028248	37734692	31172608	31460568
SIGVPIK	Acetyl (Protein N-term)	2	2	True	True	1.14473	A0A452DKT5	Small nuclear ribonucleoprotein Sm D3	A0A452DKT5	A0A452DKT5_CAPHI	SNRPD3		682608	2.73083e+06	616448	603002	509501	754457	286395	655940	946640	949337	1.41923e+06	1.44207e+06	1.12269e+06	298080	1.044e+06	403730	274494	310848	627497	1.35872e+06	412719	850383	641082
VLHEAEGHIVTCETNTGEVYR	C12(Carbamidomethyl)	3	1	True	True	1.14473	A0A452DKT5	Small nuclear ribonucleoprotein Sm D3	A0A452DKT5	A0A452DKT5_CAPHI	SNRPD3	1.78396e+06	1.15126e+06	1.34479e+06	5175575	1.5556e+06	1.75128e+06	714668	374404	1.59304e+06	1.55013e+06	1.13271e+06	4.59114e+06	2.90926e+06	1.75743e+06	3950467	1.77386e+06		1.43816e+06	1.04043e+06	2.42558e+06	5.73031e+06	6.13198e+06	1621639
VLHEAEGHIVTCETNTGEVYR	C12(Carbamidomethyl)	4	1	True	True	1.14473	A0A452DKT5	Small nuclear ribonucleoprotein Sm D3	A0A452DKT5	A0A452DKT5_CAPHI	SNRPD3	861828	438647	666166	394342	1.06934e+06	433862	368287		707085	590661	1.0116e+06	755357	948871	498258	542449	557486		651022	506737	1.28578e+06	760006	671263	459217	634818
VAQLEQVYIR		2	0	True	True	1.14473	A0A452DKT5	Small nuclear ribonucleoprotein Sm D3	A0A452DKT5	A0A452DKT5_CAPHI	SNRPD3	8084067	8870350	9966916	6237584	7.77874e+06	12948845	11000255	11688860	6539430	8.21816e+06	9890545	7339828	8943086	7.18902e+06	6.2765e+06	8.01638e+06	10380762	4957191	7125216	9955815	9084600	7947157	9360260	9057560
VAQLEQVYIR		1	0	True	True	1.14473	A0A452DKT5	Small nuclear ribonucleoprotein Sm D3	A0A452DKT5	A0A452DKT5_CAPHI	SNRPD3	275291		495862			250442		39996.3		451981						496589							391033
FLILPDMLK		2	0	True	True	1.14473	A0A452DKT5	Small nuclear ribonucleoprotein Sm D3	A0A452DKT5	A0A452DKT5_CAPHI	SNRPD3	6254923	5382021	10975414	4304206	5.906e+06	6.69974e+06	3614444	2.34013e+06	6.60702e+06	6024060	4800337	4.851e+06	8605301	7786564	4.79558e+06	6.28495e+06	3.09172e+06	5.56425e+06	3.9841e+06	10165888	4.5363e+06	4645408	4.84289e+06	4262034
FLILPDMLK		1	0	True	True	1.14473	A0A452DKT5	Small nuclear ribonucleoprotein Sm D3	A0A452DKT5	A0A452DKT5_CAPHI	SNRPD3	1.15743e+06	865885	2277254		1.13003e+06	1.10668e+06	1.09648e+06		539769	1172683	729340	941856	1.42366e+06	1.4251e+06	944392	1.25198e+06	760100	1.10368e+06	894744	1.69577e+06	961249	1.03712e+06	912594	876447
LLDEDEIR		2	0	False	False	1.12533	A0A452DKT6	Uncharacterized protein	A0A452DKT6	A0A452DKT6_CAPHI	HTATSF1	960158	981976		849136	1.12418e+06	1.70968e+06	1.04978e+06	875917	571751	861543	719675	866602	983837	773929	1.01061e+06	651903	1.43268e+06	771799	813501	811246	953026	818877	938762	784632
GWEAFLNAPEANR		2	0	False	False	1.12533	A0A452DKT6	Uncharacterized protein	A0A452DKT6	A0A452DKT6_CAPHI	HTATSF1	739216	889817	1.04948e+06	529766	802771	793906		593312	582338	932085	487886	559596	653342	1.12471e+06	708867	501598	408396	695123	666067	831772	733383	656056	798188	886862
ESVDLALK		2	0	False	False	1.12533	A0A452DKT6	Uncharacterized protein	A0A452DKT6	A0A452DKT6_CAPHI	HTATSF1	624935	737959	902187	731264	1.02159e+06	701510	506144	704670	519521	671636	558508	635808	793932	572476	665168	717607	515748	823603	695749	675158	597840	611545	724490	772015
ESVDLALK		1	0	False	False	1.12533	A0A452DKT6	Uncharacterized protein	A0A452DKT6	A0A452DKT6_CAPHI	HTATSF1	229017	266972		159172	347487	141094			209887				173370	210393	187640	245609		204287		234291	189317	200350	251736	235601
ESGPEKEAEGPQEESEESCLER	C19(Carbamidomethyl)	3	2	True	True	1.12533	A0A452DKT6	Uncharacterized protein	A0A452DKT6	A0A452DKT6_CAPHI	HTATSF1		311632			483363	538779	361146																193819
EAEGPQEESEESCLER	C13(Carbamidomethyl)	2	1	True	True	1.12533	A0A452DKT6	Uncharacterized protein	A0A452DKT6	A0A452DKT6_CAPHI	HTATSF1						157312		327896					317094			493741	479455
QLDWRPER		3	0	False	False	1.12533	A0A452DKT6	Uncharacterized protein	A0A452DKT6	A0A452DKT6_CAPHI	HTATSF1	578070	826761			819904	633819
LRGWEAFLNAPEANR		3	1	False	False	1.12533	A0A452DKT6	Uncharacterized protein	A0A452DKT6	A0A452DKT6_CAPHI	HTATSF1			378796
IPLLIGGATTSR		2	0	False	False	1.13805	A0A452DKT8;A0A452DKV3;A0A452DLF5	Methionine synthase	A0A452DKT8;A0A452DKV3;A0A452DLF5	A0A452DKT8_CAPHI;A0A452DKV3_CAPHI;A0A452DLF5_CAPHI	MTR	2018448	2335352	2264295	1.47272e+06	2.03958e+06	2.18011e+06	766820	2.65735e+06	1.48618e+06	1.53713e+06	941630	1.06763e+06	1.19991e+06	1.76446e+06	1.45016e+06	2.01743e+06	2.65562e+06	1.50999e+06	2017155	2.21497e+06	1.76532e+06	1.62488e+06	2.0959e+06	2.04273e+06
LADVEQCTGIR	C7(Carbamidomethyl)	2	1	False	False	1.13805	A0A452DKT8;A0A452DKV3;A0A452DLF5	Methionine synthase	A0A452DKT8;A0A452DKV3;A0A452DLF5	A0A452DKT8_CAPHI;A0A452DKV3_CAPHI;A0A452DLF5_CAPHI	MTR	352253	577665	208550	313606	298877	464474	317606	720427	274865	273273	298541	245727	324641	290837	397680	382375	619698	292303	545705	322937	235078	343839	232307	355594
TLQDEIEAILR		2	0	False	False	1.13805	A0A452DKT8;A0A452DKV3;A0A452DLF5	Methionine synthase	A0A452DKT8;A0A452DKV3;A0A452DLF5	A0A452DKT8_CAPHI;A0A452DKV3_CAPHI;A0A452DLF5_CAPHI	MTR	472710	422710	543949	168722	257558	311887	94699.7	211041	179038	357124	214035	173580	239224	576833	349025	477423	231772	537585	295010	436790	324869	208572	132935	298204
VIDLGVMTPCDK	C10(Carbamidomethyl)	2	1	False	False	1.13805	A0A452DKT8;A0A452DKV3;A0A452DLF5	Methionine synthase	A0A452DKT8;A0A452DKV3;A0A452DLF5	A0A452DKT8_CAPHI;A0A452DKV3_CAPHI;A0A452DLF5_CAPHI	MTR	512820	795615	186174	432270		475160		623942		418020		288765	294400	413564	481537	520028	612422		524052	377778	480009	422223	483802	508218
IGPYTNFVNIGER		2	0	False	False	1.13805	A0A452DKT8;A0A452DKV3;A0A452DLF5	Methionine synthase	A0A452DKT8;A0A452DKV3;A0A452DLF5	A0A452DKT8_CAPHI;A0A452DKV3_CAPHI;A0A452DLF5_CAPHI	MTR	321466	372709	336338	348274	273075	380179		554386		373309			241579		255823	352430	533027	377407	314103	289240	339091	243815	300450	347056
GNNDILSITQPNVIYQIHK		3	0	False	False	1.13805	A0A452DKT8;A0A452DKV3;A0A452DLF5	Methionine synthase	A0A452DKT8;A0A452DKV3;A0A452DLF5	A0A452DKT8_CAPHI;A0A452DKV3_CAPHI;A0A452DLF5_CAPHI	MTR	103986		140820	86912	94900.2	115846		172144		111357	83714		108523	145049	130412	140347	111534	93198.8	113726	114668	134331	136614	125257
IVGDLFGAGK		2	0	False	False	1.13805	A0A452DKT8;A0A452DKV3;A0A452DLF5	Methionine synthase	A0A452DKT8;A0A452DKV3;A0A452DLF5	A0A452DKT8_CAPHI;A0A452DKV3_CAPHI;A0A452DLF5_CAPHI	MTR	764209	874581		488895		1.2517e+06		1.30823e+06	602090	665765	407898		460083		648121	837240	1.09102e+06	891413	687797		619942	511580	681006	642165
LEYALVK		2	0	False	False	1.13805	A0A452DKT8;A0A452DKV3;A0A452DLF5	Methionine synthase	A0A452DKT8;A0A452DKV3;A0A452DLF5	A0A452DKT8_CAPHI;A0A452DKV3_CAPHI;A0A452DLF5_CAPHI	MTR	236373	324243	329163	180723		158874		250208	168361	242425						242411	248455	201100	229710	209506	211940			255584
VIQTDEWR		2	0	False	False	1.13805	A0A452DKT8;A0A452DKV3;A0A452DLF5	Methionine synthase	A0A452DKT8;A0A452DKV3;A0A452DLF5	A0A452DKT8_CAPHI;A0A452DKV3_CAPHI;A0A452DLF5_CAPHI	MTR	595547	395105				1.23902e+06		1.81417e+06		1.15558e+06	1.44694e+06	1.13249e+06	955321	882865	1.21576e+06	1.17694e+06					737291	1.15248e+06		634565
YVAGALGPTNK		2	0	False	False	1.13805	A0A452DKT8;A0A452DKV3;A0A452DLF5	Methionine synthase	A0A452DKT8;A0A452DKV3;A0A452DLF5	A0A452DKT8_CAPHI;A0A452DKV3_CAPHI;A0A452DLF5_CAPHI	MTR	290733	317146	394559	665055	284650			1.00728e+06	241905	166604				232524			489221	280455	158035			440939	233387
LAEAFAEELHER		3	0	False	False	1.13805	A0A452DKT8;A0A452DKV3;A0A452DLF5	Methionine synthase	A0A452DKT8;A0A452DKV3;A0A452DLF5	A0A452DKT8_CAPHI;A0A452DKV3_CAPHI;A0A452DLF5_CAPHI	MTR	235555	322763	320779	176710	144553	239253	106892	180658	227476	196386	176701	90017.6	131223	166295	157002	254857	195487	340201	177131	131435	152957	117058	167842	190908
LAEAFAEELHER		2	0	False	False	1.13805	A0A452DKT8;A0A452DKV3;A0A452DLF5	Methionine synthase	A0A452DKT8;A0A452DKV3;A0A452DLF5	A0A452DKT8_CAPHI;A0A452DKV3_CAPHI;A0A452DLF5_CAPHI	MTR			191239														344732
YSAPVIHVLDASK		2	0	False	False	1.13805	A0A452DKT8;A0A452DKV3;A0A452DLF5	Methionine synthase	A0A452DKT8;A0A452DKV3;A0A452DLF5	A0A452DKT8_CAPHI;A0A452DKV3_CAPHI;A0A452DLF5_CAPHI	MTR	208757	314036	261891		256903			313387					142485	250020		237946	394916	283437		248056	289364	206237
IEDEDPYQGTIVLATVK		2	0	False	False	1.13805	A0A452DKT8;A0A452DKV3;A0A452DLF5	Methionine synthase	A0A452DKT8;A0A452DKV3;A0A452DLF5	A0A452DKT8_CAPHI;A0A452DKV3_CAPHI;A0A452DLF5_CAPHI	MTR	79077.3	115360	111174		67335.5			73621.1		79727.8				116833	80583.4	88470.3	57030.9			46608.6			107476	96282.8
NITFDELVEAYKEQAK		3	1	False	False	1.13805	A0A452DKT8;A0A452DKV3;A0A452DLF5	Methionine synthase	A0A452DKT8;A0A452DKV3;A0A452DLF5	A0A452DKT8_CAPHI;A0A452DKV3_CAPHI;A0A452DLF5_CAPHI	MTR	92041.1	72289.2	211170	72753.4		119815			126471			73943.4		108083	34336.4	105543		124828
ISKDQIEDYASR		2	1	False	False	1.13805	A0A452DKT8;A0A452DKV3;A0A452DLF5	Methionine synthase	A0A452DKT8;A0A452DKV3;A0A452DLF5	A0A452DKT8_CAPHI;A0A452DKV3_CAPHI;A0A452DLF5_CAPHI	MTR	197080	194521		143396		156231		222344	105170	134956					203689		192390		126206				95625.7	115898
ISKDQIEDYASR		3	1	False	False	1.13805	A0A452DKT8;A0A452DKV3;A0A452DLF5	Methionine synthase	A0A452DKT8;A0A452DKV3;A0A452DLF5	A0A452DKT8_CAPHI;A0A452DKV3_CAPHI;A0A452DLF5_CAPHI	MTR						190313
YIIEDTEEAR		2	0	False	False	1.13805	A0A452DKT8;A0A452DKV3;A0A452DLF5	Methionine synthase	A0A452DKT8;A0A452DKV3;A0A452DLF5	A0A452DKT8_CAPHI;A0A452DKV3_CAPHI;A0A452DLF5_CAPHI	MTR						536718		853626									859497
VSGGLSNLSFSFR		2	0	True	False	1.13805	A0A452DKT8;A0A452DKV3;A0A452DLF5	Methionine synthase	A0A452DKT8;A0A452DKV3;A0A452DLF5	A0A452DKT8_CAPHI;A0A452DKV3_CAPHI;A0A452DLF5_CAPHI	MTR			358180
NITFDELVEAYK		2	0	False	False	1.13805	A0A452DKT8;A0A452DKV3;A0A452DLF5	Methionine synthase	A0A452DKT8;A0A452DKV3;A0A452DLF5	A0A452DKT8_CAPHI;A0A452DKV3_CAPHI;A0A452DLF5_CAPHI	MTR																						118652
IFDDKTVGEEAK		2	1	False	False	1.13805	A0A452DKT8;A0A452DKV3;A0A452DLF5	Methionine synthase	A0A452DKT8;A0A452DKV3;A0A452DLF5	A0A452DKT8_CAPHI;A0A452DKV3_CAPHI;A0A452DLF5_CAPHI	MTR	74870
SEVLQPGAEVTTDDR		2	0	False	False	1.14596	A0A452DKT9	Uncharacterized protein	A0A452DKT9	A0A452DKT9_CAPHI	SEC24C	2.99921e+06	1725724	2783048	2596452	2.86152e+06	2973756	3430103	2.7413e+06	2.22221e+06	2647941	1730764	3140872	2.42543e+06	3.00598e+06	2992332	1.45557e+06	2.76801e+06	1.87463e+06	2.38983e+06	4788603	3.1291e+06	3.40047e+06	2.71101e+06	2836063
TLFQPQSGAYQTLAK		2	0	False	False	1.14596	A0A452DKT9	Uncharacterized protein	A0A452DKT9	A0A452DKT9_CAPHI	SEC24C	1796573	1.82711e+06	1.61973e+06	1512713	1.63168e+06	1.87538e+06	1.75555e+06	1.36851e+06	1.21028e+06	1.82871e+06	1.73688e+06	1.73451e+06	1848670	1.81416e+06	2.07482e+06	1.82067e+06	1.83937e+06	1.16972e+06	1.82478e+06	2391737	2.16882e+06	2.36596e+06	2.08983e+06	2.03888e+06
SPIENTTEPPAVR		2	0	False	False	1.14596	A0A452DKT9	Uncharacterized protein	A0A452DKT9	A0A452DKT9_CAPHI	SEC24C	1.44866e+06	1.29268e+06	1.43331e+06	1.82093e+06	1598057	1.89987e+06	2016052	1.74951e+06	1.18357e+06	1.18009e+06	1.06456e+06	1.54015e+06	1.42768e+06	1.42769e+06	1.0094e+06	2.05136e+06	1.88834e+06	1.36535e+06	1.85171e+06	2.05653e+06	1.60755e+06	1.67277e+06	1.36219e+06	1.43413e+06
GQVPPLVTTNFLVK		2	0	False	False	1.14596	A0A452DKT9	Uncharacterized protein	A0A452DKT9	A0A452DKT9_CAPHI	SEC24C	1.18857e+06	1.07097e+06	824828	1.34231e+06	1.05257e+06	1.44728e+06	1.53886e+06	1.09924e+06	712368	898342	418503	825070	700798	875368	1.08232e+06	882152	1.45412e+06	970451	1.15287e+06	1.36012e+06	1.01524e+06	1.15168e+06	1078644	1.25067e+06
LPPEEASPYVVDHGESGPLR		3	0	False	False	1.14596	A0A452DKT9	Uncharacterized protein	A0A452DKT9	A0A452DKT9_CAPHI	SEC24C	962295	1.36006e+06	795692	1.03636e+06	583989	750039	987022	666786	764524	1.21653e+06	706080	448069	389813	711259	274196	306522	1.4285e+06	403822	1.55467e+06	1.46399e+06	790638	353779	613037	1289593
SLLDFLPR		2	0	False	False	1.14596	A0A452DKT9	Uncharacterized protein	A0A452DKT9	A0A452DKT9_CAPHI	SEC24C	500162	252606	1.52546e+06	384264	683208	307589	186107	190721	434621	372113	339576	318023	565856	608162	434878	1.16628e+06	310521	737740	590270	651431	524547	526540	467129	420676
YACFQVENDQER	C3(Carbamidomethyl)	2	1	False	False	1.14596	A0A452DKT9	Uncharacterized protein	A0A452DKT9	A0A452DKT9_CAPHI	SEC24C	360174	426151	209658	309049	264366	360185	453347	454651	240741	224588	295305	210868	158014	237767	331122	182340	379834	302218	358175	601600	266995	334602	377626	352668
GSEPFVTGVR		2	0	False	False	1.14596	A0A452DKT9	Uncharacterized protein	A0A452DKT9	A0A452DKT9_CAPHI	SEC24C	2.05925e+06	1.64687e+06	1.81628e+06	1.20709e+06	2.32531e+06	1.31804e+06	1.52378e+06	1.59032e+06	991018	1.42556e+06		1.28751e+06	1.6052e+06	1984567	1.88258e+06	1.94271e+06	1.94632e+06	1.23914e+06	2.06119e+06	3652450	1510993	1.68807e+06	1.23421e+06	1.70021e+06
NCETDTLINYMAK	C2(Carbamidomethyl)	2	1	False	False	1.14596	A0A452DKT9	Uncharacterized protein	A0A452DKT9	A0A452DKT9_CAPHI	SEC24C	285528	329501	266913	333801	332639	451792	475569	414119	407892	350744	590622	332816	498007	438509	346611	320818	527347		423012	436453	405274	363928	364623	431187
EGGAEESAIR		2	0	False	False	1.14596	A0A452DKT9	Uncharacterized protein	A0A452DKT9	A0A452DKT9_CAPHI	SEC24C	1.71047e+06		577027		880840	832813	1.86599e+06	10459477	788982	902695		1.2074e+06	2.95387e+06	737330	1.10746e+06	900559	477654	726492		883901	872474	1.1299e+06	921307	7577660
VGFVTYNK		2	0	False	False	1.14596	A0A452DKT9	Uncharacterized protein	A0A452DKT9	A0A452DKT9_CAPHI	SEC24C	547687	768915	602817		747027		726377	684139				300313	304345	494807	484262	812206	754208			726231	527286	583765	538020	718273
TVTVEFK		2	0	False	False	1.14596	A0A452DKT9	Uncharacterized protein	A0A452DKT9	A0A452DKT9_CAPHI	SEC24C	802248		516652	850082	5995776	382401	672687	4.09385e+06		733592		2.15963e+06		5198151		783787		10987035	16656648	600522		3.9636e+06	817295
VVGFDAVMR		2	0	False	False	1.14596	A0A452DKT9	Uncharacterized protein	A0A452DKT9	A0A452DKT9_CAPHI	SEC24C		1807014	1.36224e+06	1.44462e+06	2441295	1.82641e+06	2.65371e+06	1.90303e+06			1.41526e+06	1.72736e+06	1.495e+06	1.58733e+06		1.64847e+06	2068189	1.72109e+06	1.92983e+06	2.01987e+06	1.66986e+06	2145974	1973627	1878751
VVGFDAVMR	M8(Oxidation)	2	0	False	False	1.14596	A0A452DKT9	Uncharacterized protein	A0A452DKT9	A0A452DKT9_CAPHI	SEC24C												1.13632e+06							1.09053e+06		832416			954023
RLDPDAIPSPIQVIEDDRNNR		4	2	False	False	1.14596	A0A452DKT9	Uncharacterized protein	A0A452DKT9	A0A452DKT9_CAPHI	SEC24C	620918	1.23549e+06	2.74461e+06	1.34236e+06	575228	1.65047e+06	1.31118e+06	2225861			324543	590493		1.2549e+06	689610	3.56198e+06	2.38739e+06	1.20928e+06	248832	1599417	581619		889259	1.27807e+06
RLDPDAIPSPIQVIEDDRNNR		3	2	False	False	1.14596	A0A452DKT9	Uncharacterized protein	A0A452DKT9	A0A452DKT9_CAPHI	SEC24C	451530					272578		172651								578643				1.06429e+06
QAQVPLAAVIKPLAR		3	0	False	False	1.14596	A0A452DKT9	Uncharacterized protein	A0A452DKT9	A0A452DKT9_CAPHI	SEC24C	753164	545196	475899	130020	569143	482377	539949	774090	196760	371770	325413	751691	615261	491963	278614	522616	805996	147360	638581	684304	664520	698600	493881	625748
QAQVPLAAVIKPLAR		2	0	False	False	1.14596	A0A452DKT9	Uncharacterized protein	A0A452DKT9	A0A452DKT9_CAPHI	SEC24C																644724
HFLVEDK		2	0	False	False	1.14596	A0A452DKT9	Uncharacterized protein	A0A452DKT9	A0A452DKT9_CAPHI	SEC24C			1.57203e+06			1.51936e+06	1.55212e+06	1.50658e+06									1.75388e+06
LINTDKEK		2	1	False	False	1.14596	A0A452DKT9	Uncharacterized protein	A0A452DKT9	A0A452DKT9_CAPHI	SEC24C													322449			9425857								3.7781e+06
ETETVFAPVIQAGMEALK	M14(Oxidation)	3	0	False	False	1.14596	A0A452DKT9	Uncharacterized protein	A0A452DKT9	A0A452DKT9_CAPHI	SEC24C					100131										138490
ETETVFAPVIQAGMEALK	M14(Oxidation)	2	0	False	False	1.14596	A0A452DKT9	Uncharacterized protein	A0A452DKT9	A0A452DKT9_CAPHI	SEC24C				79077.4		135075
VLHFYNVK		2	0	False	False	1.14596	A0A452DKT9	Uncharacterized protein	A0A452DKT9	A0A452DKT9_CAPHI	SEC24C			315921																	98563.7
DYLIDGSR		2	0	True	False	1.14609	A0A452DKU9;A0A452DLF4	Metavinculin	A0A452DKU9;A0A452DLF4	A0A452DKU9_CAPHI;A0A452DLF4_CAPHI	VCL	10190991	6.2479e+06	10904196	25693998	16524207	9939918	36183012	11373000	19416844	12707052	16337081	15986580	12580007	12196410	15500940	9992346	12378544	17756626	10045014	7.52225e+06	22819476	11552366	11712111	10401469
DYLIDGSR		1	0	True	False	1.14609	A0A452DKU9;A0A452DLF4	Metavinculin	A0A452DKU9;A0A452DLF4	A0A452DKU9_CAPHI;A0A452DLF4_CAPHI	VCL	5019665	4.25314e+06	5473661	8608754	8047345	1.47118e+06	5.65442e+06	2.87517e+06	10195884	7196924	7590592	7388708	5.2414e+06	5.39567e+06	7.1158e+06	6630403	2.827e+06	10872315	6.76972e+06	4.04498e+06	6958941	6.44393e+06	6.49028e+06	6.21133e+06
AVAGNISDPGLQK		2	0	True	False	1.14609	A0A452DKU9;A0A452DLF4	Metavinculin	A0A452DKU9;A0A452DLF4	A0A452DKU9_CAPHI;A0A452DLF4_CAPHI	VCL	12535949	15752510	7905072	40905596	20492262	11168256	42005892	16379589	27331400	19110348	25057516	24326510	15525390	14123668	13881296	17437104	18993116	25065708	28178284	9353488	21887952	19050132	20378260	23595648
GVGQAAIR		2	0	True	False	1.14609	A0A452DKU9;A0A452DLF4	Metavinculin	A0A452DKU9;A0A452DLF4	A0A452DKU9_CAPHI;A0A452DLF4_CAPHI	VCL	14530464	12700474	11843719	28451318	12498176	7.79183e+06	28257420	15122824	20506664	19364958	27533274	25528472	12910184	15421181	16490249	14106084	11763871	22096750	21411774	11226892	14935822	16041983	12776504	19693362
GVGQAAIR		1	0	True	False	1.14609	A0A452DKU9;A0A452DLF4	Metavinculin	A0A452DKU9;A0A452DLF4	A0A452DKU9_CAPHI;A0A452DLF4_CAPHI	VCL	176796	178441	206240	287691	277525	75801.9	237506	122816	321887	249417	221874	212835	186049	211451	193648	282292	120384	354651	307363	235912	200221	214919	219218	233645
SFLDSGYR		2	0	True	False	1.14609	A0A452DKU9;A0A452DLF4	Metavinculin	A0A452DKU9;A0A452DLF4	A0A452DKU9_CAPHI;A0A452DLF4_CAPHI	VCL	11675210	11566669	7.57415e+06	25695750	15330138	6.36265e+06	25479278	15580538	18873568	12364983	16893348	23100772	14147239	9371345	11897317	6.0927e+06	11796133	16299172	18906996	8.06182e+06	9158428	8693908	15515486	11899726
SFLDSGYR		1	0	True	False	1.14609	A0A452DKU9;A0A452DLF4	Metavinculin	A0A452DKU9;A0A452DLF4	A0A452DKU9_CAPHI;A0A452DLF4_CAPHI	VCL	2.24936e+06	2.25239e+06	2.06842e+06	3.72939e+06	4049566	1271707	2.45605e+06	1.13014e+06	3698048	2.91365e+06	3.16968e+06	3296424	1.53639e+06	2.13628e+06	2.60207e+06	2.24233e+06	1.56059e+06	4579308	3.6989e+06	2.21699e+06	2.19604e+06	2.47465e+06	2.73027e+06	2.57834e+06
IPTISTQLK		2	0	True	False	1.14609	A0A452DKU9;A0A452DLF4	Metavinculin	A0A452DKU9;A0A452DLF4	A0A452DKU9_CAPHI;A0A452DLF4_CAPHI	VCL	8837998	8398671	8122872	20951910	14232411	6016969	22847256	8.20097e+06	15201881	14448700	19496830	14997368	12975945	15198141	11927832	11351742	11485811	19613372	14647703	9261326	14423286	15389558	9766813	11319036
IPTISTQLK		1	0	True	False	1.14609	A0A452DKU9;A0A452DLF4	Metavinculin	A0A452DKU9;A0A452DLF4	A0A452DKU9_CAPHI;A0A452DLF4_CAPHI	VCL	1.46543e+06	1667823	1.7746e+06	2307503	2.146e+06	447596	1592935	702871	3157954	2.23488e+06	2.01618e+06	1.81789e+06	1064520	1.39149e+06	1.43024e+06	2.35176e+06	650590	3460148	2.29572e+06	1.73001e+06	1.91785e+06	1.82994e+06	2.04319e+06	1847469
ALASQLQDSLK		2	0	True	False	1.14609	A0A452DKU9;A0A452DLF4	Metavinculin	A0A452DKU9;A0A452DLF4	A0A452DKU9_CAPHI;A0A452DLF4_CAPHI	VCL	8.32495e+06	12950266	9281589	25706692	13250310	7.16781e+06	21210982	13443240	15371189	15868775	20764572	8.11767e+06	10155728	5413119	8748441	15637951	11814657	24790130	20039526	10728879	12805547	9678849	15523865	16077251
ALASQLQDSLK		1	0	True	False	1.14609	A0A452DKU9;A0A452DLF4	Metavinculin	A0A452DKU9;A0A452DLF4	A0A452DKU9_CAPHI;A0A452DLF4_CAPHI	VCL	342422	388511	507720	644969	728274	76056.4	364728	112880	899193	566154	831246	498696	502558	571993	619694	782822	333896	1.05121e+06	604397	524657	475483	455394	510921	481910
TNLLQVCER	C7(Carbamidomethyl)	2	1	True	False	1.14609	A0A452DKU9;A0A452DLF4	Metavinculin	A0A452DKU9;A0A452DLF4	A0A452DKU9_CAPHI;A0A452DLF4_CAPHI	VCL	12341319	8949689	6.64314e+06	17491614	11537635	7346004	31055176	17886304	15654619	15384923	17593128	12228034	11123253	8606407	8371920	11091115	15104642	18299664	19450574	7.71345e+06	10158578	11397672	13306949	13665377
ALIQCAK	C5(Carbamidomethyl)	2	1	True	False	1.14609	A0A452DKU9;A0A452DLF4	Metavinculin	A0A452DKU9;A0A452DLF4	A0A452DKU9_CAPHI;A0A452DLF4_CAPHI	VCL	6.93387e+06	8876689	4852226	16990392	10153764	5.74133e+06	18526340	11149010	12605671	10269628	19306394	10446675	6.59082e+06	8895417	7.03275e+06	11671488	8976453	14203127	14969557	8591052	9911107	9886298	8814873	12133581
ALIQCAK	C5(Carbamidomethyl)	1	1	True	False	1.14609	A0A452DKU9;A0A452DLF4	Metavinculin	A0A452DKU9;A0A452DLF4	A0A452DKU9_CAPHI;A0A452DLF4_CAPHI	VCL	1.66675e+06	1803137	1.75844e+06	3002678	2602047	691036	2.45218e+06	967643	3.30763e+06	2.40335e+06	2.09591e+06	2159772	1.31847e+06	1.82284e+06	1837327	2863555	1.25416e+06	3.30723e+06	2.79474e+06	2.25792e+06	1.6672e+06	1.9286e+06	2.08633e+06	2216469
ELTPQVVSAAR		2	0	True	False	1.14609	A0A452DKU9;A0A452DLF4	Metavinculin	A0A452DKU9;A0A452DLF4	A0A452DKU9_CAPHI;A0A452DLF4_CAPHI	VCL	7.2776e+06	9012831	6.75102e+06	19788488	12518081	5.63282e+06	21792618	8964682	15284750	15470034	20549634	12653282	10004113	7572953	9382751	12578896	7.75805e+06	14957694	18079158	8823923	14065002	9744505	17633704	17335046
VDQLTAQLADLAAR		2	0	True	False	1.14609	A0A452DKU9;A0A452DLF4	Metavinculin	A0A452DKU9;A0A452DLF4	A0A452DKU9_CAPHI;A0A452DLF4_CAPHI	VCL	5395469	6.38237e+06	6529612	11718648	8.24186e+06	3298293	16516954	6634289	11921306	10366524	13692956	9847478	7639278	8112558	10376975	7.98842e+06	4276699	11041309	11116799	4.65394e+06	12456294	10889179	13172758	12494348
VDQLTAQLADLAAR		3	0	True	False	1.14609	A0A452DKU9;A0A452DLF4	Metavinculin	A0A452DKU9;A0A452DLF4	A0A452DKU9_CAPHI;A0A452DLF4_CAPHI	VCL	1317646	1.30203e+06	1.61447e+06	2.39849e+06	1.788e+06	548226	1.3995e+06	682492	2358804	2.10141e+06	2388481	2.31336e+06	1.4409e+06	1.71408e+06	1.07868e+06	1.87396e+06	821443	1.79964e+06	2.11059e+06	1.01485e+06	2.47801e+06	2.40977e+06	2.50529e+06	3.0401e+06
GNDIIAAAK		2	0	True	False	1.14609	A0A452DKU9;A0A452DLF4	Metavinculin	A0A452DKU9;A0A452DLF4	A0A452DKU9_CAPHI;A0A452DLF4_CAPHI	VCL	4.15074e+06	5909657	3.98867e+06	8058544	2.50782e+06	3832393	12020442	7044159	11730926	8846632	9476920	8.2293e+06	7.50509e+06	3.87708e+06	5196002	5257256	6.27015e+06	9892279	9699070	5.28909e+06	2.58143e+06	1.88841e+06	6.82488e+06	6161442
GNDIIAAAK		1	0	True	False	1.14609	A0A452DKU9;A0A452DLF4	Metavinculin	A0A452DKU9;A0A452DLF4	A0A452DKU9_CAPHI;A0A452DLF4_CAPHI	VCL	3302326	3.64693e+06	3.54984e+06	5.43416e+06	6003031	1.23789e+06	4237026	1.75978e+06	7.15308e+06	4.74639e+06	4.46384e+06	4106705	3.05079e+06	2829296	3.72084e+06	4542785	1.85876e+06	6.43433e+06	5125771	3.7533e+06	3.94294e+06	3975984	4.2747e+06	3.80382e+06
WIDNPTVDDR		2	0	True	False	1.14609	A0A452DKU9;A0A452DLF4	Metavinculin	A0A452DKU9;A0A452DLF4	A0A452DKU9_CAPHI;A0A452DLF4_CAPHI	VCL	4.0793e+06	4.26027e+06	5.64107e+06	17097872	8837310	7565876	27786372	15538847	13306388	5.9827e+06	15853550	10742447	5.44144e+06	8012538	7460499	5494770	10358414	12094630	11661160	5258377	6.58767e+06	11294697	8.08308e+06	9259571
LLAVAATAPPDAPNREEVFDER		3	1	True	False	1.14609	A0A452DKU9;A0A452DLF4	Metavinculin	A0A452DKU9;A0A452DLF4	A0A452DKU9_CAPHI;A0A452DLF4_CAPHI	VCL	7.01956e+06	7185765	7307924	14237062	7711607	4976168	17699224	10801557	9963041	4508714	11695967	8488879	6013337	7390741	8091816	8498587	8520395	12317862	13627040	7.81561e+06	6915216	6739911	7464272	9738129
LLAVAATAPPDAPNREEVFDER		2	1	True	False	1.14609	A0A452DKU9;A0A452DLF4	Metavinculin	A0A452DKU9;A0A452DLF4	A0A452DKU9_CAPHI;A0A452DLF4_CAPHI	VCL	446167	393692	665356	859366	834947	217827	749810	77816.1	1.00348e+06	784636	742656	575089	390584	646552	620930	375597	193028	990406	692737	665554	625233	690575	682434	617508
LLAVAATAPPDAPNREEVFDER		4	1	True	False	1.14609	A0A452DKU9;A0A452DLF4	Metavinculin	A0A452DKU9;A0A452DLF4	A0A452DKU9_CAPHI;A0A452DLF4_CAPHI	VCL	112588	154414	111214	477427	125388	85838.2	651368	126554	355183	262333	441435	219456		148573	107850	125686	195359	301090	301047	127735	234148	154166	196475	220519
ALASIDSK		2	0	True	False	1.14609	A0A452DKU9;A0A452DLF4	Metavinculin	A0A452DKU9;A0A452DLF4	A0A452DKU9_CAPHI;A0A452DLF4_CAPHI	VCL	2923575	1.33052e+06	2243311	6218161	3.10164e+06	2791266	12170869	5.0358e+06	6.2594e+06	3.78877e+06	5.25489e+06	6.84887e+06	4.58284e+06	3818932	4108108	1.64164e+06	4227699	7.37142e+06	5023182	1.84508e+06	3957972	5.63666e+06	3.69395e+06	2971652
ALASIDSK		1	0	True	False	1.14609	A0A452DKU9;A0A452DLF4	Metavinculin	A0A452DKU9;A0A452DLF4	A0A452DKU9_CAPHI;A0A452DLF4_CAPHI	VCL	2.34825e+06	2.07017e+06	3.31243e+06	4198075	4072480	736668	3.19632e+06	1.16383e+06	5752846	3213293	3.22464e+06	3145568	1617707	2.92538e+06	2.95925e+06	2858441	1.67722e+06	5220305	3086464	2.88295e+06	2.88797e+06	3.17059e+06	3.21578e+06	2.93585e+06
ASDEVTR		2	0	True	False	1.14609	A0A452DKU9;A0A452DLF4	Metavinculin	A0A452DKU9;A0A452DLF4	A0A452DKU9_CAPHI;A0A452DLF4_CAPHI	VCL	4614676	4665661	4411629	7383899	3.91123e+06	7688771	13133757	4.11303e+06	7605911	5.95783e+06	8482674	6595612	12588213	4512395	5119082	3.42108e+06	7.56196e+06	4955911	7576201	3.98832e+06	6.88536e+06	4.59438e+06	5.24327e+06	5.77016e+06
ASDEVTR		1	0	True	False	1.14609	A0A452DKU9;A0A452DLF4	Metavinculin	A0A452DKU9;A0A452DLF4	A0A452DKU9_CAPHI;A0A452DLF4_CAPHI	VCL	406285	336260	280741	1.24266e+06	345747	392210	1.36768e+06	641048	1.06185e+06	574733	1.06713e+06	779440	727532	341862	391806	305624	690044	666911	1.01042e+06	283141	565069	394278	469005	534345
NQGIEEALK		1	0	True	False	1.14609	A0A452DKU9;A0A452DLF4	Metavinculin	A0A452DKU9;A0A452DLF4	A0A452DKU9_CAPHI;A0A452DLF4_CAPHI	VCL	1.87176e+06	1.92325e+06	2.21386e+06	3.3016e+06	3614678	486348	2.07902e+06	736660	4223069	2929133	2151178	2.30513e+06	1.45846e+06	2.16435e+06	2.08532e+06	1.99475e+06	921833	4196957	3.03936e+06	2.18625e+06	2.15759e+06	2208071	2.53342e+06	2.32915e+06
NQGIEEALK		2	0	True	False	1.14609	A0A452DKU9;A0A452DLF4	Metavinculin	A0A452DKU9;A0A452DLF4	A0A452DKU9_CAPHI;A0A452DLF4_CAPHI	VCL	2.57778e+06	2.99541e+06	2.65197e+06	6953341	5.87548e+06	2.30595e+06	7909777	5.31984e+06	7.82074e+06	4.36178e+06	7766065	5305329	4.48428e+06	3.65162e+06	2.95232e+06	2.72458e+06	3.66134e+06	4438881	4940227	2666399	4.7148e+06		4867521	5038339
STVEGIQASVK		2	0	True	False	1.14609	A0A452DKU9;A0A452DLF4	Metavinculin	A0A452DKU9;A0A452DLF4	A0A452DKU9_CAPHI;A0A452DLF4_CAPHI	VCL	3.81579e+06	3035576	3.89779e+06	8.14869e+06	4.16282e+06	3540579	13007032	6109457	5.3402e+06	5.35085e+06	8609358	6494999	3.04411e+06	4385635	5.7315e+06	4.12604e+06	5033041	6.57037e+06	4.89724e+06	3.33641e+06	4.62154e+06	7530583	6.53885e+06	6.50037e+06
STVEGIQASVK		1	0	True	False	1.14609	A0A452DKU9;A0A452DLF4	Metavinculin	A0A452DKU9;A0A452DLF4	A0A452DKU9_CAPHI;A0A452DLF4_CAPHI	VCL	466538	491553	568493	771865	826257	129551	432220	104817	952431	684200	511165	489160	185206	504234	562985	805865	220570	797678	688142	592043	507465	587804	581476	617142
SLGEISALTSK		2	0	True	False	1.14609	A0A452DKU9;A0A452DLF4	Metavinculin	A0A452DKU9;A0A452DLF4	A0A452DKU9_CAPHI;A0A452DLF4_CAPHI	VCL	3.67007e+06	4776837	3.6509e+06	7.34687e+06	5.8914e+06	2.2955e+06	10673555	4690466	6.35653e+06	5.03578e+06	7956995	5.69442e+06	5.1698e+06	3.61192e+06	4.74212e+06	4.52223e+06	4.08704e+06	5972315	5.06506e+06	3.50836e+06	5951023	6.12048e+06	6.77643e+06	7.72435e+06
SLGEISALTSK		1	0	True	False	1.14609	A0A452DKU9;A0A452DLF4	Metavinculin	A0A452DKU9;A0A452DLF4	A0A452DKU9_CAPHI;A0A452DLF4_CAPHI	VCL	321192	387598	708526	649603	818658	76898.6	368542	110475	949694	707018	747548	530110	247273	448069	491025	710417	158900	685553	527152	493182	616246	733145	566762	488059
VLQLTSWDEDAWASK		2	0	True	False	1.14609	A0A452DKU9;A0A452DLF4	Metavinculin	A0A452DKU9;A0A452DLF4	A0A452DKU9_CAPHI;A0A452DLF4_CAPHI	VCL	5047641	3.87836e+06	4679624	7067250	6.25852e+06	2.64357e+06	7023609	3331788	11052046	6794037	8.17208e+06	6742684	4.54855e+06	5112314	5801045	6019792	2.83222e+06	7.98506e+06	6590070	4.50094e+06	5.73054e+06	5.94312e+06	5.49896e+06	5.21098e+06
AIPDLTAPVAAVQAAVSNLVR		3	0	True	False	1.14609	A0A452DKU9;A0A452DLF4	Metavinculin	A0A452DKU9;A0A452DLF4	A0A452DKU9_CAPHI;A0A452DLF4_CAPHI	VCL	1.96006e+06	2.95533e+06	2.94914e+06	209565	2294653	1.26254e+06	4.09474e+06	2.07393e+06	3.0305e+06	3017527	4816324	3.50027e+06	1.12944e+06	2.54962e+06	3486232	3367695	2.14297e+06	8345686	3.956e+06	2.56453e+06	5014154	3.30537e+06	4.4841e+06	4.91682e+06
AIPDLTAPVAAVQAAVSNLVR		2	0	True	False	1.14609	A0A452DKU9;A0A452DLF4	Metavinculin	A0A452DKU9;A0A452DLF4	A0A452DKU9_CAPHI;A0A452DLF4_CAPHI	VCL	1.673e+06	1997132	871973	2.47949e+06	1699837	1.76092e+06	6.80458e+06	1.67453e+06	2.92098e+06	2.74354e+06	4.09148e+06	1.10552e+06	2.398e+06	2530324	2.09046e+06	1.99239e+06	1.34536e+06	4042917	2.4221e+06	1.73262e+06	1.61535e+06	4083351	3264066	3.26549e+06
GWLRDPNASPGDAGEQAIR		3	1	True	False	1.14609	A0A452DKU9;A0A452DLF4	Metavinculin	A0A452DKU9;A0A452DLF4	A0A452DKU9_CAPHI;A0A452DLF4_CAPHI	VCL	2.81648e+06	2506507	2.42959e+06	5.09186e+06	3.40752e+06	1.94699e+06	9183472	3771273	3.59591e+06	1.65218e+06	4.83333e+06	3.71832e+06	2.56125e+06	3.61929e+06	3.00327e+06	4402279	3.68759e+06	2.38348e+06	3.89382e+06	2.57334e+06	2.65918e+06	2.24265e+06	3.32353e+06	3.66678e+06
GWLRDPNASPGDAGEQAIR		2	1	True	False	1.14609	A0A452DKU9;A0A452DLF4	Metavinculin	A0A452DKU9;A0A452DLF4	A0A452DKU9_CAPHI;A0A452DLF4_CAPHI	VCL	1.73693e+06	1.61894e+06	2.29339e+06	2.91874e+06	2.75687e+06	838217	3.29148e+06	915450	3.81737e+06	1.99324e+06	3471742	2.86222e+06	1569755	2.25007e+06	2.06311e+06	3.56164e+06	892571	2.65268e+06	2211095	2.09863e+06	1.98084e+06	2.05802e+06	2138864	1.92507e+06
QILDEAGK		2	0	True	False	1.14609	A0A452DKU9;A0A452DLF4	Metavinculin	A0A452DKU9;A0A452DLF4	A0A452DKU9_CAPHI;A0A452DLF4_CAPHI	VCL	2163560	2.58888e+06	2.74178e+06	8.36814e+06	3.29819e+06	2.23506e+06	10405221	4416391	6001982	2.53325e+06	10178550	4455177	3192647	3925129	3.30474e+06	4.64281e+06	4.90786e+06	4.75401e+06	4976554	3253797	3.48233e+06	4149983	5068195	4317860
QILDEAGK		1	0	True	False	1.14609	A0A452DKU9;A0A452DLF4	Metavinculin	A0A452DKU9;A0A452DLF4	A0A452DKU9_CAPHI;A0A452DLF4_CAPHI	VCL	810476	801318	1.01327e+06	1.63425e+06	1.27472e+06	256088	1.3432e+06	414517	2.40241e+06	1.03737e+06	1.51404e+06	1.33637e+06	686045	1.15875e+06	1.20873e+06	1.25992e+06	552625	1.03655e+06	1.22556e+06	974582	1.22901e+06	1.29748e+06	1.14306e+06	1.13799e+06
KIDAAQNWLADPNGGPEGEEQIR		3	1	True	False	1.14609	A0A452DKU9;A0A452DLF4	Metavinculin	A0A452DKU9;A0A452DLF4	A0A452DKU9_CAPHI;A0A452DLF4_CAPHI	VCL	2.70667e+06	2.51426e+06	2.76666e+06	5068468	2.90398e+06	1.52075e+06	5390349	2.28779e+06	4581791	4.38195e+06	5136435	4.23772e+06	3719194	3.40316e+06	3.58343e+06	3.25705e+06	2.0157e+06	4.43285e+06	2.59545e+06	2177137	3.97728e+06	4915429	4048955	3718277
KIDAAQNWLADPNGGPEGEEQIR		2	1	True	False	1.14609	A0A452DKU9;A0A452DLF4	Metavinculin	A0A452DKU9;A0A452DLF4	A0A452DKU9_CAPHI;A0A452DLF4_CAPHI	VCL	1.16908e+06	1.13387e+06	2.19457e+06	1.64076e+06	2.04594e+06	619301	1.70798e+06	505494	2.18348e+06	1.99685e+06	1.7765e+06	2.16061e+06	1.64152e+06	2.1707e+06	1.8121e+06	2.94421e+06	548190	1.70693e+06	1.60268e+06	1727767	1.60511e+06	2.34771e+06	1.69518e+06	1.52933e+06
AASDELSK		2	0	True	False	1.14609	A0A452DKU9;A0A452DLF4	Metavinculin	A0A452DKU9;A0A452DLF4	A0A452DKU9_CAPHI;A0A452DLF4_CAPHI	VCL	2012485	1.42226e+06	788774	4.15768e+06	2286770	3.67612e+06	8950486	6.27508e+06	2.85393e+06	2.0155e+06	3337750	2.43721e+06	4260354	1.09024e+06	1.15903e+06	1.41904e+06	5042120	1.80347e+06	3.81684e+06	2008905	1469410	3158809	1.72524e+06	1.49448e+06
AASDELSK		1	0	True	False	1.14609	A0A452DKU9;A0A452DLF4	Metavinculin	A0A452DKU9;A0A452DLF4	A0A452DKU9_CAPHI;A0A452DLF4_CAPHI	VCL	1.14191e+06	1.03601e+06	710259	2.42596e+06	1487376	477713	2.25957e+06	728337	2.03452e+06	1.61728e+06	2.03732e+06	1.6387e+06	1.07007e+06	900529	1.15003e+06	1412669	853845	1755084	2.04102e+06	1185785	1516025	1.681e+06	1.41516e+06	1.1904e+06
SLLDASEEAIKK		3	1	True	False	1.14609	A0A452DKU9;A0A452DLF4	Metavinculin	A0A452DKU9;A0A452DLF4	A0A452DKU9_CAPHI;A0A452DLF4_CAPHI	VCL	1.77152e+06	1.86651e+06	1289679	3.60208e+06	2.90648e+06	935716	5403237	2737959	2.07665e+06	1886599	2.75749e+06	3173994	2.31973e+06	1.98467e+06	2294813	2.04912e+06	2.11952e+06	2.04277e+06	3058835	1.92493e+06	2.07828e+06	2334956	2376681	2.28203e+06
SLLDASEEAIKK		2	1	True	False	1.14609	A0A452DKU9;A0A452DLF4	Metavinculin	A0A452DKU9;A0A452DLF4	A0A452DKU9_CAPHI;A0A452DLF4_CAPHI	VCL	1476601	1.73771e+06	826200	3.54445e+06	1.99702e+06	683887	4.54749e+06	1.89234e+06	2.04028e+06	1.77338e+06	2.00495e+06	1.87486e+06	1371842	1.17832e+06	1.46376e+06	1.65041e+06	1.4254e+06	2046110	2504778	1163783	1298328	1.53484e+06	2516412	2.24986e+06
VGELCAGK	C5(Carbamidomethyl)	2	1	True	False	1.14609	A0A452DKU9;A0A452DLF4	Metavinculin	A0A452DKU9;A0A452DLF4	A0A452DKU9_CAPHI;A0A452DLF4_CAPHI	VCL	2531229	1.83407e+06	1.43161e+06	5070712	2.02737e+06	1.43775e+06	9543938	3.37458e+06	3.88564e+06	3.56331e+06	6.02996e+06	4.53658e+06	2.42539e+06	2.66486e+06	2.56084e+06	1.87828e+06	2512226	3.75401e+06	2.71903e+06	1.37147e+06	2.81578e+06	3.38223e+06	2.09818e+06	3804030
VGELCAGK	C5(Carbamidomethyl)	1	1	True	False	1.14609	A0A452DKU9;A0A452DLF4	Metavinculin	A0A452DKU9;A0A452DLF4	A0A452DKU9_CAPHI;A0A452DLF4_CAPHI	VCL	750495	662028	718757	1.31573e+06	978094	361407	1.358e+06	371749	1.43995e+06	935911	1322901	1.18294e+06	602670	802907	846488	956422		1.30765e+06	951789	712665	868518	942010	917553	1.06583e+06
EILGTCK	C6(Carbamidomethyl)	2	1	True	False	1.14609	A0A452DKU9;A0A452DLF4	Metavinculin	A0A452DKU9;A0A452DLF4	A0A452DKU9_CAPHI;A0A452DLF4_CAPHI	VCL	1.82913e+06	1.10989e+06	1.38875e+06	3.16432e+06	1.98187e+06	1.48012e+06	9149112	2.76028e+06	3.65053e+06	1.74145e+06	3.63007e+06	3.72423e+06	2.18525e+06	2.29664e+06	3.0899e+06	1.36551e+06	2.43841e+06	3.84898e+06	2.48792e+06	1279801	2.24672e+06	2.65861e+06	2.76429e+06	2261027
EILGTCK	C6(Carbamidomethyl)	1	1	True	False	1.14609	A0A452DKU9;A0A452DLF4	Metavinculin	A0A452DKU9;A0A452DLF4	A0A452DKU9_CAPHI;A0A452DLF4_CAPHI	VCL	866866	839922	908926	1607546	1272103	276173	1.25532e+06	319040	1.89697e+06	972023	1.46464e+06	1.29704e+06	551433	911289	926928	1.13101e+06	657871	1.8088e+06	1.22408e+06	906647	933756	1.16544e+06	1.16183e+06	1209405
ILGAVAK		1	0	True	False	1.14609	A0A452DKU9;A0A452DLF4	Metavinculin	A0A452DKU9;A0A452DLF4	A0A452DKU9_CAPHI;A0A452DLF4_CAPHI	VCL	2.98839e+06	3.14281e+06	2.59116e+06	6133092	5483490	1.43318e+06	5.2382e+06	2346505	3.95186e+06	4638981	3970212	4268179	2.17704e+06	2.52693e+06	3.32608e+06	3.63826e+06	3.04943e+06	6.36044e+06	3.75484e+06	3104495	2.48367e+06	3561797	3.18644e+06	3.91873e+06
QVATALQNLQTK		2	0	True	False	1.14609	A0A452DKU9;A0A452DLF4	Metavinculin	A0A452DKU9;A0A452DLF4	A0A452DKU9_CAPHI;A0A452DLF4_CAPHI	VCL	2.76684e+06	1.81774e+06	1.83799e+06	4.67754e+06	3895085	1.56593e+06	7.0974e+06	4.33667e+06	4247080	4105260	3.9564e+06	3491732	3.9575e+06	2438089	3.5415e+06	2.20842e+06	2882681	4.75514e+06	3.03504e+06	1.60018e+06	4.38168e+06	3319120	3728865	3714239
AAVHLEGK		1	0	True	False	1.14609	A0A452DKU9;A0A452DLF4	Metavinculin	A0A452DKU9;A0A452DLF4	A0A452DKU9_CAPHI;A0A452DLF4_CAPHI	VCL	1.44459e+06	1.50225e+06	1.9136e+06	2.49553e+06	2.82177e+06	264577	1.24437e+06	483285	2.85244e+06	2.15551e+06	2.20271e+06	2.00142e+06	1.13092e+06	1.8386e+06	1.90844e+06	2.7242e+06	482749	3.06056e+06	2.57279e+06	1.8117e+06	1.77031e+06	1.87738e+06	1.77863e+06	1.85264e+06
AAVHLEGK		2	0	True	False	1.14609	A0A452DKU9;A0A452DLF4	Metavinculin	A0A452DKU9;A0A452DLF4	A0A452DKU9_CAPHI;A0A452DLF4_CAPHI	VCL	1.05794e+06	764650	837946	1.4246e+06	1.16144e+06	944976	2.39153e+06	1.13473e+06	1.91169e+06	1.07691e+06	1.08376e+06	937727	780081	650681	652300	1.05343e+06	1.37165e+06	1.28801e+06	1.21652e+06	655810	1.00778e+06	960484	878169	930606
DPNASPGDAGEQAIR		2	0	True	False	1.14609	A0A452DKU9;A0A452DLF4	Metavinculin	A0A452DKU9;A0A452DLF4	A0A452DKU9_CAPHI;A0A452DLF4_CAPHI	VCL	1.21205e+06	587771	2345999	2.98762e+06	1.65729e+06	1.10746e+06	4.23216e+06	2525146	1.82751e+06	2219836	4157051	1.77172e+06	2.2874e+06	1.47929e+06	2.25972e+06	1.13497e+06	2.00999e+06	1881922	2.01087e+06	1.60421e+06	2.83338e+06	3.57707e+06	2.83739e+06	3.09935e+06
QDLLAQCDR	C7(Carbamidomethyl)	2	1	True	False	1.14609	A0A452DKU9;A0A452DLF4	Metavinculin	A0A452DKU9;A0A452DLF4	A0A452DKU9_CAPHI;A0A452DLF4_CAPHI	VCL	1.36813e+06	946469	1.01212e+06	1.85091e+06	1.81943e+06	780329	3.46169e+06	1.55489e+06	2756862	2.13524e+06	2241545	2.32281e+06	1.68569e+06	857600	1.86822e+06	778191	943719	1.27105e+06	2.02466e+06	473847	3.49279e+06	3.12871e+06	2.12321e+06	2.66754e+06
VGKETVQTTEDQILKR		3	2	True	False	1.14609	A0A452DKU9;A0A452DLF4	Metavinculin	A0A452DKU9;A0A452DLF4	A0A452DKU9_CAPHI;A0A452DLF4_CAPHI	VCL	666402	850838	298262	942218	738926	385184	1.46766e+06	857746	1479568	707198	966437	614707	244120	437974	743380	748408	556898	1.22281e+06	842319	815429	462522	482025	526329	406803
VGKETVQTTEDQILKR		4	2	True	False	1.14609	A0A452DKU9;A0A452DLF4	Metavinculin	A0A452DKU9;A0A452DLF4	A0A452DKU9_CAPHI;A0A452DLF4_CAPHI	VCL	474565	697692	207936	1.10741e+06	594711	365393	1.34493e+06	775783	1.35701e+06	425828	1.13344e+06	612262	266223	385254	661955	731239	571781	1.15697e+06	703685	643997	371343	457564	413938	314734
VGKETVQTTEDQILKR		2	2	True	False	1.14609	A0A452DKU9;A0A452DLF4	Metavinculin	A0A452DKU9;A0A452DLF4	A0A452DKU9_CAPHI;A0A452DLF4_CAPHI	VCL	195840	276839	196025	552892	437374	130710	406534	58655.1	585470	329966	413920	212945	139466	198705	277925	569681	228055	542496	203855	359816	161938		192622	211229
REVENSEDPK		2	1	True	False	1.14609	A0A452DKU9;A0A452DLF4	Metavinculin	A0A452DKU9;A0A452DLF4	A0A452DKU9_CAPHI;A0A452DLF4_CAPHI	VCL	302299	146598	189243	399924	393269	254613	961533	1.97446e+06	404290	357952	398911	223239	179625	199503	294088	206286	179475	365867	291552	172114	304145	365330	247737	196906
QDLLAQCDRVDQLTAQLADLAAR	C7(Carbamidomethyl)	3	2	True	False	1.14609	A0A452DKU9;A0A452DLF4	Metavinculin	A0A452DKU9;A0A452DLF4	A0A452DKU9_CAPHI;A0A452DLF4_CAPHI	VCL	5913464	4.43992e+06	3727337	9802381	6.6575e+06	3.44902e+06	7825396	2.80475e+06	5.01816e+06	4884504	8857054	9026916	5.25123e+06	5.72549e+06	6322483	7.09352e+06	2.2786e+06	9228951	7.86091e+06	5.78048e+06	4.88865e+06	5.50715e+06	6.52118e+06	5189608
QDLLAQCDRVDQLTAQLADLAAR	C7(Carbamidomethyl)	2	2	True	False	1.14609	A0A452DKU9;A0A452DLF4	Metavinculin	A0A452DKU9;A0A452DLF4	A0A452DKU9_CAPHI;A0A452DLF4_CAPHI	VCL	610821	509270	468413	967102	690399	293865	632857	103474	1.1333e+06	821122	920287	814527	482024	692226	578306	1.0384e+06		1.27415e+06	795328	663462	429118	452776	583005	513584
QDLLAQCDRVDQLTAQLADLAAR	C7(Carbamidomethyl)	4	2	True	False	1.14609	A0A452DKU9;A0A452DLF4	Metavinculin	A0A452DKU9;A0A452DLF4	A0A452DKU9_CAPHI;A0A452DLF4_CAPHI	VCL	202037	174154	131325	255772	250396	131009	256636	41921.5	230657	270499	301701	255622	173625	188305	203721	262068		410046	109041	235701	173982	192507	197171	246885
NQWIDNVEK		2	0	True	False	1.14609	A0A452DKU9;A0A452DLF4	Metavinculin	A0A452DKU9;A0A452DLF4	A0A452DKU9_CAPHI;A0A452DLF4_CAPHI	VCL	1.61148e+06	2.25171e+06	1.36247e+06	4.42183e+06	2.74834e+06	2.55942e+06	6510747	5259710	3.11474e+06	1.60682e+06	4889292	3.93724e+06	3.43026e+06	1.71535e+06	3.10279e+06	2.41007e+06	2.89707e+06	3.05767e+06	3.25385e+06	1.66788e+06	3.20928e+06	3475904	3.4538e+06	2.23436e+06
NQWIDNVEK		1	0	True	False	1.14609	A0A452DKU9;A0A452DLF4	Metavinculin	A0A452DKU9;A0A452DLF4	A0A452DKU9_CAPHI;A0A452DLF4_CAPHI	VCL	637492	683236	806488	1.16537e+06	1308643		654211	133933	1.27406e+06	899157		1.42551e+06	655602	779702	901634	1.22892e+06	199053	1.26988e+06	1.10434e+06	915540	1.09661e+06	1.13877e+06	842159	904736
IAELCDDPKERDDILR	C5(Carbamidomethyl)	4	3	True	False	1.14609	A0A452DKU9;A0A452DLF4	Metavinculin	A0A452DKU9;A0A452DLF4	A0A452DKU9_CAPHI;A0A452DLF4_CAPHI	VCL	413396	481462	417793	1.08302e+06	738739	448022	1.46816e+06	940799	1.07298e+06	595513	1784216	1.44765e+06	866426	752484	1.21373e+06	567863	721654	1.40376e+06	858245	467213	907129	1.07404e+06	621446	688312
IAELCDDPKERDDILR	C5(Carbamidomethyl)	3	3	True	False	1.14609	A0A452DKU9;A0A452DLF4	Metavinculin	A0A452DKU9;A0A452DLF4	A0A452DKU9_CAPHI;A0A452DLF4_CAPHI	VCL	895691	964675	675925	1.48975e+06	868851		2.52318e+06	931569	1.23651e+06	718973	1671106	1.54017e+06	1.03151e+06	1.16086e+06	1.38322e+06	1.22031e+06		1.82617e+06	1.42876e+06	611254	989850	1.30975e+06	1331622	1.16031e+06
REILGTCK	C7(Carbamidomethyl)	2	2	True	False	1.14609	A0A452DKU9;A0A452DLF4	Metavinculin	A0A452DKU9;A0A452DLF4	A0A452DKU9_CAPHI;A0A452DLF4_CAPHI	VCL	1.46186e+06	682549	369334	1108888	667920	1.00979e+06	2.73299e+06	1702681	982504	782381	1.32318e+06	969866	693177	595589	938804	998019	1.30093e+06	887273	1310561		1.19094e+06	671934	710866	1.00946e+06
GLVAEGHR		1	0	True	False	1.14609	A0A452DKU9;A0A452DLF4	Metavinculin	A0A452DKU9;A0A452DLF4	A0A452DKU9_CAPHI;A0A452DLF4_CAPHI	VCL	282114	226471	379465	538599	418729	127460	367318		650400	412382	484820	386644	238737	311027	329039	377975	240628	599581	436409	416788	343537	307340	315888	323749
GLVAEGHR		2	0	True	False	1.14609	A0A452DKU9;A0A452DLF4	Metavinculin	A0A452DKU9;A0A452DLF4	A0A452DKU9_CAPHI;A0A452DLF4_CAPHI	VCL	2.83803e+06			6.65757e+06	2.89392e+06	2.14301e+06	13183173	9585399	6129254	4.00167e+06	5.56348e+06	3.4021e+06	2.53241e+06	2810010	2.86528e+06	2.3146e+06	4410816	4888565	4.37044e+06	2.2281e+06	2606451	2.72389e+06		3.16098e+06
EAEAASIK		1	0	True	False	1.14609	A0A452DKU9;A0A452DLF4	Metavinculin	A0A452DKU9;A0A452DLF4	A0A452DKU9_CAPHI;A0A452DLF4_CAPHI	VCL	1.33154e+06	1.22055e+06	1.2116e+06	2.34381e+06	1.89191e+06	361922	1.58025e+06	903380	2.67462e+06	1.91018e+06	1.9157e+06	1.74251e+06	1.13478e+06	1.09365e+06	1.30336e+06	1.31802e+06	844242	2.23485e+06	2143268	1.46451e+06	1.57925e+06	1.73224e+06	1617561	1.4546e+06
EAEAASIK		2	0	True	False	1.14609	A0A452DKU9;A0A452DLF4	Metavinculin	A0A452DKU9;A0A452DLF4	A0A452DKU9_CAPHI;A0A452DLF4_CAPHI	VCL	1.89424e+06	1739588		3.6817e+06	2.41825e+06	2395927	7.66056e+06	2.71e+06	3176958		4.09457e+06	3.05563e+06	4347676		1.29646e+06	1.36094e+06	3.4396e+06	2.49413e+06	5.20944e+06	1.64191e+06		3.71204e+06	2.32574e+06
ETVQTTEDQILKR		3	1	True	False	1.14609	A0A452DKU9;A0A452DLF4	Metavinculin	A0A452DKU9;A0A452DLF4	A0A452DKU9_CAPHI;A0A452DLF4_CAPHI	VCL	1.97815e+06	1.47394e+06	1.47449e+06	2.79668e+06	2.80866e+06	1.17107e+06	3683234	2.25567e+06	3240222	2.86901e+06	4.43297e+06	4.30477e+06	2053631	2.15216e+06	2.70643e+06	1.58174e+06	2.20339e+06	2916411	3411263	1.38331e+06	2.3889e+06	2.77592e+06	1.40732e+06	1.8328e+06
ETVQTTEDQILKR		2	1	True	False	1.14609	A0A452DKU9;A0A452DLF4	Metavinculin	A0A452DKU9;A0A452DLF4	A0A452DKU9_CAPHI;A0A452DLF4_CAPHI	VCL	1.08521e+06	882843	833326	1.87925e+06	1.28565e+06	551585	1748351		2.1877e+06	1.75986e+06		1.90954e+06	1.36967e+06	949964	1342221	771377	1163933	1.38027e+06	1.73149e+06	648357			912462	1.07368e+06
QQELTHQEHR		2	0	True	False	1.14609	A0A452DKU9;A0A452DLF4	Metavinculin	A0A452DKU9;A0A452DLF4	A0A452DKU9_CAPHI;A0A452DLF4_CAPHI	VCL	435584	162800	280182	615900	383974	175247	847300	1.12911e+06	681721	416049	505251	414993	245254	299436	354712	352626	218802	663980	493252	347146	327135	404826	366458	305605
QQELTHQEHR		3	0	True	False	1.14609	A0A452DKU9;A0A452DLF4	Metavinculin	A0A452DKU9;A0A452DLF4	A0A452DKU9_CAPHI;A0A452DLF4_CAPHI	VCL	404233	267961	337647	765925	536130	241272	933327	2520098	631531	537940	770079	445986		245167	370562	468528		565081		353196	409848	549233	448918
GALAEAR		1	0	True	False	1.14609	A0A452DKU9;A0A452DLF4	Metavinculin	A0A452DKU9;A0A452DLF4	A0A452DKU9_CAPHI;A0A452DLF4_CAPHI	VCL	369771		391110	462635	263635	69824.5	210570	223595	312522	360015	361013	350197	222342	182914	210915	561467	185180	488809	439768		361109	363690	307686	296047
EAFQPQEPDFPPPPPDLEQLR		3	0	True	False	1.14609	A0A452DKU9;A0A452DLF4	Metavinculin	A0A452DKU9;A0A452DLF4	A0A452DKU9_CAPHI;A0A452DLF4_CAPHI	VCL	330318	2.79248e+06		2.14656e+06	658209		991463	1.67448e+06	1.65764e+06	1.06329e+06	1.66587e+06	624501	826963		1.201e+06	684366	821955	933242	2.62659e+06	511226	1.18241e+06	1.42476e+06	1.3798e+06	1.27112e+06
EAFQPQEPDFPPPPPDLEQLR		2	0	True	False	1.14609	A0A452DKU9;A0A452DLF4	Metavinculin	A0A452DKU9;A0A452DLF4	A0A452DKU9_CAPHI;A0A452DLF4_CAPHI	VCL	512529	392932		2.95042e+06	1.42149e+06		2.4332e+06	192412	3.47758e+06	629733	1.71385e+06	1.47528e+06	458027	364746	741157	704055	83647.3	1.01489e+06	808083		1.41138e+06	1.46961e+06	1.62938e+06	645216
LGATAEK		1	0	True	False	1.14609	A0A452DKU9;A0A452DLF4	Metavinculin	A0A452DKU9;A0A452DLF4	A0A452DKU9_CAPHI;A0A452DLF4_CAPHI	VCL	853670	719246		1.22568e+06	666376	256489	847779	393960			863665	798594	546250	666340	764374	798277	436717	1.37391e+06	1.20889e+06	589334	569207	699623	977764	1.00088e+06
GQGASPVAMQK		2	0	True	False	1.14609	A0A452DKU9;A0A452DLF4	Metavinculin	A0A452DKU9;A0A452DLF4	A0A452DKU9_CAPHI;A0A452DLF4_CAPHI	VCL	3.05739e+06	2.11486e+06	3.4618e+06	5.46821e+06	3.76555e+06	1.80397e+06	13420168	4.81189e+06	8151281	3120165	5.86677e+06	4.74915e+06	2.07241e+06	4542222	4705439	2.4163e+06	3.16801e+06	4780365	3.57687e+06	2096042	5.1194e+06	5.86432e+06	3.30022e+06	4762094
GQGASPVAMQK	M9(Oxidation)	2	0	True	False	1.14609	A0A452DKU9;A0A452DLF4	Metavinculin	A0A452DKU9;A0A452DLF4	A0A452DKU9_CAPHI;A0A452DLF4_CAPHI	VCL	288068	253128	288875	572005	258930		668927		758404	412333	304683		261458		180080		325125	671201	259506					406401
EVENSEDPKFR		3	1	True	False	1.14609	A0A452DKU9;A0A452DLF4	Metavinculin	A0A452DKU9;A0A452DLF4	A0A452DKU9_CAPHI;A0A452DLF4_CAPHI	VCL		2807283	1.16118e+06	6056000	2.48606e+06		6.87418e+06	4405565	3.02319e+06	2.75486e+06	6.8733e+06	2.96782e+06	1.65452e+06	1.3725e+06	2.07445e+06	2.37279e+06		6.01372e+06	4.95257e+06	1780989	3194961	2.48019e+06	1753732	2.62556e+06
EVENSEDPKFR		2	1	True	False	1.14609	A0A452DKU9;A0A452DLF4	Metavinculin	A0A452DKU9;A0A452DLF4	A0A452DKU9_CAPHI;A0A452DLF4_CAPHI	VCL	1.09524e+06	1.6141e+06		3.34417e+06	1.34362e+06	1.11804e+06	2.9721e+06	1.63351e+06	1.81884e+06	1.64837e+06	2.83067e+06	1.26761e+06	637692		929886	1.14804e+06	1.80399e+06	2.91212e+06	2192120				993584	1.47099e+06
VGKETVQTTEDQILK		2	1	True	False	1.14609	A0A452DKU9;A0A452DLF4	Metavinculin	A0A452DKU9;A0A452DLF4	A0A452DKU9_CAPHI;A0A452DLF4_CAPHI	VCL	503048	642078	363793	984299	786961	291909	780507	479705	854641	502620	960206	784888	452875	353328	558667	625976	437144	932474	879181	362796	541280	406324	594336	538905
VGKETVQTTEDQILK		3	1	True	False	1.14609	A0A452DKU9;A0A452DLF4	Metavinculin	A0A452DKU9;A0A452DLF4	A0A452DKU9_CAPHI;A0A452DLF4_CAPHI	VCL					390453	252773	548776	515822	503024	237352	639522	491270	245207	272710	280851	259999	304343	421042	451347		270644	371013
VLQLTSWDEDAWASKDTEAMK		3	1	True	False	1.14609	A0A452DKU9;A0A452DLF4	Metavinculin	A0A452DKU9;A0A452DLF4	A0A452DKU9_CAPHI;A0A452DLF4_CAPHI	VCL	464713	356103	288446	469335	486905	249276		306607	667116	404952	443764	418418	303466	240146	322594	448617		500352	378079	432376	218363	228030
EVENSEDPK		2	0	True	False	1.14609	A0A452DKU9;A0A452DLF4	Metavinculin	A0A452DKU9;A0A452DLF4	A0A452DKU9_CAPHI;A0A452DLF4_CAPHI	VCL	159306	273381		500023	196315		685068	630557	237702	231554	516538	340046	266177		362217	189662	380549		329371	210816	227369	303258	268476	236356
SLLDASEEAIK		2	0	True	False	1.14609	A0A452DKU9;A0A452DLF4	Metavinculin	A0A452DKU9;A0A452DLF4	A0A452DKU9_CAPHI;A0A452DLF4_CAPHI	VCL		538359	563284	991671	625474		1.15814e+06	2.18125e+06	554190	596682	1.09883e+06	1.11127e+06	906974	644330	569758	548930			961197		567426	737522	719488	765593
TDAGFTLR		2	0	True	False	1.14609	A0A452DKU9;A0A452DLF4	Metavinculin	A0A452DKU9;A0A452DLF4	A0A452DKU9_CAPHI;A0A452DLF4_CAPHI	VCL	9807678	10141163	9314322	18244066	12359810	6225697	24294490	13661569	21156016	15510224	16791978	18532916	6.73979e+06	10195827	14946676	13930566	11666799	16638709	18856266	10622894	15435981	17742758	14942828	17812952
TDAGFTLR		1	0	True	False	1.14609	A0A452DKU9;A0A452DLF4	Metavinculin	A0A452DKU9;A0A452DLF4	A0A452DKU9_CAPHI;A0A452DLF4_CAPHI	VCL	2.18367e+06		2.63027e+06	3696253	3.56301e+06	639909	2.72994e+06	706822									885365	3.86813e+06			3.35274e+06		3.47226e+06	3180173
MSAEINEIIR		2	0	True	False	1.14609	A0A452DKU9;A0A452DLF4	Metavinculin	A0A452DKU9;A0A452DLF4	A0A452DKU9_CAPHI;A0A452DLF4_CAPHI	VCL	8992486	6.34542e+06	8751831	19086848	14866281	5955150	18453968	7586952	17657294	11282817	19066952	18556428	9669090	10596411	11201818	13127321	8560186	13946212	9782216	8624985	10292025	14209727	8874924	13489954
MSAEINEIIR	M1(Oxidation)	2	0	True	False	1.14609	A0A452DKU9;A0A452DLF4	Metavinculin	A0A452DKU9;A0A452DLF4	A0A452DKU9_CAPHI;A0A452DLF4_CAPHI	VCL	160318	123447	221491		218116	86111.4	199917	288141	271705		273664	216380				200340		128432	188496		75757.8	218377	192507	222971
MSAEINEIIR		1	0	True	False	1.14609	A0A452DKU9;A0A452DLF4	Metavinculin	A0A452DKU9;A0A452DLF4	A0A452DKU9_CAPHI;A0A452DLF4_CAPHI	VCL	203282			187868	246245		93684.8		389436	224043	277696	167877	121515			219561		245137	123635				196929
MTGLVDEAIDTK		2	0	True	False	1.14609	A0A452DKU9;A0A452DLF4	Metavinculin	A0A452DKU9;A0A452DLF4	A0A452DKU9_CAPHI;A0A452DLF4_CAPHI	VCL	2708747	2.6687e+06	1.96938e+06	7721523	4.54316e+06	3.93067e+06	7150716	4.42377e+06	4639369	4.1993e+06	7983425	6402350	4372655	4.18916e+06	7010391	3073412	3.51973e+06	3.80341e+06	5.67561e+06	3.1965e+06	6.83818e+06	5308911	4659617	6523022
MTGLVDEAIDTK	M1(Oxidation)	2	0	True	False	1.14609	A0A452DKU9;A0A452DLF4	Metavinculin	A0A452DKU9;A0A452DLF4	A0A452DKU9_CAPHI;A0A452DLF4_CAPHI	VCL				1.18083e+06			1.42619e+06	1.72078e+06	973221	333122	766839		591881				1.43863e+06				494502	358550		1222752
VENACTK	C5(Carbamidomethyl)	2	1	True	False	1.14609	A0A452DKU9;A0A452DLF4	Metavinculin	A0A452DKU9;A0A452DLF4	A0A452DKU9_CAPHI;A0A452DLF4_CAPHI	VCL	3.56158e+06	3.61007e+06		447086	4395413		304937	303113	9430695	5538689	338041	377983	215982	5.62354e+06	3053154		318138		6.54861e+06	3.81803e+06	6.32348e+06	6058238
DTEAMKR		2	1	True	False	1.14609	A0A452DKU9;A0A452DLF4	Metavinculin	A0A452DKU9;A0A452DLF4	A0A452DKU9_CAPHI;A0A452DLF4_CAPHI	VCL	1571727		1.52506e+06	1.75576e+06	1.62406e+06		3628259		1.98436e+06	2.10909e+06	2.02857e+06	1.285e+06	1.30408e+06	1.21828e+06	1.4326e+06			1.86029e+06	1.63337e+06	1.39286e+06	1.25372e+06	1.93867e+06	1.44801e+06
AAAVGTANK		1	0	True	False	1.14609	A0A452DKU9;A0A452DLF4	Metavinculin	A0A452DKU9;A0A452DLF4	A0A452DKU9_CAPHI;A0A452DLF4_CAPHI	VCL	559250	472169		1.12879e+06	847512	232532	814678	424404	857155	727627	721637	586640	418194	466837	619353	597413	354661	904454	689847	554786	613021	733785	656769	609568
AAAVGTANK		2	0	True	False	1.14609	A0A452DKU9;A0A452DLF4	Metavinculin	A0A452DKU9;A0A452DLF4	A0A452DKU9_CAPHI;A0A452DLF4_CAPHI	VCL				1.91896e+06	1.0791e+06	822757	2544979	2.31827e+06		1.33304e+06	1.43465e+06	1.10639e+06						1.96617e+06	1.01334e+06				1.09339e+06
AQQVSQGLDVLTAK		2	0	True	False	1.14609	A0A452DKU9;A0A452DLF4	Metavinculin	A0A452DKU9;A0A452DLF4	A0A452DKU9_CAPHI;A0A452DLF4_CAPHI	VCL	7.70982e+06	9000513	12919150	21890136	16837386	5.6172e+06	33332230	9609854	24885466	12144112	23840984	19414280	10864208	15085232	12768750	12389611	9294267	22393502	9743863	13351279	18207396	19306854	16474694	17070166
AQQVSQGLDVLTAK		3	0	True	False	1.14609	A0A452DKU9;A0A452DLF4	Metavinculin	A0A452DKU9;A0A452DLF4	A0A452DKU9_CAPHI;A0A452DLF4_CAPHI	VCL				607925			552761	389550			604638					306647					584492		223233	400925
TNISDEESEQATEMLVHNAQNLMQSVK		3	0	True	False	1.14609	A0A452DKU9;A0A452DLF4	Metavinculin	A0A452DKU9;A0A452DLF4	A0A452DKU9_CAPHI;A0A452DLF4_CAPHI	VCL	1.74739e+06	2.27265e+06	1.3832e+06	2.92067e+06	2.53566e+06	991412	3320356	1.65193e+06	4.48846e+06	2.72632e+06	3.61851e+06	3.07129e+06	2100199	1.69793e+06	2.04179e+06	2.39925e+06	1.72194e+06	3.37657e+06	2.4743e+06	2.19584e+06	3.23545e+06	2.70958e+06	2761885	2.3397e+06
TNISDEESEQATEMLVHNAQNLMQSVK	M14(Oxidation)	3	0	True	False	1.14609	A0A452DKU9;A0A452DLF4	Metavinculin	A0A452DKU9;A0A452DLF4	A0A452DKU9_CAPHI;A0A452DLF4_CAPHI	VCL	383707	275917	475209	377814	414590		715422	971734	415856	358985	283057	515410	426257	476442	280306	315006	1.26186e+06	397257	316136		456541	1.05774e+06	378062	380541
TNISDEESEQATEMLVHNAQNLMQSVK		4	0	True	False	1.14609	A0A452DKU9;A0A452DLF4	Metavinculin	A0A452DKU9;A0A452DLF4	A0A452DKU9_CAPHI;A0A452DLF4_CAPHI	VCL	28286.5	37661.8	51158	69408.3	50289.4	33686.3	42966.3		74097.5	50736.9	75777.2	64219.5	31942.6	34702.1	37092.3	41461.3		53912.8	62616.3	36692	39663.2	45149.3	35675.7	56216.8
TNISDEESEQATEMLVHNAQNLMQSVK		2	0	True	False	1.14609	A0A452DKU9;A0A452DLF4	Metavinculin	A0A452DKU9;A0A452DLF4	A0A452DKU9_CAPHI;A0A452DLF4_CAPHI	VCL	119968	133909		162147	154675		196465	181355	298661	162670	184911	164027	162860	117728	107414	141999		199868	169079	156755	146093	163684	163810	144323
TNISDEESEQATEMLVHNAQNLMQSVK	M14(Oxidation)	4	0	True	False	1.14609	A0A452DKU9;A0A452DLF4	Metavinculin	A0A452DKU9;A0A452DLF4	A0A452DKU9_CAPHI;A0A452DLF4_CAPHI	VCL	66800.6									63259.1	126014				42021.9									72171.2
TNISDEESEQATEMLVHNAQNLMQSVK	M23(Oxidation)	3	0	True	False	1.14609	A0A452DKU9;A0A452DLF4	Metavinculin	A0A452DKU9;A0A452DLF4	A0A452DKU9_CAPHI;A0A452DLF4_CAPHI	VCL				485344					743980							291892
REVENSEDPKFR		3	2	True	False	1.14609	A0A452DKU9;A0A452DLF4	Metavinculin	A0A452DKU9;A0A452DLF4	A0A452DKU9_CAPHI;A0A452DLF4_CAPHI	VCL	286686	315437	208096	786823	326053	303573	1.03164e+06	709881	511838	327243	505280	376291	174496	269151	328739	406750		717744	780220	489887	240116	311637
REVENSEDPKFR		2	2	True	False	1.14609	A0A452DKU9;A0A452DLF4	Metavinculin	A0A452DKU9;A0A452DLF4	A0A452DKU9_CAPHI;A0A452DLF4_CAPHI	VCL	98326			335404			278924		198823		225385	169015	71373.2		122182	184034	164519
GEGESPQAR		2	0	True	False	1.14609	A0A452DKU9;A0A452DLF4	Metavinculin	A0A452DKU9;A0A452DLF4	A0A452DKU9_CAPHI;A0A452DLF4_CAPHI	VCL	1805328			3.84349e+06	1719178	2.49682e+06	11578715	9861618	2.58487e+06	1.82624e+06	4375115	1.37407e+06	1.25126e+06		1.65118e+06			2.24754e+06				2.59592e+06	1.58751e+06
GEGESPQAR		1	0	True	False	1.14609	A0A452DKU9;A0A452DLF4	Metavinculin	A0A452DKU9;A0A452DLF4	A0A452DKU9_CAPHI;A0A452DLF4_CAPHI	VCL	168243			347712		155399	561126	157084	267330	188603	330990			124947	159158			202341	169841		166210	219642
LVQAAQMLQSDPYSVPAR		2	0	True	False	1.14609	A0A452DKU9;A0A452DLF4	Metavinculin	A0A452DKU9;A0A452DLF4	A0A452DKU9_CAPHI;A0A452DLF4_CAPHI	VCL	10783107	11535233	12507742	19936244	18542790	5.60004e+06	20545356	7.19311e+06	21114908	15112696	21699894	17688480	12012639	15736872	17293626	13727429	7595358	16374566	16810816	4517615	15525026	16859170	14144874	13599159
LVQAAQMLQSDPYSVPAR		3	0	True	False	1.14609	A0A452DKU9;A0A452DLF4	Metavinculin	A0A452DKU9;A0A452DLF4	A0A452DKU9_CAPHI;A0A452DLF4_CAPHI	VCL	4.3553e+06	4.97078e+06	4472009	14726913	6.6794e+06	3.22803e+06	13850453	7.28333e+06	8753631	6.87245e+06	11242098	6.90453e+06	6564619	4.91637e+06	6312232	7.50806e+06	5574806	8610445	7.96651e+06	2.71543e+06	6.58579e+06	7117324	7691234	7.90652e+06
LVQAAQMLQSDPYSVPAR	M7(Oxidation)	2	0	True	False	1.14609	A0A452DKU9;A0A452DLF4	Metavinculin	A0A452DKU9;A0A452DLF4	A0A452DKU9_CAPHI;A0A452DLF4_CAPHI	VCL			568192				774061				754198		504614				366879
AANFENHSGR		2	0	True	False	1.14609	A0A452DKU9;A0A452DLF4	Metavinculin	A0A452DKU9;A0A452DLF4	A0A452DKU9_CAPHI;A0A452DLF4_CAPHI	VCL	304770	338425	316717	1566344	622537	464746	1.45211e+06	987193	807798	793377	660794	433996	424989	294917	808555	537108	612640	698185	554837	388227	528933	462534	679634	502173
AANFENHSGR		3	0	True	False	1.14609	A0A452DKU9;A0A452DLF4	Metavinculin	A0A452DKU9;A0A452DLF4	A0A452DKU9_CAPHI;A0A452DLF4_CAPHI	VCL	312047			1.77057e+06	590552		1.15046e+06		1.29807e+06							617155		956421	595041		767003	1118962	847075	836094
AANFENHSGR		1	0	True	False	1.14609	A0A452DKU9;A0A452DLF4	Metavinculin	A0A452DKU9;A0A452DLF4	A0A452DKU9_CAPHI;A0A452DLF4_CAPHI	VCL							34970.3									54736.1						154793	82985.5
MLGQMTDQVADLR		2	0	True	False	1.14609	A0A452DKU9;A0A452DLF4	Metavinculin	A0A452DKU9;A0A452DLF4	A0A452DKU9_CAPHI;A0A452DLF4_CAPHI	VCL	5887032	6578537	5.98275e+06	19914436	10051950	3.89104e+06	21863698	7.47461e+06	20448338	9435726	18926248	12896328	6793272	8919725	10774269	6664880	5.9917e+06	21359926	10771488	8149092	14609476	14758418	12292229	13129498
MLGQMTDQVADLR	M1(Oxidation);M5(Oxidation)	2	0	True	False	1.14609	A0A452DKU9;A0A452DLF4	Metavinculin	A0A452DKU9;A0A452DLF4	A0A452DKU9_CAPHI;A0A452DLF4_CAPHI	VCL				220639			212014				203958	163068			177362								124902	87717.6
MLGQMTDQVADLR	M1(Oxidation)	2	0	True	False	1.14609	A0A452DKU9;A0A452DLF4	Metavinculin	A0A452DKU9;A0A452DLF4	A0A452DKU9_CAPHI;A0A452DLF4_CAPHI	VCL	904828			256063			381242											443585
NLGPGMTK		2	0	True	False	1.14609	A0A452DKU9;A0A452DLF4	Metavinculin	A0A452DKU9;A0A452DLF4	A0A452DKU9_CAPHI;A0A452DLF4_CAPHI	VCL	5109107	3.40293e+06	3.29905e+06	8.38528e+06	4.14696e+06	3.11444e+06	10079130	7.59228e+06	5236926	3.67254e+06	8931012	6238099	5.84303e+06	2.81479e+06	5.1616e+06	3.63457e+06	5.85311e+06	4.71021e+06	6.38184e+06	2.71678e+06	4.37097e+06	3.49282e+06	6.48001e+06	5615232
NLGPGMTK		1	0	True	False	1.14609	A0A452DKU9;A0A452DLF4	Metavinculin	A0A452DKU9;A0A452DLF4	A0A452DKU9_CAPHI;A0A452DLF4_CAPHI	VCL	3499247	3130248	3.77562e+06	6314590	5.31192e+06	1.21148e+06	4759530	1.91784e+06	5.25957e+06	3.98663e+06	4411540	4062173	2938219	3441257	3.88312e+06	5115219	2.05987e+06	5553008	4.93804e+06	3.51048e+06	3.37969e+06	3.30684e+06	3.93627e+06	4.07233e+06
NLGPGMTK	M6(Oxidation)	1	0	True	False	1.14609	A0A452DKU9;A0A452DLF4	Metavinculin	A0A452DKU9;A0A452DLF4	A0A452DKU9_CAPHI;A0A452DLF4_CAPHI	VCL					167753					100836
LANVMMGPYR		2	0	True	False	1.14609	A0A452DKU9;A0A452DLF4	Metavinculin	A0A452DKU9;A0A452DLF4	A0A452DKU9_CAPHI;A0A452DLF4_CAPHI	VCL	4.61348e+06	6.16071e+06	6441518	9256051	7.80499e+06	4.19022e+06	10331230	9077631	8.02419e+06	9187251	11390131	8.32233e+06	9483613	7.81589e+06	6.95088e+06	4998377	5.54944e+06	11733059	10818978	5185618	9279959	7497964	7.73022e+06	7.0637e+06
LANVMMGPYR	M6(Oxidation)	2	0	True	False	1.14609	A0A452DKU9;A0A452DLF4	Metavinculin	A0A452DKU9;A0A452DLF4	A0A452DKU9_CAPHI;A0A452DLF4_CAPHI	VCL	138054		156413	231178			265081		194319	160781	268451				205602	108453		179555	165825	106687			152321	194723
LANVMMGPYR	M5(Oxidation)	2	0	True	False	1.14609	A0A452DKU9;A0A452DLF4	Metavinculin	A0A452DKU9;A0A452DLF4	A0A452DKU9_CAPHI;A0A452DLF4_CAPHI	VCL			235184	368921	293150		486296		301850	249041						150681		281925	278271				277036	271646
LANVMMGPYR		1	0	True	False	1.14609	A0A452DKU9;A0A452DLF4	Metavinculin	A0A452DKU9;A0A452DLF4	A0A452DKU9_CAPHI;A0A452DLF4_CAPHI	VCL	175021			157469			141711		510121	470594				250171	132234	152884		425192				208786		323698
TISPMVVDAK		2	0	True	False	1.14609	A0A452DKU9;A0A452DLF4	Metavinculin	A0A452DKU9;A0A452DLF4	A0A452DKU9_CAPHI;A0A452DLF4_CAPHI	VCL	4254350	4652627	3.73586e+06	12384682	7.42717e+06	4787444	17455262	6839351	5546793	6.76918e+06	10985450	10337092	5365750	5.11271e+06	6.77894e+06	7.46125e+06	6444420	9967593	8669231	4353835	5812580	7.06797e+06	5765817	2.94831e+06
VMLVNSMNTVK		2	0	True	False	1.14609	A0A452DKU9;A0A452DLF4	Metavinculin	A0A452DKU9;A0A452DLF4	A0A452DKU9_CAPHI;A0A452DLF4_CAPHI	VCL	3.09339e+06	2801047	2.76411e+06	5.93747e+06	5022832	2113586	6019074	6.64949e+06	5.0715e+06	4.40141e+06	5.24072e+06	5.61104e+06	4.40135e+06	3.48924e+06	3.89418e+06	2.24329e+06	7.79564e+06	4341693	5.76458e+06	3.4079e+06	3.25539e+06	4.18753e+06	3178606	4458388
VMLVNSMNTVK	M2(Oxidation)	2	0	True	False	1.14609	A0A452DKU9;A0A452DLF4	Metavinculin	A0A452DKU9;A0A452DLF4	A0A452DKU9_CAPHI;A0A452DLF4_CAPHI	VCL	321655		384738	517378			1.02327e+06	627519	545970	743764	661139		470019	457277		505260	419566		182336	584179	382894	398879	357768	431579
VMLVNSMNTVK	M7(Oxidation)	2	0	True	False	1.14609	A0A452DKU9;A0A452DLF4	Metavinculin	A0A452DKU9;A0A452DLF4	A0A452DKU9_CAPHI;A0A452DLF4_CAPHI	VCL				357578			304260				336741								175498			263288
KLEAMTNSK		2	1	True	False	1.14609	A0A452DKU9;A0A452DLF4	Metavinculin	A0A452DKU9;A0A452DLF4	A0A452DKU9_CAPHI;A0A452DLF4_CAPHI	VCL	1.62162e+06	1.07047e+06	1376021	3.62612e+06	1.56648e+06	1.45483e+06	8495814	3.06482e+06	2413185	1.4343e+06	3.79692e+06	2.20736e+06	1.34891e+06	1.765e+06	1.29603e+06	1.31883e+06	2.55502e+06	1.85933e+06	1.73613e+06	995310	2233673	1.18221e+06	2.04014e+06	2.20297e+06
KLEAMTNSK		1	1	True	False	1.14609	A0A452DKU9;A0A452DLF4	Metavinculin	A0A452DKU9;A0A452DLF4	A0A452DKU9_CAPHI;A0A452DLF4_CAPHI	VCL	240622	172357	217867	444163	264590	118492	212999	35187.9	306809	220963	372873	285315	151117	220305	200822	204286	161252	282323	280450	152073	235113	203257	253659	260755
ETVQTTEDQILK		2	0	True	False	1.14609	A0A452DKU9;A0A452DLF4	Metavinculin	A0A452DKU9;A0A452DLF4	A0A452DKU9_CAPHI;A0A452DLF4_CAPHI	VCL	1.20061e+06	1.41076e+06	871631	2.40562e+06	1.95696e+06	1.47282e+06	3.53839e+06	2.42815e+06	2227310	1.84657e+06	2.00742e+06	2.3363e+06	1.8267e+06	1625921	1.7851e+06	1.07252e+06	1.92007e+06	2.03158e+06	2.38965e+06	990718	2339668	3.02178e+06	2.28557e+06	1503604
AGEVINQPMMMAAR		2	0	True	False	1.14609	A0A452DKU9;A0A452DLF4	Metavinculin	A0A452DKU9;A0A452DLF4	A0A452DKU9_CAPHI;A0A452DLF4_CAPHI	VCL	10566765	13349006	5.77895e+06	17773056	16166500	7.36601e+06	26857226	13248883	16776990	13903484	20289768	15434967	5870741	7.48013e+06	11471980	9570088	10516271	19976722	17615716	6461172	9162689	8298006	12042865	12308243
AGEVINQPMMMAAR	M11(Oxidation)	2	0	True	False	1.14609	A0A452DKU9;A0A452DLF4	Metavinculin	A0A452DKU9;A0A452DLF4	A0A452DKU9_CAPHI;A0A452DLF4_CAPHI	VCL	513004	347502	346174	816192	317799	274862	1.05324e+06	590075	848103	581890	766074	423416	461679	422660	723984	184353	467400	676003	180081		271612	514504	417390	242579
AGEVINQPMMMAAR	M9(Oxidation)	2	0	True	False	1.14609	A0A452DKU9;A0A452DLF4	Metavinculin	A0A452DKU9;A0A452DLF4	A0A452DKU9_CAPHI;A0A452DLF4_CAPHI	VCL	520628		346174	816192	317799	274862	1.05324e+06	590075	785977	581890	766074	423416	461679	422660	723984	184353	467404	676003	180081		638352	514504	417390	242579
AGEVINQPMMMAAR	M10(Oxidation)	2	0	True	False	1.14609	A0A452DKU9;A0A452DLF4	Metavinculin	A0A452DKU9;A0A452DLF4	A0A452DKU9_CAPHI;A0A452DLF4_CAPHI	VCL	517172	383574	346174	806510	755226		566096	589744	789661	581897	762234	462319	463679	427638	660688	353677	293336	660467	184036		193990	517258	413989	240194
ELLPVLISAMK		2	0	True	False	1.14609	A0A452DKU9;A0A452DLF4	Metavinculin	A0A452DKU9;A0A452DLF4	A0A452DKU9_CAPHI;A0A452DLF4_CAPHI	VCL	15492145	9220142	14364528	25418872	16487845	7.56783e+06	20219370	10326950	27081206	21740212	24583192	20075940	14326079	15895883	15589640	21508210	10009768	34370576	21170482	18360276	17424988	20015398	18452856	18588264
ELLPVLISAMK	M10(Oxidation)	2	0	True	False	1.14609	A0A452DKU9;A0A452DLF4	Metavinculin	A0A452DKU9;A0A452DLF4	A0A452DKU9_CAPHI;A0A452DLF4_CAPHI	VCL	335363	226683	331662	645347	385736		464744	555353	588797	396738		473095		309882		382027		525863			264789			475901
MQEAMTQEVSDVFSDTTTPIK		2	0	True	False	1.14609	A0A452DKU9;A0A452DLF4	Metavinculin	A0A452DKU9;A0A452DLF4	A0A452DKU9_CAPHI;A0A452DLF4_CAPHI	VCL	1.68319e+06	2.23184e+06	1.76377e+06	3.7322e+06	3.6991e+06	1.27119e+06	4.03536e+06	2.20887e+06	3263092	3.20578e+06	4.2357e+06	3.44182e+06	2550578	2.54083e+06	3280913	2.90688e+06	1.7466e+06	3339934	2757648	2.10909e+06	3104898	3.20804e+06	3.19462e+06	2.80281e+06
MQEAMTQEVSDVFSDTTTPIK		3	0	True	False	1.14609	A0A452DKU9;A0A452DLF4	Metavinculin	A0A452DKU9;A0A452DLF4	A0A452DKU9_CAPHI;A0A452DLF4_CAPHI	VCL	967316	934093	653158	2.26031e+06	1380472	732019	2.26809e+06	955784	1.16979e+06	1.22156e+06	1.74457e+06	1.32212e+06	1.05344e+06	805228	1.18171e+06	1092098	925814	1.59176e+06	1387246	927213	1.2754e+06	1416304	1.43412e+06	1.35792e+06
MQEAMTQEVSDVFSDTTTPIK	M1(Oxidation)	2	0	True	False	1.14609	A0A452DKU9;A0A452DLF4	Metavinculin	A0A452DKU9;A0A452DLF4	A0A452DKU9_CAPHI;A0A452DLF4_CAPHI	VCL	69501.1			121174	101933		144616	78774.4	88937		100809	77439.4									162970	126757	129718	107102
MQEAMTQEVSDVFSDTTTPIK	M1(Oxidation)	3	0	True	False	1.14609	A0A452DKU9;A0A452DLF4	Metavinculin	A0A452DKU9;A0A452DLF4	A0A452DKU9_CAPHI;A0A452DLF4_CAPHI	VCL							88867.7														39433.2			42825.7
ERDDILR		2	1	True	False	1.14609	A0A452DKU9;A0A452DLF4	Metavinculin	A0A452DKU9;A0A452DLF4	A0A452DKU9_CAPHI;A0A452DLF4_CAPHI	VCL			308253	529430	452929		682634		426195	505746									415105		451250	543941		664999
KIAELCDDPK	C6(Carbamidomethyl)	2	2	True	False	1.14609	A0A452DKU9;A0A452DLF4	Metavinculin	A0A452DKU9;A0A452DLF4	A0A452DKU9_CAPHI;A0A452DLF4_CAPHI	VCL	117536		125275	235244		117286	585700	320536	245802	177788	210176	247762	317979	259276	197380	96875.7	203412	168537	262788		218198	277305	232756	183457
VAMANIQPQMLVAGATSIAR	M3(Oxidation)	2	0	True	False	1.14609	A0A452DKU9;A0A452DLF4	Metavinculin	A0A452DKU9;A0A452DLF4	A0A452DKU9_CAPHI;A0A452DLF4_CAPHI	VCL		535973		813594	697654		948592		1001942	585110	984583	788725				754479	469698	760176	778327	773967	787044	709476		833219
VAMANIQPQMLVAGATSIAR	M10(Oxidation)	3	0	True	False	1.14609	A0A452DKU9;A0A452DLF4	Metavinculin	A0A452DKU9;A0A452DLF4	A0A452DKU9_CAPHI;A0A452DLF4_CAPHI	VCL	249098			633840	295485		654970	315297	275606									373306	158401	179904	316471	635728	326223	478821
VAMANIQPQMLVAGATSIAR	M3(Oxidation)	3	0	True	False	1.14609	A0A452DKU9;A0A452DLF4	Metavinculin	A0A452DKU9;A0A452DLF4	A0A452DKU9_CAPHI;A0A452DLF4_CAPHI	VCL	160524			542726	212369		590652	441786	296623	267098					125930			323410	473956		271640	256016	299614
VAMANIQPQMLVAGATSIAR	M10(Oxidation)	2	0	True	False	1.14609	A0A452DKU9;A0A452DLF4	Metavinculin	A0A452DKU9;A0A452DLF4	A0A452DKU9_CAPHI;A0A452DLF4_CAPHI	VCL				579230			343139		545642		516934								537143			677040		645965
DMPPAFIK		2	0	True	False	1.14609	A0A452DKU9;A0A452DLF4	Metavinculin	A0A452DKU9;A0A452DLF4	A0A452DKU9_CAPHI;A0A452DLF4_CAPHI	VCL				843450	1.35936e+06		1935017		732230					860130				1.21554e+06			755662		754818
DMPPAFIK	M2(Oxidation)	2	0	True	False	1.14609	A0A452DKU9;A0A452DLF4	Metavinculin	A0A452DKU9;A0A452DLF4	A0A452DKU9_CAPHI;A0A452DLF4_CAPHI	VCL				1.31267e+06	725454		1.22458e+06				975390						555954	423461		589863
IAELCDDPK	C5(Carbamidomethyl)	2	1	True	False	1.14609	A0A452DKU9;A0A452DLF4	Metavinculin	A0A452DKU9;A0A452DLF4	A0A452DKU9_CAPHI;A0A452DLF4_CAPHI	VCL				457259	229929				442682	417116									588280			568510	558264	633982
TIESILEPVAQQISHLVIMHEEGEVDGK	M19(Oxidation)	4	0	True	False	1.14609	A0A452DKU9;A0A452DLF4	Metavinculin	A0A452DKU9;A0A452DLF4	A0A452DKU9_CAPHI;A0A452DLF4_CAPHI	VCL	103832	39836.4	297958	53769	35639.5	33681.6	37859.7		143347	89078.1	91802.1	33133.8		129262	53796.9	82359.9		101788	29356.4			55546.7
KIAELCDDPKER	C6(Carbamidomethyl)	3	3	True	False	1.14609	A0A452DKU9;A0A452DLF4	Metavinculin	A0A452DKU9;A0A452DLF4	A0A452DKU9_CAPHI;A0A452DLF4_CAPHI	VCL							470660	221278			420963								392395		598077	546218		424407
GILSGTSDLLLTFDEAEVR		2	0	True	False	1.14609	A0A452DKU9;A0A452DLF4	Metavinculin	A0A452DKU9;A0A452DLF4	A0A452DKU9_CAPHI;A0A452DLF4_CAPHI	VCL			993852	1.33832e+06		621641				311684		403747	204136	661041	409519						676944	444588
GILSGTSDLLLTFDEAEVR		3	0	True	False	1.14609	A0A452DKU9;A0A452DLF4	Metavinculin	A0A452DKU9;A0A452DLF4	A0A452DKU9_CAPHI;A0A452DLF4_CAPHI	VCL				105728
MALLMAEMSR		2	0	True	False	1.14609	A0A452DKU9;A0A452DLF4	Metavinculin	A0A452DKU9;A0A452DLF4	A0A452DKU9_CAPHI;A0A452DLF4_CAPHI	VCL	671366	343823	2.0984e+06	1.21397e+06	511231	374287	861210	468330	3498232	1.15151e+06	1.64727e+06	747450	1.22915e+06	1.05951e+06	687156	592212	445331	748292	746948	476558	797000	544780	533538	560676
MALLMAEMSR	M8(Oxidation)	2	0	True	False	1.14609	A0A452DKU9;A0A452DLF4	Metavinculin	A0A452DKU9;A0A452DLF4	A0A452DKU9_CAPHI;A0A452DLF4_CAPHI	VCL				212637
MALLMAEMSR	M1(Oxidation)	2	0	True	False	1.14609	A0A452DKU9;A0A452DLF4	Metavinculin	A0A452DKU9;A0A452DLF4	A0A452DKU9_CAPHI;A0A452DLF4_CAPHI	VCL													202890
GILSGTSDLLLTFDEAEVRK		3	1	True	False	1.14609	A0A452DKU9;A0A452DLF4	Metavinculin	A0A452DKU9;A0A452DLF4	A0A452DKU9_CAPHI;A0A452DLF4_CAPHI	VCL	377255		603573	543576			202076		696998	463241				353492
EEVFDER		2	0	True	False	1.14609	A0A452DKU9;A0A452DLF4	Metavinculin	A0A452DKU9;A0A452DLF4	A0A452DKU9_CAPHI;A0A452DLF4_CAPHI	VCL																				833585
NPGNQAAYEHFETMK	M14(Oxidation)	3	0	True	False	1.14609	A0A452DKU9;A0A452DLF4	Metavinculin	A0A452DKU9;A0A452DLF4	A0A452DKU9_CAPHI;A0A452DLF4_CAPHI	VCL							113783
NLVAFVSQEAGNR		2	0	True	True	1.0778	A0A452DKV5	Proteasome assembly chaperone 3	A0A452DKV5	A0A452DKV5_CAPHI	PSMG3	509750		383273			1.96439e+06	1.20478e+06	386641												512429
VLLGKDEPLVHVFAK		4	1	True	True	1.0778	A0A452DKV5	Proteasome assembly chaperone 3	A0A452DKV5	A0A452DKV5_CAPHI	PSMG3	75105.9		147791			143700
VLLGKDEPLVHVFAK		3	1	True	True	1.0778	A0A452DKV5	Proteasome assembly chaperone 3	A0A452DKV5	A0A452DKV5_CAPHI	PSMG3						226154
LLQASFK		2	0	True	False	1.03529	A0A452DKX2;A0A452DKY7;A0A452DL06;A0A452DLG3	Microtubule-associated protein RP/EB family member 2	A0A452DKX2;A0A452DKY7;A0A452DL06;A0A452DLG3	A0A452DKX2_CAPHI;A0A452DKY7_CAPHI;A0A452DL06_CAPHI;A0A452DLG3_CAPHI	MAPRE2	466158	260133			372438				337340	289756		582941	442208		312298	471031		365874		249519	428803	424217
SDKDLETQVIQLNEQVHSLK		3	1	True	False	1.03529	A0A452DKX2;A0A452DKY7;A0A452DL06;A0A452DLG3	Microtubule-associated protein RP/EB family member 2	A0A452DKX2;A0A452DKY7;A0A452DL06;A0A452DLG3	A0A452DKX2_CAPHI;A0A452DKY7_CAPHI;A0A452DL06_CAPHI;A0A452DLG3_CAPHI	MAPRE2	347982			298258			585131		298847	404805	268673	283857		102398	179679			379045	375491		183101	203062	271743
SDKDLETQVIQLNEQVHSLK		4	1	True	False	1.03529	A0A452DKX2;A0A452DKY7;A0A452DL06;A0A452DLG3	Microtubule-associated protein RP/EB family member 2	A0A452DKX2;A0A452DKY7;A0A452DL06;A0A452DLG3	A0A452DKX2_CAPHI;A0A452DKY7_CAPHI;A0A452DL06_CAPHI;A0A452DLG3_CAPHI	MAPRE2		80250.6	94425.3	151627	136520	73802			133452							104464				112919			101621
FYDANYDGKEYDPVEAR		3	1	True	False	1.03529	A0A452DKX2;A0A452DKY7;A0A452DL06;A0A452DLG3	Microtubule-associated protein RP/EB family member 2	A0A452DKX2;A0A452DKY7;A0A452DL06;A0A452DLG3	A0A452DKX2_CAPHI;A0A452DKY7_CAPHI;A0A452DL06_CAPHI;A0A452DLG3_CAPHI	MAPRE2	165076				240219		347185		300267	255503	314498	261752	157099	158594				288502				149545
LALEGVEK		2	0	True	False	1.03529	A0A452DKX2;A0A452DKY7;A0A452DL06;A0A452DLG3	Microtubule-associated protein RP/EB family member 2	A0A452DKX2;A0A452DKY7;A0A452DL06;A0A452DLG3	A0A452DKX2_CAPHI;A0A452DKY7_CAPHI;A0A452DL06_CAPHI;A0A452DLG3_CAPHI	MAPRE2			6624934		8504071
LIHTLSLPK		2	0	True	True	1.14154	A0A452DKX4	SERPIN domain-containing protein	A0A452DKX4	A0A452DKX4_CAPHI		10608293	5.30515e+06	5350354	6335845	5.25486e+06	7822028	5.84371e+06	5220226	3143658	10344268	6.93576e+06	5.66988e+06	6420160	4665885	4.90753e+06	3.04034e+06	4491321	9524675	10162615	3.94702e+06	7444726	2.87783e+06	6537148	5.61677e+06
LIHTLSLPK		1	0	True	True	1.14154	A0A452DKX4	SERPIN domain-containing protein	A0A452DKX4	A0A452DKX4_CAPHI		4536719	2.27026e+06	3.8955e+06	1.71663e+06	2.95693e+06	1.12653e+06	582424	583667	1.71189e+06	4.55628e+06	2.19377e+06	1.43185e+06	1.19082e+06	2492181	1.96441e+06	1.82961e+06	477562	4749704	4.03358e+06	2651062	1.6777e+06	2.19414e+06	2.29508e+06	2.21264e+06
FSISSDYNLEDTLSELNIQK		2	0	True	True	1.14154	A0A452DKX4	SERPIN domain-containing protein	A0A452DKX4	A0A452DKX4_CAPHI		246517	552031	789045	793796	637049	1.57874e+06	929122	716492	432618	3437607	846530	1.57607e+06	1.46956e+06	1.08412e+06	1.04216e+06	1114005	574400	277456		390252	704280	973034	1.18915e+06	1.26883e+06
FSISSDYNLEDTLSELNIQK		3	0	True	True	1.14154	A0A452DKX4	SERPIN domain-containing protein	A0A452DKX4	A0A452DKX4_CAPHI			132719	194728	191392	176943	400221	178226	204148	352108	696513	265303	496712	488956	301140	246123	216209	123692				230925	249022	276265	183537
NLEVSQVVHSAVLDVDEEGTEGAAATGVQIIPTSSLTTIVR		3	0	True	True	1.14154	A0A452DKX4	SERPIN domain-containing protein	A0A452DKX4	A0A452DKX4_CAPHI		2.64455e+06	2.79856e+06	1.38908e+06	1.16556e+06	937471	526306	540058	1.79514e+06	809454	1.07632e+06	2.17147e+06	755089	825475	1.28013e+06	1.1e+06		924330	1.57778e+06	876318		916248	1.73634e+06	1.52682e+06	1.20811e+06
NLEVSQVVHSAVLDVDEEGTEGAAATGVQIIPTSSLTTIVR		4	0	True	True	1.14154	A0A452DKX4	SERPIN domain-containing protein	A0A452DKX4	A0A452DKX4_CAPHI		2.00241e+06	3.08878e+06	1.52828e+06	1.41373e+06	680281	655876	631384	4.56622e+06	467729	770109	952260		605143	1.0238e+06	3.39925e+06		313437		2.08476e+06	1.10171e+06		714158	413377	2229620
VTNPSQA		1	0	False	False	1.14154	A0A452DKX4	SERPIN domain-containing protein	A0A452DKX4	A0A452DKX4_CAPHI		788421	247426	343769	293614	229659	674469	184444	324335		580692	927580		657400	705120			355593		937417	376962	736172	963164	878513	843443
VFTSEADLSGITGVK		2	0	False	False	1.14154	A0A452DKX4	SERPIN domain-containing protein	A0A452DKX4	A0A452DKX4_CAPHI		6820044		7.21229e+06	10094704	16436954		5125423				19135734	290132			21990720	11548204	5.80585e+06	5663121			5.31354e+06	5938137	4720189	4827809
VFTSEADLSGITGVK		3	0	False	False	1.14154	A0A452DKX4	SERPIN domain-containing protein	A0A452DKX4	A0A452DKX4_CAPHI		319822		367682		530936										1.61889e+06	729614
[truncated: 74,908 more rows]

## Sheet: Sheet2
Protein	Protein Description	Gene Name	PG.ProteinGroups	PG.ProteinAccessions	PG.Genes	PG.ProteinDescriptions	PG.ProteinNames	SequenceNumber	FH1	FH2	FH3	FH4	FH5	FL1	FL2	FL3	FL4	FL5	LH1	LH2	LH3	LH4	LH5	LL1	LL2	LL3	LL4	LL5	QC_1	QC_2	QC_3	QC_4
[truncated: 5,409 more rows]

[truncated: 2 more sheets: Sheet3, Sheet4]
