# Supplementary material for: Integrative Proteomics and Transcriptomics Profiles of the Oviduct Reveal the Prolificacy-Related Candidate Biomarkers of Goats (Capra hircus) in Estrous Periods
Source: Int J Mol Sci. 2022 Nov 28;23(23):14888. doi: 10.3390/ijms232314888 (PMC9737051; doi:10.3390/ijms232314888)
Supplement: Supplementary file 1 [file ijms-23-14888-s001.zip › Supplementary Data S2.xlsx]

## Sheet: Supplementary Data 2 name
Supplementary Data 2	WGCNA analysis
	Sheet1	Protein expression
	Sheet2	Eigengenes
	Sheet3	Protein_GeneSignificance
	Sheet4	Protein_ModuleMembership
	Sheet5	Tan module proteins in the FH
	Sheet6	GO annotation of tan module proteins
	Sheet7	KEGG enrichement analysis of tan module proteins
	Sheet8	Networks analyses of tan module proteins

## Sheet: Sheet1
proteinid	module	FH1	FH2	FH3	FH4	FH5	FL1	FL2	FL3	FL4	FL5	LH1	LH2	LH3	LH4	LH5	LL1	LL2	LL3	LL4	LL5
A0A023ND34	turquoise	16.1666	15.7033	16.6062	15.9011	17.2966	15.5324	NA	NA	16.1504	NA	NA	NA	16.4028	15.6251	NA	16.4329	15.8078	16.3173	16.4314	16.5684
A0A023ND43	darkgrey	21.3021	21.2924	21.1326	21.1418	21.092	21.6402	21.0271	20.9341	20.9404	21.1224	21.3493	21.4627	21.9844	21.1788	21.2809	21.529	21.6161	21.1516	21.256	21.8185
A0A023NDA9	tan	22.1818	22.1883	22.6418	22.2124	22.6103	22.597	22.4216	22.4939	22.8159	22.3229	22.4239	23.1085	22.749	22.6282	22.7434	22.5552	22.4641	22.5353	22.5808	23.1693
A0A023NEL9	blue	19.3595	19.7582	19.7938	19.6332	20.3492	21.66	22.2641	22.4449	NA	19.5414	21.5678	21.7369	21.5252	18.0598	19.5778	19.7208	23.1178	19.1029	20.8861	19.7494
A0A060INS8	darkmagenta	18.6694	17.5527	20.1574	20.24	19.136	18.9992	19.781	19.1147	18.5279	NA	19.3665	NA	NA	16.94	18.1924	NA	20.2175	18.0565	18.3253	NA
A0A075BX66	grey	18.4032	NA	18.8732	19.1253	NA	NA	NA	19.83	18.7788	18.5067	17.3671	18.5619	17.49	18.4217	17.5731	16.2057	17.0062	20.7184	19.021	17.7754
A0A075TCY1	yellow	18.7644	19.244	19.541	18.618	19.325	20.1317	17.2567	18.5925	19.9046	18.3427	19.881	19.6726	20.0133	19.6118	19.3764	19.0274	19.2363	18.9825	18.5741	19.4225
A0A075VRE8	turquoise	19.2793	19.6549	19.7944	19.8848	19.2404	20.1613	20.4609	19.8606	19.7989	19.5269	20.0262	19.8502	19.1754	19.4747	19.4326	19.124	19.415	19.208	19.8689	19.0589
A0A076FVB8	magenta	18.9802	18.6813	19.3167	19.1139	18.9454	19.2457	19.8204	19.0017	19.0806	18.9444	18.8131	18.6836	18.9856	18.7746	19.0286	19.2947	18.989	18.7868	18.3127	NA
A0A097C2Y8	red	23.559	22.8688	23.1388	23.0109	22.5637	22.9432	23.3913	23.4786	22.5085	22.8138	23.1159	22.9993	23.6271	23.0811	23.2106	23.2878	23.4036	22.6213	23.4955	23.3556
A0A097C2Z0	turquoise	21.9466	22.14	21.8064	21.9995	21.8099	22.4354	22.3826	22.2972	21.7093	22.2457	21.8086	21.9051	22.6393	22.0345	21.9325	21.821	22.2476	21.9383	22.1286	21.7573
A0A097C2Z1	turquoise	22.7457	22.961	22.5047	22.547	22.6316	22.8815	22.9929	22.9594	22.9664	22.8045	22.7907	22.5327	22.7236	22.4779	22.9812	22.9033	22.8895	22.6743	22.9483	22.5475
A0A097P8P8	sienna3	17.2853	19.6695	18.0616	18.1305	19.1802	19.2833	19.3829	19.203	18.2298	18.3333	18.3807	18.1223	NA	18.387	18.2279	18.4795	19.4239	17.5639	17.9585	19.3578
A0A0A0QY29	green	19.0499	20.2138	19.4814	18.3554	20.0171	18.847	18.8927	19.1615	18.527	18.605	19.1909	18.6174	18.9096	18.7128	18.6079	18.5783	19.0537	18.1077	19.423	19.0905
A0A0A7CPQ3	red	20.09	19.9898	19.6243	19.6478	18.8838	20.0518	19.5749	20.4076	19.1828	19.1799	19.0613	19.2188	19.2027	19.1302	19.0954	19.5768	19.7442	19.0476	19.0485	18.9543
A0A0A7MD22	darkgrey	19.4398	20.3418	20.5163	19.9482	19.7684	19.9871	19.664	19.8439	19.9986	20.2225	20.4013	20.3665	20.4912	21.0147	20.3816	20.9131	20.4515	19.6587	18.9577	21.017
A0A0C4Y1X3	blue	20.7413	20.4273	20.4472	20.683	20.2652	21.1803	21.4677	21.2462	20.961	20.8084	21.3	20.6739	20.9971	20.5604	20.9046	19.6804	21.4561	20.194	20.4001	20.2699
A0A0C5Q4X5	orangered4	19.9664	21.2943	19.9033	21.3446	20.5857	18.7056	NA	19.2274	NA	20.8408	20.2613	17.7796	19.6227	20.3685	19.8916	20.7747	20.6164	21.2097	21.0115	NA
A0A0D4D5W6	darkolivegreen	21.3582	20.841	21.0215	20.6138	19.4211	20.1163	17.0045	21.3659	19.1878	19.4895	18.5298	19.0179	20.3605	19.6841	NA	19.0025	18.8151	19.4411	20.8737	18.7195
A0A0F6T9B8	turquoise	18.8248	NA	19.4998	NA	19.0276	18.7042	20.0912	20.1494	NA	18.9247	19.5772	19.5869	19.8649	19.881	NA	18.7833	19.0813	NA	19.2381	18.634
A0A0G3VSP3	turquoise	19.1753	19.3521	19.1237	19.4189	19.2376	19.3406	19.8183	20.0359	19.1856	19.1573	19.5106	19.0432	18.9451	18.9842	19.2962	18.9534	19.446	19.3845	19.0462	19.1411
A0A0H4TMC7	grey60	19.5754	18.3547	18.0582	18.2968	18.552	19.4824	18.1904	20.3531	18.7085	19.6571	20.164	18.6638	18.6132	17.8931	18.6316	17.6169	20.1383	18.8059	20.3147	17.9153
A0A0K0QVA4	orange	19.4689	16.1446	17.4168	17.1473	16.8301	17.1502	17.1981	19.2104	17.4205	17.5897	17.5375	17.4447	17.3046	16.9842	16.6338	19.6986	17.6981	18.9676	20.1162	17.4776
A0A0K0WZB8	turquoise	22.061	22.2721	22.1566	22.2718	22.0128	22.3269	22.6528	22.7058	21.8571	21.9623	22.1357	22.2279	22.2575	21.9336	22.2398	21.9825	22.4397	21.8165	22.4324	21.9616
A0A0M3KWF7	brown	19.7278	20.0144	19.7619	19.6023	19.8321	19.8557	19.6149	19.71	20.2187	19.8977	19.8412	20.0107	20.2983	20.2308	19.9425	19.4914	20.1587	19.7293	19.7606	19.9631
A0A0M3R8R7	darkturquoise	17.0019	17.841	16.9572	17.9134	17.6921	17.8987	18.262	17.6285	18.1697	17.9484	17.9579	18.0041	17.9754	18.3942	17.5019	17.3986	18.1124	18.3716	18.6415	17.828
A0A0M3ULS7	orange	19.4057	18.0225	17.9744	17.8886	18.4375	18.085	18.9915	18.8274	18.4463	18.4212	18.2064	18.3325	18.1599	18.1393	NA	18.3862	18.3113	18.6032	18.9973	NA
A0A0M4FGU5	royalblue	17.8656	18.6327	19.253	18.534	18.5278	18.7713	19.1324	19.0399	18.8888	18.2183	18.8332	18.8026	18.8208	18.4047	18.9267	19.219	18.4458	18.2521	18.5032	19.7481
A0A0M4FNI6	turquoise	17.6942	17.548	18.6527	17.3374	17.6014	17.8602	NA	16.9348	18.5653	17.9143	17.7824	18.0788	18.3374	18.4841	18.0272	18.613	18.7029	17.7403	17.7973	18.2835
A0A0P0EL46	lightyellow	18.5594	NA	NA	18.5335	NA	17.7144	NA	NA	22.5265	17.1209	19.8041	20.312	16.6426	17.4452	20.0092	18.6204	NA	19.9564	18.5143	17.1379
A0A0S2E7T9	black	NA	NA	19.9017	NA	NA	NA	19.0486	19.3523	19.643	19.7831	18.9539	19.491	19.5032	19.179	19.43	19.8952	NA	19.626	NA	NA
A0A0U2EXR7	turquoise	19.4931	19.0168	20.4038	NA	19.666	20.621	20.6342	20.8198	NA	NA	20.8272	18.7747	19.1718	19.7155	19.5295	19.3605	20.7498	NA	NA	19.0197
A0A140C4Q7	yellow	19.9785	19.511	20.1544	19.8529	19.2635	19.1492	18.6512	22.6978	20.6558	18.8824	20.3039	22.8541	23.0619	22.8402	22.6939	20.6816	21.9343	20.3821	21.4309	20.7571
A0A142I1Y1	yellow	17.9368	17.918	18.2816	17.7558	18.0487	18.3221	13.3345	18.6491	17.2502	17.3917	17.7878	18.0882	17.8324	17.9739	17.539	17.7512	18.3361	17.9436	17.8418	17.3507
A0A172PA89	midnightblue	17.4803	17.8536	22.0895	17.8043	17.8637	17.5444	18.1448	17.6943	17.9758	22.0493	NA	NA	NA	17.563	17.8939	17.8232	NA	17.3658	17.89	18.1048
A0A1B1RUY3	tan	18.6728	19.2666	18.4773	19.0118	18.2222	19.1143	19.0531	18.6408	18.8148	19.249	19.2652	19.0712	19.3917	19.0967	18.9589	19.0697	19.2135	19.1893	19.0208	19.1582
A0A1B2VWD4	ivory	19.6679	19.2903	19.6052	19.3267	19.2249	19.4372	19.2666	19.0391	19.6237	19.4809	19.9926	19.1066	19.7662	19.8288	19.3952	19.629	19.2215	19.0285	19.499	19.1664
A0A1Q1N997	red	20.9427	21.2762	20.6619	20.5619	20.3818	20.9583	20.7275	21.3138	20.7703	20.9048	20.889	20.3951	21.0898	20.9183	21.08	20.8857	21.4321	20.7648	20.8383	21.0085
A0A1X9Q272	yellow	19.658	18.327	21.9714	21.2059	18.1177	20.9517	22.3419	21.3914	18.1614	20.2443	22.5924	20.7395	20.4766	17.9195	19.4086	19.7157	18.4454	18.2766	21.1599	18.0895
A0A249RNJ6	yellowgreen	18.3883	18.3959	18.4823	18.5215	18.4294	18.5556	18.5555	18.1745	18.062	18.3792	18.5323	18.3942	17.931	17.6854	18.1199	17.8498	18.4839	18.4036	18.5982	18.9567
A0A290DG11	purple	16.7116	17.4916	16.8807	16.5136	18.2249	16.8878	18.1759	17.6386	16.2472	17.5233	NA	NA	16.9764	18.8218	16.9168	17.1579	NA	16.7047	16.0173	19.9371
A0A2H4H7K4	royalblue	18.1839	18.8457	19.0074	18.088	18.2655	18.9296	18.7739	19.1316	18.7372	18.3549	18.3245	18.3049	18.2794	18.7391	18.3623	19.1961	18.0553	18.3674	18.5395	18.9987
A0A2N9DYY3	purple	18.9247	19.3638	19.1987	18.0668	19.7227	20.3345	18.6316	19.8128	17.3823	19.661	20.1937	18.3478	19.7509	19.5727	19.23	19.2961	20.2673	19.0623	19.1686	20.1692
A0A2N9DYZ2	darkgreen	19.9762	20.1866	19.8929	19.8742	NA	NA	19.8406	NA	20.3262	19.4784	20.9779	21.5539	20.5075	20.2813	20.3962	20.4193	NA	20.3918	NA	21.6016
A0A2S1NB36	darkgreen	18.5385	18.8987	19.6679	18.7801	19.6097	19.012	18.77	19.4348	19.5015	19.0333	19.8241	19.6392	20.2777	19.5054	19.1583	19.1183	19.7206	19.1152	18.3282	19.5478
A0A2Z4FR65	darkred	19.8373	20.3775	20.1093	20.171	20.4063	20.7866	20.6555	20.7706	20.4079	20.1876	20.3465	20.4006	20.3246	20.5277	20.3853	20.6912	20.6448	20.4166	20.3233	20.6187
A0A2Z4FRD3	yellowgreen	NA	NA	NA	17.4856	17.288	NA	NA	NA	17.2695	NA	18.1038	17.4633	17.2317	16.2579	17.2977	17.5541	17.2789	17.7782	NA	18.1472
A0A3B8DGC7	darkorange	19.4405	19.4107	19.5613	19.7949	19.6147	19.5519	19.8403	19.7223	18.774	19.651	19.5702	19.4795	19.8314	19.1501	19.1028	19.53	19.2539	19.8635	19.5522	19.88
A0A3R5YJX4	blue	19.0169	18.8541	18.3215	NA	18.9186	19.5147	NA	18.8532	17.9472	19.2412	19.4978	19.6609	19.5048	19.4333	19.3578	18.673	19.8537	19.0278	19.0881	18.9123
A0A452DJQ6	blue	20.3277	20.6523	20.1447	20.2161	20.6968	21.0656	20.4542	20.8399	20.4073	20.3506	20.7249	20.4118	21.0738	20.591	20.6064	20.2634	21.095	20.3329	20.439	20.6186
A0A452DJS9	grey	17.9255	18.2365	17.885	17.5468	15.5187	18.6259	17.5225	18.9045	18.8407	18.1931	18.1359	18.4746	18.1141	22.2089	NA	17.7501	19.7878	20.7683	18.5161	18.253
A0A452DJV6	brown	18.5618	17.7471	18.7335	18.6693	NA	19.2806	19.3168	19.6674	18.2688	18.3804	18.1981	18.5925	18.1991	NA	18.5131	18.3539	17.8366	NA	17.8327	18.3352
A0A452DJW6	yellow	19.3422	19.486	19.0034	19.1192	19.6355	19.9218	18.5253	19.475	19.0662	19.2962	19.4918	19.27	19.6867	19.4893	19.3768	19.3391	19.8025	19.2179	19.0679	19.7517
A0A452DJX7	turquoise	20.2682	18.7867	18.0995	19.4317	18.1511	17.5394	16.038	15.9576	18.7348	17.8478	18.7386	18.2854	17.1501	16.7143	17.9161	18.0213	16.6919	18.0601	18.0017	18.1324
A0A452DJY2	black	20.1487	21.1313	19.9302	20.919	20.7938	20.1894	20.8348	21.3019	20.2902	20.4007	20.9467	20.7507	20.8331	20.5491	20.3701	20.0414	20.7434	20.7294	21.0429	21.0087
A0A452DJY7	blue	16.6729	16.5551	16.982	16.3889	16.1892	16.2792	16.4492	16.1123	16.5071	16.5831	NA	NA	15.9745	16.3419	NA	16.6542	16.2782	16.676	16.1824	17.0244
A0A452DJZ1	salmon	18.1116	18.8847	17.6669	17.8452	18.9886	17.3928	NA	17.7079	18.0079	NA	18.1882	18.4915	18.2005	18.154	18.4451	18.9627	18.5482	NA	18.6031	17.6964
A0A452DJZ5	brown	20.4679	19.63	18.548	21.1962	19.2164	19.9353	18.8328	21.7451	18.3099	19.5319	18.7877	18.3943	18.1995	19.0181	18.9509	18.5701	18.3508	19.8882	17.9691	18.6636
A0A452DJZ6	yellow	22.1002	22.512	21.9765	21.7332	21.9117	21.8399	21.3387	22.4373	21.7556	21.7483	21.7985	21.7419	21.9044	22.0943	22.1105	22.2759	22.1627	21.8842	22.3787	21.9325
A0A452DK06	turquoise	19.2421	19.8136	19.6011	20.4284	18.6986	20.8031	20.4184	20.3881	19.9064	19.0274	19.6267	19.2354	18.9001	19.2639	18.7154	19.4596	19.6608	19.8194	19.3009	18.9557
A0A452DK13	red	17.4599	19.1974	17.6755	17.0218	16.654	18.6168	18.7736	18.9691	17.0248	17.1384	17.093	19.0516	18.965	17.1366	17.0346	17.494	16.5288	16.618	16.972	17.3005
A0A452DK19	turquoise	19.1703	19.2325	19.4348	19.74	19.727	19.8289	20.1047	19.5845	19.5649	19.5691	19.744	19.6691	19.2365	19.4686	19.5817	19.1156	19.7205	19.5753	19.5825	19.279
A0A452DK32	greenyellow	19.2256	18.5073	16.6	17.3166	17.2864	18.5311	19.6302	18.6848	18.6261	18.8739	19.1871	19.1754	19.0093	16.0442	17.9479	17.1346	18.9906	18.0739	18.7281	17.1672
A0A452DK33	midnightblue	18.7389	18.6302	19.2898	18.0474	18.2284	18.5469	18.7338	18.6644	18.6573	18.6682	18.2529	18.7966	19.2804	18.6294	18.4217	18.8354	18.274	NA	18.7602	18.5667
A0A452DK39	blue	19.3991	19.8901	19.695	19.7298	19.616	19.8434	19.9046	20.3088	19.5833	19.3429	19.8322	20.0043	20.1717	19.9295	19.6293	20.0174	20.2214	19.668	19.5595	19.6816
A0A452DK40	black	20.1087	20.2997	19.8302	20.2551	20.467	20.4154	20.6629	20.3589	20.3272	20.322	20.576	20.338	20.3943	20.0321	20.1454	19.9121	20.5914	20.1062	20.5134	20.2373
A0A452DK58	steelblue	18.7353	18.2985	17.7559	18.6364	16.7751	18.3676	16.6916	20.0051	18.1528	17.3861	17.2906	19.3312	19.8556	18.8715	19.3701	19.2952	20.245	18.9059	20.8952	19.4202
A0A452DK67	darkred	20.5322	20.7274	20.3874	20.4731	20.8462	20.6719	20.8686	20.92	20.7567	20.6902	20.7552	20.7672	20.6986	20.759	20.5486	20.5794	20.7574	20.5725	20.7055	20.6951
A0A452DK96	lightgreen	20.4652	20.8357	20.2378	17.9657	20.3189	20.2226	18.0962	21.1367	20.2704	18.8172	17.7579	18.1049	18.2887	18.51	18.4666	19.4079	18.5802	17.7897	17.9064	19.9728
A0A452DK99	magenta	19.2479	19.8014	20.4011	19.6175	19.6181	19.4137	21.1893	19.9986	20.4483	19.7034	19.6534	19.5424	19.6312	19.8901	19.1435	19.7645	20.3582	19.4439	20.0902	19.8026
A0A452DKA1	purple	17.8215	18.2161	17.5936	17.4775	18.1287	18.4295	NA	18.034	17.3237	17.7995	17.4738	17.3207	17.9537	17.8657	17.5359	17.9162	18.5172	17.775	17.8063	18.6129
A0A452DKA2	green	17.7476	17.064	17.719	16.2409	17.5781	17.6338	NA	16.9469	NA	NA	NA	NA	NA	17.5879	17.1209	16.8792	NA	16.5151	16.3678	17.2574
A0A452DKA9	green	21.0012	21.7496	20.8453	21.4093	21.3803	20.6056	22.06	21.5621	22.6579	22.0142	22.1591	21.1577	21.0915	22.1142	21.6333	20.2551	21.0384	22.155	22.3042	20.2174
A0A452DKD3	midnightblue	18.4376	18.0417	20.2461	18.2752	19.3792	18.8513	19.9042	19.2952	18.6899	18.3334	18.6602	17.9712	18.4318	18.1385	18.0603	18.8293	18.7145	18.0714	18.5145	18.367
A0A452DKD6	darkgrey	19.3077	19.3258	19.4618	18.815	19.0175	18.9876	19.67	19.5033	18.9403	19.1327	18.9449	19.2254	19.2851	19.2069	19.1167	19.253	19.4016	19.1052	19.3244	19.5005
A0A452DKD8	black	20.6388	20.4339	19.9816	21.617	20.7766	21.3489	20.4388	21.8643	20.9154	20.381	21.1189	21.9214	20.1764	20.6039	21.0106	19.9684	21.0578	20.9917	20.9507	19.3587
A0A452DKE1	magenta	18.9688	18.9393	18.3683	19.5679	18.8411	19.5331	23.009	19.9143	18.6397	18.2959	18.8455	19.0105	18.84	18.2702	18.7348	18.7392	19.5422	18.6241	18.6195	18.2674
A0A452DKE2	midnightblue	18.62	17.7387	18.4082	17.254	17.7893	17.6398	17.8812	17.2523	17.5577	17.4338	17.0947	17.5827	17.4819	17.4454	17.7474	17.5775	17.64	17.4897	17.4032	17.7562
A0A452DKE7	turquoise	18.1518	18.3517	17.7013	19.15	17.5311	18.1866	19.2037	18.5862	17.8948	18.7972	NA	NA	17.8264	17.567	17.6822	17.0256	18.6939	18.0166	NA	17.987
A0A452DKF1	sienna3	20.1376	20.1953	20.1594	20.1855	20.4342	20.3551	20.3452	20.3125	20.0394	20.2319	20.187	20.1678	20.148	20.3697	20.0365	20.0301	20.2153	20.418	20.1157	20.6147
A0A452DKG5	black	19.4803	18.5715	19.7787	18.87	18.7227	19.7395	18.2987	19.5755	18.7082	19.2727	19.0131	18.2789	19.4522	19.7867	18.6064	19.8192	19.4748	19.2103	19.2928	18.8437
A0A452DKH3	red	21.9372	20.6373	21.1221	20.8681	19.8191	21.4537	21.3413	21.2842	19.9538	19.0444	21.0319	20.2209	20.9486	21.233	20.3293	20.9607	22.3787	19.4733	21.3265	20.6302
A0A452DKH7	lightcyan	16.6393	17.2792	16.9192	16.5788	17.5481	16.8404	17.7146	17.827	16.5072	16.7805	16.8509	16.3737	16.2808	17.2485	16.3357	16.6102	16.0454	16.9419	16.4816	17.0911
A0A452DKJ9	darkolivegreen	18.9872	19.3775	19.4196	19.1765	19.1309	19.4736	19.9716	19.4053	18.9862	19.2137	20.0529	18.9223	19.0294	18.7935	18.6703	19.2043	19.2384	19.2432	19.323	19.154
A0A452DKM3	skyblue3	17.5807	17.3716	17.0087	17.3832	17.5817	17.0127	17.7482	16.7447	17.0114	17.7025	NA	17.4713	NA	17.3659	NA	17.4256	17.0131	17.2506	17.5276	17.5671
A0A452DKN8	red	17.6443	17.2259	17.5837	16.513	17.571	18.4028	17.0649	17.8846	NA	17.2336	16.543	17.4989	18.7351	16.3552	17.3338	17.0689	17.0663	17.2154	17.3058	17.4481
A0A452DKP1	turquoise	18.6375	18.8639	19.3542	19.3036	18.3314	18.7633	19.2545	19.3215	18.8814	17.9884	19.0371	18.6395	18.9338	18.92	18.5388	19.3231	19.2329	19.0575	19.2464	19.0801
A0A452DKP8	darkred	18.8436	19.3435	19.0302	19.2449	19.3806	19.335	19.3304	19.4392	19.3166	18.8339	18.9562	19.5436	19.0214	19.1096	19.1943	19.1226	19.909	19.36	19.2678	19.3098
A0A452DKP9	darkgrey	19.3231	17.6516	18.9332	18.5142	17.8882	18.4991	17.8817	19.06	NA	18.6654	18.438	18.6709	19.3084	18.4351	18.0835	19.1027	18.1828	17.8227	17.9228	18.3908
A0A452DKQ3	yellow	19.219	18.7164	19.0675	20.2165	19.5486	18.9941	20.6127	18.5182	19.3503	19.7118	20.3461	19.7702	19.841	19.3792	19.4879	18.9459	18.1602	19.9572	20.1644	20.2196
A0A452DKQ5	blue	21.1932	21.4382	21.4976	21.2335	21.5012	21.8464	21.7918	21.6322	21.6394	21.2825	21.6385	21.7857	22.2871	21.795	21.542	21.1014	21.932	21.1861	21.2584	21.3505
A0A452DKR2	turquoise	19.9026	20.3105	NA	NA	NA	20.7605	21.7794	21.3745	20.6747	20.842	NA	20.6824	20.8783	NA	NA	19.7061	20.9199	19.9358	21.2745	NA
A0A452DKS0	green	19.69	19.7058	19.0125	19.9888	19.8621	17.459	19.1824	18.3047	20.5803	19.8224	20.2179	19.8875	19.8756	19.1699	19.5554	18.8276	19.7035	20.1327	20.2594	19.5926
A0A452DKT4	turquoise	20.1177	20.1107	20.6681	19.8826	20.2407	19.8661	20.3699	20.0587	20.9244	20.7052	20.5939	20.0738	20.3544	20.2451	20.8823	20.4515	19.9157	20.2668	20.7573	20.3778
A0A452DKT5	lightyellow	23.1183	22.7021	22.6209	22.5025	22.5248	22.5411	22.7962	22.1423	22.4774	22.5342	22.6156	22.9527	23.0257	22.7189	22.5595	22.2038	22.953	22.4146	22.2513	23.1626
A0A452DKT6	green	19.3669	19.4222	19.5672	19.2138	19.5786	19.4357	19.2855	19.2545	18.9495	19.6483	19.1671	19.3907	19.2172	19.542	19.4482	19.0216	19.4356	19.3327	19.4678	19.4154
A0A452DKT8	yellow	18.6444	19.0184	18.7171	18.5325	18.656	19.1659	18.2945	19.4792	18.5321	18.745	18.9599	18.7435	18.6443	18.7788	18.7807	19.0037	19.1889	18.7743	18.8475	18.7445
A0A452DKT9	orange	20.1197	20.0679	20.1252	19.9711	20.4325	20.0628	20.3704	20.8809	19.6664	19.9498	19.6336	20.0496	20.0607	20.4079	19.8386	20.6515	20.4025	20.7455	21.1974	20.5013
A0A452DKU9	green	21.3359	21.4745	21.289	22.313	21.8502	21.0674	22.5992	21.8004	22.2885	21.841	22.323	22.0883	21.6314	21.6135	21.7677	21.6726	21.6513	22.2775	22.132	21.5508
A0A452DKX2	grey	18.3163	17.3768	21.6799	17.7792	21.1415	16.1714	18.8305	NA	18.1185	18.2727	18.1536	18.5211	18.1929	16.9937	17.9082	18.1344	NA	18.394	18.5184	17.4674
A0A452DKX4	green	21.4677	20.8036	21.0302	21.6273	21.4206	20.682	20.882	20.7113	20.1368	21.3938	22.3509	20.4253	20.5539	20.5472	22.1122	21.5543	20.8747	21.8049	21.597	20.3012
A0A452DKY1	pink	16.0577	NA	15.5225	15.9871	15.529	17.1571	15.6	16.7988	15.9752	16.1796	16.3435	NA	16.1972	16.2022	16.127	NA	17.6992	15.031	14.9513	16.4219
A0A452DKY9	turquoise	19.162	19.4312	19.4372	19.1726	18.8535	20.2045	20.4656	19.6246	19.4934	19.2663	19.6042	19.8654	19.8076	19.2931	19.577	19.5079	19.8405	19.3676	20.0655	18.832
A0A452DKZ3	darkgrey	19.5894	19.969	19.3734	19.8165	19.5503	19.5988	20.0631	19.6914	19.8438	20.2234	19.6765	19.6615	19.6599	19.5583	19.7307	19.6863	19.1311	19.7074	19.8964	19.9019
A0A452DKZ4	blue	18.6478	18.3678	18.2609	18.1294	18.4215	18.5534	18.8761	18.5914	17.2401	17.9973	18.5225	18.1205	19.9692	18.44	18.1528	17.7266	18.9805	18.0677	17.7554	18.4437
A0A452DKZ8	blue	20.8071	21.0274	21.0134	20.8397	20.8269	21.4587	21.3357	21.2953	20.4561	21.006	21.1639	21.1827	21.2317	21.2756	20.8475	20.6823	21.0475	20.9378	21.0086	21.2072
A0A452DL09	grey60	19.0189	19.1452	19.0139	19.1368	19.2696	19.5211	18.9867	19.6108	19.0578	19.0298	19.313	18.9235	19.0862	19.2973	19.1561	18.8971	19.3784	19.6911	19.218	19.2442
A0A452DL15	blue	17.71	18.5134	17.7874	17.8864	18.4868	18.4805	NA	18.2443	16.9631	17.8123	17.8185	18.358	18.3148	18.1486	18.0147	NA	18.6148	17.7931	18.0651	18.6283
A0A452DL17	blue	19.5142	19.6334	19.2538	19.7954	19.7418	20.0799	20.448	20.0055	19.2919	19.314	20.2945	19.9511	19.8742	19.6976	19.7549	19.2661	19.9799	19.5329	19.7484	19.993
A0A452DL19	lightyellow	17.9516	18.0625	18.2227	18.6019	18.3303	19.3483	18.8518	19.3441	19.2537	18.1333	18.8966	18.5429	18.1707	17.9524	18.6245	18.4565	18.5597	19.5756	19.3181	17.6749
A0A452DL20	orangered4	18.4875	18.5799	NA	18.6582	18.5281	18.3284	18.97	18.7609	18.6744	18.666	18.4691	17.2155	18.6511	18.5122	18.5675	19.0015	19.1546	18.9772	19.2207	18.9544
A0A452DL24	yellow	21.348	21.2984	21.6155	21.0937	21.6403	21.6475	21.181	21.4414	21.3424	21.4168	21.3372	21.3794	21.8563	21.5473	21.3667	21.4178	21.6074	21.4079	21.478	21.8338
A0A452DL27	turquoise	19.8452	19.9452	19.93	20.8589	19.7742	20.3285	21.13	20.5462	19.662	19.734	19.9765	20.5672	20.5181	19.8951	19.7644	19.6199	20.4717	20.4075	20.6155	21.6492
A0A452DL46	orange	17.8794	19.2354	17.8998	19.1291	18.351	18.5755	18.3899	18.529	18.1161	18.0074	18.5401	19.1082	18.7686	18.7636	18.7133	19.3978	18.5506	18.313	17.0645	17.9593
A0A452DL52	green	19.8646	19.7737	19.8735	19.4469	19.3009	19.9647	19.6333	19.8101	19.3747	19.492	18.9937	19.6585	19.288	19.7264	19.4581	19.6736	19.8422	19.4433	19.494	19.8392
A0A452DL58	lightsteelblue1	20.8903	18.252	17.6665	17.7094	18.2816	17.9923	17.5132	18.6131	18.3845	18.1071	17.6322	17.3174	17.822	18.0805	18.0547	17.762	17.0679	17.7056	17.4634	18.2413
A0A452DL63	green	20.4768	22.3717	20.0449	22.6834	21.0832	20.8783	22.2151	21.1345	22.0933	22.1673	22.2347	21.4178	20.8397	21.0065	21.2312	19.8403	21.1119	22.2708	22.1574	21.9747
A0A452DL66	yellow	22.2289	23.1676	22.7366	22.1617	22.8426	23.1115	21.6115	22.8185	22.1537	22.3496	22.2043	21.9413	22.6631	22.2241	21.6319	22.55	22.7896	21.3981	21.5694	21.5914
A0A452DL74	grey	18.6981	20.5071	20.0019	17.2473	19.8552	19.9502	19.1785	19.4964	16.9935	21.1591	22.0372	16.6111	16.5756	19.2904	18.4078	20.1322	21.0766	17.0513	22.0552	NA
A0A452DL79	blue	20.552	20.6721	20.564	20.7437	20.5406	20.813	22.3363	20.7637	20.4179	20.5636	21.3194	21.2248	21.5081	20.8067	20.8493	21.0777	21.459	20.4128	20.9388	20.8368
A0A452DL82	tan	21.2248	21.3275	21.1369	21.4021	21.3099	21.3278	21.2917	21.0992	21.2635	21.521	21.4742	21.5608	21.8261	21.3816	21.4697	21.3341	21.3843	21.3101	21.3797	21.5895
A0A452DL89	darkred	18.748	18.4769	19.0318	18.9692	18.688	19.0392	19.1356	17.3783	18.1248	18.0189	18.9502	18.6404	19.0982	18.6883	19.3104	18.5773	21.0273	19.2283	18.7307	18.8046
A0A452DLA2	lightcyan	16.001	15.9199	16.1213	16.4356	NA	16.2987	NA	15.3215	16.3693	NA	15.9194	15.9923	16.0578	15.9638	15.7884	15.9	15.8708	16.9166	15.9413	16.0185
A0A452DLA3	red	20.9597	19.774	20.7088	21.2739	19.3549	20.2207	20.865	21.6317	18.2229	20.1604	20.9233	20.4448	20.7609	20.0777	19.5199	20.3235	20.6066	20.1252	20.1331	20.2424
A0A452DLD0	lightcyan	18.3625	18.3433	18.1437	18.1822	18.0889	18.2206	18.3393	19.8692	17.3038	18.1729	17.5446	18.0454	18.3521	17.909	17.7633	18.2303	18.1568	18.3096	18.4399	17.213
A0A452DLD9	darkred	18.5035	18.5841	18.8	17.9563	17.5169	18.3843	17.7658	17.6908	17.709	18.0787	NA	17.6579	18.8187	16.7225	18.6902	17.9916	16.3032	18.7207	18.5393	16.8446
A0A452DLE1	turquoise	20.4595	20.766	20.3073	20.7857	20.5282	20.5445	21.1447	21.2021	20.8183	20.5969	20.6953	20.6171	20.6404	20.6157	20.595	20.6743	20.9916	20.5536	20.4647	20.789
A0A452DLG1	lightyellow	19.6112	18.5677	18.4657	19.2358	18.561	19.3404	18.2916	19.8302	19.8588	19.3389	19.3817	18.9644	18.3377	18.3722	18.7331	18.6718	19.2925	19.8994	19.125	18.5258
A0A452DLG8	blue	20.8845	21.2939	20.6163	21.4164	21.4709	21.8732	20.9444	21.4914	21.1465	20.6506	21.1671	21.0326	21.4595	20.7156	20.9851	20.7477	21.8214	21.4265	20.526	20.9091
A0A452DLG9	lightyellow	18.2124	18.641	17.2618	NA	18.4464	18.0818	NA	17.3373	17.1013	17.4288	NA	NA	NA	18.2848	17.7639	17.6751	17.8244	18.3072	18.1429	18.0118
A0A452DLH9	pink	20.0393	19.6913	19.8822	19.6686	19.6318	19.7954	20.2816	20.2437	19.577	19.8631	19.8507	19.6025	19.9974	19.916	20.0455	19.9845	20.0063	19.9409	19.64	19.8225
A0A452DLJ5	grey	19.0154	19.3024	18.9496	18.859	19.242	19.3852	18.7002	20.3173	18.8566	20.0764	18.889	20.4572	18.8582	19.6695	18.7545	19.0603	20.1521	19.0391	20.7383	19.5783
A0A452DLK4	black	NA	NA	17.1052	17.2561	17.4658	17.067	17.6604	17.3715	17.5833	17.3182	17.5089	17.3188	16.9164	16.7789	NA	15.5562	16.782	17.8164	18.7404	17.0444
A0A452DLL3	greenyellow	19.4961	19.4746	NA	20.8577	19.2632	19.1109	19.9181	NA	19.6036	18.9346	19.3366	19.7845	18.5411	18.7627	19.3196	17.7213	18.9375	19.5737	18.7995	18.3491
A0A452DLM8	skyblue	18.0214	18.3495	17.2945	NA	17.9104	17.9969	17.9747	17.9983	18.5496	18.6694	19.3921	17.6078	17.5777	18.2641	18.3413	18.435	17.9973	18.0785	17.3139	18.5497
A0A452DLP5	steelblue	NA	NA	17.8811	19.5543	19.1559	NA	18.4022	18.6019	NA	19.5952	18.2775	18.2305	18.6593	NA	NA	NA	17.5621	19.5995	18.0523	NA
A0A452DLQ9	blue	20.8365	20.8706	20.7888	20.8106	20.6021	20.7716	20.7646	22.0723	21.1257	20.8146	20.9195	20.8323	21.7869	20.8178	21.0354	20.7592	20.9219	21.261	21.2771	20.7253
A0A452DLR5	brown	17.8293	17.7185	17.6134	17.7949	17.3609	17.5135	18.2135	17.8231	17.4362	17.5617	17.5161	16.8938	17.132	17.4779	17.3129	17.8443	18.0227	17.0728	17.4784	17.5739
A0A452DLR6	turquoise	16.9333	16.9565	17.4821	17.6835	17.0058	23.8542	18.2245	17.1153	17.7716	16.6117	NA	15.934	16.996	17.3813	16.875	NA	18.0987	NA	NA	17.6011
A0A452DLR8	orangered4	16.6621	16.5308	16.5991	15.9869	16.3005	16.1608	NA	NA	15.6901	15.8569	14.0158	12.5309	16.2125	17.0319	16.3591	16.2192	13.4646	16.1458	16.4454	16.9585
A0A452DLS0	blue	19.9526	19.9088	20.3178	19.8966	19.7951	20.1109	20.1307	20.5961	19.6091	19.7427	20.5263	19.9179	20.591	19.8655	19.8519	20.0257	20.348	20.0655	19.9291	20.4436
A0A452DLS3	darkgreen	22.3687	22.4612	22.3579	22.1431	22.2981	22.0897	21.0509	22.5589	22.7757	22.0344	22.886	22.5448	23.2364	21.9453	21.9982	22.0258	22.9522	22.4835	21.3206	22.6277
A0A452DLT1	tan	18.7066	18.2434	17.7019	18.278	17.7629	18.5459	18.9347	18.3301	18.4672	17.9675	18.891	18.5796	19.1058	18.6626	18.4652	19.3605	19.0811	19.5663	18.1317	18.4548
A0A452DLT5	turquoise	16.9058	17.079	NA	17.2511	18.9723	20.4811	NA	21.8376	NA	NA	17.374	17.079	18.6115	17.0067	16.7237	17.0007	21.3402	16.5538	18.2217	17.0492
A0A452DLT7	greenyellow	20.1563	20.2626	20.0841	20.4115	20.4439	20.3809	20.9519	20.3532	20.4231	20.4434	20.5234	20.4183	20.4463	20.2899	20.249	20.3552	20.5317	20.4283	20.336	20.6548
A0A452DLU2	turquoise	20.2015	20.0452	19.9486	19.8786	19.3076	20.2104	20.2239	20.8084	19.0315	19.7042	20.0962	19.9419	20.0751	19.8702	20.2263	19.8448	20.4386	19.1614	19.8516	19.6891
A0A452DLU5	brown	19.976	19.5939	20.4412	19.7462	19.1967	20.04	20.1648	20.1236	19.5874	19.9673	19.6006	19.4479	19.9987	19.9581	19.8294	19.5951	19.9156	19.9128	20.0319	19.9752
A0A452DLV3	yellow	19.1831	19.38	19.2637	19.2692	19.3865	19.8724	18.6385	20.0684	18.9555	19.1594	19.1244	19.3618	19.5394	19.2894	19.4263	19.1646	19.6081	19.1307	19.242	19.1471
A0A452DLV7	orange	20.3727	17.6222	18.0663	20.1108	18.2281	17.7997	19.0132	18.1552	17.9204	18.0177	19.6535	17.3469	17.8889	17.4601	17.0633	17.9172	18.9536	17.3708	21.2239	18.1632
A0A452DLV8	midnightblue	19.2419	19.4991	17.3601	20.2735	19.3601	19.3758	19.6237	18.9365	18.9231	19.5839	20.1521	19.5279	20.0156	20.1064	19.3782	19.8019	19.8816	19.5945	19.9568	19.0654
A0A452DLW2	brown	19.836	20.0348	19.7793	19.987	20.1291	19.8951	NA	20.2324	19.2775	19.4239	19.6584	19.3501	18.9066	20.0397	19.0357	20.0104	20.2537	19.9434	19.8156	20.1894
A0A452DLY4	greenyellow	19.2116	18.8394	18.6021	17.0228	18.5565	19.6338	17.7099	18.3115	18.5552	19.1225	18.349	18.5649	18.8017	18.869	18.8744	18.3916	18.7117	19.2169	19.0204	18.9176
A0A452DLZ2	yellow	17.6203	17.4018	17.0615	17.2385	17.328	17.9277	16.9277	17.671	17.5948	18.0983	17.6866	17.986	17.0553	17.1979	17.3354	17.4741	17.9091	17.2268	17.2202	17.5969
A0A452DLZ6	red	20.9288	20.1689	21.0703	20.3118	19.565	20.484	20.9744	20.8042	19.8421	19.5468	20.3318	20.5769	20.4378	20.0127	20.0802	19.7718	20.0246	19.7213	20.2466	20.2922
A0A452DLZ9	grey60	20.6484	20.8929	20.7687	20.5518	21.0657	20.8097	20.5313	21.2524	20.9047	20.8846	21.0166	20.5568	20.5673	21.0401	20.9149	20.2781	21.137	20.4305	20.6898	20.718
A0A452DM03	tan	18.8073	19.0858	18.8376	18.9504	18.9297	19.0973	18.9986	18.8207	19.0757	19.1515	19.1241	19.0983	18.9435	18.9244	19.0914	18.8927	19.2252	18.8223	19.0316	19.1883
A0A452DM06	salmon	19.7221	19.7568	19.7988	19.6523	19.9571	19.4982	19.932	19.6974	19.6014	19.8414	19.9299	19.9666	19.844	19.5952	19.6658	19.995	19.73	20.1044	20.0168	20.2361
A0A452DM15	green	21.288	21.5698	21.8128	21.5325	21.5377	21.5038	21.3235	21.443	21.2157	21.4416	21.3506	21.3127	21.7009	21.4926	21.3345	21.6535	21.4654	21.1963	21.3355	21.7216
A0A452DM17	brown	18.742	18.6212	18.7975	19.2236	18.8841	19.0786	18.7366	19.0773	18.7295	18.8285	18.3568	19.0325	18.5156	19.1999	18.8295	18.8175	19.2594	19.077	19.2505	19.2724
A0A452DM25	turquoise	20.6443	20.2026	20.0076	21.5566	19.9712	21.7602	21.6223	20.8331	20.0412	20.9404	NA	18.5492	19.1761	20.1944	21.183	19.3212	21.5482	19.7166	20.505	19.6846
A0A452DM28	darkgreen	19.2625	19.643	19.4522	19.193	19.5433	19.6556	19.0485	19.4861	19.7657	19.4495	19.9317	19.7282	19.2694	19.5981	19.6234	19.3954	20.2742	19.4276	19.7221	19.968
A0A452DM35	skyblue	18.7994	18.7674	17.3717	18.4784	18.5751	17.8831	19.376	19.4638	16.8075	18.6097	22.0088	18.849	18.2158	19.3754	18.9915	NA	18.6193	18.8302	18.2337	21.5234
A0A452DM79	darkred	22.0324	23.5276	22.6068	22.5482	23.5465	23.2178	23.2067	23.1988	22.8841	22.6629	22.8827	22.9034	23.5834	22.9447	22.6121	23.2397	23.9329	22.7735	22.9952	23.2995
A0A452DM81	royalblue	17.6028	17.2461	18.5539	17.3738	17.1071	18.0955	18.095	18.006	17.6213	17.3202	18.2655	17.3372	17.9427	18.1846	17.9312	17.564	18.7321	17.3339	16.8301	17.7779
A0A452DM84	yellow	17.595	18.7074	18.9202	17.7949	18.6459	18.4378	18.2871	17.868	17.9976	18.286	18.2477	18.2087	18.9307	19.1956	18.9241	18.3843	18.9239	18.2769	18.2863	18.5929
A0A452DM91	purple	18.2318	18.615	18.1331	17.745	18.8769	18.255	18.1304	17.7638	18.2402	18.3863	17.5694	18.3944	18.2967	18.0219	18.7898	18.1046	18.5808	18.1987	18.0404	18.8816
A0A452DMA6	black	18.331	18.0598	18.2042	18.7617	18.394	18.8216	19.3131	19.2829	18.6924	18.9799	NA	18.5695	18.8875	18.2424	18.9726	17.9048	19.5003	19.0175	19.1838	19.0712
A0A452DMB2	black	19.4099	19.1757	19.522	18.9008	18.8981	19.251	18.8851	18.756	19.5543	19.2189	18.6385	18.9313	19.0963	19.1843	18.9468	19.7067	NA	18.548	18.5607	19.2594
A0A452DMC0	blue	19.1112	19.1222	19.0832	18.9259	19.2663	19.4819	18.9701	19.1712	18.9503	18.6957	19.4872	19.1506	19.6009	19.1539	19.2156	19.4121	19.7136	19.1859	19.2675	19.5775
A0A452DMC5	turquoise	20.3513	20.6206	20.3469	20.3391	20.6775	20.8443	20.706	21.9007	20.2773	20.3511	20.3421	20.1433	20.5096	20.4792	20.5411	20.356	21.019	20.2088	20.7149	19.9728
A0A452DMD7	purple	18.0176	18.1061	17.733	18.1479	19.4267	19.6016	18.5101	18.5071	17.9484	18.8411	17.5553	17.4401	19.2512	19.2267	18.7728	19.0903	19.1033	18.1177	17.3595	18.9699
A0A452DME8	red	18.8446	17.7929	17.7021	18.2679	17.0173	18.7019	17.7294	19.0223	17.4602	17.7612	18.28	17.6715	18.4764	17.6944	18.1934	18.2424	18.6587	17.2386	17.9682	17.6442
A0A452DMF6	brown	17.9351	17.595	17.6416	16.8848	17.1804	18.0521	18.0309	17.3766	16.8335	17.1748	16.8183	17.0545	16.0737	17.1069	NA	16.784	NA	17.0044	16.6957	17.2619
A0A452DMF8	purple	22.2247	22.9171	22.6232	22.3816	22.6461	23.3148	22.4399	22.579	22.3966	22.6541	22.9505	22.7858	23.024	22.8091	22.7996	22.702	23.0994	22.729	22.6509	22.9678
A0A452DMF9	darkred	19.753	19.9354	19.4637	19.6818	20.2435	20.6351	20.4447	20.4557	20.4222	19.9817	20.1201	20.0593	19.8174	20.033	20.0784	20.1964	20.8286	20.1078	19.6939	20.588
A0A452DMG1	yellow	18.8487	18.9713	18.7993	18.8787	18.5747	18.1072	19.4876	19.1536	19.5071	19.0268	18.8985	19.2594	18.371	18.9882	18.8299	18.6459	19.0758	18.9381	19.1654	18.6134
A0A452DMG8	salmon	18.6934	18.9617	19.0152	17.6898	19.5206	18.3998	18.1992	17.7177	18.7871	18.264	18.1913	19.5389	18.5181	18.594	18.4805	18.5593	18.7853	18.7704	18.7531	18.5531
A0A452DMH9	lightcyan	20.1719	19.9433	20.3447	20.0014	20.1817	20.2142	19.9794	19.0488	19.6374	20.0136	20.025	19.9814	19.6965	20.6743	19.8091	20.1799	19.7824	20.0561	20.743	20.2639
A0A452DMI1	yellow	19.2041	18.6521	18.7094	19.4423	18.5812	18.396	20.5258	19.1088	19.0247	18.6219	19.1352	19.0589	18.5304	18.6261	18.765	20.3405	18.5897	18.6495	18.7407	19.1317
A0A452DMI2	lightcyan1	21.5903	18.6493	18.3382	19.3823	18.294	19.0276	NA	19.1927	NA	18.6851	16.9878	18.2931	18.2249	NA	NA	17.9491	22.0387	21.7768	20.7732	18.197
A0A452DMJ2	saddlebrown	17.4419	16.2317	18.6287	18.3425	20.0167	18.7099	19.0337	19.1459	20.4773	21.0309	18.9775	18.2376	18.5719	21.0999	18.4349	18.5383	19.9895	19.0157	21.6337	20.8428
A0A452DMJ7	brown	19.8753	19.3095	20.0638	18.7976	19.3187	19.3687	21.403	21.0385	21.0207	18.5606	18.3571	18.4839	18.8655	18.9106	20.9271	18.5388	19.1708	19.0938	18.4209	19.5411
A0A452DMJ8	white	20.7695	20.7341	21.4	20.582	20.5672	20.7121	20.7418	20.7211	20.7344	20.6673	20.6733	20.7545	21.2173	20.8874	20.5798	21.3783	21.2533	20.4117	20.4822	21.4035
A0A452DMK4	pink	16.209	17.3593	16.5061	NA	NA	15.9952	NA	17.852	NA	16.1746	NA	15.698	15.996	NA	16.1606	16.8435	17.5154	NA	15.7899	NA
A0A452DMK5	darkgreen	18.7619	18.8491	18.7445	18.9423	17.9909	18.4019	19.1292	18.3959	NA	18.366	NA	18.0178	17.8335	NA	17.9118	18.1864	16.9245	17.0846	18.882	17.0835
A0A452DMK7	lightcyan	19.0539	18.7457	19.1265	18.7618	19.0091	19.177	19.2351	19.6229	18.9719	19.0246	18.8503	19.1294	18.7681	19.1201	18.7649	19.0866	19.3796	19.296	19.0469	19.0578
A0A452DML9	orange	20.5091	18.1458	17.727	20.0103	18.5131	18.0294	18.4118	18.261	19.7369	18.0782	18.2475	17.3081	20.0553	18.6797	18.362	19.0039	20.2524	19.9683	22.2377	18.7603
A0A452DMN4	steelblue	17.7361	17.0576	18.8031	17.095	16.694	18.351	NA	18.9588	18.0996	16.7383	17.3962	18.2287	18.0845	18.6627	17.7066	18.537	18.986	17.9902	18.6907	18.4322
A0A452DMN6	red	18.8861	19.3175	18.4171	18.5592	18.7551	18.7541	20.0703	20.2764	18.348	17.7051	NA	19.3289	19.7732	19.0614	18.0783	19.2967	18.5773	18.0826	19.5913	18.6337
A0A452DMQ8	turquoise	19.0612	18.7589	18.0432	17.6381	18.273	19.1218	NA	18.8782	17.5687	18.2924	18.0324	18.2467	18.5083	18.1078	18.3644	18.81	19.3761	19.5289	18.5595	17.939
A0A452DMR1	turquoise	20.8899	20.967	20.7125	20.8035	20.7898	20.8872	21.5081	21.1418	20.7811	20.9702	20.8015	20.7992	20.7622	20.524	20.6504	20.5975	21.0764	20.799	20.7265	20.787
A0A452DMS9	yellow	18.6258	17.9765	18.2638	18.2252	18.2498	17.9898	19.1729	18.0966	18.5376	17.8951	18.4135	18.4298	18.0178	17.7335	17.8028	18.5887	17.7333	18.3406	18.2248	17.8513
A0A452DMU5	tan	17.8548	18.3364	18.3084	19.1131	16.681	18.7454	18.5263	17.5999	NA	17.2127	19.2681	19.4099	19.1623	NA	NA	18.9777	NA	17.0762	17.2702	NA
A0A452DMW4	turquoise	22.1806	22.2008	22.1516	21.9524	21.3816	22.6851	22.685	22.468	21.5378	22.0444	22.115	21.7264	22.0772	21.7449	21.9707	21.9331	22.6314	21.4069	21.882	21.8676
A0A452DMW8	green	22.8769	23.6434	23.4841	23.6358	22.8375	23.301	24.7213	24.0023	24.2322	23.6685	24.2927	23.5369	24.0033	24.5599	23.9562	22.8603	23.0028	24.8634	24.0087	23.2964
A0A452DMX8	tan	19.0582	19.1614	18.9071	18.8113	19.0565	19.7034	19.2111	18.9039	19.1347	18.9537	18.1535	19.2152	18.0998	18.6359	18.5441	18.9042	18.0798	18.6837	18.5928	18.8593
A0A452DMX9	midnightblue	20.0959	19.5766	17.6911	19.4767	19.3155	20.1212	18.5557	19.1815	18.5714	19.0353	19.3769	19.8716	19.6532	20.3279	19.7857	19.288	20.0015	20.2517	20.0352	19.8084
A0A452DMY2	white	17.9046	17.4328	16.5254	17.0308	NA	17.7671	17.8063	17.2601	NA	17.4671	17.8982	18.1356	17.1869	NA	17.0443	16.8323	17.6218	17.203	17.3414	NA
A0A452DMY3	royalblue	17.8528	18.4266	18.5256	18.2178	18.0233	18.8915	19.0819	19.1056	18.2024	18.3426	18.0176	17.4448	18.5372	18.6522	17.9632	18.8499	18.2841	17.7742	18.4207	18.7787
A0A452DMY4	red	18.1021	15.6294	18.5715	17.872	17.8579	18.4842	18.301	18.6572	16.0685	18.1911	17.9211	17.0574	17.7317	16.9285	17.6081	19.1334	18.6287	16.4908	15.8818	17.9288
A0A452DN13	midnightblue	17.8565	NA	16.2295	18.4951	18.6759	18.4313	18.4973	18.418	NA	17.7525	NA	NA	19.2693	NA	NA	17.8607	18.7549	NA	18.3407	17.8325
A0A452DN16	turquoise	14.6596	14.1658	15.9628	14.0402	14.8993	14.6045	13.4981	12.3654	15.0133	14.9235	14.3767	14.2996	14.6186	15.5082	14.4504	15.4934	13.0677	15.1446	14.3457	15.6637
A0A452DN39	lightcyan	19.6011	19.2889	18.6907	NA	19.1068	19.6566	NA	14.7284	NA	19.024	18.6599	NA	18.5148	19.1199	17.7272	18.7971	19.3559	17.5585	19.3194	18.8321
A0A452DN51	grey	18.071	18.1541	19.237	18.7492	20.0514	19.2219	18.8921	19.1924	19.0118	18.5838	18.7779	18.9683	16.7531	17.6419	18.0547	19.888	19.3499	19.1446	18.1261	19.7049
A0A452DN57	purple	18.2291	17.8007	17.3742	14.737	17.7544	19.454	17.5429	NA	16.5728	17.3237	NA	19.205	17.5101	18.9617	16.2869	16.735	19.0863	17.3479	NA	18.9357
A0A452DN67	turquoise	19.9019	19.524	19.773	19.7499	19.9296	19.9108	20.1221	20.1932	19.8311	19.599	19.6132	19.781	19.8698	19.6823	19.6491	19.6071	20.377	19.9282	19.9715	19.8401
A0A452DN77	brown	19.5552	19.7534	19.7534	19.9082	19.7691	19.6742	20.0517	20.2759	19.4378	19.5357	19.5109	19.766	19.6998	19.203	19.4832	19.6056	19.5277	19.7313	19.403	19.5325
A0A452DN82	brown	18.251	18.3793	17.4969	18.1157	16.8514	18.2511	18.06	18.0663	17.6648	17.8356	17.0647	17.7235	17.4293	17.7643	17.4211	17.9173	NA	17.761	NA	18.1358
A0A452DN85	turquoise	19.6232	20.2469	20.6362	18.619	20.4283	19.7106	18.458	20.2876	20.6738	20.2261	20.3498	19.6422	20.2641	20.6046	20.4004	20.4266	19.1964	19.6855	20.3406	20.7636
A0A452DNB0	royalblue	17.2069	17.9231	18.4164	17.3472	17.6363	17.6089	18.1576	18.0428	16.0801	17.413	NA	17.6619	17.1108	17.1401	NA	16.9285	17.5946	NA	17.493	18.1705
A0A452DNB4	lightcyan	18.3152	18.1599	19.0287	18.2397	18.5135	17.942	17.7991	21.1985	18.5037	18.3938	18.5043	17.1728	18.6796	19.122	18.5604	18.3377	18.6108	18.3343	18.0676	18.6445
A0A452DNE3	darkturquoise	22.2835	22.2043	23.0507	21.8848	22.1254	22.3827	21.9939	21.8706	21.7349	22.0083	21.7657	21.4323	21.0054	22.3501	22.0443	22.1206	22.1672	21.8885	22.0542	22.34
A0A452DNE8	darkmagenta	17.8636	17.9201	18.3702	18.3283	NA	17.9472	NA	17.8762	18.4549	17.9168	18.256	17.7516	NA	17.4628	18.3909	18.5715	18.3484	17.8164	18.2529	18.3943
A0A452DNE9	paleturquoise	19.7557	19.5981	19.1159	19.7113	18.2176	19.2343	19.554	19.5339	19.6901	19.269	19.9716	19.5968	19.7625	19.2476	19.8675	18.8476	19.1764	19.4781	19.9989	19.1607
A0A452DNF5	yellow	17.5963	17.5758	17.3313	17.3726	17.3545	18.1276	17.0913	17.3938	17.0241	17.559	16.5047	17.0781	16.4876	17.0029	17.0489	18.0634	17.783	17.4665	17.433	17.6767
A0A452DNF6	paleturquoise	17.3783	19.2125	18.3467	18.4008	16.4559	17.5487	18.1459	19.6108	20.6636	19.856	18.0404	19.9351	19.1516	19.9997	19.8503	17.9007	19.103	19.2517	18.5504	16.7096
A0A452DNG0	red	18.4226	18.0463	18.9713	18.2225	18.4013	19.4297	18.5975	18.3761	18.3362	17.9233	18.2924	18.1286	19.0884	18.4022	18.1652	18.3192	18.3327	18.3481	18.2723	18.4379
A0A452DNG5	brown	19.6149	19.9184	19.8515	19.7585	19.7992	19.358	19.235	19.58	19.7327	19.7151	19.8023	19.7709	20.025	19.6114	19.8123	19.1592	19.6583	19.8344	19.5589	20.1579
A0A452DNH6	greenyellow	17.9993	18.797	18.4831	18.2477	19.1962	18.5964	17.3661	17.8217	17.9898	18.3613	18.515	18.5945	18.621	19.2597	18.951	19.2172	18.6296	17.6732	18.4677	18.9134
A0A452DNI3	pink	20.2586	20.5155	20.1728	20.3956	20.4156	20.5883	19.9447	20.8883	20.206	20.0439	20.0078	19.9526	19.7774	20.127	20.1162	20.2295	20.6045	20.3919	20.1885	20.5315
A0A452DNI4	orangered4	19.6932	18.52	19.6542	19.1957	18.6818	19.327	19.9154	19.9182	19.2526	19.3892	20.0536	20.8842	19.2864	20.0866	19.9758	19.614	19.7306	18.9738	18.9806	19.287
A0A452DNI8	royalblue	18.7161	18.924	18.5017	18.9033	18.6962	18.9524	18.6522	18.5399	18.9445	18.6377	18.8867	18.969	18.8177	18.784	19.2165	18.2648	18.8951	19.0265	19.1825	18.7672
A0A452DNJ3	blue	18.5962	18.5162	18.0109	18.259	18.717	18.5093	18.2234	18.4558	16.8722	18.4194	18.5892	18.5368	18.8498	18.4005	18.2678	18.5032	18.7382	18.634	18.4873	18.9502
A0A452DNJ6	black	19.1484	19.1784	20.519	17.9724	18.9734	19.4077	18.0166	19.3809	19.2333	19.2412	18.4271	19.2851	20.6053	19.096	19.177	21.2276	18.8546	19.2675	18.6035	19.0658
A0A452DNJ8	lightyellow	17.8584	18.5195	19.8744	21.0786	19.7174	20.0629	19.5717	19.4296	22.6086	17.5395	18.614	20.6965	18.341	21.3205	18.2878	18.2708	NA	19.7676	NA	18.4115
A0A452DNK9	royalblue	17.9578	17.9774	17.8628	17.7186	18.082	18.077	18.0417	18.1386	18.1028	17.6827	17.998	17.683	17.9147	17.7561	17.5357	19.1441	18.5915	18.318	18.0324	18.3446
A0A452DNL2	darkorange	20.2067	20.2697	20.6131	19.0113	20.2185	20.2857	20.0984	20.4621	20.5241	20.0108	19.906	20.255	20.5036	19.3821	18.9177	20.3499	20.1314	20.1065	20.3487	19.823
A0A452DNL3	salmon	21.7776	22.1913	21.7895	22.052	22.2095	21.9491	22.0649	21.7919	22.2069	22.034	21.9768	22.0265	22.2616	21.982	21.9242	22.0108	22.0617	22.0367	21.9878	22.2443
A0A452DNL5	yellow	18.9383	19.2438	19.5771	18.5949	19.4476	19.4334	19.0451	19.6665	19.1345	19.1481	19.3141	19.1995	19.565	19.4274	19.3446	19.5741	19.6731	18.6762	19.2441	19.5095
A0A452DNM4	cyan	16.4025	NA	16.9798	16.3544	16.4227	NA	NA	NA	16.895	NA	NA	16.801	NA	17.2318	16.7051	17.4268	NA	16.4617	16.8789	16.8576
A0A452DNQ0	tan	NA	17.1656	NA	17.5632	17.7461	NA	NA	17.5359	18.6722	17.1375	18.3449	19.9425	19.0016	18.5914	18.4616	18.2353	18.8789	18.1971	17.8062	19.0491
A0A452DNQ4	blue	18.2164	17.0186	16.0481	15.3085	18.2943	15.3748	15.151	14.8985	NA	15.4099	15.2288	15.5318	15.3599	16.846	15.6195	NA	15.029	16.5469	17.0275	16.4818
A0A452DNQ9	tan	20.0843	19.5994	19.917	19.5706	20.0532	19.8516	NA	19.8796	19.8426	19.4307	19.8235	20.1161	18.3374	19.8831	17.8439	18.9637	19.8372	19.9975	19.4052	20.0874
A0A452DNR2	darkolivegreen	20.0503	17.9618	17.7763	17.9723	20.4173	17.9896	18.2369	19.8112	18.1685	18.1022	19.7051	19.2919	19.3357	17.5	17.3765	18.4691	18.1775	18.6427	17.6182	19.2881
A0A452DNR6	yellow	21.2947	20.6144	21.3555	21.073	20.302	20.9232	22.5434	21.0899	21.0739	20.971	21.0272	21.3994	20.8607	20.7425	21.0923	21.275	21.1153	20.9668	21.2261	20.8998
A0A452DNS4	grey	16.9852	16.8859	18.4128	17.1669	17.2303	17.2214	NA	15.9304	16.1716	18.2876	19.312	16.2318	16.4889	17.4384	16.6337	17.4828	18.6042	17.2434	16.8169	18.809
A0A452DNV7	turquoise	19.8638	20.2172	19.6755	20.1931	20.1353	19.825	20.5834	20.5934	20.1076	20.1865	20.356	19.9142	20.0634	19.9662	19.7174	20.3701	20.3298	20.5826	20.099	20.4126
A0A452DNV8	royalblue	17.4239	17.645	17.0564	NA	17.2907	17.09	18.0203	15.6917	NA	17.1635	NA	NA	NA	16.7124	NA	16.2989	17.8015	17.7089	18.0064	16.3121
A0A452DNV9	green	18.2218	18.1719	18.2994	19.1339	18.6382	18.1347	18.7425	18.6939	19.1286	18.9502	18.7248	18.8078	17.9566	17.8519	18.6385	18.6522	18.6416	18.7577	19.0678	18.5934
A0A452DNW2	black	23.3013	23.7798	23.4397	23.8623	23.9417	23.7925	24.506	24.2279	24.0794	23.8959	24.4062	24.0993	23.9474	23.7487	23.6294	23.4738	23.8261	24.1534	24.1343	23.3175
A0A452DNZ0	turquoise	22.6441	22.7345	23.182	18.1183	18.4152	18.7882	18.4411	18.5574	23.622	23.1229	NA	23.3102	15.9977	22.9244	23.1742	18.4223	20.9551	24.0008	18.8943	23.2214
A0A452DNZ7	blue	19.9035	19.9176	19.5402	19.2456	19.2901	19.4514	20.114	19.4513	19.766	19.5933	19.5906	19.8965	20.3347	19.3958	19.9658	18.9455	19.9389	19.7231	19.8506	19.6746
A0A452DP08	tan	17.1623	17.0327	18.8033	NA	NA	NA	18.4502	NA	19.4258	16.995	19.5642	NA	19.2109	18.5945	19.6174	17.5653	17.1973	17.0072	19.2115	17.9012
A0A452DP21	grey60	18.8098	17.8902	17.8586	17.4356	18.5069	17.6652	17.7967	19.65	17.9867	17.3138	18.4896	17.9574	18.3719	18.5047	18.2412	17.7292	18.2174	18.7579	19.368	18.0622
A0A452DP26	pink	18.0958	18.2205	18.177	17.9079	18.5804	19.4043	NA	18.9315	17.2345	18.0796	18.6225	17.9366	17.9096	18.2414	18.0711	17.9139	19.167	18.2191	18.2551	18.4517
A0A452DP35	turquoise	21.8404	22.0104	21.7649	21.8707	21.8495	21.9008	22.3272	22.0638	22.0025	22.2505	22.0637	22.2897	21.7839	21.9937	22.0935	21.7704	22.1357	21.9258	21.4529	21.4669
A0A452DP45	lightcyan	18.3751	18.7769	19.1751	19.6459	18.6388	18.8174	19.1047	20.7478	18.6261	18.943	NA	NA	NA	18.7542	19.1781	19.2052	19.5261	18.9254	19.032	18.7972
A0A452DP52	floralwhite	20.9811	20.9464	21.0156	21.268	20.8989	21.2368	20.9437	21.2394	20.5704	21.0964	21.0035	21.1705	21.2106	21.4899	21.1827	21.1229	21.5486	21.2015	21.2581	21.0552
A0A452DP57	turquoise	19.9043	18.512	18.1373	18.8317	18.6634	19.3401	21.7317	21.7193	18.4086	18.6582	20.1644	20.5125	19.5617	18.3354	18.3887	17.9626	20.6218	18.5213	19.012	18.2767
A0A452DP59	yellowgreen	19.3807	19.5251	19.123	18.9073	19.5817	19.4161	19.6121	19.3579	19.4931	18.8885	19.3819	19.3354	20.0499	20.4191	20.7464	20.4176	19.8337	20.0555	19.0203	19.545
A0A452DP93	yellow	17.8769	17.877	18.4764	18.2013	18.157	17.5415	19.084	17.8614	18.4282	18.1796	17.7897	17.8529	17.5629	17.5834	17.9689	17.4497	18.4164	17.8982	17.3821	17.9492
A0A452DP96	red	21.479	20.8376	21.7653	20.7444	20.0676	21.893	21.886	22.3176	21.1566	21.0335	21.1345	21.4592	21.8307	21.3935	21.127	21.248	21.9544	21.0305	20.7859	21.4368
A0A452DP97	turquoise	18.3415	18.8099	18.294	18.9225	18.4119	19.2264	19.5074	19.8353	NA	19.2525	NA	NA	NA	NA	17.1018	NA	19.3962	18.3253	17.7643	18.4554
A0A452DP98	midnightblue	18.7274	21.9341	21.6935	18.3949	22.149	18.1732	18.3389	18.7954	NA	17.9701	18.7343	18.152	18.3614	17.9308	18.5599	21.2881	18.577	17.7197	18.3359	21.9378
A0A452DPA1	yellow	19.7375	19.9884	19.3804	19.483	19.5624	19.5139	19.3586	20.1305	19.6995	20.0326	19.9999	19.8668	20.2284	20.3579	20.1166	20.1268	19.9952	19.4202	19.5531	20.2634
A0A452DPA5	blue	19.426	19.9838	19.599	20.4415	19.7476	20.3173	20.2647	20.3371	19.4405	20.8365	20.2207	20.9849	19.9256	20.1608	20.0353	19.4834	20.3464	19.326	20.0563	19.3573
A0A452DPB0	tan	19.2205	18.5178	NA	18.1192	17.9321	19.1815	18.689	18.3313	19.1348	20.0457	NA	17.0136	NA	18.0022	NA	NA	18.7678	NA	18.7592	NA
A0A452DPD2	grey	19.1399	19.2977	18.8382	18.6977	18.6805	19.0127	19.2028	19.2065	17.882	19.5187	18.7954	19.2439	19.5606	18.689	18.5973	18.7387	19.0474	20.3521	18.5319	18.8204
A0A452DPD8	turquoise	20.6298	20.5234	21.098	20.7132	19.3076	21.8507	20.8964	22.3862	20.7942	20.4721	20.9786	22.0713	21.3116	20.2925	20.298	20.6576	22.3742	20.5777	20.4546	21.1078
A0A452DPE1	royalblue	19.9177	19.9926	19.1999	19.2358	19.6611	19.1895	19.9289	19.3173	19.4585	19.6744	20.1289	19.9821	20.0721	19.0746	20.111	19.2707	19.8559	19.8292	20.3543	19.3572
A0A452DPE3	blue	20.0559	19.0866	20.258	19.1739	19.1335	19.2403	NA	18.727	20.1341	19.7975	18.7038	18.8666	18.6366	19.1489	19.3263	19.6355	20.0849	18.9212	19.0911	20.3554
A0A452DPG8	darkgreen	20.949	21.3832	20.9523	20.9154	21.5766	21.1925	20.812	20.9815	21.3846	21.3201	21.5236	21.8054	22.0347	21.3333	21.1004	21.3316	21.296	21.3272	21.2023	22.1714
A0A452DPH5	turquoise	19.6558	19.6525	19.2654	19.5552	19.737	20.2281	20.0161	20.6429	19.2903	19.4904	19.8048	19.6392	19.4921	19.7253	19.2705	19.5813	20.7717	19.3262	19.6321	18.8663
A0A452DPH7	brown	18.8249	19.0748	18.9346	18.6949	18.6966	19.3976	18.9937	19.2503	18.9056	19.0415	18.448	18.8146	18.4599	19.0957	18.765	18.7927	19.057	18.8943	18.7891	18.9368
A0A452DPI7	yellowgreen	20.1863	20.4668	22.2703	19.6878	19.9329	19.5622	20.8857	20.5086	20.4861	20.1948	21.0847	20.3393	20.549	24.8864	20.3404	22.0842	20.3493	21.3392	20.6929	20.141
A0A452DPJ0	blue	19.3179	19.4329	19.6324	18.8571	18.9011	19.8333	20.2462	20.0589	19.5149	19.2943	20.0666	20.1653	20.0971	19.7822	19.8165	19.5797	20.2249	19.241	19.8042	19.5191
A0A452DPJ1	green	21.2296	20.3999	21.7339	22.532	21.4179	20.9072	22.046	22.3425	22.6303	21.3467	22.3877	22.2443	22.1445	20.8559	21.3132	20.1487	21.6143	22.7165	21.7979	22.1358
A0A452DPJ3	lightgreen	21.8761	21.9944	22.3995	22.5536	21.9389	20.4003	22.5516	22.858	22.4413	20.4716	23.0845	22.6105	23.1439	23.0666	22.4264	22.8647	22.6115	22.9895	22.2151	22.1307
A0A452DPJ7	pink	20.9147	21.0543	20.9072	20.6797	20.8763	21.4046	20.9875	21.2378	20.6422	20.7596	20.7328	20.8022	20.9484	21.2121	20.7637	20.7991	21.3573	20.8327	20.6316	20.9033
A0A452DPK1	turquoise	19.4191	19.6118	19.7184	20.3724	19.8249	19.7661	20.14	20.2821	18.6917	19.4953	19.6763	19.6264	20.1517	19.7936	19.9151	19.7901	20.185	19.003	19.3571	20.0798
A0A452DPK3	turquoise	18.6036	18.6486	18.2885	18.4017	18.1685	19.4555	19.5905	19.1564	18.3355	18.2297	18.5852	18.7196	18.661	18.0922	18.1266	17.5437	19.1386	18.658	18.4272	18.5684
A0A452DPL1	salmon	16.5439	NA	17.9822	16.7455	18.6736	16.2625	18.058	14.7316	17.159	16.7544	16.391	16.6936	16.2353	16.4636	16.4333	18.4474	18.1808	17.0234	18.4985	19.6101
A0A452DPL3	pink	17.0474	17.1954	15.8708	16.1385	17.2181	17.7114	17.466	18.1287	16.0152	17.244	16.6605	16.2238	15.6826	17.3839	17.8248	16.9353	18.3826	17.5212	17.4147	17.0748
A0A452DPL6	darkolivegreen	20.2768	20.3044	20.2483	20.2849	20.1339	20.0704	20.6683	20.1727	20.0459	19.9724	20.8898	20.1626	19.5147	19.8911	19.6697	19.8303	20.1079	20.3359	20.0101	19.8851
A0A452DPL8	turquoise	19.7272	19.4224	19.9078	19.0037	20.03	18.1628	19.6718	18.346	19.2238	19.3313	19.1123	19.4778	19.4255	19.8228	19.4797	19.5426	19.1835	19.2737	19.6332	19.5832
A0A452DPN1	cyan	20.5461	20.2943	20.5681	20.0547	20.1132	20.3701	20.8047	20.679	20.0274	20.0213	20.3148	20.4261	20.1646	20.4257	20.2173	22.5182	20.3736	20.356	20.6866	21.0595
A0A452DPN7	brown	18.3506	18.3389	18.2591	17.5058	18.0705	17.5717	17.915	NA	18.3637	18.2158	NA	18.506	19.071	18.3738	18.7002	NA	NA	17.93	17.9379	18.2708
A0A452DPP0	turquoise	22.2507	23.3324	24.2502	22.2609	22.4168	21.2389	21.8633	21.6843	22.5315	22.7048	23.0021	22.754	22.5997	22.4041	22.3225	23.1176	22.0657	22.8273	23.0887	23.2723
A0A452DPS3	turquoise	18.2755	18.9295	18.6017	18.5303	19.5292	21.1455	18.7439	19.5878	18.9868	18.874	18.8309	18.7634	18.0116	18.7018	18.7361	18.9017	19.029	18.7998	18.5154	19.0257
A0A452DPS5	magenta	20.3476	20.3456	20.4078	20.2687	20.4333	20.0608	17.9198	21.2819	20.6844	20.6071	20.1214	20.6702	20.8928	20.7651	20.7424	20.3186	20.8258	20.7105	20.9626	20.1971
A0A452DPT3	blue	18.0732	18.3992	17.995	18.1724	18.2343	18.1841	18.5998	18.6868	17.9544	18.1128	18.6952	18.8542	18.7573	18.129	18.3788	18.5227	19.2505	18.2826	18.5484	19.1207
A0A452DPT5	floralwhite	16.8346	17.2938	15.2593	15.7292	17.787	17.5626	NA	18.1109	16.0458	16.9962	16.1707	17.6026	16.5789	20.6431	17.3265	15.8772	NA	18.1719	16.134	17.5986
A0A452DPU1	turquoise	21.7097	21.5265	20.8533	21.1823	21.0628	21.8105	22.0926	21.8278	20.7954	21.2964	21.333	21.4889	21.8922	21.2635	21.3372	20.9289	21.7558	20.887	21.4724	20.8426
A0A452DPV7	grey	20.0511	20.5409	18.9104	19.7655	19.5446	19.5923	19.3833	19.6289	18.6996	19.2429	19.3677	20.0663	20.8292	19.1696	20.1934	19.0141	19.4387	22.0516	20.8705	19.8045
A0A452DPW0	steelblue	20.5164	20.0895	20.719	20.0658	20.4089	20.06	19.8799	21.8273	20.6202	19.9752	20.4338	20.991	21.241	20.6985	20.4267	21.554	21.6462	20.4722	22.2677	20.3814
A0A452DPX8	brown	19.6903	19.8603	19.3471	20.342	19.6805	19.6423	18.9139	19.7089	19.6618	19.7521	20.3977	20.6372	20.8517	20.1657	20.9067	18.9134	19.4721	19.7772	19.7948	20.215
A0A452DPX9	turquoise	17.8418	16.5235	NA	15.7604	19.321	18.1029	18.9082	NA	15.4757	17.3829	NA	NA	17.0516	18.5599	16.495	16.1075	19.6595	19.1068	15.9709	18.0811
A0A452DQ07	lightcyan	19.7466	19.4023	19.6149	19.1367	19.5924	19.5691	19.7813	21.0288	19.3411	19.8464	19.8231	19.8423	19.7417	19.8051	20.0419	19.9378	19.8359	19.2618	19.3755	19.9369
A0A452DQ14	turquoise	18.0411	18.7854	18.1442	18.3542	18.2079	18.3653	17.9951	18.5227	17.9434	17.8496	17.8026	17.5046	18.2241	17.7707	17.4256	17.3176	19.0053	16.3402	17.0653	17.1736
A0A452DQ19	skyblue	18.1876	18.2838	18.2511	18.6216	18.7131	18.7452	18.6911	19.2187	19.1045	18.9437	17.8256	18.7588	18.3863	18.1166	18.6644	18.9973	19.259	18.6314	18.4113	19.056
A0A452DQ27	lightcyan1	20.1689	20.4228	17.8054	20.5315	19.1268	19.3656	19.7264	19.158	NA	19.5095	19.1022	NA	18.6001	19.5493	18.8982	18.8425	19.57	19.1925	19.6407	18.7499
A0A452DQ46	turquoise	18.967	NA	19.9784	NA	19.6495	20.6604	21.0006	20.3283	19.8387	19.3748	20.4174	19.7937	20.4526	18.7393	18.336	17.5242	21.4937	NA	18.5454	19.7608
A0A452DQ55	turquoise	20.2994	20.4616	20.3151	20.6311	20.142	20.6099	21.0498	20.4856	20.2224	20.2449	20.313	20.1889	20.6743	20.1551	20.2249	20.3615	21.1004	20.2248	20.4093	20.1348
A0A452DQ84	yellow	19.3895	19.8693	19.2774	19.5221	19.6291	19.7567	18.5516	19.9634	19.0764	19.65	19.858	19.8965	19.9926	19.6506	19.684	19.7082	19.7433	19.3966	19.6125	20.162
A0A452DQ87	magenta	18.717	18.4881	18.862	18.8993	18.5555	19.2807	19.8751	19.2865	19.046	18.9302	18.4557	18.7442	19.2379	18.4634	18.4953	18.1583	18.2099	18.7367	18.4248	18.428
A0A452DQ90	brown	18.3769	18.5683	18.1121	18.0578	NA	18.4947	18.5424	18.5862	18.3359	18.5725	NA	17.0048	17.9899	18.0524	17.8135	18.2069	17.9794	NA	17.5468	18.5232
A0A452DQ96	yellow	18.7044	18.7425	18.8418	18.9016	19.3023	19.3366	18.136	19.3225	18.7585	19.0288	18.5326	18.9291	17.9481	19.0152	19.0017	18.4554	19.1522	18.9298	19.077	19.3049
A0A452DQ99	plum1	19.6535	20.4451	20.0161	20.0292	19.4863	20.4259	NA	19.5218	NA	20.0185	18.4836	19.6376	20.3735	19.9662	19.4761	20.2202	20.5424	20.6401	19.719	20.1435
A0A452DQA1	midnightblue	19.3581	19.2421	19.7772	18.9368	19.1456	19.368	19.2694	19.6625	19.5012	19.592	18.952	18.7921	19.1628	19.5541	19.2315	19.2147	19.208	19.2698	19.3977	19.3351
A0A452DQA6	lightyellow	18.9435	18.4154	19.1981	19.4658	18.0107	18.8193	18.2321	19.3488	17.2687	18.398	18.2479	18.598	17.9906	18.1742	18.8942	18.4784	19.1711	18.087	18.7553	19.2491
A0A452DQB0	turquoise	16.7796	16.8975	NA	NA	16.5324	17.5165	17.2923	17.4641	16.6415	16.5896	NA	16.2693	NA	NA	16.0296	NA	17.1898	16.4813	16.6123	NA
A0A452DQB1	black	19.379	19.2645	18.6706	19.8942	19.1673	19.2971	19.8354	19.5476	19.4842	19.0866	19.345	19.5533	19.2047	18.5874	19.5449	18.6811	19.9533	19.2414	19.6843	19.1044
A0A452DQB9	blue	21.2948	21.7401	21.1072	21.2365	21.5015	21.3829	20.7301	21.5719	20.6972	20.6477	21.7041	21.8166	22.6402	21.1327	21.7692	21.6796	21.855	20.7498	21.8097	21.2031
A0A452DQC4	midnightblue	20.5258	20.3219	21.0606	20.4843	20.3449	20.6801	20.9654	20.6378	20.6043	20.7431	20.3815	20.2507	20.5236	20.3017	20.2595	20.4639	20.3627	20.4888	20.3437	20.4931
A0A452DQC7	darkgreen	20.1286	20.8536	20.3625	20.1039	20.1683	20.336	20.1391	20.729	19.6579	20.0851	21.1434	21.1584	20.5704	20.6114	21.147	20.9689	20.4534	19.6805	20.0546	20.7825
A0A452DQC8	floralwhite	20.715	20.9632	20.5447	20.7874	20.9048	21.1203	21.2673	20.8037	20.5515	20.8574	21.0092	21.175	20.9705	21.2015	21.1277	21.0163	21.1453	20.6521	20.7577	21.0828
A0A452DQE6	black	19.4283	19.4949	19.2118	20.4338	19.2884	19.4304	20.0564	19.9099	19.345	19.4255	20.7457	19.6796	19.9735	19.1428	19.5451	19.0044	19.6267	19.3038	19.8609	19.0933
A0A452DQG7	brown	18.7569	18.2889	18.5925	18.7878	17.985	18.6538	19.019	18.7883	17.9731	18.4209	18.361	18.3062	18.2835	18.5496	18.1441	18.035	18.7114	18.1258	17.9724	18.2609
A0A452DQG8	royalblue	21.1346	20.9593	21.4007	20.2971	21.2101	21.202	21.363	21.0973	20.5321	21.1323	21.0962	21.1121	20.3401	20.9238	20.8079	20.5253	21.0476	20.6512	20.9371	21.5054
A0A452DQH2	skyblue	18.3454	18.0692	18.4049	18.5408	18.1174	18.0207	17.8388	18.1699	18.1878	17.8088	17.4265	18.4562	18.0914	17.7203	17.7837	17.9035	18.5458	17.701	18.0705	18.3115
A0A452DQH4	turquoise	21.2181	21.1751	21.5911	21.1352	21.1443	21.7013	21.8586	21.79	21.0138	21.0186	21.3131	21.3338	21.4668	21.1596	21.2304	21.1358	21.5176	21.1046	21.1088	21.3368
A0A452DQH5	red	20.0278	19.0862	19.4846	19.5227	19.3339	19.738	19.8193	19.9777	18.8259	19.2191	19.9404	19.3852	19.3428	19.2558	18.9648	19.6751	19.7659	19.4788	19.2712	19.4402
A0A452DQI5	plum1	20.866	20.6404	20.5683	20.3889	20.2183	20.6105	20.7027	20.5031	20.2156	20.5261	20.2007	20.6135	20.4709	20.4128	20.3986	20.886	20.4165	20.5328	20.5483	20.603
A0A452DQI8	magenta	18.101	17.5325	17.815	18.1077	17.7732	18.1361	18.8907	18.0975	18.3288	17.9193	17.8043	18.1823	17.433	17.4695	17.449	18.2694	18.2598	18.128	18.0286	18.832
A0A452DQJ5	yellow	17.3455	17.4454	18.111	17.3461	16.9966	17.0514	18.7665	17.4654	18.1338	16.8747	17.4521	17.3676	17.1724	17.1926	16.8478	NA	16.9963	17.9188	17.2508	17.3947
A0A452DQK7	turquoise	20.0564	20.5245	21.4457	20.9284	20.5372	19.558	20.2225	19.1693	20.096	20.5686	20.4924	20.4973	20.2855	19.4874	21.4511	21.5982	19.8409	20.6908	20.5286	20.4201
A0A452DQL0	green	19.7525	20.2208	20.2314	20.4594	20.2822	20.3541	20.2793	20.4125	20.5353	20.4807	20.4188	20.354	19.9132	20.1115	20.3883	20.2808	20.0995	20.4677	20.274	20.3277
A0A452DQM5	pink	20.5178	20.6028	20.0899	20.333	20.7351	20.9564	20.2236	21.0419	19.8733	20.2416	20.0824	20.102	19.9001	20.1666	20.0741	20.345	21.0955	20.068	20.1136	20.4554
A0A452DQM6	green	21.8407	22.0855	22.0441	21.9587	22.2192	22.2385	21.9122	21.8932	21.7709	21.7775	21.9402	22.0509	22.0332	21.9629	21.9392	21.9332	22.074	21.7888	21.9665	21.8862
A0A452DQQ0	grey60	17.2459	NA	17.8671	16.26	15.8004	15.1077	17.9612	NA	16.5216	16.8955	16.135	17.4444	17.5052	17.3696	18.4282	18.5909	15.8153	17.1723	NA	17.1914
A0A452DQQ6	blue	18.673	18.4898	17.9737	17.9709	16.9522	19.0201	NA	NA	NA	16.3234	18.4307	18.9063	18.7641	18.6832	18.3963	17.7401	19.4347	18.5223	18.312	17.1365
A0A452DQS6	turquoise	18.7828	18.5838	18.5468	19.0304	18.5799	18.4571	18.7606	19.7616	18.5007	18.5297	18.6592	18.9656	18.9431	18.9591	18.8221	18.7044	19.4713	18.5211	18.8651	18.6934
A0A452DQT9	black	19.6417	19.402	21.1381	19.4247	19.8687	19.0191	19.9574	19.3792	20.6578	19.6256	19.5615	19.4127	19.2845	21.2871	19.7626	19.9518	20.179	19.7579	19.4879	20.0728
A0A452DQU4	white	18.6707	18.2619	17.2097	18.1515	18.4448	18.7924	18.5441	19.3918	18.523	18.5195	18.3699	18.3631	18.3797	18.3663	18.3333	18.5293	18.8444	18.1602	18.4612	17.0603
A0A452DQU6	turquoise	18.296	18.8439	18.7766	17.9759	18.4732	18.3061	18.5037	17.4697	18.6014	18.5113	18.4567	18.118	18.8074	18.8023	18.3134	18.5894	17.9982	18.7602	18.832	18.9931
A0A452DQU9	brown	18.8095	19.2118	18.9516	18.9777	19.0524	18.8786	18.9961	19.3635	19.0351	19.3971	18.6001	19.2752	18.8669	19.3289	18.7688	19.0183	18.9722	19.1253	19.0094	19.0718
A0A452DQV2	grey	19.3428	19.2475	18.6406	18.9326	19.1664	18.9833	18.5577	19.6523	19.2621	19.1542	19.0481	18.814	19.1004	18.578	18.9084	19.3162	18.8297	18.9002	18.9518	19.1879
A0A452DQY2	green	20.9638	20.8972	21.2608	20.6	20.9207	21.2226	21.0225	20.731	20.9168	21.0666	21.1036	20.9632	21.0122	21.1985	20.8829	21.0579	21.0796	20.8768	20.9458	21.2592
A0A452DQZ3	green	18.8264	18.8124	18.9971	19.6445	19.08	18.7961	19.3091	19.2834	19.7016	19.2267	18.8989	19.2979	19.2868	19.3509	19.0526	19.2397	19.5112	19.8155	20.0155	19.4278
A0A452DQZ4	tan	20.665	18.1635	18.4253	18.1024	19.3215	18.4736	18.7717	18.9892	18.634	20.5257	18.5333	18.8035	18.3028	18.3667	17.9781	18.0668	18.6113	17.8407	18.728	20.7439
A0A452DQZ5	turquoise	17.6822	NA	16.6428	18.5082	18.4507	17.8704	18.7707	NA	15.4637	17.2373	NA	NA	17.6987	18.3994	17.9019	18.0445	18.3767	15.3184	18.1127	15.2117
A0A452DR03	lightyellow	18.8637	18.4747	18.9359	18.5752	18.0885	20.3213	19.1343	18.9968	20.7316	19.6059	18.4039	18.4768	19.075	18.1208	19.2569	18.8079	19.0354	19.0862	19.0983	19.3419
A0A452DR09	mediumpurple3	18.6737	18.6927	19.2298	19.0491	18.9203	19.1143	19.4564	19.1211	19.2279	18.8387	18.6777	18.4785	18.7593	19.188	19.3593	19.2121	19.3484	19.6993	18.9362	19.0876
A0A452DR18	yellow	22.0568	22.2163	22.1669	21.9118	22.332	22.2444	21.8398	22.3661	21.8718	22.2511	21.9985	22.0815	22.2391	22.1494	22.0713	22.216	22.2732	21.9279	22.1473	22.2984
A0A452DR39	black	21.1276	21.4945	21.0248	21.4892	21.3261	21.4022	21.3398	21.5789	21.5188	21.2482	21.3318	21.2532	20.8954	21.411	21.265	21.1445	21.7448	21.7614	21.3398	21.1667
A0A452DR44	red	18.6912	18.1333	18.1557	20.1316	18.6849	18.0157	18.6839	18.3642	19.0919	18.3895	18.985	18.1521	19.0203	19.2886	19.0708	18.9406	18.6676	18.9839	18.9338	18.8155
A0A452DR48	cyan	19.5726	19.4758	19.4954	19.89	19.5919	19.2061	19.8776	19.7336	19.5416	19.2739	19.8395	19.3708	19.4969	19.6122	19.7241	20.714	19.8072	19.5108	19.5056	20.0228
A0A452DR65	darkturquoise	18.4852	18.0073	18.6117	17.9801	17.8069	17.9588	18.1825	17.9725	18.1447	18.1471	17.7628	NA	17.8178	18.0269	17.4792	18.2737	17.9896	17.9721	17.9102	18.3917
A0A452DR74	greenyellow	19.1177	18.6749	20.2258	18.0018	18.619	18.3031	17.0472	19.7618	17.6752	18.1669	18.7488	17.6997	18.7444	18.9915	19.3764	18.7529	18.3372	19.1145	18.6159	19.3164
A0A452DR77	grey	18.2714	18.4196	18.2464	18.8493	18.1779	18.6591	19.9171	16.8896	18.474	18.4562	17.9836	17.8651	20.9702	18.482	18.9745	18.8864	18.4679	19.3763	18.5717	18.5582
A0A452DR78	green	20.3305	20.5014	20.8527	21.7344	21.2054	20.2559	21.4929	20.9095	21.6375	20.9027	21.5359	21.2022	20.121	20.582	20.7192	20.5175	20.7863	21.551	21.3132	20.4423
A0A452DR86	lightcyan	17.4883	17.4239	17.3869	17.4682	17.8522	17.8006	18.2778	18.7877	17.4255	17.3657	17.4193	17.5923	17.3093	17.8168	17.5164	17.8278	NA	17.8396	17.8469	18.1523
A0A452DR87	lightcyan	17.2862	17.8812	18.3229	NA	18.3653	19.2542	NA	14.4444	18.7072	18.635	NA	19.3737	19.1371	19.0158	19.3903	19.0372	19.0806	18.8781	18.3752	18.1799
A0A452DRB9	green	23.5795	23.4698	23.6694	24.2164	23.9922	23.4753	23.5752	24.006	24.7329	23.9289	24.5543	24.4841	23.0644	23.2579	23.3165	23.3376	23.3535	24.4242	24.1242	24.0638
A0A452DRC0	turquoise	19.8298	19.9606	20.0865	19.8635	20.1511	20.3617	20.258	20.3046	20.2851	20.0973	19.8926	19.9602	19.8642	19.8139	19.8573	20.1339	20.4728	20.0665	19.8904	20.2069
A0A452DRC9	greenyellow	18.8365	19.441	19.2927	17.9412	20.1895	19.4764	14.7886	19.6377	18.3735	18.8434	17.3772	17.7409	17.8512	19.4168	18.7256	20.7599	18.206	18.8445	18.2212	20.6638
A0A452DRD0	turquoise	20.1771	19.813	19.4119	19.8456	19.4428	20.201	20.5901	20.7132	19.3659	19.6883	20.3983	20.238	20.1882	20.5272	20.3652	19.7953	20.6547	19.5992	20.1331	19.8597
A0A452DRD5	green	20.0732	20.2042	20.3994	19.5803	20.0902	20.1237	20.1587	20.2816	19.722	19.9154	19.6904	19.8272	20.0675	20.3275	19.9064	19.9732	20.279	19.7221	19.8451	20.6037
A0A452DRD6	darkgrey	21.6158	21.6174	21.6055	21.1086	20.8307	21.5816	21.1372	21.0359	21.1298	20.9251	21.5631	21.5745	22.0102	21.5012	21.3389	21.4144	21.7781	21.3092	21.524	21.8612
A0A452DRE2	darkmagenta	18.5587	17.6004	21.0231	NA	18.7712	20.2544	21.587	18.7066	19.6731	20.3747	NA	19.1178	NA	19.9003	19.6704	19.3873	21.5423	20.7979	19.3487	18.415
A0A452DRE6	black	21.517	21.5918	21.6534	20.8373	21.1855	21.1077	21.5487	21.0447	21.2466	21.4051	21.1904	21.6092	21.44	21.5671	21.4072	21.4447	20.2319	20.8037	21.2382	21.7093
A0A452DRF4	blue	18.4062	18.0475	18.494	18.7727	18.1407	19.2898	19.2664	19.4115	18.3966	18.4849	18.7746	18.104	19.1614	18.4612	18.3102	18.0966	19.5056	18.2903	18.448	18.6847
A0A452DRF9	turquoise	16.8998	17.112	17.784	18.2981	16.3185	20.4223	17.5919	19.4143	17.0353	18.5284	17.9628	17.0741	18.1805	17.7552	16.934	17.148	18.82	18.4752	NA	17.3206
A0A452DRG4	sienna3	17.7979	20.0681	18.6603	19.4475	20.1186	20.5498	NA	20.0354	19.2152	18.9334	19.8335	19.8999	19.9399	19.7655	19.8768	17.6154	19.0532	19.8385	19.4473	19.4228
A0A452DRH1	orangered4	19.0688	19.2688	19.722	19.0817	20.2232	19.3391	19.9125	20.6199	19.1867	18.7304	19.8595	24.2255	19.1184	19.1951	19.6502	18.7113	20.1184	19.5492	19.3042	19.7318
A0A452DRH2	blue	18.2286	18.3184	18.671	18.4225	18.0325	18.9968	18.3492	18.7548	18.1469	18.2384	18.9282	18.7445	18.7351	18.4013	18.465	18.3839	19.4309	18.1497	18.5469	18.1804
A0A452DRH3	brown	20.5831	20.4998	19.928	19.8032	19.6232	19.9554	20.3973	20.3427	19.4763	20.4784	19.6038	19.78	19.9898	20.2829	19.7395	20.0716	20.2077	19.8876	20.3006	20.0024
A0A452DRH5	paleturquoise	19.8537	19.2802	18.8162	19.1214	17.8785	19.1017	19.7691	19.1112	20.0319	19.5449	19.5401	19.3731	19.0686	18.8111	18.9713	18.7301	18.6265	20.0903	19.2366	19.1726
A0A452DRI6	turquoise	19.7384	19.9146	19.7557	19.7092	19.954	19.939	20.3008	20.2877	19.7533	19.9293	19.5625	19.9015	20.0686	19.6319	20.0134	19.5358	20.2143	19.6425	20.0407	19.6639
A0A452DRJ1	sienna3	19.7103	18.1038	18.1203	18.0922	17.9917	17.3526	18.6332	18.0091	17.6734	18.1541	19.5239	19.6762	19.9336	NA	17.7643	21.5572	17.0826	17.6491	18.219	17.0201
A0A452DRK4	turquoise	19.2511	19.2175	19.3894	19.3626	19.2349	19.6446	19.2144	19.2027	19.1567	19.2782	19.278	18.907	19.2781	18.8432	18.9636	19.0092	19.5446	18.942	19.272	19.0898
A0A452DRK5	plum1	23.1831	22.8991	22.8459	23.3329	23.1034	22.928	22.486	23.5257	23.4339	23.4419	23.8121	23.3419	22.9651	22.8065	23.573	23.4175	23.0154	23.4139	23.2037	22.9074
A0A452DRK7	midnightblue	19.0633	19.6037	21.662	18.7329	19.3028	19.0782	19.2393	19.4528	19.4498	19.2872	19.2196	19.1837	19.1381	18.9117	19.4384	19.953	19.0882	18.9871	19.4026	19.0149
A0A452DRL5	white	17.9445	NA	16.4614	16.0985	16.8349	NA	17.1942	16.0097	16.6046	16.8781	16.433	16.52	NA	16.5824	16.287	18.7009	16.6712	NA	16.0551	17.1406
A0A452DRM6	turquoise	19.9562	20.5103	20.5746	20.6686	20.3149	21.523	20.7568	21.1875	20.7558	20.7593	20.3712	20.3421	20.6146	19.8142	19.6292	20.9015	21.2822	20.2228	20.9399	19.9231
A0A452DRP0	blue	19.374	19.3388	17.7725	18.6882	19.1898	18.4482	18.629	18.6288	19.4847	19.3537	17.7714	17.6464	18.6381	18.1915	18.1171	19.0511	18.3365	19.7499	18.5778	19.2601
A0A452DRP4	red	19.9444	19.9774	20.2011	19.0563	19.5208	20.2097	20.1232	20.2761	19.4776	19.7058	19.5764	19.6839	19.682	19.6131	19.6956	19.8343	20.7862	19.4635	19.8306	19.7107
A0A452DRQ7	sienna3	19.4744	19.9039	19.7422	19.7692	19.5342	20.211	20.1909	19.8079	19.5894	19.8865	19.7756	19.7398	19.6494	19.9642	19.5375	19.7681	20.1161	19.1531	19.5987	20.8896
A0A452DRR5	skyblue3	18.4066	18.4482	18.1278	18.5944	18.1328	18.3215	18.0783	18.9197	17.7842	18.4933	18.1788	17.7846	18.6433	17.9862	18.0878	18.5804	18.3062	18.6986	18.6988	18.6952
A0A452DRS5	blue	18.5484	18.5581	18.0136	18.8296	18.2248	18.4172	18.5201	18.6132	18.3677	18.2998	18.2046	18.3242	18.825	18.1382	17.9663	17.7898	18.7611	18.7619	18.2616	17.9711
A0A452DRT2	paleturquoise	16.3534	17.0811	16.6026	NA	17.623	16.9033	NA	NA	NA	16.455	NA	NA	NA	16.9404	16.863	17.4748	NA	16.6524	16.5878	17.5688
A0A452DRT4	orange	21.1571	18.9505	18.0223	18.6508	18.6874	19.3677	18.6622	19.1058	18.3801	18.8135	23.6177	20.2471	18.4781	18.4939	18.3176	18.2788	19.2515	19.4299	24.2111	18.6677
A0A452DRU7	red	18.8544	18.2938	18.0641	17.2433	18.56	18.6376	18.6831	18.9851	NA	18.0146	19.3047	18.2623	18.8611	19.374	17.9566	18.1262	19.7763	17.2792	NA	18.1606
A0A452DRV4	tan	18.8831	18.199	19.0378	18.0948	18.4875	18.8638	18.9673	18.2355	18.5084	19.1969	18.1489	18.362	16.3644	17.9083	17.9656	18.9325	18.5978	17.7656	17.3333	18.1111
A0A452DRV9	yellow	20.9189	20.9078	19.5722	21.7468	20.2087	21.4604	18.5711	20.9474	21.4763	20.6088	20.6455	21.0322	20.6686	20.0474	20.889	19.5695	20.9495	21.1579	20.4224	21.0817
A0A452DRX4	black	15.4112	14.272	16.5689	13.0733	NA	14.5588	NA	NA	15.2152	14.5501	NA	13.3499	14.8775	15.6399	14.2052	15.0007	NA	13.4146	13.642	14.8437
A0A452DRX7	darkgrey	NA	20.9138	17.48	NA	17.618	18.163	NA	17.9455	NA	17.5405	NA	18.1173	20.5361	18.23	18.6134	NA	18.5257	17.0345	NA	19.177
A0A452DRY3	blue	22.3776	22.2746	21.6471	23.0065	22.0819	23.6381	24.3916	24.0608	23.3749	22.959	22.6288	22.4426	23.6336	22.8967	22.8431	22.3776	24.4129	22.845	23.2366	22.6427
A0A452DRZ8	black	21.8652	22.3901	21.8405	22.0152	22.2279	21.9099	22.0195	22.2454	22.2632	21.5483	22.124	22.2593	21.9624	22.0205	22.0671	21.7729	22.7266	22.1497	22.3692	21.6805
A0A452DS03	blue	22.225	22.4159	22.9289	23.2406	23.0239	21.8287	22.1852	22.3341	22.1581	22.9745	22.162	22.2015	21.6572	22.45	21.7046	23.1888	22.5132	23.2889	22.7427	23.4962
A0A452DS06	darkred	18.0424	18.3947	18.3651	18.7618	18.6307	19.1588	18.8562	18.654	18.4053	18.1487	18.8776	18.2246	18.0188	18.6206	18.6448	18.3197	19.6859	18.7924	18.4282	18.8243
A0A452DS14	yellow	20.2952	19.9078	19.7995	20.5135	19.6288	19.6929	20.7164	20.3726	19.2807	19.6899	19.9282	19.8071	19.4431	19.1354	19.581	20.2481	19.2526	19.5785	19.9796	19.6424
A0A452DS23	black	17.6567	19.5428	18.5179	19.7404	16.6607	18.2871	NA	19.1131	19.1704	NA	NA	18.0946	20.0098	NA	NA	17.1341	19.9738	19.6695	19.5576	NA
A0A452DS26	blue	19.2739	19.5522	19.8597	19.7797	19.6147	19.4875	19.5969	19.3652	19.6412	19.6907	19.6381	19.4846	19.5255	19.7776	19.5009	19.6263	19.5651	19.9018	19.1682	20.0359
A0A452DS36	pink	17.8284	18.5231	18.4965	17.9437	18.3883	18.7075	18.2882	18.8699	17.9304	18.2479	18.2138	18.0867	18.3102	17.9365	18.4381	18.2213	18.6916	18.2251	18.1286	18.3491
A0A452DS57	blue	19.26	19.8638	19.6494	19.2222	19.1144	18.7073	19.5446	19.2921	20.3773	19.2508	19.286	19.0433	19.0973	19.0126	18.9783	19.3698	19.7267	20.0811	19.3449	19.6562
A0A452DS67	turquoise	20.7021	21.2221	21.8786	20.912	21.0089	22.6097	22.1199	22.4431	22.3078	21.5383	21.9376	21.8091	21.8234	21.4028	21.1881	21.6091	22.2542	21.4696	21.3821	21.9484
A0A452DS71	darkmagenta	18.0264	18.047	18.3794	18.8421	18.4955	18.8736	19.1839	18.7488	18.4349	17.7065	19.1227	18.7887	18.5933	18.6463	18.5558	18.5989	19.116	19.0154	18.1987	18.9386
A0A452DS73	yellow	22.3481	21.7658	21.3992	22.611	20.2416	21.5551	24.9487	21.7146	20.4506	20.9271	23.2228	21.858	21.6269	21.0917	22.301	22.0311	22.1817	20.9457	20.2755	20.3225
A0A452DS76	red	18.4069	18.3644	18.4908	18.8266	19.4685	18.2914	18.809	18.2984	19.1469	18.8274	18.8486	18.8489	18.9067	18.8611	18.8885	18.6511	18.8705	19.2853	18.5256	19.2715
A0A452DS77	darkorange	19.007	18.986	18.8474	18.8291	18.8403	18.9338	19.4003	19.049	19.014	19.2579	19.1033	19.3525	18.8906	19.2712	19.5182	18.8444	18.9145	18.842	19.0871	19.4206
A0A452DS82	green	18.3489	17.5182	NA	16.9855	NA	18.1616	17.2091	18.1854	17.8778	17.4399	17.3063	17.6559	17.8513	17.5347	17.4243	NA	17.481	NA	17.6179	18.1441
A0A452DS93	ivory	17.4362	17.9771	17.1992	17.8512	17.7212	17.7845	18.1674	17.8831	17.5899	17.7287	17.4007	17.594	17.5479	17.4328	16.8489	17.3688	NA	17.9035	17.9301	17.9782
A0A452DS94	green	19.3836	19.0035	19.8805	18.4094	18.8013	19.8901	NA	19.2606	NA	19.3148	18.6876	18.4859	19.0004	19.2931	18.8963	19.3561	19.6968	18.7944	18.6465	19.8277
A0A452DS98	blue	20.0293	19.0762	19.3571	19.4757	19.2565	NA	21.4029	20.3825	19.6283	19.4266	20.9232	19.7572	20.5275	19.4199	19.4641	19.5362	21.7368	19.6643	19.546	19.3011
A0A452DSA7	floralwhite	17.5268	17.5785	17.835	NA	17.1995	17.4894	NA	NA	NA	NA	NA	16.6835	18.0413	19.311	16.5073	NA	18.1324	NA	17.0468	17.5628
A0A452DSB1	yellow	24.6219	24.7909	24.504	24.3484	25.011	25.2157	24.3737	24.6481	24.826	24.8819	25.1357	24.8826	25.1293	24.8443	24.8481	24.8369	24.776	24.7526	24.5643	24.8789
A0A452DSC5	green	21.5182	21.9504	17.6425	22.483	19.9798	19.4701	23.3948	22.3836	23.2855	21.357	24.5573	22.7771	17.8288	20.0461	21.4567	17.8435	18.1021	21.6516	21.0964	18.2377
A0A452DSD3	salmon	16.2724	17.2903	16.299	NA	18.1093	17.0883	NA	16.0621	NA	NA	NA	16.3296	17.0023	17.4191	16.6608	NA	17.248	17.417	16.4397	17.8886
A0A452DSE1	turquoise	20.7964	20.3851	20.4727	20.6321	20.9859	22.8835	21.2002	22.9699	20.9508	20.8065	20.7925	19.974	21.1765	20.7772	20.6672	20.0379	22.9263	20.6975	19.4335	19.4714
A0A452DSE4	red	17.0699	16.9704	18.0819	16.5039	16.9052	16.9855	18.1242	18.1562	16.5491	16.7846	18.3132	17.5919	18.0864	16.9141	16.4848	17.4053	17.8065	16.372	16.1169	17.323
A0A452DSF5	lightgreen	20.0634	19.6286	20.0724	20.171	19.7259	19.8994	20.0157	19.9207	19.9746	19.9482	20.3367	20.4114	20.2163	19.5627	20.1459	20.1235	20.1041	20.176	20.1963	20.2564
A0A452DSG5	turquoise	17.7815	18.1593	18.7578	17.6635	17.9219	18.461	17.4987	16.7032	18.3575	18.1582	17.9293	17.6046	17.9624	18.6529	17.9631	18.2344	17.3792	17.9552	17.5012	18.3075
A0A452DSG6	brown	18.5964	18.9065	18.8842	18.6175	18.8529	18.6227	18.4393	18.3628	18.8732	20.07	18.5348	18.6246	20.4658	18.7818	18.8431	18.991	18.7869	18.7925	18.6733	19.218
A0A452DSG9	midnightblue	17.0607	17.1841	16.6249	NA	17.0407	17.7993	17.0681	17.6542	16.9746	17.1781	NA	17.2589	17.1841	17.4309	18.6227	17.1226	17.1879	17.0259	17.194	17.5108
A0A452DSH1	lightgreen	17.8889	18.0125	16.886	17.6726	18.1655	18.6743	NA	17.6847	NA	17.82	17.5641	17.0292	17.0677	18.2052	NA	17.3072	17.7575	17.732	17.7649	18.001
A0A452DSI4	mediumpurple3	19.9716	20.3621	20.0074	20.2448	20.0442	19.9552	20.1491	20.2113	20.2941	20.0872	20.0442	20.0696	19.8349	19.8644	20.1677	20.5638	20.431	20.4417	20.3296	20.0185
A0A452DSJ0	orange	14.6138	14.0377	NA	13.0265	NA	14.058	NA	NA	NA	NA	14.4513	13.2932	NA	13.9513	14.3124	17.8995	14.5046	14.5156	19.5023	14.0308
A0A452DSJ1	turquoise	18.8029	18.1904	19.3567	18.5164	19.1686	19.8894	20.5506	20.0151	18.3761	19.1064	18.6292	19.379	18.6299	18.9354	19.0807	18.8127	19.0587	18.4244	18.8883	19.1156
A0A452DSJ4	purple	19.208	19.5959	18.8111	18.9968	19.121	19.4913	18.8795	19.578	18.715	19.1047	19.4846	19.1539	19.8468	19.3862	19.3039	19.0891	19.6829	19.0437	19.0832	19.6153
A0A452DSJ6	turquoise	20.0775	19.748	19.5345	19.86	19.3017	19.7022	19.5826	19.6571	19.5175	19.6244	19.8403	19.6709	19.6752	19.3512	19.2747	19.6123	20.1324	19.2459	19.3817	19.3862
A0A452DSK9	blue	19.1302	18.9449	19.0758	19.2884	19.1308	19.0111	19.2487	19.0849	19.0137	18.829	19.1261	19.0679	19.2573	19.0184	19.0113	18.8684	19.2285	19.0659	19.0583	18.9056
A0A452DSL4	red	21.0905	22.0235	22.6595	22.8112	23.0511	22.2818	22.0136	22.9465	22.6928	20.8571	22.7357	22.877	22.0088	22.6019	22.709	21.9672	21.1317	22.5978	21.0992	22.0454
A0A452DSN1	lightgreen	20.6288	19.7221	20.062	21.0322	20.3563	20.1029	20.819	20.9032	20.2417	20.9708	20.8941	21.4927	20.8847	21.0849	20.931	20.4232	20.5812	20.7412	20.7391	21.0054
A0A452DSN5	grey	14.6801	15.1093	14.5438	16.8342	15.8158	17.5112	NA	14.4459	NA	15.1771	16.9526	15.6214	15.2745	15.5717	14.4408	NA	15.2321	15.2308	15.2881	15.5384
A0A452DSP1	red	19.6603	19.9781	19.8026	19.7541	19.647	20.3679	19.8086	20.3758	19.6565	19.5443	20.0469	19.7554	19.926	20.1376	19.9265	19.9046	19.9186	19.5818	19.8289	19.7709
A0A452DSP3	turquoise	16.4007	18.2949	17.0592	17.3857	17.2562	18.7716	18.8337	18.6419	17.3976	18.0265	NA	19.731	16.3114	16.8295	16.8407	17.8238	18.603	17.4335	17.9427	17.3931
A0A452DSQ1	darkgreen	21.8781	22.6509	22.6916	21.6327	21.7217	22.246	21.5701	22.8555	22.5446	22.0322	22.7285	23.023	23.0112	21.8539	22.2391	21.9158	23.4771	22.7149	21.6539	22.6786
A0A452DSR1	violet	17.301	17.1227	17.0538	18.8592	20.345	17.0004	18.5601	17.1365	17.6056	17.5927	17.7111	17.687	16.556	17.1884	17.6235	17.1591	17.1591	17.5501	17.6642	17.203
A0A452DSR7	brown	16.6959	16.8224	16.2603	16.063	17.1447	17.1815	17.1325	16.6573	NA	16.2043	14.312	15.8966	15.6647	NA	15.6589	16.6403	17.6288	NA	16.8504	17.3616
A0A452DST0	purple	19.3547	19.5022	18.8891	18.8234	19.5475	20.2064	NA	19.9845	NA	19.8772	NA	NA	19.9041	20.0219	19.5716	19.4747	20.2321	19.6257	19.1688	19.7389
A0A452DST4	saddlebrown	19.0327	18.9505	18.7109	18.7552	19.0944	18.9966	19.2337	19.2329	19.1583	19.4002	19.3307	19.1436	18.7308	19.2777	18.9422	19.0784	19.0775	19.2041	19.0454	19.2337
A0A452DST6	pink	19.0709	19.3678	19.3412	19.2372	19.1279	19.8471	19.8219	19.7575	19.1764	19.3757	18.6786	19.7756	19.049	19.8522	19.2184	19.4172	19.9857	19.2098	19.3784	19.4282
A0A452DST8	red	20.0934	19.044	19.6174	NA	17.8384	17.1735	20.8508	20.3713	17.0002	19.6586	NA	NA	20.2621	16.6167	NA	19.0908	20.8059	NA	17.5581	18.2059
A0A452DSU0	turquoise	19.3254	18.8988	19.5646	19.39	19.3973	18.7017	19.2173	18.919	19.5075	18.6486	19.9357	19.9502	18.4919	19.738	19.3158	20.0903	18.2134	19.5538	19.1285	19.1351
A0A452DSU1	magenta	19.9325	20.3678	20.1454	19.8136	19.9537	20.0797	21.7659	20.1713	19.7169	19.9076	19.8254	20.2216	20.2771	20.1144	19.8571	19.8244	20.1558	20.4868	20.2972	21.3556
A0A452DSU3	green	16.9549	17.2418	17.7806	18.7915	18.7089	17.7615	17.9506	18.8567	19.1819	18.1155	18.6301	18.8901	17.8686	17.6778	17.4172	17.3739	18.3217	18.8081	18.8534	17.857
A0A452DSU6	blue	18.6371	18.714	19.1335	18.654	18.9875	20.0419	20.0961	19.4623	18.767	19.1426	20.2592	20.531	18.4364	19.4347	18.9526	18.8269	19.58	19.147	18.9944	NA
A0A452DSV3	green	24.5451	24.3776	24.7039	25.3737	24.5887	24.0902	24.9294	24.6076	25.4592	24.9879	25.2216	25.0049	25.0989	24.6923	24.7838	24.4377	24.2482	25.5276	25.0045	24.178
A0A452DSV5	brown	19.3279	19.0866	18.8952	18.9118	18.4311	19.4686	19.1353	19.293	18.4673	19.2972	18.3104	18.8239	18.5597	18.8788	18.8772	19.4455	19.3297	18.858	19.4913	19.244
A0A452DSV6	green	17.9632	18.6054	18.6879	19.4076	20.1233	18.7689	19.1668	20.2285	20.3947	18.8751	19.6751	19.95	18.6531	18.6643	18.7046	18.4998	19.3702	19.6489	19.5549	19.3076
A0A452DSW4	green	21.0364	21.2712	20.9763	21.8171	21.5134	20.8702	21.739	21.6672	21.7579	21.43	22.0969	21.9241	21.1006	20.5329	21.6649	21.0752	21.4413	21.9114	21.7847	21.4866
A0A452DSW8	darkred	17.9216	18.5421	18.2758	NA	18.8628	NA	20.256	NA	18.0559	17.8219	19.0863	NA	NA	16.7428	18.3297	18.3451	23.3071	15.9336	18.5944	19.2753
A0A452DSX3	grey	17.2043	17.1364	17.6066	18.1825	17.2793	17.7605	17.2268	17.2617	17.3587	17.4317	17.488	17.4061	17.9259	18.2027	17.4251	17.4241	NA	18.1521	17.0068	17.8083
A0A452DSX7	darkgreen	18.5042	18.7958	18.5113	18.3062	19.0193	19.1297	18.6561	19.1575	19.3214	18.9125	18.9657	19.0168	19.3413	19.0171	18.9686	18.7158	19.5886	18.8167	19.0378	19.0679
A0A452DSY3	mediumpurple3	18.9172	18.7333	17.9055	15.9728	18.6606	16.4498	NA	18.0016	19.3491	18.6172	18.9262	16.2131	16.4568	17.7505	16.9444	17.3807	18.3512	21.2988	19.4288	17.6021
A0A452DSZ5	brown	18.2345	18.1905	18.6304	18.6509	18.7832	18.5916	19.4384	18.821	18.5296	17.9018	18.4482	18.9164	17.7437	19.0855	18.6285	18.761	18.7117	17.6995	17.9534	18.3786
A0A452DT03	green	20.8468	20.8882	20.8576	21.7912	21.1312	20.4038	21.7416	21.0956	21.6329	20.986	21.4541	21.3135	21.1381	20.8007	21.2261	20.8769	20.8091	21.9053	21.2547	20.979
A0A452DT07	pink	21.3792	20.6665	21.0222	20.4679	21.2998	21.3052	21.4865	21.9041	20.626	21.1717	21.354	21.1173	21.0753	21.0775	21.0485	21.1069	21.7473	21.0354	21.3039	21.2966
A0A452DT18	green	19.6862	19.6641	19.8566	20.6517	20.3475	19.6197	20.7588	20.2343	20.7987	19.9408	20.4986	20.3965	20.1679	19.8176	20.1616	19.2974	20.2834	20.4175	20.1474	19.711
A0A452DT26	red	19.5638	19.6421	19.6991	19.8095	19.8528	20.1813	20.2079	20.0196	19.3618	19.6245	19.5047	19.6031	20.1878	19.5803	19.6344	20.0573	20.1327	19.7031	19.5924	20.0019
A0A452DT28	saddlebrown	19.3424	19.3808	18.8505	19.3195	19.8749	19.3852	19.3167	19.4638	19.6749	19.1402	19.7021	19.6587	19.1992	19.7671	19.4526	19.4271	19.5989	19.7259	19.3228	19.8212
A0A452DT40	darkmagenta	22.4103	22.4071	23.2007	21.9144	23.6407	21.4195	24.0412	24.3867	23.4219	22.9087	23.542	23.4182	22.112	21.8606	22.6159	23.0473	24.1841	22.6301	22.5257	23.0695
A0A452DT51	brown	23.4302	23.3669	23.5977	23.1155	23.2714	23.1898	23.8506	23.2535	22.7827	23.1963	22.9257	23.3047	23.252	22.9613	23.0476	23.1603	23.1672	23.28	23.2392	23.0207
A0A452DT55	magenta	18.881	19.0901	19.051	18.9841	19.2363	19.531	20.1102	19.1472	19.191	19.167	19.1577	18.9459	19.3313	18.7645	18.8678	19.0364	19.499	18.9079	18.978	19.0593
A0A452DT59	turquoise	19.6581	20.0556	19.6369	19.8811	19.7721	20.3099	19.9386	20.2382	20.0716	19.9786	20.088	20.241	19.7534	19.9553	19.327	19.186	20.2916	20.6398	20.2471	20.0917
A0A452DT65	darkred	22.5138	23.0021	22.6563	22.4578	22.8301	22.9328	22.9012	23.158	22.642	22.8503	22.7997	22.9595	22.7282	22.5068	22.9603	22.5934	23.1445	22.9127	22.7306	22.8675
A0A452DT86	red	19.8361	19.7327	19.5618	19.123	19.757	20.2064	19.7998	20.1197	19.212	19.3335	19.9261	19.4733	19.6957	19.8294	19.8669	19.8983	20.1463	19.4926	19.8867	19.696
A0A452DT87	pink	17.289	18.411	17.3268	NA	18.7218	17.9297	17.9709	19.2313	16.568	18.168	17.7311	17.5936	18.17	18.4568	NA	17.4474	17.7063	18.6015	17.6994	18.5772
A0A452DT93	skyblue	18.9832	17.9734	18.331	18.7072	18.4751	19.0284	19.3923	18.0455	18.3382	18.5812	19.5214	19.7867	19.4754	19.0505	18.9553	18.7887	19.3133	18.6237	18.6147	18.6629
A0A452DT96	yellow	17.8932	17.994	18.239	17.3079	18.1118	18.1752	17.0004	18.2859	17.9477	17.9575	17.7656	18.0234	18.3511	17.9443	17.9935	18.121	18.5306	17.6703	17.8003	18.6366
A0A452DTA0	midnightblue	19.9054	19.6923	20.4524	19.5643	20.0964	19.6576	19.9216	20.0757	19.6478	19.6093	19.7018	19.2022	19.6734	19.5506	19.5011	19.5906	19.7602	19.4459	19.6189	20.0154
A0A452DTB9	pink	20.719	20.6655	21.2541	20.653	20.005	20.1034	20.4672	20.388	21.2249	20.8272	21.1361	20.792	20.9075	20.5013	20.2268	19.874	20.3756	20.5694	20.6297	21.1359
A0A452DTC0	red	25.8223	25.747	25.2873	26.1608	26.4769	25.6106	25.6816	25.497	26.6837	25.8523	25.6508	25.8571	25.5194	24.9437	25.8727	25.8674	25.7765	27.1345	26.3118	26.8898
A0A452DTC7	turquoise	19.0007	18.9407	18.9365	18.4641	18.8163	18.7071	18.2446	18.0019	19.08	19.12	18.4367	18.8514	18.689	18.8651	18.5475	18.7708	18.4627	19.0482	18.5246	19.3432
A0A452DTD9	skyblue	NA	19.1181	18.7204	19.4608	19.1906	18.8918	19.3666	19.7379	18.9716	NA	16.8646	18.5575	18.7429	18.3826	19.0348	19.1879	19.8502	18.8078	NA	18.7509
A0A452DTE5	green	21.1453	21.2356	20.8999	21.6904	21.5097	20.7131	21.8374	21.4929	21.798	21.2314	21.5758	21.3074	21.0687	21.0879	21.1748	21.0949	21.2591	21.6961	21.4749	21.1085
A0A452DTE6	blue	19.8732	NA	18.9403	18.9038	NA	19.0263	19.6056	19.2763	17.011	NA	19.9177	20.3372	NA	NA	NA	18.6576	19.3124	NA	19.3793	NA
A0A452DTE7	turquoise	18.6064	19.3399	18.7227	18.325	18.2367	19.2029	19.1373	19.9997	18.9088	18.672	20.0914	18.6829	18.8132	18.5422	18.0547	19.0272	19.0874	18.4031	18.5583	18.937
A0A452DTE9	salmon	18.4845	18.7281	19.1716	19.2004	19.1909	18.6546	19.2487	19.1123	18.9697	19.1778	19.5918	19.149	18.9725	19.0767	18.7187	19.3578	19.122	19.197	19.091	20.0761
A0A452DTF2	turquoise	19.8191	20.0333	20.1169	20.2407	20.162	20.351	20.4077	20.3084	19.7361	20.2506	20.3853	20.1729	20.0862	20.2347	19.9481	20.1534	20.2366	20.0682	20.2067	20.26
A0A452DTF4	yellow	19.4936	19.9285	19.1222	19.5649	19.9737	20.3955	18.8457	19.9562	20.0302	19.2252	19.6704	19.5693	19.4045	19.8849	19.7846	18.8002	19.9244	19.332	19.425	19.4689
A0A452DTF9	green	20.7661	20.5677	20.392	21.2226	20.7875	19.9184	20.6556	21.0011	22.0495	21.0011	21.6654	21.4648	21.1348	20.5933	21.1127	21.3539	20.5792	21.6141	21.6582	20.7477
A0A452DTH7	green	19.735	19.6418	19.9594	20.129	19.691	19.7301	19.9019	20.276	20.0984	20.2531	20.3721	20.0374	19.8136	19.4623	19.7825	19.5385	19.9428	20.3095	20.1801	19.7645
A0A452DTH9	royalblue	18.9248	18.9402	18.3154	18.1246	19.3455	19.6442	19.6501	19.4057	18.3912	18.6369	19.4269	18.5852	18.898	18.576	18.1904	19.7553	19.6611	18.8428	18.6353	19.7526
A0A452DTI0	black	21.394	21.7301	21.4557	22.0007	21.7052	21.7327	22.0768	22.2249	21.9085	21.7247	22.0308	21.7999	21.7692	21.5266	21.8853	21.6038	22.3082	22.0875	21.8324	21.634
A0A452DTI8	turquoise	18.6408	17.968	17.1275	18.2155	18.0304	18.4165	19.0227	18.8541	17.7058	17.9292	18.7015	18.1446	17.6378	17.6456	17.7804	18.4311	18.8021	18.4982	18.12	18.9038
A0A452DTJ6	turquoise	19.503	19.9955	20.1468	19.1915	20.0021	18.945	18.3978	17.8333	19.8776	20.9134	21.2235	18.822	19.2754	21.0287	19.2852	20.1202	17.862	19.5476	19.1658	20.0266
A0A452DTJ8	grey	18.6564	18.6861	19.0475	18.1854	18.5421	18.8721	19.0436	18.8271	18.997	18.7164	19.0113	18.7593	18.4814	18.7547	18.976	18.3777	18.8263	18.9709	18.7697	19.1541
A0A452DTJ9	green	19.3552	19.8572	19.9671	20.8068	20.2297	19.02	19.7205	20.0775	20.6947	19.9149	20.7814	20.6953	20.0463	19.6469	20.0816	19.809	20.5921	20.2419	20.0528	20.0305
A0A452DTK2	floralwhite	18.5207	18.0157	18.1635	17.6552	18.5275	18.2149	NA	18.9204	18.1885	18.0486	18.2113	18.5849	18.8215	19.6294	17.5987	NA	19.3824	18.4998	17.3609	18.3463
A0A452DTK3	floralwhite	19.1343	18.9366	18.5852	18.9991	18.4965	19.3026	18.9767	20.7777	18.7279	18.6265	18.6293	18.7726	18.5026	20.8017	18.8603	19.1854	19.0517	18.3989	18.7777	19.0258
A0A452DTL1	turquoise	19.0937	18.608	NA	13.7079	18.0785	14.7894	12.6465	14.1022	14.4444	NA	NA	13.9643	NA	NA	13.9657	18.0425	NA	NA	20.2179	NA
A0A452DTL2	turquoise	18.249	18.3923	18.4997	18.2072	17.9754	18.5819	18.6521	18.9882	18.52	18.071	18.3885	18.2984	17.9847	18.6055	18.3621	18.3176	18.7284	18.417	18.1559	18.2122
A0A452DTL6	turquoise	18.8147	19.831	19.0465	20.0446	19.3601	19.1524	19.4179	19.3061	18.978	19.9173	19.0964	19.1763	19.0599	18.8027	18.4708	18.2147	18.9896	19.0395	18.7183	18.7167
A0A452DTL7	turquoise	21.3428	21.0316	20.978	20.776	20.352	21.5413	21.227	21.3587	20.6402	20.7459	20.9065	20.776	21.1625	20.7094	20.716	20.9801	21.1137	20.6513	21.0043	21.164
A0A452DTM0	yellow	17.0945	16.8813	17.4182	17.0569	17.3	17.3648	18.5513	16.7855	17.5929	17.1767	16.7928	17.1289	17.2061	17.4003	16.976	17.1077	16.9326	17.3138	18.8833	17.4897
A0A452DTM3	brown	21.0352	21.117	21.5005	21.4893	22.5445	21.0828	20.5628	21.4005	21.6047	21.3121	22.5429	22.2986	22.3195	21.4436	21.8161	21.3469	21.037	21.8293	22.0696	21.6677
A0A452DTM8	grey	19.4529	19.1853	18.359	18.7243	19.2604	18.9441	19.3667	19.6281	18.9016	19.089	18.0487	NA	19.4064	19.3819	19.361	18.8958	18.0642	18.6963	19.1861	18.5397
A0A452DTM9	turquoise	23.2376	23.0556	22.3481	22.6959	22.6508	21.8702	20.9558	21.9663	23.5606	22.9105	22.7667	23.6585	22.2032	23.0319	22.1507	22.3845	22.5559	23.5542	22.7288	22.9823
A0A452DTQ1	blue	18.3194	19.0169	18.0058	18.2472	18.2086	19.1003	18.4245	18.9749	18.603	18.6408	18.444	18.8826	18.8996	18.2853	18.838	18.1085	19.1354	17.9651	18.5983	18.8602
A0A452DTQ5	turquoise	18.9262	19.0071	18.5099	18.2855	19.1937	17.9153	18.5022	18.0613	18.0603	19.6823	18.7483	18.2601	19.2962	18.1971	18.4193	19.013	18.568	19.5475	19.262	18.8069
A0A452DTQ8	grey60	20.0444	19.9619	19.9022	20.0623	20.2293	20.1799	19.7248	20.6458	20.2812	20.0538	20.3703	20.3674	20.5023	20.2845	19.9066	19.9259	20.7402	20.264	20.5475	20.2037
A0A452DTR0	green	18.035	18.408	17.7688	18.7641	19.0175	16.844	18.8687	19.2978	19.1485	18.1396	18.8494	18.8782	18.4822	17.9512	17.544	18.1514	17.7728	19.3873	18.6804	18.5099
A0A452DTR1	turquoise	18.9561	19.611	18.6334	20.8166	19.1134	19.7836	20.7989	19.6502	18.5801	18.5094	19.6412	18.7999	19.4734	19.5717	19.5189	18.848	20.2671	18.804	18.8999	19.8665
A0A452DTS2	yellow	21.4616	20.9826	21.286	21.4128	21.4607	21.3411	20.6028	21.4099	20.8621	21.4651	21.8526	21.9611	21.15	21.7733	21.4313	21.1325	22.0437	21.6998	21.7051	21.7024
A0A452DTT0	yellow	18.5246	19.016	18.8954	18.3586	19.03	18.9402	19.4003	18.9088	19.0833	18.9325	19.2109	19.1998	18.5786	19.0514	18.9561	18.8645	18.8489	18.9375	19.0376	18.6966
A0A452DTT2	red	19.279	18.9151	19.7008	18.8042	18.824	19.4993	19.2787	19.5164	18.5634	18.9279	19.7682	19.2363	19.2767	19.1048	18.9193	19.1337	19.6818	18.609	18.9342	19.1562
A0A452DTT3	turquoise	20.2902	NA	19.9888	20.1705	NA	20.5434	20.7246	21.0048	NA	20.631	NA	NA	20.3989	20.4344	19.4768	20.0115	20.5466	NA	20.0546	19.9986
A0A452DTT6	steelblue	19.1298	17.3243	18.4191	17.7791	17.5294	15.7897	NA	19.8412	18.2581	17.8969	18.0746	18.2218	18.0502	19.7658	17.7347	18.9625	19.2324	18.6007	20.1086	18.02
A0A452DTU0	darkmagenta	NA	20.6348	NA	16.6551	NA	NA	16.4389	NA	19.1111	19.3533	16.5074	NA	NA	18.4601	18.3425	19.2233	NA	19.3672	NA	17.1679
A0A452DTV3	salmon	19.3494	19.3045	19.1905	19.0302	20.6579	19.2043	19.3512	19.599	19.7838	20.5228	20.2455	19.0287	19.2105	20.8649	19.5649	19.1919	19.623	20.0992	19.2262	19.9459
A0A452DTV6	darkolivegreen	19.8521	20.1317	19.9242	21.0164	20.3324	20.0112	20.4406	20.7135	20.0176	19.651	20.9496	20.1188	19.8993	20.0832	20.0682	19.8152	20.4058	20.6182	19.7674	20.2433
A0A452DTV9	lightsteelblue1	18.87	13.6894	15.3574	NA	14.0079	14.4744	NA	NA	14.1305	18.3502	NA	13.6896	NA	18.2675	19.7783	13.6587	NA	14.5126	13.405	14.5152
A0A452DTW0	black	23.1589	23.3179	22.8123	23.3412	22.8264	23.0303	23.3611	23.0098	23.1601	23.0652	23.5402	22.7324	23.3987	22.0924	23.3138	22.9478	23.0997	23.3816	23.3902	23.2073
A0A452DTX3	greenyellow	19.0954	19.2331	19.3305	19.208	19.1501	19.0475	20.082	19.2831	19.4536	19.3641	19.4966	19.3104	19.3085	18.981	19.1956	19.2238	19.2362	19.2318	19.3567	19.3757
A0A452DTX9	grey	17.6057	17.7291	18.0565	17.7606	17.9606	17.5306	18.2317	18.1841	17.5511	17.6223	18.0975	18.672	17.8229	17.4994	17.6531	17.0417	17.7908	17.8643	18.1157	17.9384
A0A452DTY2	blue	22.9262	22.627	22.8711	22.6217	22.7536	22.8303	23.1618	22.8093	22.5954	22.8445	22.925	22.8553	23.4449	23.0318	22.8601	22.6966	23.1033	22.7615	22.8075	23.0328
A0A452DTY4	darkred	18.6247	18.1866	NA	18.1359	18.3738	18.4522	NA	18.1878	NA	18.6147	NA	17.0715	18.7921	18.4447	19.0546	18.4979	20.7629	NA	18.0612	18.8589
A0A452DTY5	lightyellow	18.7146	18.7775	19.1044	18.5067	18.6655	19.0292	19.1163	18.7442	17.5935	18.2758	19.8911	17.5332	19.184	20.6356	18.8138	18.4514	18.5473	18.4912	18.9102	18.8735
A0A452DTY7	skyblue3	18.4083	18.6183	19.7093	19.8825	19.7473	20.2485	18.5738	20.9278	19.0442	20.7656	19.4461	19.4036	19.2755	19.7508	20.1034	18.4641	19.6956	19.0066	18.7492	19.6599
A0A452DU00	blue	20.1395	20.4137	20.1732	20.5812	20.1559	20.717	21.2723	20.6589	20.1266	20.3712	20.6536	20.58	20.3249	20.486	20.7515	20.1375	20.7661	19.9866	20.4352	20.1085
A0A452DU01	white	18.8731	18.7159	20.2432	19.2018	18.7807	18.6875	18.1423	19.2779	18.9994	19.3367	19.6587	18.7655	19.1893	19.0441	18.994	19.6835	18.96	19.4829	19.5416	20.7443
A0A452DU05	purple	19.4457	19.958	19.0453	19.1795	19.8412	19.6953	19.1496	19.5394	19.6862	19.621	18.9668	19.5404	19.5704	19.4366	19.7993	19.393	19.9567	19.7759	19.3256	20.5814
A0A452DU06	yellow	19.6465	19.6583	19.5848	19.3499	19.3205	20.0175	19.1326	19.8993	19.4206	19.7362	19.7326	19.7693	19.8137	19.7625	19.7425	19.7108	19.9649	19.6262	19.6538	19.6742
A0A452DU30	blue	21.2982	21.5993	20.822	21.2274	21.4936	21.7319	21.6822	21.6478	21.5607	21.4842	22.1789	21.8981	21.9463	21.6056	21.6725	21.204	22.0725	21.3274	21.3706	21.6859
A0A452DU41	violet	18.6881	18.8192	18.5301	19.0235	19.9179	19.0201	19.0603	18.8759	19.213	18.6821	19.1168	18.7456	18.9982	18.8848	19.0119	18.5161	19.1623	18.9951	19.4097	18.7968
A0A452DU46	green	19.9699	19.2488	20.0789	20.6886	20.2072	19.0175	20.7964	20.5116	20.8657	20.0956	20.387	20.2975	19.9708	19.8517	20.0109	20.2675	19.9622	20.8377	20.3098	19.5189
A0A452DU51	blue	18.4765	18.8161	18.343	18.8134	18.6488	18.9776	19.3881	18.7672	18.6803	18.3838	18.7091	19.2012	18.7172	18.4751	18.4456	18.0081	19.1123	18.5686	18.7416	18.8719
A0A452DU54	violet	20.1287	19.8753	19.8398	19.4818	19.1153	19.6845	19.358	19.5432	20.431	19.6136	19.3209	19.8049	19.9018	19.6552	19.7348	19.2111	20.072	19.5462	19.8526	19.1438
A0A452DU61	green	21.0847	20.5449	20.8469	21.5772	21.2778	20.4541	21.4807	20.9942	21.5769	21.0239	21.7051	21.8754	21.2316	20.743	21.3507	20.8999	21.3791	21.4557	21.2053	21.0076
A0A452DU64	brown	19.025	19.1495	19.2738	19.3884	19.4226	20.0881	19.8691	19.6445	19.3582	19.1475	19.2695	19.624	18.1365	19.5632	19.3198	19.4951	19.7319	19.3335	18.3292	19.9524
A0A452DU89	black	19.1315	19.0699	18.8416	19.4669	19.3327	19.0291	19.5913	19.4465	19.1686	18.7022	19.6011	19.262	19.0747	19.773	18.9822	18.8038	19.1085	19.3894	19.3904	18.9556
A0A452DUC4	lightcyan	20.7821	20.4093	19.8311	20.1268	20.3489	20.5923	20.6685	21.1821	20.3418	20.5284	20.5122	19.9889	20.4524	19.9469	19.9384	20.364	20.1396	20.1243	19.9633	20.369
A0A452DUC7	red	NA	18.3711	17.7379	NA	20.2942	17.0043	18.501	17.9127	20.4386	21.0735	18.1531	20.5475	18.4139	18.5387	20.8545	17.1825	18.1382	21.6389	20.9324	18.2246
A0A452DUD6	black	16.4023	15.8717	16.7478	15.4442	16.3203	16.3012	15.65	NA	16.2314	16.1133	15.3619	16.2699	17.069	17.1172	16.3889	16.6756	15.7044	15.803	15.8596	17.1823
A0A452DUE2	purple	19.2161	19.5733	18.9434	18.426	19.7174	19.7682	NA	19.6012	18.9216	19.5767	19.6534	19.2865	19.8167	19.8131	19.8116	19.0991	19.894	19.6697	19.3657	20.0044
A0A452DUG3	purple	18.9113	19.0544	18.6311	18.7753	18.9782	19.3019	18.697	19.0609	18.7869	19.2133	19.1377	18.8714	19.2732	18.9232	18.9143	18.9564	19.0987	19.2302	18.9921	19.0781
A0A452DUH2	royalblue	20.7232	21.2794	20.9002	20.3779	21.0124	20.5638	20.8926	20.782	20.802	21.1624	21.3191	21.2038	21.0707	20.9251	21.1848	20.3635	20.9737	21.2172	21.4345	20.948
A0A452DUH3	pink	17.9035	17.7802	NA	19.7311	18.9061	16.5756	NA	16.8281	19.4826	18.181	18.5224	18.276	19.1915	18.9116	19.6495	19.2779	17.5789	19.5502	19.5604	18.5776
A0A452DUH4	yellowgreen	19.5383	19.7253	19.033	19.3986	19.8951	19.5257	19.7903	19.3167	19.4568	19.4705	19.2858	19.6742	19.3181	23.5497	19.0513	18.7784	19.8999	20.4931	19.2652	19.5645
A0A452DUI2	pink	19.3783	19.8461	19.6621	19.3474	20.0643	19.876	20.009	20.3249	19.5091	19.4896	19.7251	19.4965	19.8345	19.8521	19.7552	19.6555	20.4398	19.4745	19.7564	20.1084
A0A452DUJ1	yellow	20.5796	20.8286	20.697	20.4911	21.0347	20.8816	20.2049	20.8436	20.6435	20.7402	20.7483	20.7901	20.9093	20.8708	20.7407	20.7996	21.0285	20.767	20.7707	20.8121
A0A452DUK7	midnightblue	NA	16.9897	16.1983	NA	16.4207	16.8642	16.1878	17.9271	NA	16.6873	16.8767	17.0229	17.0187	17.881	18.8994	17.8378	18.0525	16.7204	17.7465	16.7036
A0A452DUL1	midnightblue	17.2758	17.5904	18.0657	17.4327	17.8002	18.0098	18.0127	17.5174	17.4409	17.9925	17.0905	18.3758	17.0754	17.5299	16.6048	17.0649	17.3309	NA	17.2046	17.9388
A0A452DUL4	brown	20.7202	19.0559	17.8183	19.7719	17.9139	17.9012	18.3915	18.6109	18.0102	19.2489	20.4634	19.6568	18.935	20.6407	19.4645	18.2172	17.9325	20.7748	19.4041	18.3124
A0A452DUL5	turquoise	18.652	18.9572	19.897	17.5124	19.0382	17.7276	18.1448	17.7485	18.4774	19.6936	19.6512	19.8088	20.2227	18.2386	20.0481	19.9757	17.1977	19.3478	17.5917	19.2488
A0A452DUL9	lightsteelblue1	17.3909	17.693	17.647	17.6426	18.1226	17.8366	17.3179	17.3097	18.468	17.7598	17.9425	18.0364	18.2173	17.6154	16.5858	17.4039	18.3669	17.6281	17.9195	18.1114
A0A452DUM2	brown	19.6252	18.7337	19.2811	18.7426	18.1418	18.9557	19.5193	18.7572	18.3397	18.4364	17.9162	18.0486	17.3804	17.4658	17.2938	19.2459	18.893	18.339	18.5296	18.7846
A0A452DUN3	lightcyan1	20.3868	20.6134	20.3824	20.5447	20.316	20.576	20.4498	20.1742	19.9616	20.3664	20.4455	20.1244	19.9964	20.4047	19.9944	20.0191	20.5215	20.4701	20.5853	19.5767
A0A452DUP3	blue	21.9438	21.7261	21.748	22.0217	21.6453	22.0256	22.1587	22.2869	21.8528	21.7536	21.8798	21.9555	22.3265	21.7331	21.6951	21.5724	22.3191	21.8472	21.7332	21.8186
A0A452DUP7	salmon	17.2778	16.8425	19.851	17.7505	20.8733	17.7402	18.2034	18.1079	18.6657	17.0562	19.3382	17.9911	17.3964	18.0162	17.3074	20.0911	17.8921	18.894	17.4357	20.4139
A0A452DUP8	sienna3	26.9041	27.5051	26.5952	26.8268	27.3524	27.1076	27.1403	26.9349	27.4959	27.0402	25.9843	27.6285	27.462	26.8657	26.3301	26.8738	27.5448	27.3556	27.1923	27.797
A0A452DUQ2	darkred	20.3548	20.4847	20.343	20.436	20.5735	20.9619	20.6024	20.8722	20.0321	20.5157	20.5068	20.7828	20.5374	20.6415	20.4123	20.4446	21.0522	20.377	20.6535	20.7274
A0A452DUQ6	blue	18.1452	19.1737	18.8128	NA	17.9991	NA	NA	17.8377	18.5092	17.0584	17.9573	18.3228	17.8417	18.4435	18.373	18.7392	17.9003	18.589	18.7477	18.0864
A0A452DUR7	magenta	19.6514	19.7617	19.2874	19.7666	19.48	20.0905	21.3819	19.958	19.6699	19.7385	19.6897	19.3706	19.5992	19.6225	19.6325	20.1373	20.1365	19.455	19.8385	19.6297
A0A452DUS0	purple	20.336	20.5911	20.5733	20.3808	20.6017	20.8271	20.217	20.7496	20.37	20.2715	20.3668	20.3627	20.3237	20.7728	20.8667	20.6488	20.7772	20.4375	20.3929	20.8842
A0A452DUV7	cyan	17.2087	16.222	17.7083	15.948	16.3524	16.6568	17.1417	15.5308	NA	16.5396	14.7187	15.7069	NA	16.5852	15.8532	25.5046	15.1481	16.4706	16.1652	16.9477
A0A452DUW0	violet	19.4183	19.0622	19.0591	19.4088	20.8873	NA	20.3359	19.4883	19.0506	19.2295	19.5053	20.112	19.5229	19.0456	19.8021	19.1626	18.8028	18.8738	19.3347	19.5377
A0A452DUW2	red	22.3164	22.6007	22.5858	21.9142	22.5553	23.0743	NA	22.5869	NA	22.5532	22.0005	21.7416	22.8862	22.6095	22.4817	21.5509	22.8703	22.2408	22.3321	21.949
A0A452DUW3	blue	19.2213	19.1769	18.9158	19.5189	19.0768	19.6794	19.8218	19.7682	18.9906	19.0778	19.8798	18.8445	20.1822	19.1516	18.9691	18.9534	19.7872	18.9287	18.9028	19.4684
A0A452DUW8	yellow	27.9036	28.5947	28.3537	27.7494	28.481	28.4582	27.2635	27.7906	27.7767	28.2929	28.3217	28.4468	28.8214	28.4885	27.9786	27.9899	28.4027	28.1978	28.1743	28.3341
A0A452DUX3	purple	17.2909	19.9185	20.113	16.3848	19.7893	17.898	19.5378	17.7162	17.4248	21.3373	NA	21.2953	18.153	19.9184	20.8948	17.8675	21.0077	21.5952	16.632	20.2875
A0A452DUX5	lightcyan	18.2793	18.9067	19.1854	19.0113	18.4337	18.8742	18.6762	21.942	19.2707	19.2523	19.3555	19.1699	19.4275	18.2563	18.9671	18.9427	19.1318	19.0459	19.1258	18.3248
A0A452DV18	cyan	22.2218	21.6445	17.3395	18.9005	17.9834	18.562	18.7248	NA	18.2187	21.4939	21.6372	21.1127	18.2024	22.3929	21.2932	17.8173	18.6303	18.1315	21.4228	18.6156
A0A452DV52	ivory	19.7719	19.9954	19.6552	20.3496	20.2132	19.8344	20.0882	20.0745	20.1083	19.5833	19.4457	19.7035	19.6709	19.7378	19.736	19.7454	20.2594	20.0257	20.1247	20.0638
A0A452DV54	turquoise	19.7695	20.1743	19.7816	20.4055	19.7162	20.3979	20.5643	20.4212	19.7111	19.8499	19.7388	20.12	19.5741	20.1079	20.1985	19.5568	20.47	20.0463	19.7257	20.0818
A0A452DV55	darkturquoise	19.6809	19.5697	19.3622	19.6797	19.6086	19.1581	19.7569	19.272	19.4424	19.4511	20.0444	20.0263	19.6527	19.4656	19.4098	19.4192	20.0104	19.9259	19.5396	19.6597
A0A452DV61	yellowgreen	16.7953	16.4182	16.7122	NA	15.9672	16.969	16.4506	NA	16.2382	16.0963	NA	NA	NA	15.0894	NA	16.0317	NA	NA	NA	16.181
A0A452DV66	brown	18.9185	18.9345	19.1059	19.7153	18.8624	19.8423	21.6326	20.8521	18.58	18.925	18.9285	19.347	NA	NA	18.1381	18.7178	19.1145	18.8261	NA	19.5975
A0A452DV69	blue	19.6775	19.0369	19.2025	19.3708	19.4273	19.0485	19.3844	19.8454	18.5072	18.9319	19.0737	20.5652	22.0645	19.9855	19.3924	19.2059	19.449	18.2078	20.2845	19.2488
A0A452DV72	turquoise	19.2677	18.1942	18.6656	19.6801	18.3503	19.8535	20.0515	20.3137	17.8369	18.3595	19.4655	20.6085	17.8975	17.8787	17.7564	17.4251	20.2795	18.3495	18.4728	18.248
A0A452DV73	turquoise	18.8412	19.6976	18.4509	19.5917	17.5574	19.221	20.3551	19.9797	18.009	19.1737	19.3328	18.2466	17.7328	17.9321	17.9679	19.9332	20.1654	18.6508	18.8926	18.7019
A0A452DV92	lightgreen	19.1365	19.9057	18.9544	19.1124	20.003	19.8318	NA	19.503	19.152	19.5085	19.0912	18.7138	18.5025	19.8541	19.208	19.0403	18.9419	19.5798	18.9443	20.1104
A0A452DVA0	magenta	16.5992	17.5379	15.9273	15.6551	17.4904	17.7321	22.7534	16.6329	15.8995	16.7998	16.242	16.6112	17.2385	17.3215	16.8321	16.5195	22.4336	17.1033	16.9974	18.0083
A0A452DVA4	blue	19.0648	19.0329	19.1722	18.7921	NA	19.899	NA	NA	NA	NA	19.1433	19.2034	19.4934	18.902	19.1498	18.8678	19.9372	NA	18.8649	19.1334
A0A452DVB7	greenyellow	18.1919	18.2165	18.2749	18.466	18.7529	18.6092	19.1148	18.1087	18.3068	18.66	18.593	18.33	18.1484	17.46	18.2728	NA	18.3922	18.6489	18.5439	18.1893
A0A452DVC0	yellowgreen	17.5364	17.2204	18.8594	17.7701	18.1956	18.4912	18.385	18.6011	18.9378	17.9521	17.1799	NA	17.7251	19.2867	17.5612	NA	17.8469	NA	17.7625	17.4921
A0A452DVC4	blue	20.4078	20.3757	20.3992	20.6188	20.3799	20.9325	20.9351	20.7167	20.644	20.5993	20.7764	20.7513	20.5886	20.5677	20.6465	20.5869	20.8583	20.4348	20.3858	20.508
A0A452DVD7	green	19.856	20.5693	20.3047	21.6427	21.1864	20.343	20.3515	20.9721	22.1978	21.4816	21.997	21.9713	20.5043	21.3553	21.7277	20.6539	21.28	22.1313	21.46	21.3991
A0A452DVE4	black	16.6696	16.2234	18.5254	15.605	16.3392	15.8908	16.1335	15.1313	16.498	16.7097	16.5193	16.8458	17.0431	NA	16.7201	18.4105	16.0659	16.6277	16.2174	17.123
A0A452DVE7	turquoise	18.0879	19.3853	18.7775	18.3918	19.2527	19.5213	19.0042	19.1769	18.992	18.524	18.9537	18.9468	18.9221	18.9066	18.6232	18.5519	18.9154	18.1511	19.4224	18.6719
A0A452DVG1	royalblue	19.0082	18.8129	20.6203	19.1972	18.9259	21.092	19.4026	19.427	19.0125	20.2789	19.0356	19.1717	18.956	19.8615	18.4349	20.6207	19.4263	19.2955	19.2847	18.9096
A0A452DVG2	darkturquoise	18.4141	18.3722	18.5546	18.7929	18.9226	18.0644	19.0452	18.6804	18.9054	18.8464	19.4722	19.423	19.0404	18.6335	18.8219	19.0076	19.4645	18.5118	18.1222	18.9896
A0A452DVG8	red	23.8635	22.6312	23.1871	22.8848	22.4901	22.8833	22.9503	23.4567	22.2825	22.5622	22.6389	22.7958	23.1091	22.9039	23.1388	23.644	22.9891	22.4145	23.3073	22.9315
A0A452DVH7	black	17.9131	18.0662	17.4067	18.4266	18.1019	18.8857	18.4539	18.7766	17.5309	18.0028	18.4502	NA	18.35	17.0209	18.3334	18.0602	18.4214	18.1187	17.911	18.1083
A0A452DVI7	blue	17.2532	17.9784	17.9985	16.8425	18.9394	17.6138	17.8769	17.6705	16.0853	17.2153	NA	18.9475	19.5926	17.5284	17.1094	17.6253	17.1885	16.8784	18.4628	17.7998
A0A452DVJ4	turquoise	20.1618	19.3644	18.7469	19.5858	18.3463	19.4466	20.362	19.7261	18.9148	19.1101	19.113	18.9318	18.8691	19.243	19.2735	18.794	19.3208	19.1966	19.5592	18.9039
A0A452DVK1	turquoise	19.0795	19.1964	18.0442	19.3346	18.8575	20.2392	20.0419	19.6645	18.4736	19.5819	18.5862	19.2283	19.4453	19.1988	18.8819	18.0824	20.1094	18.8873	19.1887	19.2055
A0A452DVK5	darkolivegreen	17.5535	18.025	18.3556	17.9581	18.6054	18.8968	NA	18.7851	18.1775	18.145	19.5975	17.5987	18.4127	18.0312	17.51	18.2073	18.6615	18.3475	18.063	18.4007
A0A452DVK6	turquoise	20.0305	20.1961	19.8527	20.3692	20.2379	20.3479	20.5795	20.4717	20.3073	20.36	20.2361	20.0879	20.1682	20.265	20.1807	20.2075	20.3735	19.6977	20.2978	20.0449
A0A452DVL0	blue	19.1472	18.7669	19.4731	18.4002	18.876	19.1578	19.1441	18.6533	18.7107	17.9462	18.8366	18.2497	19.9846	18.5106	18.4005	18.2919	19.2789	18.432	19.654	19.1541
A0A452DVL5	pink	20.6675	19.7095	21.2914	20.3364	20.4215	21.243	20.5845	21.4154	19.9805	19.4552	19.8216	19.9088	20.0684	20.2328	20.2787	19.5785	21.197	19.3018	20.8315	19.6165
A0A452DVL8	black	22.6045	23.2147	22.1903	22.7074	22.8589	22.6747	23.0356	23.3951	23.1125	22.9437	22.9014	23.0391	22.8561	22.8152	22.9008	22.2622	23.5841	22.5645	22.8402	22.5023
A0A452DVM2	red	20.1912	19.9863	20.2793	19.567	20.141	20.2181	20.2093	19.8759	20.0495	19.8911	19.9096	19.7438	20.3703	19.8742	19.7461	20.0051	20.268	20.0592	19.827	20.206
A0A452DVN5	red	19.6213	19.5942	20.2001	19.1862	19.6953	20.2977	20.2825	19.5571	19.7863	19.7192	19.6105	19.8253	19.9569	19.7095	19.6756	19.7542	19.4844	19.1606	19.6619	19.396
A0A452DVN7	violet	20.3472	20.5865	20.9156	21.0876	21.7013	20.8709	20.7999	21.2473	21.3092	21.0901	21.0609	20.6623	20.8312	21.0674	20.988	20.7758	21.7938	20.7812	20.7987	20.1165
A0A452DVP0	turquoise	17.2214	18.462	18.7188	17.8854	17.3203	18.6682	18.923	19.23	17.3735	17.2048	17.7325	17.6587	17.7656	17.5726	NA	17.6425	18.8739	15.9277	17.3999	17.2123
A0A452DVP7	magenta	19.9932	20.3469	20.1092	20.5778	20.1916	20.1214	20.5366	20.3644	20.3928	20.0878	20.0641	20.217	20.0122	20.1469	20.2205	20.2898	20.5769	20.2297	20.0452	20.3951
A0A452DVP8	lightcyan	19.9875	19.7531	19.9331	19.8067	19.8446	20.585	20.1205	20.7926	20.1248	20.0272	20.2122	20.213	20.6678	20.0961	19.9	19.8956	19.7644	20.0893	19.8224	20.1391
A0A452DVQ6	paleturquoise	19.7248	20.1472	20.3528	20.0225	20.5599	20.148	20.2016	20.3631	19.8968	20.1429	19.978	20.0951	20.0819	20.1923	20.0125	20.2263	20.2657	20.1266	19.9693	20.2342
A0A452DVS5	red	23.0594	22.5865	22.8614	22.2886	20.7778	23.2481	21.5914	23.4687	21.5388	21.904	22.0675	22.1443	22.7372	22.0203	22.0642	21.4162	23.2723	21.9114	22.0959	21.8985
A0A452DVS7	lightcyan1	17.516	18.3013	18.7454	18.6319	18.9792	18.0847	18.8215	18.1338	18.3989	18.7305	18.8367	18.8447	18.4051	18.4951	18.6831	NA	18.1386	17.9319	18.2303	18.629
A0A452DVV1	blue	20.7197	20.7169	20.5138	20.7478	20.5449	20.9754	21.5859	21.1081	20.5458	20.7526	21.1738	21.975	20.4393	20.8533	21.0909	20.5998	21.1149	20.819	20.5543	20.594
A0A452DVV3	darkred	18.5172	18.8483	18.4761	NA	18.9227	20.2804	19.561	19.5227	18.599	18.9041	18.9154	19.1379	18.8343	18.9431	19.109	18.7401	20.6456	NA	19.9809	19.1498
A0A452DVV9	turquoise	20.4831	20.0326	20.3641	19.9607	19.8627	20.4883	21.022	20.5632	19.7449	20.1988	20.1628	20.0995	20.3558	20.1285	20.015	20.2187	20.636	20.2863	20.6867	20.0673
A0A452DVZ8	skyblue	19.5345	19.4988	19.3296	19.0743	19.4177	19.5783	18.9071	19.0829	19.2494	19.3101	20.7122	19.3008	19.5152	19.1371	19.4193	19.3649	19.4038	19.3773	19.4473	19.6018
A0A452DVZ9	pink	18.5985	18.6543	18.3418	17.9097	19.6611	20.7419	NA	20.379	18.4876	18.4146	19.1645	19.3926	18.9592	18.9149	18.6398	19.7656	19.6748	18.7678	19.3405	18.5153
A0A452DW02	pink	16.8948	16.842	16.2809	15.2865	16.9818	17.9731	NA	17.63	15.0438	16.6068	NA	17.0105	14.9097	16.3918	16.0996	17.0105	18.2034	15.708	16.0337	16.2551
A0A452DW06	yellow	NA	16.0638	16.3795	16.0122	16.955	15.4651	18.9556	15.9624	17.1619	16.487	17.0749	17.3438	16.5278	16.8805	17.0934	15.9876	15.6125	16.7892	16.6013	16.2058
A0A452DW12	ivory	19.3931	19.3428	18.4383	20.0596	19.9382	19.7012	20.1426	20.1708	19.6186	19.1225	18.9662	18.853	18.7585	19.2169	19.8093	19.7387	19.9634	19.8958	20.0107	20.3311
A0A452DW15	blue	18.8472	18.8311	18.5012	19.0131	18.8583	18.9703	19.2788	18.9301	18.8243	18.4117	19.0706	18.975	18.9498	18.5988	18.6394	18.7066	19.4295	18.8331	18.8604	18.693
A0A452DW17	grey	21.2272	20.9212	21.3409	20.5905	20.9928	21.1302	21.3888	20.8962	21.1269	21.3939	21.2237	21.1207	21.0542	21.3839	21.1884	21.1155	20.8349	21.1744	21.3658	21.1274
A0A452DW36	cyan	18.7874	18.6733	18.4631	19.4495	18.6813	19.071	19.0651	19.1098	18.4398	18.3745	17.9682	17.8869	18.8108	18.0854	19.2904	20.6391	18.8947	19.802	18.7976	19.06
A0A452DW40	turquoise	19.2587	19.6437	19.3497	18.9106	19.9459	19.3411	18.9474	19.2247	19.5569	19.3608	19.4416	19.6745	19.239	19.4602	19.4055	19.9815	19.2972	19.4428	19.6577	20.0435
A0A452DW45	grey	16.057	18.9744	18.4571	17.4128	17.4268	18.3056	17.8639	18.0965	17.7282	17.4096	17.9962	17.8508	17.5059	17.7985	16.9787	17.6432	17.4011	16.7739	17.0211	17.791
A0A452DW48	magenta	17.4963	18.1413	17.1557	NA	18.2569	18.3764	19.5836	17.2193	17.4571	18.1827	17.4249	18.2302	18.9176	17.0541	17.9543	17.9641	19.7878	17.0209	17.117	17.5481
A0A452DW49	darkmagenta	19.2871	18.8927	19.212	19.524	19.4299	19.2051	19.8812	19.6719	19.4728	19.1652	19.8383	19.5836	19.4184	19.5263	19.5368	19.4415	19.6858	19.3247	19.1922	19.7359
A0A452DW51	blue	NA	17.6328	17.6709	NA	17.7982	18.4879	NA	18.4083	NA	17.8635	18.3941	NA	18.046	18.6179	17.9679	17.4355	18.4499	NA	NA	NA
A0A452DW54	brown	18.8488	19.3261	19.0632	18.9547	18.3897	18.9102	19.3272	19.4803	18.8376	19.0188	18.8365	19.0225	18.6532	18.5315	18.9952	18.522	18.8685	18.6893	18.4531	19.0028
A0A452DW65	pink	19.8038	20.1666	20.1709	20.0509	20.2237	20.2443	20.0741	20.5393	19.9965	20.047	19.8978	19.9786	19.9012	20.0274	19.9731	19.9301	20.4182	19.9847	19.944	20.1407
A0A452DW71	saddlebrown	21.7392	19.2097	21.6989	22.9071	19.3849	21.3232	20.5773	21.558	19.8687	22.2388	19.196	22.4467	20.8419	21.2891	22.064	21.3015	21.674	19.2572	20.0844	21.2295
A0A452DW73	turquoise	21.599	21.3517	21.3864	21.3689	21.5198	21.4643	21.5157	21.624	21.4229	21.457	21.4539	21.4445	21.3347	21.6563	21.3861	21.2446	21.5871	21.5488	21.5478	21.3929
A0A452DW79	purple	18.6678	19.2596	18.6099	18.5769	19.2002	19.6081	NA	19.1033	18.5641	18.8152	18.8906	19.0905	19.4324	19.2391	19.172	19.2755	19.867	19.1717	18.7723	19.5772
A0A452DW82	blue	19.9235	20.2844	19.9874	20.1444	19.8647	20.3352	20.4463	20.4095	19.9739	20.1359	20.013	20.1156	20.3849	20.0652	20.0894	20.1953	20.7437	20.0516	20.0457	20.4477
A0A452DWA3	skyblue3	17.8872	17.4309	17.9971	17.3781	17.624	18.0315	17.2464	19.4856	18.3993	17.6473	17.9987	17.4946	18.1131	18.2691	18.3955	17.7117	19.1931	17.8071	17.7199	17.7756
A0A452DWB2	salmon	18.3666	18.6886	18.7832	18.6437	17.9705	18.5592	19.0963	18.7332	NA	18.3801	18.4765	NA	18.9112	18.5043	18.9491	18.5669	18.7342	18.7562	18.5247	18.408
A0A452DWC1	pink	19.2589	19.3111	18.7619	18.9073	19.4223	20.2561	NA	19.8543	18.8722	19.0152	18.8957	19.7128	19.5703	19.5297	19.5895	18.8318	20.6978	19.2151	19.0103	19.2599
A0A452DWG5	steelblue	21.6756	21.0185	21.2488	20.8632	20.4542	21.1364	20.8048	21.832	20.9452	20.8993	21.0975	21.4035	21.5802	21.2001	21.0666	21.4091	21.6644	20.6267	21.6065	21.285
A0A452DWG6	blue	20.716	20.5016	20.5608	20.6562	20.4056	21.0574	21.5698	21.7664	20.6022	21.0108	21.5023	21.2401	21.0995	20.6285	20.6163	20.8956	21.0971	20.575	21.1183	20.4482
A0A452DWI5	pink	19.0248	19.0672	18.8497	18.8216	18.7826	19.5501	18.9835	19.7916	18.7864	18.73	18.4222	18.6686	18.3485	18.9231	18.8059	18.8996	19.0894	18.8931	18.9534	19.0103
A0A452DWL1	green	24.5237	24.4608	24.5006	25.3781	24.873	23.264	24.7528	24.5477	25.631	24.9381	26.0499	25.6238	25.3505	24.889	24.8018	24.8064	24.4201	26.0113	25.2905	24.7181
A0A452DWL7	tan	18.7645	19.2186	19.8666	19.4748	19.2394	19.4624	18.8939	18.9754	20.5475	18.3456	20.4243	19.9918	19.9333	19.6986	19.9421	19.842	18.8331	18.664	20.075	18.8167
A0A452DWM1	salmon	20.4164	20.4453	20.5665	21.8177	22.0549	20.7913	21.0594	21.2861	21.5636	20.904	21.8831	21.2645	20.5742	20.8009	20.4903	20.5446	19.3985	21.3736	20.2745	22.3787
A0A452DWM3	blue	21.5715	21.691	21.8222	21.9005	21.4599	21.9019	22.1168	21.865	21.6606	21.621	22.3364	21.8322	22.0527	21.7842	21.8036	21.6039	21.89	21.6245	21.5832	21.6956
A0A452DWM6	magenta	20.242	20.0143	20.4837	20.1784	21.0016	21.1378	21.3621	20.9389	20.2462	20.434	20.3748	19.9422	20.3728	20.2904	20.294	20.1802	20.8702	20.5929	20.195	20.3302
A0A452DWN4	magenta	18.6184	17.7746	18.4708	18.3086	18.9542	19.0783	19.2758	18.909	18.6242	18.7998	18.4426	18.6074	18.4954	18.2508	18.7507	18.6337	18.8598	18.4138	18.5541	18.788
A0A452DWN7	black	20.889	21.0432	22.373	20.6091	20.3142	21.5281	20.9907	20.3763	21.3056	20.8023	21.133	21.0671	21.0769	21.315	20.936	21.2235	20.5201	20.8395	20.2277	20.8572
A0A452DWP4	turquoise	18.3618	17.341	17.61	17.681	17.4496	18.3754	17.9525	18.3656	17.3233	18.0516	17.6105	18.0787	18.3745	17.5547	17.6693	18.3016	18.4839	18.4504	NA	NA
A0A452DWP6	red	19.9984	20.238	20.0767	22.2483	22.2544	20.2249	19.4331	18.9583	22.0272	20.7717	22.3446	21.1363	18.8809	20.7713	20.2802	19.5325	NA	21.5834	20.2359	22.0886
A0A452DWP9	ivory	20.6443	21.1071	20.5935	20.9277	20.8328	21.3291	21.0018	20.618	21.1239	20.8573	20.7935	20.4755	20.5176	20.7486	21.0143	20.9184	20.9692	21.116	20.978	20.9726
A0A452DWS2	turquoise	20.6262	20.305	20.3862	20.8552	20.0605	20.443	20.4817	20.9074	20.2822	20.4723	19.9153	20.803	20.506	20.174	20.25	19.8869	20.6934	19.8552	20.7708	20.4643
A0A452DWT0	grey60	19.4333	19.2765	19.4519	19.4409	19.689	19.4662	19.2645	20.1048	19.3785	19.4171	19.9646	19.827	19.7282	19.4648	19.5685	19.0047	19.2314	19.67	20.1397	18.8043
A0A452DWU1	blue	27.6571	28.1323	27.8364	27.7543	28.0861	28.198	28.2669	28.0919	28.1218	27.9264	28.4092	27.9866	28.371	27.8332	28.1091	27.8845	28.3335	28.1421	28.0976	28.0452
A0A452DWX6	green	20.7187	20.7068	20.0317	21.9213	21.2028	20.5181	21.2051	20.4781	21.26	20.6987	21.8195	21.2168	20.9021	20.7551	20.6508	19.9243	20.1222	20.9728	20.3517	21.2352
A0A452DWY1	blue	20.2199	20.9491	20.0437	19.6714	20.2417	20.5392	20.9329	20.6381	20.4731	20.7702	20.8057	20.3252	20.6509	19.9995	20.0018	19.8602	20.9669	20.6176	20.925	20.2033
A0A452DWY4	blue	17.4702	17.4629	17.5835	16.6504	17.4561	17.9207	17.8216	17.8636	16.886	16.9779	17.2279	17.479	17.7831	17.223	17.5177	17.1915	18.1789	17.4162	17.1494	17.6728
A0A452DWZ2	pink	16.5513	18.3397	17.6572	NA	16.8146	17.6102	NA	18.991	16.5652	17.1744	NA	16.6612	16.6283	17.5088	16.787	16.8101	18.2201	16.2381	17.0235	17.3517
A0A452DWZ4	orange	18.5506	18.8268	19.3949	18.2994	18.6467	18.4477	18.8941	18.5284	18.3405	19.1114	18.2744	18.9051	19.3555	19.0807	19.1985	19.1955	18.9651	18.1192	17.6938	18.8669
A0A452DWZ6	skyblue3	21.2677	23.0455	22.4477	23.343	22.0321	21.9423	23.5744	20.3759	23.5552	22.3596	20.7545	23.7667	20.065	22.3503	23.3486	22.3118	22.6081	20.647	22.3024	23.354
A0A452DX07	brown	18.6386	18.403	17.9069	17.9955	18.0296	18.517	18.7472	18.5008	18.312	17.9958	18.3369	17.9267	17.8271	18.1917	18.3865	18.3912	18.5393	18.7067	17.9389	18.593
A0A452DX13	midnightblue	16.948	17.3753	NA	18.9134	18.3738	NA	NA	17.653	16.6713	17.1885	18.2499	NA	18.2601	17.6615	NA	18.1453	18.5465	17.0352	19.0059	18.113
A0A452DX18	green	22.3828	22.322	22.8785	22.7205	22.1309	22.4295	22.668	22.627	22.7568	22.8008	23.1185	22.9785	22.5146	22.4012	22.6389	22.5381	22.4329	22.5017	22.9857	22.756
A0A452DX20	blue	17.4547	17.9478	17.1535	17.1704	17.3372	17.983	NA	18.7307	17.0272	18.1128	18.762	18.5743	18.0514	17.953	17.2684	17.8985	18.4529	17.5204	NA	17.7228
A0A452DX27	turquoise	18.6256	19.0542	18.1213	18.6623	16.9562	17.1175	19.1422	19.8349	17.3157	17.3299	17.4982	18.4135	NA	NA	NA	18.8498	20.332	19.6389	18.8512	NA
A0A452DX50	lightsteelblue1	17.6295	18.8287	18.2707	NA	18.7453	18.5242	NA	18.7758	NA	NA	18.703	NA	18.5378	19.404	18.3426	18.9132	NA	NA	NA	18.7137
A0A452DX62	mediumpurple3	17.7932	18.447	18.0893	18.1227	18.5314	18.5719	18.7649	18.4942	19.1046	18.4411	18.4587	18.705	18.7517	18.2419	18.4335	18.6519	17.9423	17.3282	18.8895	18.6783
A0A452DX71	turquoise	17.4222	18.838	21.978	22.4961	17.5366	22.3343	23.72	23.1525	17.0611	18.9528	23.1935	17.3203	17.6369	18.9815	17.3948	17.7804	23.8944	17.4596	17.678	19.2529
A0A452DX74	brown	18.2327	17.8805	18.2176	17.7605	17.3074	18.6794	18.652	19.0608	17.6659	17.937	17.9108	17.8502	17.7001	17.8479	17.2689	18.0331	17.8425	17.7661	17.6705	17.8128
A0A452DX77	salmon	17.6639	17.7814	18.0611	NA	16.3471	17.9571	NA	18.5831	NA	NA	17.6026	17.9013	18.9606	18.2325	NA	17.5534	18.7028	18.0977	17.8188	18.0751
A0A452DX80	grey60	20.0546	19.8566	20.2264	19.7718	19.8963	19.9466	19.9749	20.6028	20.0616	20.3407	20.4644	20.0626	20.2905	20.0614	20.0762	19.8292	20.4015	20.3442	20.2665	20.4445
A0A452DX88	ivory	19.9653	20.0637	18.3257	18.288	19.5999	19.6847	19.584	20.2833	18.7471	18.8599	18.1381	18.4383	18.8805	18.1375	17.7876	18.1139	19.273	19.9456	19.7027	19.3777
A0A452DX93	blue	20.1293	20.2232	20.1649	20.4789	21.0325	21.5496	21.0965	21.6032	20.6605	21.5255	21.2022	21.479	21.4374	20.5941	20.8055	20.9175	20.7925	21.1988	20.6709	20.1414
A0A452DX94	lightcyan	20.1819	20.3734	20.8258	20.2938	19.2083	20.362	NA	18.585	20.8041	20.7231	20.281	19.8975	20.778	20.2311	20.2292	19.8992	20.4017	20.1886	20.1341	19.5168
A0A452DXA2	yellow	18.4482	20.7927	18.0458	18.7726	17.4218	18.96	16.8738	19.8973	17.8601	17.8763	19.2305	17.4662	18.3584	17.9298	19.0086	19.3304	19.7888	19.3765	20.3198	18.5954
A0A452DXC5	black	27.0827	27.8795	27.9183	26.9463	28.077	27.8641	28.0019	27.8458	28.2381	27.9603	27.8952	27.8479	27.7722	27.8319	27.7628	27.4851	28.2209	28.2582	28.1822	27.2761
A0A452DXF0	turquoise	20.2329	16.4921	18.4326	17.6818	18.9663	19.0649	16.9078	17.3073	17.1625	20.0648	16.7748	20.4386	20.6066	16.8574	16.2267	18.3086	17.9115	20.7309	16.8799	18.4271
A0A452DXF8	black	19.3123	18.7906	18.5199	20.2204	18.8283	18.8994	19.0668	20.0521	19.0606	18.7144	19.5693	18.6525	18.6541	18.8591	19.3966	18.4685	19.3037	18.947	19.5317	18.7568
A0A452DXG0	white	15.9068	15.9053	18.0254	17.2087	16.1653	16.9462	15.7528	NA	16.4194	16.205	16.0959	14.8941	16.53	16.8769	16.1284	16.5071	16.183	NA	NA	17.182
A0A452DXG3	turquoise	18.9866	19.1754	18.5335	18.7999	18.5856	19.278	19.3544	19.7328	18.1874	18.8993	19.0707	18.994	18.6588	19.1913	18.9971	18.6884	19.4259	18.9518	19.0411	19.4791
A0A452DXG6	cyan	NA	16.1729	15.9389	NA	16.686	16.8996	NA	17.2489	NA	16.8918	NA	NA	NA	17.1244	16.849	15.4042	17.2228	17.1704	NA	17.1054
A0A452DXG9	red	19.4696	18.796	17.3378	17.139	17.2432	19.1161	NA	19.2787	15.9152	18.8981	16.4584	17.7252	18.1623	18.539	18.5677	17.6346	19.035	17.9787	17.8163	18.2862
A0A452DXH7	red	22.6558	21.2988	22.4342	22.9621	23.1337	22.822	22.7084	21.8215	23.2852	21.4657	23.3043	23.1768	23.0731	22.9679	21.3943	21.7743	21.5201	21.6685	22.8691	23.1156
A0A452DXH8	lightgreen	18.7175	18.8756	19.0252	18.6363	18.8888	19.3116	18.5867	18.9324	18.6344	18.9146	18.7231	18.4558	18.5206	18.7819	18.8207	18.7619	18.76	18.8626	18.3031	18.9216
A0A452DXI1	darkgreen	21.2912	21.3569	20.5851	20.7174	21.0354	21.2058	20.8172	21.111	21.3839	21.2281	21.0792	21.2758	21.651	21.4048	21.2009	21.0134	21.3819	21.5013	21.1757	21.3958
A0A452DXK9	red	21.586	20.9946	21.4136	20.6209	20.7112	21.3148	21.4441	21.4763	20.3762	20.591	20.6156	21.0006	21.1424	20.483	20.948	20.8034	21.2214	20.4738	20.7716	20.6817
A0A452DXL2	turquoise	19.4171	20.5326	18.9285	20.3382	19.6796	20.9487	21.0324	21.7088	19.237	19.438	20.2803	19.4356	19.2637	19.9002	19.4205	19.5544	21.3329	19.4445	19.664	19.4528
A0A452DXP3	turquoise	20.0044	20.1636	19.9962	19.5579	18.6949	20.2293	20.491	20.7084	19.9638	19.6338	19.9236	19.927	20.2084	19.6258	19.7136	19.6785	20.2064	19.5969	19.9113	19.3834
A0A452DXP6	skyblue	20.2127	17.6864	20.6614	18.3779	18.4536	21.841	17.5898	18.8687	19.7013	19.2951	21.8755	19.5858	20.0135	19.6812	19.4486	20.2518	19.599	19.7587	20.6363	19.6267
A0A452DXP9	darkred	16.5618	17.1078	NA	17.1045	16.2829	17.6725	17.0356	NA	17.5737	NA	17.3605	16.0044	17.6808	17.6138	18.091	17.3138	18.41	17.5717	16.6377	17.2206
A0A452DXQ4	magenta	19.1544	21.922	22.9451	19.2584	19.6899	20.889	18.7701	21.1018	19.4713	19.3487	22.8687	22.6409	22.4957	21.9109	21.5896	22.4461	18.8231	19.9335	22.2693	22.501
A0A452DXS0	grey	NA	18.1588	16.9863	NA	17.9654	17.8311	NA	16.3102	16.9447	17.2906	16.6071	17.7589	17.8623	17.969	17.4549	17.5469	18.0485	16.3147	18.7694	17.8072
A0A452DXS5	darkgreen	19.9032	20.2245	20.0239	20.0501	20.3924	20.4651	19.7166	20.3622	20.2318	20.0268	20.4161	20.666	20.4869	20.1756	20.4176	20.1978	20.1273	19.96	19.9347	20.5575
A0A452DXS7	turquoise	NA	17.6536	17.9084	17.0491	17.9313	17.5658	16.9491	16.4324	17.341	17.3558	17.2352	17.7509	17.8914	17.8037	18.1946	18.2643	17.6113	17.687	17.7131	NA
A0A452DXS8	skyblue	20.8598	19.983	19.8764	19.1326	20.2435	20.6159	19.1435	19.1198	18.8222	20.3016	23.2757	18.9936	NA	19.2357	20.9527	20.5771	19.5182	19.5859	18.2992	19.968
A0A452DXT9	purple	17.007	17.1452	16.6255	16.8872	17.1209	16.9661	16.7364	17.1913	16.7313	17.0786	16.8602	16.8882	17.594	16.9417	17.0207	17.0284	17.0966	16.4881	16.6293	17.5349
A0A452DXU3	midnightblue	18.2929	18.3294	19.0949	18.0376	18.2059	18.8624	19.2188	18.3763	NA	18.7116	17.6835	18.3873	NA	NA	18.9438	19.0352	18.514	18.8261	18.765	18.6948
A0A452DXU4	orange	18.7137	17.792	18.4781	18.5852	NA	17.5633	20.1327	19.1827	16.5552	18.1021	18.6474	18.7872	18.2903	17.9799	18.7968	18.7035	17.9037	18.0859	22.3353	17.9915
A0A452DXV1	salmon	20.4235	20.4324	19.8943	19.7312	19.4994	20.8378	20.2544	20.7819	20.2622	20.2423	20.1927	20.1246	20.1267	20.2034	20.1392	20.2455	19.7724	20.4209	20.2752	19.5415
A0A452DXW0	purple	20.2964	20.6089	20.1129	20.3344	20.5092	20.8482	20.4122	20.5193	20.3434	20.4894	20.6813	20.6861	20.9262	20.7062	20.636	20.4114	20.7523	20.4233	20.5544	20.7308
A0A452DXW5	black	20.3433	20.4288	19.9698	20.9476	20.4757	20.3435	20.9332	20.3335	20.7576	20.407	20.8679	20.7639	20.6591	20.2292	20.5619	20.1525	20.567	20.5998	20.5756	20.4743
A0A452DXZ3	mediumpurple3	17.9792	18.478	19.2172	18.4074	18.9042	18.758	19.5311	18.4975	20.2989	19.4597	18.6713	18.5016	18.7006	19.1165	18.4575	19.185	19.1428	19.4851	19.2983	20.0404
A0A452DY12	green	20.5223	20.3045	20.139	19.7782	19.5131	20.0563	20.1783	19.791	19.2805	19.7526	19.832	20.3957	20.6148	20.3498	20.1819	20.7266	20.0542	19.3751	20.1843	20.4201
A0A452DY15	grey	18.9712	23.4586	23.6645	17.8905	23.9594	20.0014	23.3614	18.4555	19.6178	18.4654	18.5952	18.4842	19.3902	18.5024	18.6119	18.4705	22.5184	19.5566	18.766	18.8716
A0A452DY24	turquoise	22.9225	22.9482	22.9956	22.9954	22.7671	23.2084	23.1889	23.2958	22.8806	23.0444	23.2045	22.6993	22.9543	22.9995	23.0132	22.8924	23.2884	22.8248	23.1345	22.7951
A0A452DY29	blue	18.0713	18.3358	17.9146	18.1279	18.5577	18.6692	19.2243	18.4672	18.448	18.3176	18.2576	18.3041	19.7446	18.1708	18.4377	18.1426	18.5256	18.5071	18.3983	18.2432
A0A452DY37	midnightblue	23.4345	23.4922	22.728	23.0042	23.5637	23.3606	22.2497	23.7793	23.5011	22.6915	23.7187	23.5185	23.4916	22.7049	23.5331	23.047	23.7005	23.8738	23.2197	22.8715
A0A452DY40	black	19.2907	19.812	19.0202	20.3626	19.7908	19.984	19.8261	20.1241	19.8983	19.4711	20.0095	20.0431	20.3384	19.5703	19.7959	19.4535	20.0706	19.4092	20.3105	19.3707
A0A452DY42	darkgreen	18.9751	19.3884	19.2411	19.1123	19.0776	19.6887	18.9156	19.3572	18.7638	19.3374	19.7596	19.7123	19.8783	19.2738	19.3203	19.2341	19.2403	18.8094	19.0084	19.6939
A0A452DY51	grey60	19.5401	18.9925	19.1359	19.3145	NA	18.47	18.6827	20.584	19.5242	NA	19.8672	19.2602	19.6386	19.427	19.5902	18.7987	20.4937	19.1353	20.0192	18.7926
A0A452DY61	paleturquoise	18.994	19.1915	19.1511	19.2117	19.4598	19.067	19.5397	19.045	19.3188	19.1459	19.089	19.1328	19.2421	19.2152	19.3735	NA	19.3599	19.013	18.8721	19.6721
A0A452DY68	blue	17.8572	18.2006	17.6599	17.7173	17.7673	17.6456	18.3695	18.1464	17.2519	17.9731	19.007	17.1405	19.1238	17.8411	18.2568	17.2765	18.1351	17.4066	17.2885	18.0124
A0A452DY71	green	18.2496	18.5197	18.9186	18.3762	18.5897	18.596	18.7739	18.6415	17.9443	18.4136	18.0204	18.5579	18.5401	18.9653	18.3664	18.7038	18.3579	18.2379	17.809	18.8728
A0A452DY79	darkred	18.8775	19.2998	19.0813	19.0428	19.23	19.4668	19.3954	19.475	19.137	19.2302	19.2464	19.334	19.1876	19.291	19.0824	19.1334	19.5809	19.0393	19.1983	19.3599
A0A452DY90	blue	20.5891	20.0968	19.5665	20.3988	19.9621	20.7825	20.8852	21.3719	20.1718	20.1884	20.9386	20.5189	20.6031	19.5247	20.6609	19.8919	20.7135	20.0132	20.466	20.0706
A0A452DY93	lightgreen	18.8019	19.965	19.7603	19.1225	19.8524	19.5652	19.0976	19.1646	19.0125	19.4008	19.2944	19.383	19.1147	19.7377	19.5488	19.5239	19.241	19.1391	19.4109	19.9022
A0A452DY95	midnightblue	NA	NA	15.3805	NA	17.1477	18.1079	18.6979	16.9632	17.7714	17.6907	19.1881	17.4477	18.2642	17.0686	18.0932	17.2532	17.7056	NA	NA	17.7541
A0A452DYA9	lightcyan1	19.51	19.5702	19.2622	19.2711	19.5672	19.9271	19.2381	19.7822	19.3749	19.5021	19.2918	19.4266	19.3849	19.3623	19.4031	19.0089	19.3659	19.6849	19.7735	19.3512
A0A452DYB1	turquoise	20.2194	19.9326	19.5534	19.9164	19.4715	20.3767	21.4186	20.1847	19.6176	19.8172	20.6968	19.8994	20.0938	19.4332	20.0078	20.5074	20.3675	20.2059	20.1091	19.8948
A0A452DYD2	blue	21.23	21.4052	21.2072	21.3244	21.2387	21.8148	22.0634	21.2452	21.3133	21.1632	22.1419	21.4803	21.6815	21.2963	21.1871	21.4825	21.7254	21.3511	21.3826	22.012
A0A452DYD4	darkgreen	22.5112	22.7856	22.5776	22.069	22.5058	22.8687	22.5521	22.6262	22.2238	23.0333	22.9811	22.7315	23.0407	22.7844	22.4969	22.638	22.5606	22.4307	22.0958	22.7274
A0A452DYD6	orangered4	17.9544	18.515	17.8288	NA	18.0027	17.6551	NA	17.7108	NA	19.3796	18.6886	15.4684	18.4529	18.4354	15.1302	15.6428	17.4304	17.8796	20.1388	NA
A0A452DYF3	green	25.0303	25.0711	24.0657	25.7396	24.7882	24.8283	25.2663	25.4667	26.2398	25.8346	26.0582	26.1992	25.7296	25.1227	25.1218	24.9161	24.7213	25.6091	26.2267	25.5148
A0A452DYF7	turquoise	19.6624	19.4299	19.3183	19.4156	19.2893	19.7742	19.8166	19.9101	19.0356	19.4089	19.3515	19.504	20.07	19.3978	19.2513	18.6823	19.9211	19.2024	19.5033	19.2556
A0A452DYG0	blue	21.3822	21.4813	20.9702	21.4948	21.1379	21.5155	21.7258	22.0368	20.9829	21.2522	21.2217	21.7485	22.1391	21.5	21.4351	21.6392	21.9976	21.7172	21.6964	21.9857
A0A452DYH1	darkred	17.0703	16.9438	NA	NA	15.2065	17.334	NA	NA	16.5657	16.4778	14.951	16.7068	16.7282	NA	16.8608	NA	14.8561	17.3926	16.5621	16.5429
A0A452DYH2	green	17.4591	17.0558	18.21	17.1429	16.6614	17.8713	17.6571	17.5093	16.7279	17.4766	15.9042	16.753	18.5367	18.0528	16.7931	17.4719	18.5788	16.9374	16.9718	18.0143
A0A452DYH4	yellow	19.6404	20.4246	19.6589	19.9793	19.4671	20.4242	19.3497	20.3489	20.4128	19.8677	20.3637	20.1892	20.358	20.5851	19.7757	19.677	20.0007	20.0792	20.2183	19.9784
A0A452DYI3	red	17.6334	16.8245	17.0378	17.7894	16.6375	17.7444	17.9123	NA	NA	16.7808	14.0682	NA	17.1028	17.417	17.0876	17.4914	17.6602	13.4218	17.1581	17.4561
A0A452DYJ9	orange	19.3094	19.5083	18.9846	19.437	19.5686	19.4704	19.1804	19.4491	19.711	19.285	19.2808	19.3671	18.9215	19.1877	19.352	19.1972	19.4614	19.5374	21.3943	19.6105
A0A452DYK0	blue	16.725	16.3732	16.6244	16.4384	16.7456	16.9628	18.8978	NA	17.3479	16.4839	18.4582	17.0723	18.8178	18.1775	16.8881	18.7214	NA	16.715	16.8514	NA
A0A452DYK7	blue	16.9689	NA	15.4186	17.6655	16.3954	17.662	17.7986	18.4584	NA	17.0165	17.8259	18.0082	17.4878	16.6532	NA	NA	17.7767	NA	17.8696	15.9008
A0A452DYK9	darkmagenta	19.8495	19.9444	20.1195	20.3133	19.9094	20.0506	20.3091	20.1685	20.1117	19.8295	20.5519	19.9004	20.1479	19.7694	19.9033	19.9582	19.9756	19.6314	20.2515	20.5592
A0A452DYL7	green	18.877	20.4671	19.2657	20.5504	20.1078	19.419	20.1717	19.6025	21.2254	20.7417	20.6978	20.4494	20.1181	19.9195	20.3124	18.8698	19.9821	20.9294	20.2706	20.5426
A0A452DYM0	brown	18.5382	18.6415	18.7244	18.582	18.2734	18.5393	19.1376	18.5599	18.2852	NA	18.7222	18.6084	17.6761	18.2963	18.3546	18.6299	18.1335	18.3527	18.4691	18.7951
A0A452DYN5	brown	18.3955	NA	18.7853	17.8152	NA	18.3798	NA	18.8999	17.2299	17.1694	NA	18.6233	17.2369	16.8291	17.1942	17.6684	18.6707	17.92	NA	17.7387
A0A452DYP5	purple	15.418	15.2809	15.5863	19.3575	16.4013	15.1569	NA	NA	NA	17.955	NA	15.5819	16.0241	15.919	15.3186	15.9004	NA	NA	17.2573	15.7203
A0A452DYQ0	yellow	19.9436	19.7974	19.5584	19.2792	19.5918	20.5057	17.9202	20.1982	19.271	20.1709	19.7323	19.8618	20.2049	20.5805	19.9368	19.7121	20.1028	19.506	19.7438	19.8818
A0A452DYR0	darkorange	18.646	18.5796	18.7644	17.9163	17.8788	18.6485	18.9225	18.6075	18.1234	18.3259	18.1772	18.4302	18.7124	18.4981	17.0929	18.3171	18.3753	18.337	18.2396	18.6166
A0A452DYR7	steelblue	19.4005	18.6882	19.8968	18.7709	18.3391	18.8348	18.5653	20.7095	18.7097	18.0229	19.2454	18.9678	19.5592	19.8917	19.4808	20.6746	20.7	19.247	20.1185	19.66
A0A452DYS4	royalblue	19.1588	18.4736	19.9444	18.6154	19.4855	19.8317	20.2593	20.0893	18.949	18.7788	18.48	18.4388	19.6748	19.2713	18.9425	19.2207	18.7451	18.4933	19.1855	20.0893
A0A452DYT8	darkturquoise	18.2507	19.3322	19.6922	17.861	18.1114	18.7559	18.6154	18.3309	17.7833	18.4042	15.3538	17.3919	17.6649	18.3451	17.1997	19.2225	17.9828	18.1271	18.4756	18.6416
A0A452DYU0	black	19.1872	20.0491	18.8708	19.9127	19.6015	19.8967	19.8145	20.1758	19.7361	19.7825	20.1008	19.6246	19.4621	19.7052	19.6426	19.4018	20.307	19.588	20.2314	19.7374
A0A452DYU2	turquoise	17.8354	17.8874	17.8293	17.8515	17.5021	19.008	17.9572	18.2274	17.7412	17.5705	18.0035	17.5708	17.7274	18.3556	17.5388	17.5261	19.1928	18.3434	17.3183	17.6765
A0A452DYU4	lightyellow	21.127	21.1734	17.9652	19.1313	18.0495	18.0096	18.4456	17.6492	16.2016	20.1908	19.6096	16.608	20.4291	18.4396	19.1149	18.1764	18.7256	15.9544	19.3897	18.3673
A0A452DYV8	steelblue	21.0916	20.6674	20.8512	20.8106	20.526	20.3365	20.5264	20.995	20.8501	20.7799	21.2074	20.971	21.1803	20.7624	20.6336	21.297	21.0154	21.5948	21.6261	20.617
A0A452DYX3	skyblue	18.567	18.6167	19.8918	18.3317	18.6755	18.7933	18.4178	19.2412	18.7907	18.9897	21.4994	18.7023	18.8258	19.2027	20.2466	20.039	19.2486	19.0602	19.0068	18.8367
A0A452DYY2	turquoise	19.7518	19.1656	18.8513	18.8608	19.3246	19.8767	19.6635	19.1261	18.8519	19.0506	19.0846	19.0169	19.1735	19.0727	19.1958	19.0295	19.3006	19.1467	19.5972	19.2726
A0A452DYY8	turquoise	18.6134	18.5421	18.1206	18.1076	18.0963	18.5161	20.6228	20.8024	18.3355	18.5821	18.7189	18.9997	18.054	18.4	18.22	18.0964	18.2452	18.4907	18.4907	18.2886
A0A452DYZ1	lightyellow	21.9309	22.0779	22.6543	22.9218	22.1814	22.4358	23.8447	23.1603	23.6627	22.6145	22.6704	23.3303	22.8535	22.9608	23.2764	22.9903	22.8237	23.4884	22.4553	22.7
A0A452DYZ3	steelblue	18.7811	19.0645	19.5128	18.6448	19.5614	18.8152	19.2642	18.7882	18.7003	18.7029	19.0179	18.3711	18.858	18.8947	19.0752	17.7591	17.6797	18.4688	18.4315	18.7936
A0A452DZ00	turquoise	16.145	16.2018	16.6228	NA	16.1509	16.3436	18.0269	17.9677	16.0025	16.0974	NA	18.0644	NA	NA	16.0511	15.8383	NA	16.186	16.1946	NA
A0A452DZ25	floralwhite	18.8938	19.6513	18.8921	19.0646	18.995	19.0914	19.6865	19.2981	18.7456	19.4202	19.2616	19.1097	19.1447	19.551	19.6106	19.2357	19.3161	18.9761	19.1478	19.174
A0A452DZ26	brown	18.488	NA	18.1325	17.7025	17.0763	17.7653	18.4269	18.5558	18.6188	18.1819	18.0418	17.8221	17.3536	17.9527	18.7111	17.2192	17.8616	17.0132	17.5283	17.592
A0A452DZ39	black	19.3031	19.2932	19.3014	19.7025	19.2949	19.4288	19.9198	19.5807	19.8129	19.4317	19.5389	19.4941	19.4534	19.5428	19.0222	19.0485	19.9715	19.7398	19.4578	19.3794
A0A452DZ43	green	20.7818	20.7473	20.8137	20.8625	20.7183	20.6045	20.5439	20.7409	20.8579	20.4745	21.1842	20.8042	20.7144	20.7075	20.5362	20.656	20.9757	21.0877	20.5691	20.9039
A0A452DZ54	yellow	19.5784	19.6645	19.3493	19.3436	18.9406	19.0429	20.1754	19.5391	18.8459	19.0373	19.4334	19.2855	19.2007	18.6998	19.0451	19.1358	19.0378	18.9349	19.4526	18.6819
A0A452DZ56	darkgrey	17.762	17.6538	18.5542	17.4617	17.8321	17.9145	17.9626	17.7507	17.9246	17.6745	17.155	18.3255	18.015	18.1055	18.1142	17.856	18.6495	18.0592	17.7623	17.7372
A0A452DZ57	turquoise	20.8093	20.9527	21.012	20.899	20.8018	21.4386	21.2065	21.381	20.6213	20.7983	21.101	20.7998	21.1809	20.6761	20.6497	20.5484	21.483	20.6851	20.707	20.8673
A0A452DZ60	turquoise	NA	18.1596	NA	18.9353	18.2985	NA	19.9806	19.7668	18.5059	NA	19.0984	17.8307	NA	NA	19.2656	NA	NA	18.1875	18.3043	NA
A0A452DZ64	black	17.4075	17.7552	NA	NA	18.0482	18.09	NA	18.2818	18.4629	18.9824	NA	17.9181	17.416	17.9046	18.1875	17.1039	18.748	NA	19.0423	17.7745
A0A452DZ68	orangered4	18.4527	18.8329	17.9817	19.2725	18.9084	19.0616	NA	18.2875	18.3872	18.3886	NA	17.0657	NA	18.6409	17.7483	16.823	17.7761	18.5964	18.7598	18.8107
A0A452DZ71	yellow	20.9876	21.7699	21.1308	21.2389	21.516	21.1067	20.9627	21.3349	21.6953	21.207	21.0803	21.2572	21.1233	21.3831	21.2434	21.334	21.5684	21.1542	21.2231	21.5218
A0A452DZ73	green	18.0836	18.1629	18.6143	17.9594	17.9327	18.2353	18.2124	18.303	17.879	17.9384	17.7202	17.6526	18.1097	18.2309	18.0969	18.4784	18.3123	17.9907	18.2277	18.2809
A0A452DZ88	brown	18.2814	18.6221	18.6138	18.4721	18.4802	18.9977	19.6094	19.5358	NA	18.6829	NA	NA	18.331	18.4069	18.4145	18.4631	19.1071	18.3896	18.703	18.9134
A0A452DZA1	darkturquoise	18.491	18.3078	18.6336	NA	17.6995	18.9874	NA	18.7541	NA	18.1318	15.3616	18.4974	16.1365	18.3793	19.0233	18.7671	18.5255	18.2295	17.7071	18.2663
A0A452DZA2	cyan	17.8651	18.6309	18.009	18.515	19.4487	19.1587	NA	17.7916	18.5933	18.1254	NA	17.1781	NA	18.4995	17.4509	15.117	18.4126	18.6267	17.7752	18.8718
A0A452DZA3	blue	19.1906	18.8279	18.2743	19.0414	18.7627	19.4084	19.5793	19.7931	18.9244	19.1856	19.5044	19.3606	19.1622	18.4964	19.1187	18.2091	19.5206	19.1902	18.7191	18.985
A0A452DZA6	darkorange	19.3484	14.6346	20.1368	20.2504	19.7365	19.4812	19.8045	20.8986	18.5213	20.4805	19.6127	18.9659	19.2178	19.8835	14.5129	18.4477	20.0004	20.8483	20.3669	20.3144
A0A452DZA7	black	NA	19.5381	19.9857	20.6039	19.3576	21.5963	NA	19.8707	NA	22.5587	21.2188	20.1611	20.1746	19.4204	19.6862	19.3134	22.1789	22.9447	22.5643	22.408
A0A452DZB0	red	19.3622	16.4497	18.3719	16.5846	18.65	21.5396	20.6723	19.392	NA	NA	NA	NA	21.7101	16.8162	NA	18.8743	17.8469	NA	NA	NA
A0A452DZC6	orange	17.065	17.3353	17.8732	17.6305	16.5878	17.3052	NA	17.8799	17.355	NA	16.6528	16.8035	16.5117	17.855	17.0466	18.1968	17.9918	17.3604	18.4382	17.0726
A0A452DZD5	magenta	20.5178	20.6963	20.5859	20.9707	20.8084	20.9015	21.3572	20.799	20.646	20.3602	20.5523	20.6826	20.5747	20.0794	20.5681	20.8974	20.463	20.7598	20.6536	20.8193
A0A452DZD6	green	26.0411	26.1663	27.1039	26.5784	25.9371	25.6588	26.7003	26.4689	26.2921	26.4788	27.3338	26.7221	26.5122	26.6605	26.3918	26.0633	26.0764	26.9275	26.6472	26.1832
A0A452DZE2	blue	23.3277	23.4591	23.3591	22.1134	23.2006	24.3654	23.4989	24.3533	23.0933	23.3874	23.8999	23.5443	24.7006	23.1766	23.0662	24.2866	24.8742	22.8712	23.043	24.5421
A0A452DZG5	darkolivegreen	16.7154	NA	NA	17.6533	16.5596	17.1281	17.1297	17.5259	17.3962	16.9754	18.1549	NA	16.6726	16.6875	16.7957	17.0832	17.0619	17.4962	16.5088	NA
A0A452DZH9	yellow	19.5695	19.724	19.9865	19.4483	20.427	19.5645	19.0147	19.8587	19.7588	19.7303	19.4357	19.3706	19.7293	19.355	21.1722	19.8358	19.6039	20.4442	19.325	20.5902
A0A452DZI2	saddlebrown	19.5713	19.0662	19.4012	19.5587	18.5625	19.1738	18.9036	19.6021	19.1495	19.7575	18.7827	19.3555	19.2303	19.2008	18.9045	19.5201	19.0407	19.3927	19.4231	19.4062
A0A452DZI9	red	20.0027	19.945	19.8844	19.3139	17.6061	19.6054	19.5065	20.3577	18.3844	19.4355	19.5418	19.4515	20.1996	19.6382	19.8978	19.6227	20.1362	18.0314	19.3219	18.3935
A0A452DZJ0	turquoise	21.6232	21.8481	21.7678	21.1222	22.2756	22.7303	22.4445	23.0812	22.3853	21.8234	21.9916	21.7679	22.6399	21.3175	21.4047	21.1579	22.8296	21.5618	21.5484	21.8374
A0A452DZK4	brown	16.8459	25.0957	19.0699	20.1714	25.3069	NA	20.6782	22.5137	24.5422	25.6867	18.9633	25.6936	25.6312	25.1994	25.1374	24.6952	19.8331	24.2747	25.7427	25.1244
A0A452DZK5	steelblue	21.0259	21.1452	20.9297	20.6812	20.8717	21.0184	20.7189	20.9838	20.7786	20.9138	20.8329	21.1893	21.2316	20.9482	21.045	21.3245	21.4595	21.1712	21.3906	21.1045
A0A452DZM1	lightyellow	18.6555	18.2124	18.6383	18.0624	18.2545	18.4528	17.7034	18.4052	19.2387	18.5637	18.1843	18.5871	18.536	18.3224	18.2636	18.3678	17.866	18.2533	18.9413	18.564
A0A452DZM2	brown	19.5865	19.4007	19.6614	19.3855	19.273	19.7789	20.0314	20.0057	19.4995	19.3923	19.1719	19.4632	19.1526	19.2157	19.5261	19.1961	19.547	19.412	19.4182	19.696
A0A452DZM5	black	20.2448	20.4697	20.2053	20.3442	20.5524	20.268	20.9025	20.8779	20.6484	20.4373	20.5737	20.4962	20.6742	20.1895	20.6189	20.2519	20.931	20.5644	20.72	20.7383
A0A452DZM6	brown	17.9642	18.3982	18.2389	NA	18.2804	18.1957	17.6623	17.7247	NA	NA	18.6084	18.4733	18.471	18.0928	NA	18.2427	17.7042	17.8006	18.459	17.8886
A0A452DZN6	red	18.0919	17.9136	17.9667	NA	18.8117	17.9366	18.0512	18.3678	NA	18.1872	19.5704	NA	18.4785	18.6887	18.0901	18.7485	18.1068	19.1399	18.123	18.5615
A0A452DZN8	turquoise	19.0729	20.6386	19.5418	NA	19.5353	19.8699	20.3896	21.2141	20.8592	17.6594	NA	20.349	19.2441	17.3612	20.0436	20.3037	20.738	17.4284	NA	19.8622
A0A452DZP0	black	19.587	19.7832	19.9257	19.7759	19.4636	19.7886	19.8298	19.5789	18.8251	19.8215	19.4612	18.6823	19.5083	20.1007	20.4533	19.4472	19.411	19.529	19.6033	20.0196
A0A452DZP4	tan	21.4088	21.1634	21.7774	21.7548	21.621	21.5848	21.5167	21.665	21.6571	21.6486	21.6829	21.7298	22.0284	22.2035	21.7136	21.4772	22.0003	22.0405	21.6418	22.1684
A0A452DZQ3	lightgreen	18.6134	20.3437	19.289	19.1827	20.1203	19.5607	19.1491	19.3296	20.0201	18.5239	18.4213	18.8335	18.9674	19.4927	18.9313	19.2079	19.6702	18.249	19.3054	21.1059
A0A452DZQ7	red	18.4973	18.5723	18.5245	18.592	17.8913	19.0816	19.3223	18.8737	18.4617	18.0489	18.3226	19.0876	18.6521	18.4701	18.9903	18.5087	18.2128	17.7131	18.5743	17.2085
A0A452DZS2	cyan	18.1589	18.3384	18.0309	18.1035	18.012	18.0499	17.6264	17.73	18.255	17.8757	18.3019	18.2609	18.4503	18.2027	18.177	17.0997	18.4371	17.9417	18.0746	17.9689
A0A452DZT0	skyblue	15.1369	NA	17.3841	NA	16.4627	14.4707	NA	18.0694	17.291	15.2227	14.8625	14.6769	15.6755	15.8795	17.3491	15.4207	18.6473	NA	15.0675	17.6883
A0A452DZT3	cyan	17.655	18.0202	18.144	NA	17.9109	17.7731	NA	17.5263	NA	17.7861	18.8519	18.9182	19.1454	19.3493	18.2948	21.4707	NA	17.7084	18.7483	17.6406
A0A452DZT8	pink	20.7368	20.8065	20.7311	20.6538	20.6446	21.1081	20.8602	21.7119	20.4882	20.7372	20.3366	20.549	20.5553	20.8076	20.988	20.8322	21.1067	20.59	20.461	20.9349
A0A452DZU0	turquoise	23.0503	22.5009	22.9991	23.1795	23.0633	22.4891	22.3046	22.5311	22.9714	23.032	23.4422	22.9499	22.8821	23.1842	23.3883	23.1589	22.4427	23.2508	22.8159	22.4246
A0A452DZU5	royalblue	18.6235	18.6323	18.8345	18.6915	18.9006	19.0592	19.3843	19.384	18.8306	19.1175	19.1798	18.7259	18.887	18.6471	19.1773	19.4286	19.4359	19.0784	19.1152	19.1851
A0A452DZW3	cyan	17.274	17.6225	18.188	NA	18.0039	18.5023	17.8201	18.1276	NA	17.3895	NA	NA	NA	17.9662	NA	18.1488	NA	NA	18.2216	NA
A0A452DZX1	blue	20.1119	19.2584	20.065	18.2785	20.912	18.1329	18.7045	18.0023	NA	19.9298	17.4679	17.6233	17.4312	21.0575	19.1617	19.7066	18.3991	17.3502	17.708	17.5423
A0A452DZX7	grey	18.4456	21.328	19.631	19.4522	19.1855	19.2627	19.0362	19.3736	18.5797	19.1635	18.6171	18.8658	20.1584	19.7386	19.5451	19.2601	19.3164	19.1519	18.9958	19.4052
A0A452DZZ3	plum1	17.8532	18.2852	17.8377	NA	17.4309	18.1498	18.2733	17.4824	NA	17.9617	17.3305	NA	NA	NA	NA	NA	17.667	NA	NA	18.0791
A0A452DZZ5	turquoise	20.7319	19.6127	19.5765	18.918	19.6687	19.3597	18.9484	19.4561	21.0077	18.9425	18.7072	19.8439	19.7759	19.7399	20.9028	19.8159	19.6398	20.3661	21.0838	19.5506
A0A452DZZ7	lightgreen	17.6665	17.8126	17.5824	18.5616	18.1959	18.0072	18.6211	NA	17.6981	18.3494	18.5739	18.9665	18.8154	18.3912	18.5288	NA	NA	19.1673	18.4087	17.1943
A0A452E012	orange	19.1736	19.1261	NA	NA	18.8341	19.3267	NA	18.8062	NA	20.9644	19.3985	19.4079	18.7273	18.7514	NA	NA	19.5909	18.1688	20.4579	NA
A0A452E030	white	16.5985	16.3672	NA	16.3228	16.5535	16.1869	17.1177	16.5323	NA	16.6561	NA	16.4292	NA	16.398	16.7365	17.0085	16.2303	16.1777	16.6163	17.1015
A0A452E033	yellow	20.5806	21.1364	19.9104	20.1443	20.8493	20.6687	19.414	20.9065	20.602	20.8977	20.7148	20.7223	21.1642	20.8629	20.8543	20.87	20.4809	21.0087	21.2175	21.2307
A0A452E036	green	19.5818	19.0852	19.2661	20.0831	19.323	18.6015	20.5978	19.3317	19.6681	19.5066	20.5559	20.4969	20.0802	19.4371	20.1648	19.7895	19.6769	19.9855	19.9769	19.8159
A0A452E037	skyblue3	20.3662	20.2253	20.8444	19.8436	20.1579	20.8823	19.2843	21.1412	20.6414	20.1665	20.7565	20.1572	20.4673	20.6924	20.583	20.6422	20.9158	20.3167	20.5912	19.9513
A0A452E046	yellow	18.9214	19.1415	18.7084	18.0148	19.0668	19.2459	16.7303	19.2134	18.0968	18.8094	18.6364	19.5092	19.4979	19.1312	19.1553	19.2668	19.3883	18.3082	19.0743	19.039
A0A452E047	black	21.7235	22.4947	22.5437	20.8612	21.3265	22.3505	20.568	21.7286	22.1165	21.5971	21.2258	20.9216	21.4548	21.5498	21.2152	21.3708	20.6972	21.332	21.4017	21.7883
A0A452E048	brown	18.5063	19.0649	19.2805	18.7669	18.3077	19.1452	19.6963	19.1933	18.337	18.6145	17.5364	17.8489	17.5777	18.9839	17.5371	18.4373	18.9402	18.4753	18.8916	18.2783
A0A452E053	lightcyan	21.4315	20.2062	21.3837	21.519	19.3634	21.3646	22.107	18.4438	22.5958	21.5978	22.4707	20.2949	22.721	NA	22.2832	21.6085	23.2006	19.7975	22.2907	21.6057
A0A452E072	floralwhite	19.1792	19.606	18.6038	NA	19.6156	19.2818	NA	19.3588	18.9075	18.896	19.2762	19.6263	19.8955	20.2033	19.6947	19.0381	20.0221	19.2123	19.5401	19.717
A0A452E077	lightsteelblue1	22.7988	17.2482	20.5159	19.2079	18.3603	18.8496	19.2998	18.7851	18.3561	22.2442	18.4875	17.9989	18.5519	18.1354	18.5665	18.5715	19.111	17.4004	18.7926	19.0065
A0A452E083	yellow	20.5359	20.5052	21.0989	20.8055	20.5491	20.6778	22.0911	20.7527	21.8442	20.6769	20.9922	20.9216	20.7552	20.4957	20.7666	20.4526	20.7845	21.0399	21.0105	20.1152
A0A452E086	yellow	19.2943	19.5919	19.3865	18.7878	19.7624	19.5157	18.869	19.3047	19.0516	19.362	19.3549	19.1371	19.4762	19.8924	19.1891	19.548	19.8231	19.009	19.0485	19.4977
A0A452E095	red	19.5688	19.192	19.4597	19.1255	19.1741	19.2498	19.3223	19.7307	18.1803	19.297	19.1617	19.2781	19.3282	19.1028	19.1703	19.9056	19.7573	18.2673	19.1514	18.7931
A0A452E096	red	22.5031	20.1666	19.136	19.6701	18.7649	19.4212	19.8437	22.8976	18.4699	18.5611	22.2895	20.0547	22.1112	19.0333	18.199	21.57	19.9382	19.3191	19.8299	21.9211
A0A452E0A4	greenyellow	21.5831	21.7122	21.3397	21.5295	21.5414	21.591	22.6569	21.9358	21.9225	21.5157	21.8987	21.9273	21.9399	20.8831	21.9541	21.5335	21.6316	21.5208	21.6292	21.1842
A0A452E0A7	darkturquoise	20.5457	20.7466	20.8234	21.1652	20.3405	21.0358	21.19	20.4317	21.335	21.1695	21.302	21.1849	21.3114	20.7963	20.7882	20.5386	20.9864	21.0782	21.2089	21.3124
A0A452E0A9	magenta	NA	17.4606	NA	NA	NA	17.7064	18.4351	NA	17.3044	17.545	NA	NA	17.4787	17.022	16.9891	17.3351	17.9999	17.7315	17.7384	17.8019
A0A452E0C3	red	22.4973	22.4502	23.0582	22.69	22.3569	22.8392	22.8558	23.0127	21.7925	22.0648	22.7248	22.7694	22.9934	22.8239	22.7807	22.6339	22.8018	22.3267	22.5835	22.256
A0A452E0C8	grey	18.7022	18.9428	19.4682	18.5357	NA	19.0713	18.8257	18.1891	18.8309	18.6465	18.0547	19.0016	18.7651	19.2369	17.8531	18.5564	NA	18.0955	18.8486	18.7557
A0A452E0G5	yellow	20.151	19.14	19.7203	19.3599	18.509	19.7242	20.5452	19.191	18.9462	19.6579	19.8231	19.6522	19.7834	19.7556	19.6965	19.8336	19.8514	20.2147	18.8231	19.5055
A0A452E0H2	brown	18.1355	19.5458	18.9525	19.7299	19.4485	19.5249	19.2299	20.0975	18.5346	18.9618	19.3795	19.3758	17.4455	18.9725	18.7877	NA	19.6342	18.919	18.7536	NA
A0A452E0H4	green	22.6148	22.4505	22.7092	23.2293	23.0285	22.1467	23.1656	23.0313	23.7043	23.1742	23.3728	23.2396	23.6233	22.9896	22.8264	22.6213	22.7209	23.4974	23.3261	22.4242
A0A452E0H5	darkturquoise	21.439	21.5069	21.2449	21.7427	21.8804	21.5377	21.7413	21.7183	21.7975	21.5937	21.866	21.7787	21.8736	21.4314	21.46	21.4493	21.9636	21.8808	21.8286	21.6164
A0A452E0H9	orangered4	19.2181	18.5173	19.5024	18.579	20.0515	18.1746	20.1545	19.5062	19.6725	19.3722	19.0341	20.8179	19.0187	18.5441	19.4519	19.801	19.1566	17.9737	19.4499	19.9507
A0A452E0J7	lightgreen	16.8204	16.603	16.6141	15.84	16.2247	18.3006	NA	NA	16.0093	16.3775	15.2089	16.5042	16.318	17.4437	16.6788	16.4852	15.9994	16.5028	15.6175	18.4872
A0A452E0L3	red	21.8319	21.6075	21.7619	21.5128	21.4259	21.9324	21.4453	22.2007	21.3789	21.3947	21.6362	21.5498	22.0898	21.5359	21.8413	21.3031	21.9739	21.2802	21.7829	21.4967
A0A452E0N8	lightcyan	20.4174	20.8807	20.3361	21.5463	20.374	20.7663	19.9382	19.9311	20.2625	21.2271	20.5313	21.3164	21.3545	20.5795	21.297	20.1227	20.2118	20.6943	20.6354	20.8061
A0A452E0Q5	greenyellow	17.7326	17.929	18.08	18.1584	18.2214	17.6691	19.2666	18.3224	NA	18.221	17.7215	18.0165	18.118	17.7002	18.0222	18.0728	18.0892	17.8814	18.4469	17.7935
A0A452E0R7	blue	21.3902	21.274	21.7552	21.2728	21.2337	21.8194	22.1306	21.8125	21.8606	21.5122	21.8346	21.7769	21.9878	21.7513	21.3092	21.6267	21.8227	21.9401	21.5702	21.9112
A0A452E0S7	lightcyan	17.9514	16.6275	16.1855	16.3608	16.3171	16.385	16.3791	19.0998	16.9282	16.9522	15.8998	15.7053	15.9677	16.8373	16.4742	18.1441	NA	16.0243	NA	16.2085
A0A452E0T9	brown	19.013	25.9055	26.2833	NA	26.1396	19.4369	NA	19.8023	25.4932	NA	26.6578	26.1547	26.6596	26.7177	25.9861	25.9989	NA	25.7822	18.8394	26.4932
A0A452E0U0	brown	21.4684	21.3559	21.6902	21.7607	21.693	20.8983	21.2186	21.2982	22.0751	21.5643	22.2926	21.7669	22.0848	21.4974	21.5711	21.1903	21.4123	22.0078	22.1143	21.8152
A0A452E0V0	brown	19.4914	19.4743	19.5232	19.3549	19.0599	19.6552	19.9039	19.5374	19.252	19.2159	19.2154	19.0776	19.3981	19.2315	19.3942	19.4695	19.4634	19.3528	18.9634	19.6882
A0A452E0V8	turquoise	17.567	17.9948	17.8306	17.5937	17.5291	17.8121	17.9605	18.5392	17.5777	17.6626	17.7184	17.7873	17.5295	17.1293	17.6658	16.8781	17.7039	17.8828	17.5251	17.5005
A0A452E0X4	pink	19.3225	19.2073	19.2771	18.7644	19.3243	19.5703	19.486	19.8742	19.2186	19.3622	19.2518	19.4404	19.4489	19.625	19.2714	19.581	20.0107	19.6199	19.5231	19.5462
A0A452E0Y1	magenta	NA	NA	NA	17.5164	NA	18.196	18.7481	17.7342	17.9559	17.5399	17.7076	18.298	17.6092	17.5201	17.8097	NA	18.123	NA	17.3797	17.624
A0A452E0Y4	royalblue	22.0568	22.0592	19.4509	21.8055	21.892	19.4354	19.3794	19.6722	21.8792	21.8437	19.9729	22.2823	20.471	19.6344	19.9229	19.854	22.1049	22.8055	22.5614	19.6386
A0A452E0Y8	brown	18.0166	18.4731	18.9094	18.2153	19.2046	18.1719	NA	18.0274	18.1533	18.078	NA	18.5894	20.6425	NA	NA	18.1666	NA	NA	18.1622	18.0701
A0A452E0Z2	grey	27.5043	27.9799	27.398	27.6209	27.7367	27.9307	28.0225	27.9242	27.869	21.0493	27.8305	21.1287	27.6466	27.4971	27.5416	27.7548	27.9358	27.9211	27.9436	27.7189
A0A452E104	pink	21.8408	22.1451	22.1015	21.9466	22.2206	22.2813	22.1411	22.2891	22.1605	22.0416	22.2491	21.9432	21.8289	22.2546	22.1267	22.2206	22.2592	22.2107	22.082	22.0171
A0A452E105	yellow	19.1541	19.3339	19.09	19.0588	19.0469	18.9452	20.1352	19.0539	19.9425	19.9106	19.339	19.3327	19.185	18.7456	19.5866	19.7994	19.7836	19.5474	19.8589	20.0954
A0A452E125	black	22.6621	21.3886	21.5119	22.0463	23.2031	21.9355	22.3022	22.4079	22.9487	22.754	21.7006	22.451	23.2664	21.6373	21.7091	21.3675	23.2269	22.2469	22.5248	21.4756
A0A452E157	darkolivegreen	18.4917	19.8753	17.8237	18.3674	18.8386	18.7216	18.3205	18.7166	NA	18.0469	21.0064	18.0218	18.4037	17.7784	18.2333	17.9297	18.2672	18.4608	18.3604	18.4628
A0A452E162	magenta	18.9886	18.609	18.8146	18.4769	18.3268	19.4682	20.0743	18.8647	18.4974	18.6177	19.2705	18.9825	19.0781	19.0941	18.6516	19.3384	19.2608	18.6439	18.941	18.8017
A0A452E166	brown	19.8055	19.8108	19.4853	19.9587	19.7823	19.7845	20.0641	20.3962	19.5733	19.8221	19.2244	19.2239	19.4468	19.368	19.4274	19.6221	19.7834	19.6827	19.5907	19.5201
A0A452E171	skyblue3	16.9991	17.2997	18.0365	16.4942	18.197	18.2458	16.9864	18.4049	17.4165	17.4545	17.2039	17.1644	17.0239	NA	NA	18.2088	17.8874	NA	NA	NA
A0A452E183	magenta	18.7442	18.3171	19.4777	18.1588	NA	16.9975	15.9953	19.1229	NA	18.2639	18.9397	NA	18.3377	17.4743	NA	17.7937	18.4478	NA	18.1709	NA
A0A452E193	violet	19.6487	19.4291	20.4658	19.445	19.0559	19.5145	19.6186	19.5884	20.1843	20.0602	18.5131	20.3584	19.6125	19.6935	19.4335	18.8844	19.5744	19.345	19.9164	20.0004
A0A452E1A4	brown	21.0503	21.2522	21.3722	21.2059	20.7977	21.2671	21.6457	21.414	21.1394	21.4869	20.3377	21.0251	21.1806	21.2279	21.4667	21.1328	21.5285	21.1195	21.0257	20.9501
A0A452E1A7	steelblue	19.4041	17.0203	17.5418	18.4056	NA	18.2773	18.275	18.4911	18.8491	17.9348	18.173	18.3471	19.0129	18.9598	18.3643	18.9966	18.6667	18.6018	19.19	18.6871
A0A452E1B4	turquoise	20.0575	19.9144	19.725	19.8238	19.9431	20.3454	19.9715	20.4415	20.0214	19.7772	19.9543	20.1299	19.8304	19.8114	19.8409	19.918	20.3056	19.7403	19.9973	20.2124
A0A452E1B7	turquoise	19.2684	19.1228	19.0873	18.5602	19.0017	20.0022	19.2399	19.5169	18.9976	18.6165	18.9077	19.5719	19.4561	19.319	19.303	18.9073	19.6439	19.0364	20.9556	19.182
A0A452E1C8	turquoise	21.8	21.8107	21.8721	21.5706	21.5835	22.1549	22.3043	22.358	21.399	21.5357	21.6925	21.8547	22.227	21.615	21.6969	21.3652	22.2885	21.6197	21.7602	21.5729
A0A452E1D2	yellow	20.0972	20.2485	19.2721	19.8607	20.3481	20.3341	18.6338	20.201	19.5077	20.0333	20.2718	20.059	20.3722	20.1235	19.8298	19.8186	20.3374	20.0287	19.9543	20.316
A0A452E1D6	darkred	17.2923	17.9764	17.9472	18.2873	19.603	17.6994	18.646	17.5692	17.196	17.564	19.1152	17.5422	18.0152	16.9935	18.2336	17.7529	22.046	17.0055	17.6121	17.5168
A0A452E1E2	darkolivegreen	19.2605	19.2692	18.7517	19.5378	20.3148	19.5938	19.473	19.4252	18.7996	19.1549	20.3913	19.6314	19.3744	18.6267	18.3249	19.0115	20.082	18.5744	18.8875	18.8694
A0A452E1E7	blue	19.8197	19.7679	19.5968	19.9956	19.3102	20.2807	20.5289	20.5451	20.0087	19.5424	20.4693	20.082	20.2582	19.6789	20.0144	19.9203	20.7606	19.908	20.0797	19.7127
A0A452E1F6	black	18.7133	18.5936	18.7724	19.3623	18.8045	18.8912	19.6531	19.0205	19.2199	19.0793	19.187	19.2417	18.9869	19.0075	18.7743	19.1281	19.1742	19.4742	18.9737	18.8307
A0A452E1F8	royalblue	20.4516	20.8599	20.051	20.3397	20.5588	20.0466	20.0969	19.8388	20.5137	20.5679	20.2636	20.4528	20.2551	20.2401	19.9462	20.0042	20.2263	20.56	20.5428	20.1917
A0A452E1G9	red	24.0634	22.9488	23.067	23.3555	22.3696	23.0619	22.4994	23.7029	22.3422	22.6843	22.8604	22.9986	23.4101	23.0503	23.0614	23.5933	23.4919	22.5799	23.1834	22.9539
A0A452E1I6	grey	20.0886	20.1259	20.0931	19.6451	20.279	20.7909	19.9618	20.0637	20.3961	19.971	20.3481	20.202	19.8952	20.6731	19.9096	19.8758	19.8339	20.254	20.0641	19.5536
A0A452E1J8	darkolivegreen	19.4285	22.2039	19.3506	19.621	19.428	19.6622	19.6769	20.0446	19.2205	19.4004	23.0402	18.8344	18.819	19.4502	19.8028	19.4085	19.8339	19.4642	19.3052	19.4168
A0A452E1K0	lightyellow	20.9972	20.6096	21.1525	20.089	19.2667	20.763	20.0817	20.4711	19.2111	19.4747	20.3403	19.4982	20.9261	21.0062	19.5926	20.9273	20.5613	20.0886	20.7387	20.8954
A0A452E1K4	darkturquoise	18.3419	17.9672	19.2105	17.8672	18.0338	17.8344	18.748	17.9471	18.0776	18.219	17.1297	17.8044	17.0092	17.9364	17.3025	18.8731	17.7154	17.9512	17.972	18.3042
A0A452E1M0	brown	19.6379	19.2509	19.4074	19.0674	18.8542	19.8147	19.914	20.056	18.5616	19.1824	18.4273	19.026	18.7066	18.9905	18.6049	18.9045	19.484	18.6291	18.862	18.8436
A0A452E1M5	midnightblue	18.7412	19.0897	21.5249	19.2767	19.0368	19.3867	20.0543	19.4645	18.9168	21.306	19.0437	19.1808	18.8217	19.3023	21.4639	18.9143	19.7924	19.0215	19.2097	19.3922
A0A452E1M9	red	19.6901	19.7298	19.3036	19.2982	19.2447	19.5073	19.4667	19.7092	18.9618	19.4475	19.0434	19.3088	19.157	19.087	19.335	20.1262	19.4993	18.9769	19.8227	19.2934
A0A452E1N1	ivory	18.4139	18.5913	18.3829	18.9669	18.8892	18.747	19.1994	19.0093	18.7889	18.3875	18.2638	18.5038	18.6093	18.1837	18.1584	18.3931	18.9778	18.8196	18.9599	19.3857
A0A452E1P4	darkorange	21.7475	21.6893	21.2544	21.5897	21.8242	21.1476	21.5088	21.966	21.9168	21.6109	21.4171	22.1106	21.8575	22.2014	21.7286	21.7616	21.83	21.85	21.7868	21.5253
A0A452E1Q3	cyan	15.6603	15.9219	14.9447	NA	15.5582	NA	17.0212	16.6304	NA	15.7653	NA	15.9994	15.8557	NA	15.5546	17.9304	NA	16.1123	16.0471	16.3115
A0A452E1Q5	brown	20.8839	20.5273	20.4543	20.399	20.396	20.7091	20.5537	20.7311	20.8551	20.5888	20.3004	20.5246	20.6448	20.3787	20.1565	20.4452	20.5913	20.473	20.756	20.7964
A0A452E1R3	yellow	20.5008	21.2576	20.7657	20.5382	21.1508	21.4061	20.2371	21.4281	20.7974	20.7707	20.3341	20.5884	20.7725	21.0125	21.0714	20.8292	21.6113	20.7752	20.8134	21.1029
A0A452E1R4	darkmagenta	20.0316	NA	19.9546	NA	NA	19.1721	22.0221	20.6297	NA	20.3705	NA	NA	NA	18.1309	NA	20.9947	22.1695	NA	19.8179	21.496
A0A452E1R7	turquoise	19.1309	19.3809	19.0519	19.0815	19.1018	19.7609	19.6756	19.7957	18.937	19.1782	19.4535	19.5193	19.3968	19.2093	19.3212	19.0388	19.6801	19.2598	19.0802	19.4089
A0A452E1R9	yellow	23.2965	23.4982	23.3725	23.0158	23.318	23.3989	23.0335	23.2775	23.2706	23.1805	23.3847	23.3392	23.2911	23.2521	23.5096	23.6695	23.5513	23.2688	23.5476	23.4141
A0A452E1S1	midnightblue	18.8962	21.5792	25.1921	19.0257	21.0006	20.3241	20.9514	18.0421	18.8747	18.4339	18.6554	19.6768	19.8008	18.5878	18.5896	20.7713	20.5803	20.0986	19.9908	19.1054
A0A452E1S9	brown	22.0331	22.6477	22.1233	22.2486	22.4885	22.4132	22.1404	22.123	22.7602	22.3901	22.4501	23.0786	23.0708	22.9198	22.6767	22.5952	22.808	22.5631	22.6486	22.8638
A0A452E1U5	turquoise	19.3064	19.7956	19.1227	19.6475	19.6802	19.6833	19.7234	20.0567	18.7268	19.3476	19.4093	19.5812	19.5597	19.3896	19.5933	19.5031	19.6734	19.1225	19.4274	19.6442
A0A452E1U9	grey	22.3497	23.0888	19.6376	21.1346	24.9777	20.3395	20.0599	20.6529	20.273	23.0842	20.1082	22.1242	20.7372	23.8614	20.1524	20.1281	20.3123	20.2078	23.6754	20.0779
A0A452E1X5	saddlebrown	NA	19.2256	NA	18.568	19.6944	19.254	NA	18.8738	19.3296	18.9973	19.0893	19.9789	18.7231	18.7637	18.7603	NA	19.7413	19.4974	19.0074	19.436
A0A452E1Y6	turquoise	20.3412	20.4609	19.8212	20.1554	19.1423	20.5542	20.4666	20.4171	19.5812	19.908	20.3111	19.6478	20.3113	19.7962	19.8755	19.8023	20.4357	19.8656	20.1577	19.7457
A0A452E1Y9	brown	18.7202	18.6215	18.985	17.7992	17.8656	18.7858	18.3268	18.5046	17.3511	17.4517	18.0718	18.9257	16.4097	18.5217	17.6534	17.716	18.2251	17.5722	18.4035	17.8403
A0A452E201	lightcyan	19.6729	19.2058	19.8907	19.9506	19.3392	19.4928	19.5901	20.8554	18.7635	19.5314	19.7559	19.4758	19.7514	19.5352	19.4424	19.7362	19.7522	20.1007	19.7365	20.0601
A0A452E218	yellow	19.8358	20.0698	19.706	18.4942	19.1454	19.9215	18.6775	19.9513	19.074	19.6574	18.9389	18.7814	19.8619	19.4829	19.3004	19.5316	20.3785	19.3275	19.3967	19.7925
A0A452E219	blue	22.6771	22.6966	22.1852	22.0488	22.7405	22.4707	22.5505	22.9865	22.0038	22.1707	22.6372	22.497	23.2249	22.1919	22.3636	22.4173	22.8714	22.123	22.3417	22.8292
A0A452E234	brown	18.8348	19.2215	19.1442	17.6562	17.9789	19.425	18.8579	19.0287	17.6813	18.9831	NA	NA	17.4414	NA	NA	17.8322	17.7334	18.386	17.9607	18.0833
A0A452E238	turquoise	22.311	21.5874	21.9038	21.7636	21.6254	22.4032	22.6691	22.5703	21.5545	21.4967	21.5056	21.5878	22.2082	21.2957	21.7191	21.3764	22.396	21.4059	21.8063	20.6495
A0A452E239	lightsteelblue1	18.3928	18.3411	18.7678	17.8257	18.4566	18.4297	18.3022	17.9658	19.0054	18.1917	18.3576	18.8612	18.523	18.665	18.2236	18.0894	18.9852	18.4386	18.5315	18.6001
A0A452E243	turquoise	18.4505	16.3384	18.8748	19.3516	19.2286	18.1967	19.6734	19.7725	19.2347	18.7395	18.7986	18.9188	18.7102	18.9087	18.5423	17.1983	19.7145	18.8297	19.6493	16.6891
A0A452E268	blue	19.5322	19.6639	19.4935	19.5638	19.5255	20.1544	20.1506	20.2291	19.6053	19.5927	19.7854	19.8808	19.8209	20.1253	20.0352	19.8318	20.1137	20.2641	20.0468	19.5213
A0A452E277	green	18.6889	18.8951	19.23	18.1366	18.9243	19.1267	18.6733	18.5239	18.3067	18.3903	18.7039	19.0797	18.6991	18.9422	18.7445	18.6179	19.0576	18.2623	18.7949	18.9574
A0A452E278	red	20.2707	20.2422	20.3135	20.4611	20.336	20.3779	20.533	20.5454	19.7924	20.3134	20.2108	20.1527	20.6432	20.1806	19.8805	20.6969	20.7671	20.014	20.1072	20.604
A0A452E286	blue	17.1759	17.3258	18.0839	17.5215	17.5099	17.9714	17.2221	17.4954	NA	16.943	17.6105	17.8254	17.8148	18.0728	17.7725	17.3566	17.7774	16.5189	17.7153	16.7121
A0A452E289	darkgreen	19.8085	19.255	19.5402	19.549	19.162	19.5381	19.9114	19.278	19.7743	19.8421	18.8217	19.3389	19.2124	18.9837	19.5233	20.0271	18.7342	19.9199	19.8028	18.9638
A0A452E290	red	21.1019	20.9788	20.8221	20.7385	20.6485	21.2425	21.183	21.2211	20.5846	20.82	20.734	20.7304	20.7697	20.9111	20.9386	20.8722	21.2738	20.733	20.8086	20.6658
A0A452E294	grey	21.7869	21.9969	22.2531	22.0873	21.8267	22.2119	22.1633	21.6708	22.3029	22.0864	21.9202	21.7146	22.1635	22.366	22.1696	21.6968	22.5475	22.1871	21.6426	21.7126
A0A452E299	pink	17.73	17.8264	NA	NA	17.7783	18.6031	17.5904	18.5018	17.6144	17.536	17.5263	18.1266	17.962	17.0706	17.7702	NA	18.78	17.8423	NA	17.8275
A0A452E2A2	black	20.1357	20.2856	19.5805	20.3584	20.1831	20.4888	20.0075	20.8183	20.1928	20.3214	20.6815	20.6773	20.2381	19.7702	20.1988	19.6752	20.3412	20.4336	20.3011	19.8691
A0A452E2A7	lightcyan	18.4265	NA	17.5078	18.4968	18.2924	18.0687	NA	17.1175	18.8837	NA	NA	NA	NA	18.0387	18.2095	NA	18.3482	18.0149	18.477	NA
A0A452E2A9	plum1	18.7364	19.6798	18.7075	18.6124	18.7377	18.8023	19.2616	18.6493	18.6383	18.6233	18.8787	18.6715	18.8891	18.7532	18.7257	19.074	18.6224	19.0265	18.7217	19.07
A0A452E2B2	purple	18.3968	18.5358	18.1378	16.7538	18.4811	18.7798	17.6752	18.7847	16.5312	18.1677	NA	18.9133	19.1779	18.9923	18.7849	18.7596	18.4886	18.5021	18.3502	19.4551
A0A452E2B3	steelblue	18.8514	17.9892	19.0631	17.7729	16.6536	17.628	18.1112	18.8017	18.602	18.5082	18.8483	18.0595	19.3327	18.9105	17.8987	19.021	19.3425	19.6772	19.528	18.092
A0A452E2C0	green	23.7239	24.4422	22.848	23.8896	22.8635	23.2223	23.7963	24.1865	24.7057	23.8873	24.6197	24.0417	23.8875	23.2585	24.0555	23.4398	24.021	25.0228	24.1891	23.4383
A0A452E2D3	red	18.667	18.9556	18.7726	18.2307	18.754	19.1644	18.9278	19.182	18.4865	18.6813	18.4568	18.5572	19.3242	18.5225	18.6437	18.7495	18.8124	18.5207	18.574	18.7649
A0A452E2D5	orangered4	16.8553	17.2453	16.31	NA	16.5789	16.6899	NA	17.2938	NA	16.1992	NA	18.7639	NA	16.3324	16.8771	16.5107	NA	16.5393	NA	17.0386
A0A452E2D7	blue	20.9003	20.9286	20.7183	21.1691	20.5865	20.8919	21.2879	21.3755	20.5898	20.6995	21.3706	21.7942	21.2411	20.7786	21.0706	20.7475	21.0236	20.0218	20.44	20.5708
A0A452E2E2	pink	20.2592	20.8048	20.3998	20.6607	20.5652	20.9779	20.5885	20.8413	20.6077	20.5352	20.4086	20.5389	20.46	20.6308	20.7584	20.5889	21.3162	20.6822	20.3577	20.5977
A0A452E2E5	grey	18.3761	17.6894	18.0614	17.9252	17.5058	17.9667	18.0319	18.0286	17.8364	17.8056	17.5497	17.8901	17.6532	17.8002	18.6694	17.9173	18.0505	17.7759	18.2749	18.574
A0A452E2E6	orange	18.1074	17.7795	17.692	NA	17.3407	17.7332	NA	17.0888	17.7273	17.8926	17.511	18.2169	18.2356	18.375	17.999	17.2682	NA	18.1759	21.3822	17.9805
A0A452E2F6	lightcyan1	18.8048	18.7333	21.3845	20.9868	22.5092	18.6867	18.9254	19.7231	19.3182	20.6794	21.8341	21.6779	20.6079	21.2542	18.6226	20.8188	19.8297	18.5842	19.0148	19.4803
A0A452E2H1	blue	20.8142	21.2219	21.0372	21.1357	20.7839	21.2615	21.4116	21.4377	20.8628	21.0146	21.411	21.3361	21.7859	21.1011	21.1366	20.93	21.3446	20.9629	21.1735	21.4233
A0A452E2H7	brown	24.4745	24.0438	24.3169	24.1093	24.1538	24.3129	24.8171	24.6951	23.9157	23.6446	23.7688	23.9603	23.5991	24.0533	24.1601	24.3061	24.3731	23.8532	23.9346	24.1562
A0A452E2I7	green	18.6779	18.9247	18.2736	NA	18.0121	19.4288	18.4504	18.2697	16.3819	18.271	16.7492	NA	19.7154	19.0944	17.8985	18.3826	20.3073	NA	NA	18.5396
A0A452E2I9	darkgrey	20.9648	20.2558	20.7382	20.2773	19.9348	20.564	20.4759	20.8506	20.3334	20.417	20.8259	20.5755	20.8697	20.7256	20.4786	20.4884	20.8012	20.4054	20.7397	20.5688
A0A452E2J6	pink	18.1637	18.2179	18.7781	15.4237	18.6165	18.8009	19.121	19.3638	NA	17.9773	18.1963	17.6234	18.167	18.0594	17.9642	18.4207	19.2318	17.6705	18.687	18.7107
A0A452E2J8	darkorange	20.596	20.638	20.5671	19.7644	19.8683	19.9325	20.017	20.6165	19.9953	20.288	19.7582	19.2021	20.073	19.7957	18.755	20.3473	20.3077	19.8724	19.5426	20.9899
A0A452E2L2	turquoise	20.2537	20.1834	19.9767	19.8239	19.9713	20.5001	19.9979	20.4803	19.8187	19.3518	19.6783	19.8225	20.4278	19.4178	19.4412	19.7585	20.2373	18.9027	20.0203	19.6417
A0A452E2L9	lightsteelblue1	19.9911	18.5309	18.1075	20.7538	18.5641	20.6979	18.3747	20.8715	18.3302	20.8828	18.3336	18.1336	18.0204	20.4883	21.3314	20.5986	17.959	18.2111	17.9586	18.6036
A0A452E2M2	darkgreen	17.6838	17.9807	17.2796	NA	NA	17.3106	17.2003	NA	NA	NA	NA	NA	18.1374	17.6078	17.1752	17.5058	17.8234	NA	NA	18.2796
A0A452E2N0	lightgreen	19.1087	19.6072	17.7021	18.8806	19.5319	19.6809	18.5994	18.4409	19.0497	18.3937	18.0777	17.9705	18.1483	18.1061	18.4188	19.4965	18.8922	18.349	19.4989	19.6458
A0A452E2N7	black	16.4141	15.7574	16.7332	14.5911	14.8782	15.9081	14.7582	14.6583	NA	16.141	NA	NA	NA	15.9938	14.8039	15.4079	14.5763	15.5661	NA	15.7575
A0A452E2P1	darkturquoise	19.2749	19.1136	18.5285	19.4261	18.2968	19.179	20.042	18.7862	20.4196	20.3063	20.637	20.3807	20.3133	19.7754	20.4188	19.0875	20.1675	20.0614	19.5394	19.5307
A0A452E2P7	blue	18.0697	18.6421	17.7728	18.1778	17.7905	18.6073	18.6596	19.1293	17.513	18.2644	18.0356	18.0358	18.8863	18.2942	18.4226	17.6825	18.8844	20.2466	17.9831	17.995
A0A452E2S1	greenyellow	20.1696	19.4729	19.2314	18.9559	19.0505	19.4662	21.0269	19.2337	20.4171	19.1937	19.8724	20.2519	20.4937	19.1365	20.2955	19.3891	19.663	20.3626	19.2728	19.9431
A0A452E2S5	green	16.7645	16.9563	16.8098	16.6609	16.4936	18.209	16.5321	17.4451	NA	17.4779	15.5013	16.2384	16.4492	16.9986	16.1346	17.2277	17.2981	16.4641	16.538	17.2238
A0A452E2V0	black	NA	15.5004	17.5613	15.2735	15.7037	16.0037	15.4967	NA	16.9617	16.1979	15.514	NA	16.725	16.793	15.7934	16.7331	14.7574	NA	NA	16.6371
A0A452E2V4	salmon	18.8973	19.181	NA	18.8413	19.5169	17.7765	18.7813	18.6902	19.3656	19.081	18.5828	18.5517	18.8022	18.9966	18.7335	NA	18.7873	18.9211	19.029	19.5157
A0A452E2V7	black	18.8956	18.6767	18.584	18.8717	18.5711	18.3935	18.8362	18.2944	19.3797	18.7982	19.0489	19.3581	19.1545	17.432	18.6541	18.9205	19.0885	18.7872	19.3024	19.1239
A0A452E2V8	black	19.3526	19.9061	19.7841	20.0283	20.189	19.7651	20.5247	20.3318	20.1496	20.3866	20.1251	20.2452	19.8338	19.5973	19.9473	19.7969	20.2547	20.0199	20.2138	20.229
A0A452E2V9	turquoise	18.3282	18.4076	18.2782	18.632	18.3463	18.9591	19.4223	18.7196	17.9109	18.4265	18.3516	18.3566	18.4251	18.3596	18.146	18.6347	19.4392	18.3272	18.808	19.199
A0A452E2W3	yellow	17.8534	17.6799	17.6579	17.9165	17.4669	17.4185	18.9903	18.3225	18.0175	17.6417	17.7798	17.5245	17.731	17.3635	17.8339	17.9845	17.5785	18.1862	17.5498	17.9298
A0A452E2Y0	yellow	23.4082	21.8495	24.3378	22.4203	22.9582	21.7253	20.0656	24.8735	23.1619	21.3988	22.9883	23.2161	24.2172	24.2395	22.8115	23.9343	24.3252	24.0377	25.4065	22.4913
A0A452E2Y2	purple	19.398	20.2313	19.2584	18.8974	19.987	20.1502	19.1338	19.6577	19.2714	20.3806	19.1786	19.7862	19.854	19.731	19.67	20.0939	19.6115	20.3316	19.3827	20.3289
A0A452E2Z6	floralwhite	18.5042	18.3882	17.857	18.9999	17.7604	18.8975	18.5964	18.3158	18.4046	18.3285	18.5341	18.2067	18.3918	20.0208	18.5999	18.6072	18.8581	18.615	18.796	18.8994
A0A452E2Z9	brown	18.9939	19.2271	19.039	18.8403	18.6712	19.1866	19.3738	19.9576	18.6704	18.815	18.2843	18.464	18.4953	18.5536	18.3416	18.3083	18.827	18.2738	18.5545	18.4601
A0A452E323	yellow	19.1859	19.5947	19.8823	19.7044	19.5441	20.1934	18.7671	20.0395	19.5937	19.5402	19.4351	19.4737	19.2731	19.5615	20.0828	19.4314	19.5805	19.7494	19.2517	19.7126
A0A452E331	blue	23.8815	23.9198	23.3253	23.139	23.7509	24.5767	23.992	24.194	23.1819	23.7246	23.8163	23.6777	24.6485	23.5663	23.2235	23.4907	24.6421	22.6609	24.1504	24.3774
A0A452E340	orangered4	18.005	18.4274	18.3511	17.5987	18.4814	19.5176	19.3468	19.2954	18.1872	18.4648	18.8572	21.2298	19.12	17.8933	18.3144	18.6101	17.6608	18.9485	18.0625	18.6004
A0A452E341	orange	17.4264	18.0797	NA	15.1456	18.4266	17.4463	18.272	17.9117	NA	NA	NA	17.7891	NA	NA	NA	17.5597	NA	NA	14.1518	16.8123
A0A452E343	yellow	19.9156	21.3666	20.1981	19.4835	20.3689	20.2906	NA	20.1367	19.0451	19.681	19.8322	20.101	20.9907	21.2297	21.2853	20.0229	21.4472	19.8166	20.9635	20.0117
A0A452E356	brown	20.6442	21.1919	20.1038	19.7325	19.8483	20.0614	20.1809	19.9804	20.954	21.0744	21.144	20.8706	21.4781	20.2363	20.3185	20.2591	20.1792	21.1346	21.1241	20.5405
A0A452E357	brown	19.4204	19.7088	20.0065	19.7014	20.1222	19.9388	21.4011	20.9689	19.0397	19.338	19.1043	19.49	18.758	19.1127	18.6401	18.5304	20.859	19.5532	19.6759	18.9563
A0A452E363	red	19.8548	18.8278	19.0834	18.1532	17.6011	18.7634	19.1818	18.3875	18.4463	18.1882	18.3043	18.4896	18.8362	18.5892	18.3099	19.0299	19.9988	18.8224	19.7779	18.7667
A0A452E381	darkorange	16.6417	15.9928	17.0621	17.5377	16.7243	16.6328	NA	17.0261	16.341	16.7054	17.0631	16.739	16.9631	16.6982	16.371	16.733	NA	NA	17.5409	17.1334
A0A452E382	ivory	16.6	17.9582	17.2449	17.3491	17.6694	18.0743	17.9706	17.4599	17.1363	17.6248	16.8602	17.1669	17.0851	17.2893	NA	17.4459	NA	17.3274	17.5998	17.3134
A0A452E383	blue	16.3681	16.3835	16.3431	16.0586	16.477	16.5401	16.1533	15.5422	NA	16.4663	15.5978	16.2421	15.8973	NA	16.0439	16.9757	15.8922	16.6169	NA	16.7728
A0A452E384	lightsteelblue1	18.791	19.7296	19.7095	19.2117	20.0749	19.2091	19.2089	19.4046	19.3134	19.1256	19.5515	19.4121	19.4348	19.3791	18.9273	18.8136	19.8385	19.4306	19.7896	19.6302
A0A452E389	tan	17.2794	17.1831	17.4572	21.8262	18.6464	16.6796	17.3771	16.881	17.5985	21.2346	22.5278	17.3308	22.907	18.7767	22.9727	16.5297	NA	17.3629	17.2835	16.9656
A0A452E398	salmon	18.804	18.5467	18.752	18.782	19.6002	18.8173	18.6681	18.6902	19.3632	18.4308	18.8742	19.1475	18.6349	18.8087	18.4055	18.8933	18.9005	18.9993	18.9333	19.4609
A0A452E399	magenta	18.9953	18.6043	19.3533	18.9953	19.3068	19.4213	19.5864	19.5919	19.1744	19.282	18.4602	18.8748	19.0388	19.2532	18.7081	19.4949	18.9984	19.3139	19.0413	19.0205
A0A452E3C3	yellow	17.5224	17.94	17.9219	19.4852	18.1977	18.479	16.4499	18.4001	16.4067	17.6263	17.8538	17.6316	18.1147	18.1336	18.0978	18.1309	19.5308	17.3317	17.7744	18.249
A0A452E3D3	green	20.154	19.5949	20.1094	20.6796	20.7415	19.0265	20.4632	20.2799	20.8086	20.2541	20.5103	20.3663	19.9869	19.9338	20.6508	20.5487	20.4772	21.265	20.8893	20.2642
A0A452E3D7	royalblue	19.71	20.2105	20.2372	19.6669	20.2311	20.0839	20.5334	20.482	20.0324	20.0652	20.1837	20.1008	20.3975	19.8394	20.0666	20.5072	20.4112	20.6535	20.0973	20.4597
A0A452E3D8	grey	20.9739	20.7438	21.0952	21.5739	20.5714	20.6775	21.2948	20.5939	20.7798	20.8525	20.2023	20.5649	20.7699	21.7475	20.5549	21.645	21.3153	21.4481	21.2328	21.461
A0A452E3F5	greenyellow	18.2164	18.4063	18.1986	18.9333	18.4456	18.2201	19.3219	18.51	18.4961	18.6201	18.2162	18.4574	18.2213	17.8382	18.2236	18.1342	18.5623	18.7821	18.5543	18.2348
A0A452E3H2	plum1	17.2963	16.8067	NA	NA	18.4509	NA	16.9904	18.979	18.9607	NA	19.5728	NA	18.7172	18.2858	NA	NA	17.2982	NA	18.1764	NA
A0A452E3H7	turquoise	20.3142	19.4759	19.9714	20.0159	19.6629	21.0956	21.8759	22.461	19.4448	19.5927	20.0212	19.3183	19.5985	19.3044	19.4643	19.4203	21.2359	19.0866	19.4502	19.608
A0A452E3I8	black	24.7018	24.4617	25.1236	24.1587	24.3493	24.9454	24.127	24.3375	24.3633	24.7786	24.3146	24.4606	24.7116	24.8666	24.5888	24.3281	24.0319	24.4122	24.3181	24.6271
A0A452E3J5	mediumpurple3	19.66	19.3869	20.2212	19.6516	19.9931	20.0789	19.6356	19.7813	19.4854	20.0553	20.0272	20.0249	20.4742	19.9281	19.2879	19.044	19.216	19.3576	19.8562	19.9985
A0A452E3J9	blue	19.26	20.448	20.2667	20.6485	18.4137	20.3228	20.384	20.4563	21.1157	20.3261	21.2994	20.6765	20.5191	20.5522	20.1747	20.1062	21.1908	18.503	20.2414	19.9995
A0A452E3K7	brown	16.7777	16.7842	17.0707	16.7863	16.2053	16.8749	17.4753	16.8499	16.8067	17.0659	16.5223	16.425	16.1759	NA	16.6799	17.169	16.4914	16.671	16.4126	NA
A0A452E3K9	saddlebrown	18.9799	19.3849	18.9413	18.5255	19.3833	19.3113	NA	19.6026	19.2727	18.8523	20.0893	20.2833	18.9151	19.5365	19.0691	19.0143	20.0914	19.7718	19.6837	19.2172
A0A452E3L1	turquoise	17.4444	17.5706	17.5333	17.1576	17.7472	17.9806	17.9948	18.4603	17.7716	17.5076	17.3157	18.2182	17.8695	16.9837	17.5734	17.3916	17.8618	18.0597	17.3601	17.6879
A0A452E3L4	cyan	19.333	19.601	19.2649	18.2066	18.9454	19.1325	18.5529	19.5543	19.4626	19.2765	19.1012	19.5001	19.1503	19.0661	19.3432	17.1525	18.8615	16.958	19.405	18.9181
A0A452E3M4	salmon	18.8662	18.8819	18.939	19.3401	19.4372	18.5865	18.5913	19.4425	NA	18.4889	18.9758	18.5676	19.3734	19.2425	18.6894	18.5641	18.9596	18.7007	17.8786	20.8819
A0A452E3P8	darkolivegreen	19.1948	18.1019	18.5562	18.6766	19.0728	18.7657	20.4776	18.9616	19.3997	19.617	21.6531	18.9098	18.8159	19.1594	18.4928	18.9731	18.4337	19.0623	18.6551	19.6441
A0A452E3Q0	salmon	16.5201	16.8023	17.102	NA	18.2003	NA	NA	16.4765	16.7856	16.9362	NA	17.2322	16.9259	17.088	17.3864	17.4685	NA	NA	17.6666	18.1876
A0A452E3Q7	midnightblue	21.0826	20.8518	20.2246	21.5276	21.3704	21.6801	20.9546	20.7956	21.0106	21.5986	21.5922	21.2212	21.5566	21.0682	21.2058	21.2152	21.6486	21.3695	21.3633	21.1884
A0A452E3T5	blue	19.913	20.179	19.619	19.9068	19.5212	19.714	20.0527	20.2958	19.652	20.101	20.2319	20.194	19.9394	19.83	20.3422	19.6844	20.0328	19.9102	19.6152	19.5039
A0A452E3U2	magenta	17.2107	17.0349	17.431	17.1289	17.1866	18.2305	18.4197	17.8774	17.6002	NA	NA	16.4275	17.1906	16.8499	17.2237	17.3923	17.5902	17.1488	17.4989	17.8426
A0A452E3V9	brown	20.136	19.9083	NA	20.3141	19.7959	20.4599	20.6331	20.4911	NA	19.8653	NA	19.793	NA	NA	NA	NA	19.7565	NA	19.8162	19.495
A0A452E3W8	yellow	NA	NA	17.5656	NA	18.0421	19.9726	16.1002	19.599	NA	NA	17.0547	17.5116	16.64	17.8782	NA	17.8683	17.9489	NA	18.4716	18.302
A0A452E3X0	paleturquoise	21.8237	21.8114	21.7836	21.7515	21.3027	21.5847	21.458	21.7832	21.8162	21.7422	21.6386	21.6484	21.5211	21.909	21.7975	21.8093	21.6191	21.9458	21.5759	21.5767
A0A452E3X4	blue	19.7472	19.7663	19.3368	20.0275	20.1707	20.1379	20.0678	20.2022	19.9736	19.5481	20.4356	19.989	20.2198	19.8797	19.7633	19.6868	20.4035	19.3682	19.9657	19.944
A0A452E3Y1	orangered4	17.5337	16.3748	18.5279	16.1672	16.4111	17.4214	17.5074	19.6487	15.9451	16.5534	16.3381	20.4554	17.5756	16.2671	20.6796	18.7273	16.4476	16.5215	18.054	17.2374
A0A452E3Y5	blue	18.287	18.5516	18.0132	NA	18.7759	18.5663	NA	18.2021	NA	17.1849	18.3999	NA	18.3294	17.831	18.3912	17.4772	18.1095	17.5854	17.3197	17.9508
A0A452E3Z5	grey	18.3494	18.3466	17.5751	18.2185	18.1424	18.6094	18.4929	17.9141	18.7218	18.4198	18.8174	17.7852	18.3877	19.3895	18.1099	18.8826	18.4235	18.7016	18.4887	18.9202
A0A452E3Z9	green	19.1162	18.9261	19.1856	18.8769	18.9573	19.3992	19.1495	18.8339	18.7542	18.9867	18.0877	18.5396	18.6091	18.9513	18.8004	19.0269	19.1326	18.9594	18.681	19.2944
A0A452E401	paleturquoise	19.0328	19.073	19.2995	18.7734	19.1108	19.3982	19.0132	19.2059	18.3124	17.9375	18.7126	18.5661	18.1963	18.9844	18.962	19.3623	18.7481	19.2848	18.7708	19.4498
A0A452E409	lightcyan1	18.1316	18.0818	16.8068	16.4703	17.3867	17.5842	16.9557	17.6832	NA	16.7585	NA	NA	NA	16.9711	16.4452	16.0711	NA	NA	18.1288	17.0713
A0A452E426	green	18.2608	18.449	18.506	17.4635	18.6762	18.9757	NA	18.2126	16.8216	18.2526	16.2127	17.8845	17.1659	18.8025	17.8398	18.3141	17.8943	18.5002	16.7116	18.9125
A0A452E432	steelblue	19.9369	19.0462	19.5573	19.4574	19.2583	19.4871	19.3214	19.9989	18.7889	19.169	19.9862	20.0121	20.3477	20.0739	19.3117	20.2535	20.0222	19.7441	20.819	19.8558
A0A452E435	violet	16.8639	17.2735	NA	18.8129	20.5906	18.0502	NA	NA	17.498	17.3776	18.7628	NA	NA	16.4901	16.5722	18.0214	NA	17.8358	NA	18.3229
A0A452E448	red	NA	NA	21.5224	19.9755	16.5443	NA	NA	19.3303	17.6825	NA	17.7404	18.6926	19.8685	20.2297	18.0082	19.7136	20.1075	18.562	NA	17.5593
A0A452E456	tan	18.3752	18.6077	18.976	19.1385	18.5778	18.9115	18.9421	18.7377	18.1731	19.0064	NA	18.0196	17.9293	19.1417	18.2421	18.1526	17.5459	18.4774	18.381	18.9188
A0A452E461	midnightblue	18.8882	19.0062	19.66	18.6676	18.8939	19.1869	18.9767	18.999	18.9287	18.701	18.8453	18.7992	18.9108	18.9493	18.4517	18.9166	18.9045	18.7851	18.8006	18.9683
A0A452E463	salmon	17.2145	17.4937	17.4699	17.5764	18.6273	17.0919	17.3879	17.5886	17.6885	17.1299	17.3669	17.5455	17.2629	17.8727	17.9603	18.118	17.301	17.9513	17.6408	18.0358
A0A452E465	saddlebrown	19.6488	19.5314	20.0147	19.5642	18.7033	18.8705	19.1271	19.0711	18.7574	19.5008	19.0562	19.5854	19.2611	19.1252	18.7576	19.4041	18.8876	19.0186	19.3861	18.3013
A0A452E475	midnightblue	22.4176	22.4226	22.8185	21.9606	21.9338	22.5058	22.399	22.211	22.5069	22.1082	22.0548	21.9909	22.3136	22.0341	22.0526	22.3863	21.9951	22.1041	22.3221	22.2955
A0A452E480	red	22.4772	23.1358	23.1031	22.776	22.3002	22.5781	22.6782	22.4605	22.6302	22.5242	22.4857	22.26	22.1504	22.929	22.6402	22.4418	22.9255	22.4966	22.6522	22.2231
A0A452E486	turquoise	19.515	19.6761	19.8604	19.4877	19.6243	19.9458	20.1155	19.9524	19.8221	19.5467	19.5344	19.7756	19.6005	19.6649	19.3906	19.5549	20.113	19.6878	19.7612	19.7349
A0A452E493	cyan	17.9308	17.5628	17.2674	17.7453	17.801	18.4446	18.8568	19.5221	NA	17.8931	17.4524	17.526	18.7415	17.2164	17.8973	19.2204	17.44	17.948	17.5504	18.0625
A0A452E495	yellow	20.0833	20.3707	19.7778	19.8844	19.9645	20.4005	19.5342	20.5955	20.5448	20.0315	20.6365	20.2427	20.5674	20.2887	20.3453	19.9545	20.6628	20.2479	20.1436	20.3301
A0A452E4A5	darkred	19.2408	19.3093	19.2757	19.6977	20.9385	20.4976	21.1538	20.7095	19.946	19.9618	20.3732	20.0062	20.1665	19.9887	19.5846	19.6993	20.9081	20.0172	19.4854	19.9316
A0A452E4A8	darkred	22.0509	21.9665	22.1436	22.1556	22.306	22.0211	22.3913	22.4992	22.0714	22.1498	22.3011	22.0069	22.3308	22.0964	21.9535	22.2429	22.6441	21.9755	22.0627	22.3209
A0A452E4C0	white	19.3808	19.502	19.8096	19.3741	19.5222	19.6495	19.5004	19.4282	19.8232	19.3231	19.3927	19.4006	19.4101	19.9034	19.7189	19.6949	19.3978	19.604	19.4397	23.3337
A0A452E4C3	yellow	19.1146	18.3772	18.9326	18.4825	18.9011	19.7248	17.9689	NA	19.0493	19.3835	19.0368	18.5667	19.4409	18.5537	NA	18.9762	19.5271	19.0884	18.6486	NA
A0A452E4E1	turquoise	19.7066	19.4436	18.889	18.845	NA	20.3437	NA	20.2157	NA	18.9868	19.6026	NA	19.441	20.273	NA	18.5885	19.1003	NA	19.7607	19.3381
A0A452E4E7	grey	18.756	18.5772	18.7111	18.5105	18.0751	18.697	18.758	19.0427	19.3871	18.1741	18.4232	18.2894	18.7944	18.2541	18.0161	18.8029	18.6091	18.117	18.4928	18.2113
A0A452E4E8	red	19.7863	19.6776	19.8827	19.9923	19.2872	20.2882	20.2146	20.1361	18.8828	19.5785	19.94	19.0098	20.0593	19.8232	18.982	19.7502	20.1081	19.0179	19.5687	20.0734
A0A452E4F5	brown	18.6019	19.1766	18.8517	19.411	19.3965	19.0875	18.2741	19.5871	19.9182	19.0387	20.1734	20.1783	19.5457	19.6088	19.7257	20.0978	19.8558	19.9372	20.2017	19.488
A0A452E4F7	turquoise	18.4963	17.5358	17.2026	15.2773	17.5563	14.7565	NA	17.1805	18.168	17.8816	15.3844	17.5231	17.7913	NA	16.6474	NA	NA	16.8342	15.8538	16.9617
A0A452E4G3	pink	21.6666	21.6987	21.8571	21.1593	21.6571	21.8567	21.9469	22.2096	21.2615	21.3532	21.6805	21.467	21.5763	21.2031	21.4139	21.4546	21.7877	21.5033	21.5072	22.0021
A0A452E4G5	sienna3	17.33	17.4167	17.6634	17.4084	17.5637	16.8197	17.5345	NA	17.4527	17.3033	17.3436	17.3392	17.0792	17.5959	17.6659	17.479	16.8827	17.0632	17.6071	17.0866
A0A452E4I0	pink	18.347	18.8775	18.7309	17.7805	18.6741	18.9363	18.7128	19.3847	18.3677	19.1404	18.3182	19.0229	18.5703	18.8147	18.4812	18.5807	19.2151	18.6811	18.5393	18.7687
A0A452E4J0	magenta	18.272	22.0694	18.2411	17.8433	18.0592	18.263	21.7326	20.1348	21.14	18.1601	18.1134	18.0295	18.2609	17.6587	17.9646	18.0613	18.8934	18.6807	18.5636	17.975
A0A452E4L1	cyan	18.2975	17.9194	18.0926	17.9925	17.711	17.8906	17.9322	18.8235	18.2107	18.338	18.1095	18.004	18.6501	18.2495	18.1089	16.8508	18.1216	18.4863	18.2545	17.8159
A0A452E4L5	mediumpurple3	NA	15.5263	15.9706	15.4093	15.7383	15.4846	NA	NA	NA	NA	NA	NA	15.352	14.9898	NA	NA	15.2059	17.1623	15.5763	16.1469
A0A452E4M3	skyblue	21.9777	18.3591	22.9235	NA	21.5702	24.4814	NA	18.9566	18.8881	23.2917	26.8249	27.7628	NA	23.7647	NA	21.6309	NA	NA	22.5047	21.3978
A0A452E4Q0	paleturquoise	18.4395	18.4135	18.2347	18.0661	20.9865	18.6546	18.976	18.8888	17.77	18.5587	18.0323	18.1282	18.0568	18.0851	18.0397	18.3248	18.4029	17.8773	18.0393	17.6366
A0A452E4Q2	magenta	19.3782	19.8482	19.3031	19.4711	19.5386	19.6335	20.339	19.6083	19.0716	19.1451	19.3445	19.9074	19.5644	19.3985	19.485	19.8185	20.4163	19.6717	19.6555	19.744
A0A452E4Q7	green	NA	20.5884	22.0467	22.8134	21.2912	20.4256	21.4511	22.5282	23.1656	22.6849	22.3861	NA	22.111	21.4187	19.8993	20.3606	21.8136	23.2805	NA	22.6668
A0A452E4R9	blue	18.7059	18.4289	18.3747	18.2738	18.5167	18.7365	18.7168	18.3489	18.4615	18.5782	19.0802	19.0389	18.9991	18.4907	18.6976	18.3967	18.8544	18.5558	18.643	18.6399
A0A452E4S1	orange	20.7937	NA	17.6842	NA	NA	17.342	NA	18.2105	17.321	16.9579	18.1819	17.891	18.2858	19.7515	17.9532	17.5171	18.1001	22.9677	21.1195	17.3582
A0A452E4S8	blue	22.0099	22.0272	21.1407	21.8159	21.308	22.016	21.8642	21.9278	21.8719	21.7307	21.7885	21.9177	22.3943	21.4865	21.8856	21.9357	21.8524	21.6794	21.5687	22.1847
A0A452E4U1	yellow	22.469	23.4226	22.9206	22.7174	23.0015	23.3014	22.7881	22.8516	22.987	22.8896	22.9921	22.8373	23.4713	23.3733	23.271	23.0448	23.2229	22.803	22.5973	23.3326
A0A452E4U4	purple	19.7232	19.8052	19.4052	17.8127	19.1711	19.8118	19.2464	20.1839	18.6994	19.2954	19.5732	19.0439	20.1827	19.9361	19.5589	19.2768	19.6972	19.2839	19.0138	19.7731
A0A452E4U5	darkturquoise	21.9224	21.9176	21.7292	22.0325	22.0654	21.9694	21.9109	22.2002	22.1119	21.8485	22.3383	22.3206	22.303	21.7002	21.9171	21.784	21.9253	22.2524	22.1206	21.7887
A0A452E4U9	magenta	18.66	18.2506	18.2542	17.5793	18.6368	18.4709	19.7949	18.9638	18.765	17.9801	18.3536	19.2265	17.9931	18.4175	18.4684	18.0559	18.4448	18.0424	18.3457	18.3972
A0A452E4W7	yellowgreen	18.5802	18.3544	18.2883	17.9935	17.5371	18.563	18.8754	18.6722	18.4251	18.0823	18.5921	18.5774	19.0015	20.4216	18.4466	18.4897	18.3777	18.5295	18.5229	18.682
A0A452E4X4	pink	17.8868	17.5721	16.6779	16.7113	19.0015	18.828	18.3222	19.1565	16.7586	16.586	16.4163	16.6252	17.3316	NA	17.7587	17.1791	18.7546	16.7299	16.7734	16.8664
A0A452E4Y8	blue	17.9149	17.8875	18.325	17.6459	17.53	17.5333	NA	17.573	17.3412	18.2427	17.3312	18.1789	17.662	17.814	17.4472	17.2346	17.2462	18.3343	18.0843	18.4682
A0A452E507	blue	20.0668	19.799	19.9994	20.4156	19.4701	20.8301	20.198	19.9242	19.8633	19.919	20.8347	20.7742	20.7851	20.2687	20.8442	19.9258	21.2766	20.1757	20.2737	20.3541
A0A452E512	royalblue	17.5931	19.0598	20.7639	18.307	19.6073	19.1086	18.9248	18.6745	18.5557	17.1988	19.3426	19.4115	19.2016	17.5956	18.7182	19.8827	19.0237	18.1433	18.3353	21.1265
A0A452E513	darkorange	19.1434	19.5732	20.8601	19.9754	19.2117	20.3759	20.1417	19.2619	19.401	19.0531	19.2573	20.3533	19.5185	18.9637	23.0575	18.9058	19.2756	18.7777	19.159	21.0328
A0A452E516	turquoise	19.2839	18.3391	19.8759	19.2924	18.459	17.6125	18.6525	18.4395	19.0532	18.7677	18.0546	18.8509	19.6671	19.5748	18.697	19.3591	18.5828	19.1471	19.1647	19.6131
A0A452E522	tan	21.3756	19.3104	18.9695	19.2437	19.403	21.2785	21.4099	19.0609	19.1249	20.9712	19.2133	21.2988	18.6697	21.0737	18.8878	19.1386	18.974	21.714	21.9446	21.424
A0A452E523	brown	18.5128	18.4083	18.1832	18.3451	18.5173	18.4696	18.2815	19.0604	17.8691	18.2027	17.5688	18.2748	18.6	18.0819	18.1901	18.3356	18.4033	18.1151	18.1661	18.0866
A0A452E527	darkturquoise	18.0067	19.39	19.0013	18.1648	18.5426	18.5093	18.7696	18.6881	18.0262	18.6742	17.1706	18.0172	17.8549	18.9105	18.174	18.0982	17.7922	17.9758	19.0672	18.6683
A0A452E530	brown	18.9703	18.1157	18.7829	18.1237	19.152	20.0255	19.1873	19.2979	17.7795	18.1598	17.4909	19.3592	17.9105	17.9235	21.1875	19.1939	19.4077	18.2757	18.4364	19.8566
A0A452E533	blue	18.1522	18.3736	18.41	19.0085	NA	18.8676	19.0502	18.7907	NA	18.1124	19.6752	18.7727	19.473	18.6883	18.5101	18.4908	19.0016	18.2649	18.4215	18.0517
A0A452E538	lightgreen	17.4368	17.8238	17.5193	17.1473	18.2268	17.9942	16.5376	17.1258	17.2558	17.7792	16.3619	17.1453	16.7389	18.0407	17.6833	18.1063	17.3398	17.2828	17.5234	18.4234
A0A452E541	blue	18.1561	17.9953	17.5373	19.6865	18.181	19.2419	18.2354	20.1507	18.6742	17.7077	18.4407	20.8608	21.1468	19.3508	18.1267	18.7774	19.0591	20.1127	18.5955	18.0927
A0A452E542	lightgreen	18.174	18.3694	18.9308	18.119	18.1745	18.6288	18.1045	18.1489	17.584	18.1331	17.9805	17.7707	18.0498	18.0679	18.405	18.3543	19.1216	18.3589	17.6928	19.6155
A0A452E545	lightcyan	19.3253	20.2039	19.8591	20.8483	20.7775	19.1072	19.8692	23.6688	19.5245	19.4944	20.6636	20.435	20.0043	19.9402	19.9223	19.9857	19.1705	19.2594	20.0788	19.1795
A0A452E566	turquoise	18.3326	18.9758	18.0087	18.5247	18.1056	19.1019	19.8294	19.5733	17.8453	17.9525	18.1449	18.7616	18.5908	18.2841	18.347	18.1686	19.4097	18.4346	18.847	18.5254
A0A452E570	brown	20.6795	21.1416	20.6694	21.0073	21.0837	21.0725	20.9421	21.1845	20.8287	20.7794	20.601	20.6761	20.3427	20.9888	20.726	21.0155	21.093	20.8212	20.6698	20.9357
A0A452E573	blue	23.7439	23.964	23.7018	23.7568	23.9762	23.9612	23.8531	23.8928	23.9005	23.8311	24.0427	23.821	24.4739	23.9603	23.7883	23.777	24.4063	23.8159	23.9938	24.0265
A0A452E578	saddlebrown	19.0043	19.4706	18.7761	19.0068	19.1544	19.0181	19.5371	19.0242	19.8225	18.8199	19.1979	18.9755	19.0792	19.0495	19.3772	18.4348	18.755	19.6287	19.4415	19.2365
A0A452E585	brown	17.7727	17.3851	17.3758	17.7378	17.5372	16.825	17.4849	18.1827	17.0748	17.6929	16.9021	17.397	16.9388	17.1853	17.4537	18.0468	17.4581	18.0712	17.8223	17.5736
A0A452E589	purple	16.7074	19.0732	18.8746	17.558	19.2734	18.6219	18.4645	18.5171	17.9304	17.8479	17.7373	19.186	19.0079	18.1769	17.9742	18.6932	18.658	18.0668	17.7364	18.9618
A0A452E5A2	green	17.0232	16.8382	17.6819	17.0391	NA	17.493	17.3602	NA	NA	16.8802	19.6776	NA	18.8699	14.5493	18.5248	14.6762	NA	21.0747	NA	16.7527
A0A452E5B4	yellow	23.307	23.5597	23.2669	22.5649	23.4416	23.1458	21.6552	23.0385	22.9413	23.1898	22.7427	23.0052	23.5451	23.5917	23.461	23.3955	23.5937	23.0619	23.3033	23.2764
A0A452E5B8	brown	20.623	21.296	21.0567	21.5605	20.2667	20.5653	20.8155	19.3264	20.8823	20.8462	21.5035	21.0074	21.0489	21.6858	21.1003	19.5732	20.8246	21.7921	21.4641	21.2014
A0A452E5C9	blue	21.6055	22.0339	21.5435	21.9904	21.742	22.3514	22.5541	22.1861	21.8048	21.8883	22.3072	22.069	22.1657	21.9161	21.9707	21.3874	22.0008	21.7118	21.6198	21.8161
A0A452E5D4	yellow	21.4569	21.4327	22.2052	22.1147	21.9925	20.35	23.0154	22.0151	22.8816	22.586	21.2044	21.3707	22.3231	21.6705	21.7455	21.6697	21.6752	21.9361	21.6029	21.4211
A0A452E5E0	brown	19.7778	18.7577	18.9714	18.119	18.1087	19.1074	19.4389	19.3302	18.2609	18.5842	17.1395	17.9445	18.2236	18.0825	17.9554	19.5335	18.472	18.9699	19.3548	17.6636
A0A452E5F7	paleturquoise	19.2183	NA	19.6467	19.4626	16.1329	18.7361	17.9796	18.7649	20.0437	19.4995	20.1764	20.4881	NA	18.2871	19.2188	18.5359	18.1091	19.5869	19.3799	19.3725
A0A452E5G1	yellow	22.6756	22.4183	22.5712	23.7778	22.8275	21.5852	23.3519	22.6956	23.6163	23.1307	21.9077	22.2579	22.7208	22.7848	22.9076	22.7915	22.3239	23.3714	22.2445	22.5326
A0A452E5H6	purple	18.3144	18.4501	18.2001	15.9718	18.1775	18.9704	NA	18.497	18.3133	18.3613	18.1854	17.6579	18.8631	18.7867	18.4632	18.5649	18.6035	18.462	18.4701	18.6358
A0A452E5I0	darkturquoise	25.7398	26.7099	26.0891	26.4889	26.9578	26.5501	26.622	26.6985	26.8678	26.4878	26.8112	26.5575	27.0077	26.6022	26.4235	26.0349	27.0118	26.8156	26.4792	26.7351
A0A452E5J1	cyan	17.3206	17.9437	18.0887	18.089	17.4549	18.2945	18.223	18.3549	18.7301	18.6508	19.0394	18.4797	18.2879	17.7154	18.7309	23.6079	18.205	18.9888	18.5872	18.3922
A0A452E5L5	yellow	17.3968	16.8362	17.5481	17.7556	17.7709	18.0615	18.5687	17.9474	18.216	17.6677	NA	19.2516	18.6285	17.524	17.9749	17.98	15.6521	18.257	16.7892	17.7653
A0A452E5N4	turquoise	20.904	21.0411	20.8674	20.9981	21.0447	21.3726	21.2594	21.5609	20.7572	20.9069	20.9156	20.864	21.0003	20.9953	20.9897	20.7629	21.2141	20.9293	20.8375	20.4251
A0A452E5Q4	darkorange	17.9388	18.1683	NA	NA	17.9511	18.5979	18.1939	17.3178	NA	17.6504	19.0549	17.165	19.2283	18.4576	15.619	18.5464	18.0711	17.9263	18.0705	18.2486
A0A452E5Q6	turquoise	20.1532	20.1725	19.5342	20.3936	19.4024	20.6016	20.3092	20.6007	19.3883	19.1787	19.854	20.087	20.1325	19.0858	19.6752	19.6782	20.5025	19.7443	20.3534	19.5197
A0A452E5Q7	darkorange	20.0789	21.6879	20.3636	20.396	20.6099	20.2857	20.9114	20.6768	20.4266	22.2795	20.5131	20.1966	19.4674	19.71	22.2614	19.7352	20.8639	20.8768	19.8051	19.958
A0A452E5R4	yellow	21.2858	21.7162	21.2249	21.47	21.4451	22.0873	20.5094	22.0096	21.1401	21.1663	21.2444	21.1982	21.7622	21.2605	21.3971	21.2486	22.0873	21.3525	21.3324	21.5962
A0A452E5S8	turquoise	20.9955	21.2967	21.4111	21.1097	21.2413	21.9007	21.5878	21.8282	21.0474	21.2032	21.2713	21.2419	21.5231	21.1118	21.2799	21.0621	21.2308	21.2976	21.2191	20.843
A0A452E5S9	green	18.1779	17.4689	17.8061	18.3186	17.9481	18.0462	18.6351	18.8729	18.7068	17.8612	19.256	18.4945	17.9065	NA	18.1994	17.6304	18.4335	19.0096	19.1328	18.3696
A0A452E5T1	plum1	17.3481	18.0177	17.0762	18.3347	16.9471	17.0269	NA	18.1099	16.1277	17.1394	15.13	15.6879	17.2626	17.2116	15.7155	18.6098	17.607	17.8494	17.2962	16.7829
A0A452E5T3	yellow	20.0632	20.4079	20.2004	20.033	20.3011	20.6028	19.9108	20.4947	20.1044	20.1951	20.0618	20.2263	20.2357	20.3742	20.3212	20.1234	20.3511	20.113	20.392	20.1939
A0A452E5T7	grey	18.3478	18.5857	18.3025	17.6458	18.8788	18.8332	NA	NA	19.225	17.1539	17.9987	NA	NA	17.8799	19.0278	18.2255	17.7653	18.2232	18.5054	18.471
A0A452E5U1	green	16.5043	16.3488	17.5512	NA	16.3382	17.1541	NA	NA	NA	16.7713	15.8462	NA	NA	NA	16.3505	16.8075	NA	16.2833	15.7848	17.1539
A0A452E5V4	red	19.6184	19.2791	18.9578	19.2493	18.1886	19.2331	19.1085	18.957	NA	19.0152	18.4318	19.0424	18.9231	18.4352	18.5175	18.6948	19.2195	18.2536	19.8711	18.9153
A0A452E5V7	cyan	19.1381	14.7544	16.8765	18.5963	16.8159	18.3442	17.4239	19.5528	18.6325	17.9136	19.399	19.3886	17.8898	18.6585	18.9348	20.4487	18.6406	17.294	17.8614	20.4547
A0A452E5X4	black	22.4123	22.8531	22.1573	23.0013	22.7088	22.5371	22.6724	22.791	22.7415	22.3042	22.3579	22.6591	22.2642	22.504	22.587	22.271	22.9046	22.7654	22.7993	22.5243
A0A452E5Y3	orange	21.9453	19.405	19.4501	19.397	19.7942	19.2921	19.2004	19.4485	19.6843	19.6919	19.1629	19.3373	19.2032	19.6131	19.1439	19.6441	19.4648	19.5419	23.0296	20.0304
A0A452E605	darkturquoise	21.2142	21.7857	21.2546	21.6258	21.8564	21.727	22.0688	21.6107	22.3116	21.6142	21.9047	21.7975	21.9388	21.5388	21.7918	21.1839	21.8899	21.832	21.6949	21.9254
A0A452E611	darkmagenta	17.6961	17.8392	17.5503	17.7746	17.3826	17.478	18.0421	17.8619	17.4664	17.0093	18.1479	17.407	17.7653	17.4006	17.907	17.6755	17.9598	16.9495	17.8911	18.1959
A0A452E613	saddlebrown	22.3041	22.5806	22.1248	22.1104	22.3699	22.3301	22.3428	22.2504	22.3947	22.2611	22.2184	22.3535	22.193	22.3972	22.5156	22.315	22.6277	22.3039	22.2618	22.1066
A0A452E616	turquoise	19.4208	19.5245	19.4403	19.4286	19.2856	20.2947	20.4505	20.4031	19.2707	19.565	19.5429	19.7811	19.9609	19.7748	19.9984	19.4041	20.2377	19.4283	19.2629	19.6233
A0A452E622	black	19.5098	19.5351	19.1745	19.4829	19.3564	19.16	19.8312	19.4843	19.7934	19.5737	19.7444	19.7391	19.7545	19.3801	19.6667	19.2929	19.6553	19.8398	19.4865	19.2951
A0A452E631	turquoise	20.5506	20.5801	20.3073	20.2947	20.2713	20.8006	20.4603	20.989	20.3861	20.2143	20.5892	20.5108	20.3756	20.4136	20.6951	20.37	20.8566	20.5206	20.5602	20.2785
A0A452E633	darkolivegreen	22.1749	22.6943	22.7205	22.3111	22.3626	22.3764	22.2196	22.3592	22.7746	22.7424	21.9855	22.5451	23.0103	22.5103	22.3123	22.5141	22.4195	22.5441	22.6301	22.6757
A0A452E644	mediumpurple3	20.3025	19.4539	19.8481	19.1122	20.3845	19.7739	19.9295	20.1799	19.0659	19.4884	20.7479	19.4523	20.2949	19.8972	19.7209	19.41	19.8566	19.3651	20.5952	19.572
A0A452E645	blue	18.8778	18.9914	18.6981	18.8343	19.2095	19.2556	19.6726	19.3969	19.0885	18.7278	19.4417	19.3447	19.4199	19.3391	19.4474	18.8094	19.4654	19.2415	19.2333	19.422
A0A452E652	turquoise	18.557	18.8364	18.7696	18.7419	18.7181	19.4281	18.8415	19.7552	18.3161	18.6398	20.0731	18.5322	18.5569	18.4198	18.5374	18.3497	18.8971	18.951	18.7109	18.4794
A0A452E653	green	19.4236	19.4837	19.8594	18.9512	19.1985	19.4072	19.0053	19.3744	19.1124	19.3113	18.7946	19.0878	19.5343	19.6493	19.3721	19.7502	19.5571	18.8861	18.9998	19.4474
A0A452E668	green	21.1316	21.2127	21.2214	21.6232	21.5942	21.1416	21.5934	21.493	22.0055	21.4265	21.954	21.4284	21.7661	21.3127	21.329	21.5432	21.4385	22.0191	21.6149	21.7556
A0A452E684	yellow	19.9147	19.5657	19.7614	19.6717	19.4389	19.5008	21.4134	19.7182	19.7521	19.5229	19.5913	20.097	19.2537	19.2679	19.6543	20.0857	19.5032	19.7407	19.9026	19.4179
A0A452E695	skyblue3	18.9618	18.5671	18.7002	17.9158	NA	19.1236	17.3855	20.8018	NA	18.4887	17.6858	20.6757	18.5125	NA	NA	16.8843	NA	17.3476	16.99	18.5509
A0A452E698	turquoise	18.8584	19.5575	19.5722	19.5584	19.4719	19.6398	20.4429	20.9504	20.0488	19.2674	19.8006	19.4425	19.7409	19.4078	19.5283	19.1226	19.7687	19.561	19.7968	19.4181
A0A452E6A2	turquoise	19.8794	19.269	20.7263	20.2078	20.5978	20.0108	19.8417	19.2977	19.6456	19.7918	20.4678	19.9727	19.8092	19.9822	20.1929	19.6246	19.3059	19.659	19.0768	19.2845
A0A452E6A6	brown	18.5381	18.4969	17.9556	17.9516	18.3084	18.4408	19.4067	18.4938	17.468	18.0207	NA	17.9124	17.3184	17.2962	17.5629	18.2066	18.3171	18.0163	17.8615	18.333
A0A452E6C0	violet	19.5358	19.4638	20.3202	19.8166	18.7682	20.0357	19.7953	19.826	20.0111	19.784	19.8441	NA	NA	20.1062	19.3536	20.1665	20.0322	19.9848	NA	20.4644
A0A452E6C1	black	19.5223	19.7826	18.8259	20.2998	19.703	18.9424	20.556	20.2074	20.276	19.9439	20.9495	19.9348	20.182	19.201	19.5635	19.3392	20.3106	19.8876	20.2729	19.002
A0A452E6C6	violet	16.7679	18.9314	20.127	16.603	15.4593	17.443	17.2163	18.5078	NA	NA	NA	NA	NA	20.1054	NA	19.8774	NA	19.9588	NA	NA
A0A452E6C8	brown	20.0977	19.9095	19.8511	19.9756	19.6151	20.137	20.4673	20.4608	19.6512	19.6702	19.2491	19.7772	19.7041	20.0004	19.9268	20.0905	20.2151	19.5931	19.8314	19.9801
A0A452E6D1	tan	18.0842	18.1607	17.9672	NA	18.2201	18.088	17.9495	NA	NA	18.3008	18.3484	18.6083	18.8687	18.4488	18.7574	18.4168	18.9177	18.4224	17.7427	18.6697
A0A452E6D4	salmon	19.5158	19.456	19.31	19.5908	18.7703	19.2306	19.4987	20.0492	19.1581	19.6925	19.4808	19.7874	19.3315	19.3155	19.4356	19.5882	19.5261	19.0328	19.521	19.4472
A0A452E6F1	turquoise	18.6018	18.9806	19.0153	18.1441	19.5246	18.7936	NA	17.5273	18.6989	18.8891	18.9685	19.083	19.7169	19.858	19.602	19.0338	18.6531	19.3289	18.7458	19.9344
A0A452E6F2	magenta	18.9454	18.7957	19.5839	18.4805	19.2597	18.4939	18.5149	18.4817	18.3884	18.8855	19.1753	18.9274	19.5805	18.9204	18.8906	19.2843	18.8816	19.0672	19.1927	19.0544
A0A452E6F5	yellowgreen	17.2794	17.1665	17.5834	17.4941	17.6153	16.914	17.4402	17.042	17.8903	17.5901	17.1957	17.6272	16.9081	19.1081	17.4841	16.8206	16.9035	17.2083	17.3189	17.3947
A0A452E6F8	turquoise	20.6019	20.5936	20.8452	20.4884	20.6748	20.7366	21.1786	21.1404	20.4537	20.5569	20.6201	20.5718	20.8753	20.4907	20.4465	20.7535	20.6702	20.6457	20.6152	20.6088
A0A452E6G5	green	20.1187	20.3682	20.3034	21.5999	20.5261	19.8411	20.5989	20.869	21.1086	20.7637	21.2543	20.9496	20.443	20.0824	20.2634	19.8587	20.396	20.6198	20.9018	20.6573
A0A452E6I0	brown	17.2313	17.6177	16.9653	16.2163	17.043	17.1001	17.4978	17.1347	NA	17.2128	16.2698	16.5369	15.8142	16.3623	16.6141	15.7775	16.5008	16.3597	16.2912	16.1937
A0A452E6J2	turquoise	20.6645	20.7739	20.8215	20.6851	21.0746	21.0462	20.9719	21.235	21.1834	20.7034	20.8269	20.8483	21.0153	20.8253	20.8441	20.5957	21.0304	21.063	20.819	20.4205
A0A452E6L4	brown	20.267	20.0453	20.3123	19.9718	20.1221	20.4341	20.5841	20.479	20.0409	20.2116	19.7231	20.3264	19.9939	19.9923	20.1368	20.3441	20.5378	20.0419	20.2241	20.1821
A0A452E6L5	tan	19.4263	19.4881	19.2407	19.7598	19.2861	19.6945	19.4389	19.1695	NA	20.0908	18.2439	18.1551	18.337	19.9395	NA	18.5767	19.3963	19.9595	19.7126	18.9652
A0A452E6L6	turquoise	19.0213	18.9194	19.035	18.8807	19.0493	19.145	19.3769	19.5663	18.6819	18.8577	18.8034	18.9913	18.94	18.8362	18.8411	18.7641	19.2141	19.0661	18.8456	19.3975
A0A452E6L7	pink	19.3952	20.6602	19.2948	18.9471	19.143	21.1658	20.9343	20.7939	18.9349	20.6508	18.6835	19.992	20.0571	21.0908	20.359	19.3891	21.194	19.339	20.6421	19.583
A0A452E6M1	red	18.806	19.0716	18.8535	18.9352	18.3918	19.024	18.1877	18.3537	19.5811	19.4644	18.7932	18.647	18.6458	19.1963	19.769	18.8377	19.1713	19.491	19.1739	18.9016
A0A452E6M5	blue	18.1969	18.5597	18.2343	16.8923	17.5423	18.1632	17.4657	18.9127	17.1486	16.9635	NA	17.8691	18.4117	17.5605	18.2072	16.7404	19.0073	17.4793	NA	NA
A0A452E6P4	cyan	NA	22.8072	19.0325	19.5937	NA	NA	20.4623	18.2128	19.6171	NA	19.6102	19.0551	19.1422	NA	21.5052	17.419	19.4117	18.7436	21.5464	NA
A0A452E6P7	pink	20.2284	20.0657	20.3263	20.3829	19.9861	20.1834	20.2224	20.0075	20.5008	20.113	20.4964	19.9971	20.0034	20.0738	20.1616	19.9948	19.6921	20.5326	20.308	20.8549
A0A452E6Q6	blue	20.7565	20.7626	20.5908	20.6946	21.0396	20.9705	21.0972	21.1353	20.6728	20.7387	21.3033	20.8909	21.1139	20.7804	20.8614	20.8816	21.1419	21.2046	21.1464	21.0781
A0A452E6R1	purple	18.8116	18.8256	19.0948	19.4646	19.1711	18.0751	18.8935	18.2654	19.518	18.7426	18.9567	18.8855	18.74	18.4264	18.7906	18.631	18.4673	19.0559	19.0787	17.7483
A0A452E6R4	blue	16.4514	NA	17.6479	NA	NA	NA	19.5763	NA	17.1842	NA	19.0146	19.651	20.2044	NA	17.5312	18.9449	NA	17.3059	16.0345	NA
A0A452E6R6	orange	NA	NA	17.8157	18.2106	18.1187	NA	18.4539	17.7234	17.7386	17.6487	NA	17.9225	18.4333	NA	NA	17.4778	NA	17.5598	17.0121	NA
A0A452E6R9	darkgreen	20.5021	20.4962	20.7608	20.1654	20.4679	20.4462	19.6544	20.6025	20.2387	19.9855	21.2711	20.3892	21.1054	20.9194	19.7436	20.2321	21.1087	20.3229	20.2408	20.6093
A0A452E6S2	turquoise	19.5223	19.1346	19.2146	19.1572	19.0028	19.9662	20.2273	20.4983	19.0393	18.7392	19.0832	19.3194	19.2795	19.0628	19.1002	19.1803	20.129	18.932	19.5305	18.778
A0A452E6S4	darkorange	17.6434	16.692	20.1737	NA	19.9348	17.909	18.7579	21.0478	NA	15.8726	NA	17.1865	18.3849	20.0017	16.0244	20.3208	17.3164	15.7485	18.7296	NA
A0A452E6T1	brown	22.0707	21.825	21.9102	21.1625	21.5956	21.527	21.8815	21.9683	21.7237	21.3296	21.1203	21.4661	21.506	21.2603	21.694	21.4445	21.8759	21.3628	21.6617	21.5539
A0A452E6V0	turquoise	20.1491	20.6641	20.2821	20.6251	21.0261	20.6913	21.1244	22.0156	20.6815	20.9305	21.584	20.9382	20.8468	20.5095	20.4061	20.217	20.8794	20.729	20.6222	20.7683
A0A452E6V2	turquoise	NA	17.5368	NA	17.5975	17.4553	20.2294	NA	NA	NA	16.6483	NA	NA	17.0972	17.3765	17.5788	17.1528	19.962	NA	17.5136	17.3193
A0A452E6V7	blue	18.4794	18.4182	17.5622	18.9647	18.6616	18.768	18.6479	19.7025	18.5072	18.7084	18.8919	18.8648	19.3511	18.7242	18.387	18.1889	18.8661	19.3323	18.4401	18.5185
A0A452E6W2	white	18.0983	18.3157	19.8598	18.7515	17.8972	18.0793	NA	18.8134	18.5643	18.0109	18.0219	18.166	18.3132	18.4234	18.0794	18.5962	NA	18.7353	18.6222	20.9098
A0A452E6Y1	blue	19.8668	19.8121	20.2382	19.6482	18.6562	19.7517	20.5147	21.019	20.307	19.3395	20.3306	20.2171	20.4341	19.2107	19.7345	19.2093	20.6509	19.6567	19.1682	19.3872
A0A452E6Z8	turquoise	19.4827	19.5484	19.6021	20.4205	20.0866	19.7101	19.659	19.8545	19.9184	19.5531	19.4568	19.5455	19.5926	19.0032	19.3484	19.6464	20.0004	19.5894	19.2794	19.6143
A0A452E702	mediumpurple3	18.0682	17.806	NA	17.5985	NA	18.003	17.3463	17.6271	NA	17.5478	18.1445	18.0691	18.0457	NA	18.1328	NA	17.8332	16.6344	18.1163	NA
A0A452E712	lightyellow	20.4691	20.2065	20.3468	20.7707	20.4894	20.6273	19.9275	20.676	20.9398	20.6385	20.2884	20.2665	20.201	20.183	20.3671	20.2105	20.6117	20.8449	20.6311	20.5471
A0A452E717	darkgreen	18.6515	25.8527	18.3929	NA	21.2715	18.5483	NA	NA	21.1506	20.8776	NA	NA	NA	21.1296	NA	20.868	NA	18.8127	20.6529	27.2696
A0A452E724	darkolivegreen	18.3684	18.1569	18.9156	17.8375	18.712	19.8683	NA	19.6154	18.8657	18.9602	19.6396	18.9286	18.8153	18.8061	18.951	18.6056	19.1628	19.0588	18.3113	18.2907
A0A452E729	grey	19.2847	14.4933	15.654	14.3906	13.884	14.7747	15.156	21.6201	16.4473	15.1017	15.2295	14.8744	14.2934	NA	15.2558	NA	14.0646	NA	14.5348	NA
A0A452E734	blue	23.3174	23.1332	24.0639	23.1047	23.6997	23.447	22.4265	22.9696	23.9478	23.4848	23.0341	23.4953	21.6663	23.7994	23.412	23.5711	23.6229	23.6022	23.6331	24.0857
A0A452E735	lightsteelblue1	17.0179	17.3763	17.4763	16.4832	17.7253	17.6551	16.9711	16.9445	17.4493	17.1497	NA	17.6095	17.7508	17.4346	16.7435	17.03	17.4848	17.2273	17.3207	17.9362
A0A452E741	green	18.6445	18.3098	19.0131	18.0627	18.4713	18.8794	18.4518	18.4594	17.4973	18.2077	18.0085	18.6859	18.8538	18.6391	18.9007	18.0634	18.4496	18.243	18.326	18.3364
A0A452E744	turquoise	16.9847	16.1256	18.8817	27.6705	NA	26.4833	NA	19.5342	NA	17.015	NA	NA	17.6052	NA	26.7276	NA	18.3678	16.2061	NA	NA
A0A452E748	red	19.9089	19.5094	19.6497	19.24	18.6629	19.9211	19.0161	19.6599	18.6831	19.2285	19.7123	18.8112	19.4215	18.8857	18.9623	19.6161	19.4263	19.0243	19.1951	20.0713
A0A452E754	black	19.1788	19.7328	18.8334	19.3861	18.9001	19.0619	19.297	19.5526	18.8807	18.6708	18.9595	19.7038	19.0924	18.4718	18.7049	19.1826	19.2594	19.2519	19.3468	19.0271
A0A452E770	purple	18.9468	19.0675	18.6965	17.6247	19.2418	18.9487	NA	19.348	18.2601	18.5346	18.8881	18.7856	18.7738	19.1127	18.9911	19.2579	19.7175	18.7964	18.8343	19.3053
A0A452E773	salmon	NA	NA	NA	19.2282	16.0034	NA	NA	NA	16.9524	17.1985	18.4931	NA	18.9656	17.9329	16.7979	18.1284	NA	18.2216	18.6447	16.8688
A0A452E779	darkturquoise	13.6311	12.9552	14.2402	NA	12.9867	13.5516	NA	NA	NA	12.8935	11.8166	NA	12.1764	13.616	13.3491	14.3836	NA	NA	NA	12.8604
A0A452E780	greenyellow	19.2339	19.5524	20.0288	18.8629	19.5581	19.1774	18.7279	19.4691	19.61	19.2851	19.2305	19.086	19.8593	19.2824	19.1706	19.7128	19.4332	19.0731	18.9404	19.972
A0A452E783	orangered4	19.6525	19.7481	19.5895	19.4297	19.7692	20.1253	19.9931	20.1913	19.3656	19.5067	19.731	21.7702	19.9394	19.7826	19.7015	19.6015	19.982	19.3284	19.586	19.5402
A0A452E792	greenyellow	16.9391	17.1116	17.6854	16.5223	16.8535	17.2827	15.778	16.891	16.9761	17.9646	16.0021	17.2523	16.4967	17.4906	16.946	17.3296	17.293	17.2537	16.7902	17.8623
A0A452E796	darkolivegreen	19.3645	18.7286	18.8984	18.2185	18.973	18.8075	19.8871	18.4894	18.5856	18.6821	21.5016	18.7586	18.7907	18.6571	18.4046	19.0037	18.7993	19.6134	18.1958	18.6248
A0A452E7A0	orange	20.7256	20.4657	20.8174	21.1478	21.2619	20.6278	21.2676	20.8919	21.238	21.1265	22.01	22.5867	21.9027	20.8596	20.9746	20.7611	20.6991	21.0948	23.5589	20.9373
A0A452E7A1	brown	18.1786	18.0661	17.3665	18.053	17.5704	18.9007	18.7853	18.3588	18.5134	18.4656	18.033	17.8667	17.4436	18.0675	17.4816	18.5853	17.5394	17.6114	18.2068	18.0864
A0A452E7A4	brown	19.6826	19.7166	18.7244	19.8465	20.6707	18.8675	19.4869	18.2782	20.059	19.4992	20.9082	20.1044	20.0507	20.1849	20.0155	18.3927	19.8983	19.7478	18.5581	20.2058
A0A452E7A5	brown	17.3217	17.9494	17.2491	16.9627	18.1914	17.5669	18.6322	17.9956	18.581	17.5557	NA	17.099	16.8477	18.8993	17.0912	17.6968	18.6565	17.348	18.0266	18.5991
A0A452E7A6	turquoise	17.5827	18.0436	18.0257	17.424	17.8854	17.8688	18.0862	18.1027	17.8942	17.9015	17.7188	17.9055	17.8805	17.4028	17.9745	17.8329	18.096	17.8656	17.7657	18.4206
A0A452E7A8	mediumpurple3	20.2372	19.5335	19.3123	NA	20.0185	19.4369	19.9345	20.3758	16.0522	19.8251	20.6574	NA	18.6603	19.7043	16.5542	20.0882	15.9924	15.9899	18.9918	NA
A0A452E7B4	green	22.6596	22.2303	22.146	21.7526	22.3367	22.39	22.0961	22.5749	22.0362	22.0123	21.9637	22.3487	22.3225	22.2521	22.1522	22.2815	22.0923	22.0287	22.2015	22.0722
A0A452E7B9	green	21.483	21.6344	21.478	21.7619	21.6623	21.5793	21.7723	21.4124	21.7799	21.7579	21.6783	21.6912	21.6414	21.6851	21.604	21.4251	21.5338	21.828	21.7549	21.709
A0A452E7C6	magenta	20.3501	20.2168	20.0483	20	20.1279	19.6872	19.0241	19.6428	20.0289	20.304	20.023	20.3393	20.4722	20.1412	20.196	20.0046	20.022	20.0609	20.4468	20.4847
A0A452E7C8	darkturquoise	19.742	20.2663	19.9935	20.2603	20.5944	20.2461	20.7845	20.2237	20.4732	20.2816	20.7618	20.7247	20.3434	19.9351	20.3155	19.803	20.5319	20.3655	20.5622	20.3123
A0A452E7D0	darkolivegreen	18.9379	18.7027	18.3555	18.413	18.842	18.7421	18.4952	18.6903	18.8124	18.8372	16.8771	18.81	18.749	19.0363	18.7472	19.0609	19.1612	18.9709	19.0411	18.9812
A0A452E7D3	yellow	19.224	19.4384	19.2814	19.3041	19.5319	19.5408	18.4887	19.6736	18.5922	19.5431	19.3374	19.2672	19.0353	19.1437	19.2617	19.445	19.772	19.1755	19.4577	19.4786
A0A452E7E6	brown	16.5409	16.7745	17.1511	16.1464	16.9419	17.1595	16.665	17.2736	16.0467	16.7916	15.1684	17.2105	15.4377	17.1403	15.0834	16.0062	16.8241	16.2676	14.3337	15.5857
A0A452E7E9	pink	17.087	18.5644	17.8407	16.7251	17.5726	18.3916	17.5799	19.8683	18.0871	17.6331	16.5688	17.389	16.8997	18.0133	18.4878	18.5309	18.3335	17.9201	NA	18.5983
A0A452E7G0	turquoise	16.74	17.2498	NA	17.2939	17.8924	17.864	NA	NA	17.5916	17.3521	NA	NA	NA	18.2185	NA	NA	15.3044	17.6987	17.0374	18.6812
A0A452E7G1	green	23.0503	22.9403	23.0029	24.0089	23.3987	22.353	24.1334	23.3541	23.9226	23.3516	23.4941	23.342	22.9205	23.0677	23.347	23.2511	22.9578	24.2581	23.3182	22.8936
A0A452E7G3	green	19.9355	20.0802	20.124	20.5008	20.4783	19.7263	20.695	20.4901	20.6777	20.266	21.1609	20.6707	20.6089	20.3537	20.615	20.2463	20.3719	20.9975	20.3949	20.4564
A0A452E7H1	green	20.0361	20.2463	19.8824	21.045	20.8836	19.7371	21.2313	21.2151	21.5673	20.6986	21.8768	20.9069	20.9215	19.9989	20.5156	20.3557	20.4655	22.0463	20.7275	20.2917
A0A452E7H2	blue	17.8216	16.4591	19.0471	18.0938	19.4215	17.3201	16.2791	15.4587	18.1765	18.2671	17.788	16.337	14.5797	17.1507	16.4115	17.8521	15.8013	18.0025	19.5438	16.737
A0A452E7H3	turquoise	18.8747	19.5638	18.7522	18.2333	20.0376	20.2207	25.8936	25.1215	19.3115	19.0372	20.6434	20.2356	20.6981	19.8791	19.3841	19.0959	20.2868	18.8128	19.0268	19.6439
A0A452E7H7	red	17.6543	19.9475	20.9753	21.1552	20.9083	18.69	NA	18.9414	NA	18.271	NA	19.9181	19.4948	20.0773	18.801	20.0685	20.5982	21.4005	18.1594	20.2855
A0A452E7H8	skyblue	17.5868	17.8139	17.6224	17.4753	17.9096	18.0756	17.6795	17.7053	17.906	18.1337	19.0733	17.7388	18.6802	17.7955	18.5781	18.1721	18.0857	18.244	17.4267	17.9383
A0A452E7I5	turquoise	22.4987	22.8251	22.3094	21.9637	22.1309	22.7867	23.0139	22.8942	22.178	22.2944	22.6532	22.6603	22.5914	22.0305	22.155	22.1332	22.8662	22.028	22.5661	22.4155
A0A452E7J6	lightsteelblue1	18.3983	19.0242	18.5336	18.6792	18.7209	18.5945	18.2946	18.7038	18.8502	18.6297	18.6286	18.8193	18.6432	17.9736	18.557	18.1814	19.2619	18.6227	18.641	18.9788
A0A452E7J9	magenta	17.4699	17.6678	17.8536	17.7231	17.8798	17.9357	18.2707	18.0288	17.6801	17.8789	17.7166	17.6235	17.7535	17.3907	17.3588	17.5964	17.8021	17.9232	17.6472	17.9809
A0A452E7K8	turquoise	20.0801	20.3116	20.0238	19.8968	19.9763	20.6519	20.959	20.9765	20.0857	20.1566	19.9781	20.0333	20.141	20.3077	20.3734	20.0849	20.53	20.023	19.775	20.0543
A0A452E7L5	sienna3	NA	18.2516	18.2427	18.7062	18.8183	19.0294	NA	18.2658	17.7194	17.4542	17.8964	17.9438	18.7328	18.9152	17.8581	17.7204	18.5676	17.8887	NA	19.0207
A0A452E7M0	yellow	18.4791	18.7826	18.6299	18.8239	19.0848	18.0337	18.0355	NA	18.6502	18.1714	18.5084	18.8989	18.9759	18.6347	18.7463	18.6611	18.7843	NA	18.703	18.8919
A0A452E7M2	darkgrey	19.3476	20.0703	19.6549	19.6436	19.5105	19.8341	19.9463	19.9859	19.6717	20.5065	19.7932	19.2876	19.1495	19.2826	19.4395	19.3495	19.3562	19.4316	20.8199	18.9317
A0A452E7M6	plum1	20.303	20.4861	18.842	18.711	19.2761	18.8063	21.0389	19.668	18.7663	19.8706	19.0526	19.4673	NA	18.908	19.7515	18.7533	19.3801	18.6833	19.2123	19.6203
A0A452E7M7	darkred	18.9186	19.011	18.559	18.5743	19.0567	18.5917	18.4926	18.9892	18.562	18.7081	18.6453	19.6535	18.3192	18.3568	18.6355	18.967	19.3331	18.4551	18.9552	19.5782
A0A452E7N3	violet	17.3594	17.636	16.5688	17.306	18.263	16.9849	17.23	17.2359	17.2725	17.373	17.067	16.9724	17.2817	17.3479	16.8667	17.1479	17.1061	17.5999	17.5625	17.1056
A0A452E7P5	violet	18.8567	19.5689	18.716	19.1306	20.1028	19.5975	18.8788	19.583	18.9732	18.9129	19.6837	19.2511	19.7508	19.0963	19.1089	19.1659	19.416	19.2831	19.4925	19.3953
A0A452E7Q1	red	23.3105	NA	16.0919	NA	15.2115	22.0425	15.6278	NA	14.6396	15.1774	NA	NA	NA	14.9923	NA	NA	24.385	13.4274	NA	14.3911
A0A452E7Q2	turquoise	20.2617	20.6924	20.5896	20.4586	20.689	20.8687	20.7384	20.8883	20.3079	20.2347	20.4389	20.4058	20.3793	20.4423	20.1968	20.3052	20.8168	20.2776	20.5655	20.3392
A0A452E7Q3	yellow	21.5514	22.1968	21.9429	21.9894	22.5756	22.1409	21.0438	22.6899	22.1861	21.4319	22.2262	22.7028	22.7056	22.2018	22.0781	22.1693	22.4919	21.953	22.1867	22.5981
A0A452E7Q8	mediumpurple3	18.4965	18.6271	17.9254	18.092	18.016	18.5133	18.674	18.045	18.9425	18.6409	17.6303	18.848	17.9112	18.4895	18.1248	18.8066	18.1003	18.9365	17.6992	18.633
A0A452E7Q9	darkmagenta	18.6286	18.9155	19.3604	19.7064	19.2966	19.2965	20.3398	19.71	19.3521	19.2611	19.6828	20.1656	19.8419	19.1918	19.0731	19.4039	19.5606	19.6649	19.2093	19.6025
A0A452E7R2	royalblue	18.6678	18.5652	19.0732	18.4312	NA	18.4841	18.7381	18.5445	17.9785	17.9357	18.2663	18.6065	18.6806	17.9752	18.2285	18.8125	18.5264	18.3966	17.7665	18.894
A0A452E7R7	turquoise	19.6424	19.8487	19.8238	20.2784	20.0504	20.4297	20.4601	20.2745	19.8233	19.9352	20.4187	20.4776	19.982	19.9004	19.8277	19.6795	20.2641	20.0842	20.1328	19.7376
A0A452E7S2	midnightblue	21.8833	22.0238	21.9384	21.3496	21.8295	21.6459	21.9052	21.5358	21.7255	21.6649	21.3654	21.6794	21.8063	21.5355	21.927	21.819	21.5041	21.4205	21.6588	21.6218
A0A452E7S5	lightcyan	NA	17.4086	NA	18.0365	18.0594	NA	18.2017	16.1242	19.0699	18.0922	18.1261	18.4723	18.4384	18.9492	18.3096	19.2385	18.235	18.9069	NA	18.9016
A0A452E7S7	greenyellow	17.1819	17.1435	17.5843	16.0058	16.3044	17.8831	13.9972	16.4656	16.8315	17.0623	17.0971	17.4635	18.1977	17.8915	17.3344	17.2958	17.2499	16.6269	17.3932	18.5164
A0A452E7T3	turquoise	20.5513	21.1606	21.0507	20.6908	20.9234	20.3946	20.4721	20.8773	21.2177	20.7403	20.9137	20.8883	20.7289	21.1701	21.1492	21.2195	21.0962	21.1099	20.8854	21.264
A0A452E7T8	mediumpurple3	22.3135	23.2362	22.4429	22.8712	22.7511	23.454	22.1058	22.847	19.724	22.5316	23.2376	24.1806	22.9426	23.4231	22.3719	22.677	23.4322	18.9474	22.3545	22.9737
A0A452E7V9	grey	17.7803	19.4132	17.6324	19.4566	19.2502	18.0774	NA	18.3333	17.1864	17.8429	NA	16.5694	19.8349	18.72	17.389	17.8367	16.5389	18.8199	18.7261	18.7932
A0A452E7X3	lightsteelblue1	17.7572	17.5243	20.0658	19.0209	20.68	20.178	NA	19.1233	19.2148	18.8656	19.1636	19.2694	20.7958	18.6054	18.1394	18.1717	19.9926	19.4252	19.6782	20.5203
A0A452E7Y6	blue	19.3972	18.9543	19.5878	19.0899	19.0947	19.4865	19.4101	20.094	19.0854	19.5423	19.5285	19.9711	19.9337	19.4372	19.6281	19.2928	19.2408	19.3858	20.0382	19.6728
A0A452E7Y7	darkred	23.8159	23.4206	21.9631	NA	19.3275	NA	NA	19.5085	22.5563	23.4705	19.1327	23.3428	19.6394	NA	23.3345	23.3274	19.9066	23.0734	23.3773	21.0071
A0A452E803	blue	21.5771	22.2384	22.1516	22.0833	21.9061	22.0775	22.2535	22.1284	21.7927	21.675	22.107	22.407	22.547	21.8387	21.8871	22.4326	22.0219	21.5559	21.9289	22.3385
A0A452E810	salmon	16.4255	18.032	16.967	16.5073	19.3586	18.2073	16.192	16.5745	NA	17.8283	17.3887	16.9546	16.5881	16.8334	18.2684	18.5454	16.9332	16.0795	16.515	16.0226
A0A452E811	greenyellow	21.5253	20.7512	21.5064	20.9472	21.4238	21.5276	20.6008	21.2087	21.4019	21.16	21.158	21.5677	21.5869	21.9686	21.0903	21.1191	21.2582	21.1504	21.0375	21.6405
A0A452E813	salmon	19.8014	19.5919	20.156	19.7976	19.2774	20.1112	20.3602	20.4512	19.8101	19.9268	20.1756	19.9489	20.105	19.9417	20.0821	19.7477	19.7885	19.8176	20.1688	19.7628
A0A452E819	green	20.1805	20.0649	20.0054	20.142	20.2152	19.6023	19.9413	20.8996	20.5014	20.4382	20.6412	20.5461	20.2115	19.9139	20.2507	20.1275	19.9158	20.7147	20.5123	20.1558
A0A452E821	floralwhite	19.7938	20.4837	21.5391	22.1857	21.0977	21.4135	19.6885	21.55	NA	21.7875	20.0697	19.165	21.574	17.8732	19.7314	NA	18.5013	20.4975	NA	20.2024
A0A452E823	grey60	19.9264	20.9049	20.1158	20.6128	20.891	21.1042	20.4311	21.2154	20.6743	20.3412	20.7031	20.7826	20.6548	20.7006	20.9722	20.4754	21.1414	20.3971	20.6576	20.7183
A0A452E825	red	19.1705	17.3531	18.8941	18.5855	18.9499	19.6216	20.333	20.3519	15.4675	17.8109	18.3883	18.6197	18.172	17.9692	17.8678	19.5575	19.7497	17.8402	17.9799	19.0965
A0A452E831	darkturquoise	20.5585	20.9933	20.6963	20.5705	20.8959	20.5233	20.7655	20.9727	21.1229	21.0876	20.9157	21.0015	21.3509	20.894	20.8799	20.5429	21.1831	21.0976	20.9383	21.0519
A0A452E840	grey	19.4088	19.4589	19.3315	18.8513	20.4559	19.2641	18.6295	18.966	18.9944	19.2147	19.3485	19.6722	19.1127	20.3166	19.2587	NA	19.5942	19.4089	19.2364	18.4865
A0A452E846	purple	NA	17.9191	17.3264	NA	18.4461	17.6894	NA	16.2165	16.0394	16.7482	NA	NA	17.8297	18.1205	15.9546	NA	18.8045	NA	17.2398	18.1885
A0A452E849	pink	20.9371	19.4223	18.5964	19.3394	20.2045	19.7805	19.025	20.1304	19.4182	18.5244	19.2364	19.0483	19.3944	19.0885	20.8755	19.3004	20.4395	19.5087	18.8122	19.1612
A0A452E851	turquoise	18.9957	19.4195	18.8448	17.5763	17.7306	19.3525	19.5897	20.6516	19.9332	19.1927	19.7501	16.8553	16.739	17.3674	19.4387	18.8929	20.718	19.1453	19.2753	19.5745
A0A452E861	green	18.419	18.6312	18.6701	18.1408	17.9574	19.0438	18.3145	18.5198	18.2847	18.5489	18.474	19.0696	NA	18.5733	NA	19.164	NA	NA	18.3917	NA
A0A452E875	lightcyan	17.7806	18.4217	17.5187	16.9414	17.8043	18.3728	NA	21.5319	17.7626	18.2061	17.6772	17.5698	18.0138	17.3996	17.8589	17.8024	17.8887	17.6529	18.2033	18.0298
A0A452E8A1	green	17.6918	18.3599	16.8164	19.5835	17.9342	17.9122	18.9437	19.1871	19.2227	NA	NA	19.3437	NA	NA	NA	18.3724	18.404	18.9564	21.0057	19.3186
A0A452E8A3	blue	20.7598	20.9223	20.877	21.2458	20.8403	21.0579	21.5	21.305	20.3794	21.0079	21.1246	21.1388	21.6423	20.8873	21.0374	20.1694	21.9557	20.3806	20.4542	20.8388
A0A452E8A4	red	21.0745	20.8641	20.9494	20.9901	21.3714	21.2117	21.1301	20.833	21.5653	21.1743	21.2507	21.3768	21.1333	20.9914	21.0872	21.5916	21.0167	21.7499	20.8357	21.3308
A0A452E8A8	grey	22.6913	22.7531	23.4378	23.2403	22.1303	22.4549	23.1716	23.9039	23.5435	23.6787	23.5936	21.8858	22.6408	22.6329	23.1727	22.7473	23.6454	23.3413	23.5674	23.0504
A0A452E8D3	brown	23.9208	23.834	25.2745	24.0173	23.5015	24.0621	24.1007	24.6253	24.2494	24.1987	25.0425	24.4519	25.1809	24.3058	24.0773	23.399	23.4064	25.0986	24.4226	24.2259
A0A452E8D8	turquoise	19.4703	19.7839	19.4473	19.4285	19.2424	19.5012	19.8894	19.842	18.8376	19.6699	19.442	19.3753	19.409	19.1041	19.4126	19.1137	19.4635	19.7851	19.7419	19.1742
A0A452E8E3	darkred	21.2058	21.8701	21.1632	21.3083	21.0356	20.9164	20.9656	21.451	21.3902	20.9748	20.9983	21.2309	21.1811	21.449	21.2369	21.0681	20.917	21.1457	21.029	20.8699
A0A452E8E6	brown	17.0765	17.459	18.0449	17.7291	16.0128	18.4341	18.0637	17.1593	17.4264	17.7147	NA	15.3099	NA	17.9553	17.4321	NA	17.9599	18.0683	17.336	NA
A0A452E8F7	pink	18.226	18.682	17.8756	18.2235	18.7141	19.4868	18.4568	18.8776	NA	NA	17.759	NA	18.824	18.8972	NA	18.4853	19.7749	NA	18.5553	18.5353
A0A452E8F8	pink	19.3892	19.4577	19.4584	19.0044	20.2011	19.8017	19.7303	19.7809	18.8927	19.5476	19.232	19.3321	19.2682	19.7255	19.3318	19.1859	19.7513	19.3979	18.592	19.3225
A0A452E8H3	salmon	21.3848	21.3057	20.8498	21.0632	19.8848	20.6019	21.362	21.2785	20.6607	20.2418	21.2122	21.2009	20.8098	20.7056	21.0536	20.7914	21.2962	20.7591	21.1363	20.695
A0A452E8H5	grey60	18.3445	18.2239	18.2444	18.4364	18.8489	18.6964	18.3766	19.5244	19.085	18.9009	18.6004	18.2282	19.0368	18.5711	18.3515	18.2167	19.2558	18.5263	18.244	18.9195
A0A452E8L0	yellowgreen	16.6561	16.8125	17.0638	16.9709	17.0461	16.786	16.5974	15.7708	16.842	16.8176	16.5387	16.8553	16.5203	20.5858	16.7389	17.3473	16.2458	17.2076	16.878	16.7404
A0A452E8L1	brown	17.9538	17.2087	17.9553	18.2139	18.749	17.9582	15.8803	17.6281	18.4083	18.4912	18.9264	19.2661	17.9921	18.239	16.6049	18.1554	18.5945	18.5078	18.1804	19.2575
A0A452E8M2	brown	19.7285	19.2521	19.3903	19.3033	19.7108	19.3364	17.7812	18.9108	19.9636	19.4971	20.0919	19.9617	19.8932	19.9964	19.5158	20.3415	18.995	20.22	20.0844	20.1086
A0A452E8M7	turquoise	19.0932	18.9353	19.0529	19.2612	19.1866	19.7022	19.705	20.2077	18.9838	18.9118	19.7476	19.349	19.0401	19.4553	19.9013	18.8566	19.8982	19.476	19.4203	19.3235
A0A452E8N3	turquoise	17.3728	17.613	NA	18.2011	17.5301	18.299	18.5237	18.306	17.0776	18.1386	17.687	17.631	18.124	17.639	NA	17.9647	17.9345	NA	17.4361	18.1394
A0A452E8N4	mediumpurple3	17.9069	18.3583	17.6215	17.3281	18.0345	18.5649	18.2012	NA	18.8729	19.0778	17.6328	17.7721	17.906	17.9593	17.7792	17.8621	18.1948	18.5805	17.5437	18.3747
A0A452E8N9	yellow	21.056	21.1742	20.94	21.0897	20.7372	20.83	20.0356	20.8538	20.6552	20.6449	21.0365	19.9547	21.0492	21.0438	21.3759	21.3814	21.4413	20.6718	21.1523	21.1818
A0A452E8P0	paleturquoise	21.2757	21.1758	20.8489	21.545	19.4741	20.8151	20.9366	20.6102	22.0647	21.5312	21.628	21.3582	21.1328	21.1767	21.4855	21.3734	20.514	21.8547	21.5271	21.1395
A0A452E8P1	darkmagenta	18.5634	18.7888	18.8737	18.9498	19.5178	18.073	19.8131	19.1945	18.7269	18.8731	19.4271	19.1228	18.994	18.1314	18.5724	NA	19.2033	18.866	18.6421	18.7404
A0A452E8Q1	brown	19.6388	19.3396	19.4868	19.0392	19.5661	19.7421	19.7128	19.531	19.599	19.463	19.2941	19.2342	19.5067	19.429	19.1565	19.3554	19.5001	19.5078	19.3936	19.5417
A0A452E8Q5	red	21.9117	21.9803	21.7729	21.8886	22.2093	21.7627	21.5796	21.4368	22.2404	22.0383	21.9444	21.9904	21.5063	21.8566	22.1634	21.9461	22.0069	22.2107	22.3112	21.7853
A0A452E8S4	turquoise	19.7124	19.9087	19.5978	19.7834	19.4806	20.2519	20.209	20.237	19.3575	19.6573	19.6585	19.5564	19.7608	19.7799	19.5974	19.5293	20.0128	19.545	19.9463	20.3546
A0A452E8S6	floralwhite	17.8152	18.0018	17.9671	18.2356	18.0565	18.1435	18.1223	18.2381	18.1042	17.6913	18.2901	17.7978	18.2026	18.5667	17.9848	18.182	18.2512	17.9275	17.9466	18.5318
A0A452E8U0	turquoise	19.6547	19.5177	19.8732	18.6848	19.0166	20.024	20.0708	20.535	19.1889	19.7401	19.1917	19.7823	19.4414	19.7326	18.8733	18.7462	19.9719	18.877	19.0757	18.8029
A0A452E8U8	green	18.3766	18.226	17.9132	17.6466	18.5146	19.6519	NA	18.6463	17.7682	18.3462	17.3274	18.0302	17.4558	18.3355	21.8014	18.4774	18.8823	18.2202	18.1033	18.9427
A0A452E8V0	salmon	19.0583	19.3138	19.3356	19.101	17.3924	18.7759	19.4133	19.7783	18.2245	18.9098	18.9042	19.5114	18.7565	18.9066	18.9298	18.7936	18.4246	17.4303	19.5329	18.8288
A0A452E8V1	lightcyan	18.856	18.7363	18.7028	18.5308	18.253	18.3945	18.7391	20.4383	18.5531	18.3139	18.7074	18.742	19.5091	18.2909	18.0446	18.4853	18.612	18.7186	18.9337	18.9583
A0A452E8X0	darkgreen	20.7029	21.2638	21.0144	21.7638	21.4636	21.3717	21.2482	21.6227	21.2281	21.268	21.4024	21.2204	21.7428	21.3454	21.9154	20.9597	21.1899	21.2529	20.8459	21.8285
A0A452E8X2	lightsteelblue1	19.9159	20.3394	20.4175	20.3537	20.3543	20.3818	20.6331	20.2511	20.3774	20.2587	20.6892	20.5854	20.1884	20.5293	20.3856	20.5628	20.6838	20.6604	20.3756	20.6547
A0A452E8X3	purple	19.9823	20.0146	19.9072	20.3316	20.0803	19.1941	20.4196	19.8721	20.7526	20.4933	20.4822	20.4071	19.875	20.0167	20.24	19.7675	19.8241	19.9937	20.4631	19.5084
A0A452E8X8	brown	18.929	18.3244	17.9084	18.3286	17.8469	18.479	19.1213	19.6085	18.6228	17.6784	17.6711	17.7501	17.557	17.6653	18.2505	18.9893	18.6427	NA	17.979	18.071
A0A452E8Y9	turquoise	20.3166	19.9881	20.0061	20.1294	20.2755	19.8887	20.1158	20.6029	20.1309	20.2884	20.0806	20.3278	20.0976	19.8799	19.8924	19.6382	20.8053	20.3116	20.2745	19.7538
A0A452E8Z6	lightsteelblue1	19.1432	19.5966	19.3802	NA	20.2634	19.6975	19.2426	20.0428	19.6308	19.4493	19.7553	19.5729	19.5487	19.0859	19.3294	19.4523	20.3455	19.81	19.8826	19.9033
A0A452E901	darkorange	19.6918	19.3558	18.0324	20.1633	19.0059	19.0798	19.8224	18.4327	NA	19.0012	18.7132	19.3268	18.8323	20.0904	20.315	17.9147	19.234	20.3512	17.7366	NA
A0A452E905	darkorange	19.131	18.6739	19.1294	18.4242	19.2012	18.8592	18.5928	19.0643	18.5638	18.718	19.0979	18.6358	18.2963	18.3697	18.1213	19.0582	19.0284	18.8023	18.9926	18.7286
A0A452E908	turquoise	18.6091	18.5626	18.7675	19.0187	18.6701	18.6162	18.4628	18.0576	19.0276	18.3963	18.8697	18.0605	18.6144	18.7235	18.9086	18.566	16.9844	18.8287	18.8205	18.9899
A0A452E918	turquoise	18.5749	18.8261	18.9799	19.0361	18.7269	20.2523	20.1059	19.3394	18.7402	19.3139	18.7641	18.6259	18.795	19.1221	18.7987	18.7902	20.7901	19.1252	18.9263	18.9246
A0A452E925	violet	18.9269	19.2753	18.7697	18.903	24.3976	21.2918	19.242	18.9244	19.0297	19.0976	20.8798	18.6094	18.4701	19.0324	18.9248	18.9403	20.9155	18.8216	18.365	19.3638
A0A452E930	brown	22.4859	18.1717	19.7951	22.5274	17.3339	18.2351	16.4269	17.4457	18.2028	21.2521	17.9327	22.774	23.116	18.4627	18.0908	17.3928	17.5637	17.8235	18.0052	18.0129
A0A452E944	pink	18.3167	18.3442	18.4207	17.9545	19.3752	19.3377	18.2403	20.3988	18.7247	18.7477	18.4791	18.4059	18.1243	18.3988	19.1682	18.5682	19.7823	18.4991	18.6274	18.9559
A0A452E953	blue	18.0554	18.2841	17.8795	17.56	NA	18.7164	18.8763	19.3223	NA	18.3077	18.6703	NA	18.6886	18.6002	NA	18.459	17.8504	18.6842	18.3278	NA
A0A452E954	royalblue	18.2009	18.2516	18.2296	18.158	19.4924	18.4886	19.0399	19.1153	18.2797	18.3679	18.4889	17.7993	18.1007	18.7727	18.288	20.5951	20.6919	18.6719	18.5825	20.7576
A0A452E955	turquoise	21.3465	21.397	21.5581	21.197	20.875	21.4463	21.3986	21.7294	20.7176	20.9814	21.2058	21.412	21.4699	21.1233	21.4112	21.121	21.5246	21.1437	21.2441	21.3587
A0A452E959	purple	18.8014	19.4397	18.643	18.5471	19.4247	19.2734	NA	19.4668	18.1572	19.0043	19.666	18.4642	19.2289	19.4998	19.5003	18.7647	19.6456	19.1674	19.3757	19.5518
A0A452E968	brown	21.4614	21.4464	21.4623	21.2475	21.4311	21.3772	21.5634	21.6473	21.3273	21.3847	21.1715	21.2743	21.2651	21.3246	21.3801	21.4149	21.5732	21.3706	21.1316	21.5561
A0A452E973	paleturquoise	19.1478	19.4236	20.6664	19.0404	20.7547	19.8576	19.4707	19.5918	19.4922	19.1768	19.4177	19.4499	19.2682	19.7502	19.6301	21.139	19.7108	19.3815	19.2248	20.2403
A0A452E977	darkturquoise	17.2353	17.4111	17.524	18.9194	17.6638	17.6821	17.6414	17.8969	17.9116	17.563	17.9357	18.1308	17.7576	17.2511	17.252	17.3784	18.4857	18.5629	18.8384	17.7442
A0A452E986	lightcyan	18.4666	18.6034	18.653	19.1796	18.8012	18.2881	18.7175	22.323	19.1677	18.6808	19.2962	19.0864	19.261	18.3614	18.5916	18.1635	18.8062	18.7588	19.0528	18.8457
A0A452E991	skyblue	22.6892	22.93	23.5155	24.252	22.2392	23.777	24.3006	25.4539	23.93	23.8844	21.5947	NA	NA	NA	24.432	23.6501	23.6666	24.0223	NA	NA
A0A452E998	turquoise	19.8576	19.4064	20.0168	20.4269	19.9891	20.3418	20.5063	20.6936	19.8799	19.8445	20.1062	20.2467	19.7069	19.9761	20.0704	19.9698	20.2311	20.2008	20.0249	19.66
A0A452E9A4	turquoise	17.3493	17.5156	17.2673	17.206	17.6111	17.3966	17.9121	18.199	NA	17.0612	NA	17.1471	NA	16.8952	NA	16.967	17.8672	NA	16.8008	17.0449
A0A452E9C0	turquoise	21.1278	21.3079	21.1314	20.7826	20.6544	20.9185	21.7841	21.6014	20.4924	20.9879	21.2504	21.3997	21.1933	20.8487	20.6802	20.7968	21.2401	20.7952	21.0392	20.8207
A0A452E9C1	blue	19.1208	19.8648	18.657	19.8416	18.7472	19.767	20.0402	19.6791	18.3761	19.1153	19.4927	19.2639	20.1976	18.9116	19.6869	18.882	20.0108	18.8936	19.1541	19.4534
A0A452E9C4	turquoise	19.0768	19.2953	19.1924	19.4165	19.1946	19.5265	20.1211	22.6444	19.3953	19.2413	19.8011	19.9668	20.0938	19.9722	19.4213	19.008	20.0189	18.8982	19.0971	19.3371
A0A452E9D7	green	18.359	18.2065	18.3647	19.6519	18.0429	18.2339	18.6558	18.0544	20.5191	18.6981	19.6049	18.6113	18.5803	18.6979	18.1807	18.1048	18.9956	19.3667	18.7861	17.8177
A0A452E9E1	black	21.8124	21.8199	22.6998	18.8954	20.0859	19.2222	NA	19.2012	18.5453	22.4938	18.922	19.4004	20.2928	22.2109	22.5603	18.9946	19.4493	18.8559	23.3301	19.5203
A0A452E9E2	lightcyan1	18.8342	19.004	18.1206	17.2111	17.4054	18.6923	17.5267	18.2449	18.2112	17.6002	17.3203	18.1825	17.4655	17.3004	18.1074	17.9472	18.0585	18.3225	18.5826	17.6229
A0A452E9E4	turquoise	19.7194	19.5344	19.8564	19.676	19.4192	20.1231	20.1535	20.4987	19.2771	19.1698	19.6553	19.8804	19.6941	19.5357	19.4844	19.9365	20.2404	20.6517	19.4419	19.6197
A0A452E9E7	brown	17.9219	17.5396	18.3397	17.388	17.9803	18.0417	17.3442	17.076	18.8479	18.1878	18.2844	18.3732	20.4674	18.9987	17.7952	18.0824	17.1651	18.5714	17.5253	18.0094
A0A452E9E9	red	21.1523	20.5227	20.3699	20.4245	20.1007	20.3352	20.5582	21.0614	20.3288	20.0712	20.5035	20.4605	20.4148	20.2571	20.5807	20.5814	20.2582	20.1544	20.6627	20.1027
A0A452E9F4	turquoise	19.2121	19.1539	19.2062	21.0364	19.2098	19.6566	20.3971	19.6577	18.7928	18.9685	19.3035	19.5026	19.6881	19.041	19.1363	19.143	19.7123	18.746	19.5612	19.208
A0A452E9F5	blue	18.1012	18.0107	18.7019	18.4678	17.9588	17.7776	17.9655	17.6916	18.1498	17.6656	17.5671	17.5117	17.4593	17.9841	17.549	17.9248	17.0381	18.0139	17.1698	17.6075
A0A452E9H8	turquoise	21.3152	21.6107	20.7666	21.3911	21.0821	21.7695	21.4609	21.3613	20.8452	21.2708	21.2618	21.1562	21.1485	21.4095	21.4308	21.0488	21.3258	21.0436	21.0233	21.0929
A0A452E9J1	green	18.9001	18.4802	18.7574	18.1521	18.9387	18.9454	18.0688	19.0535	17.859	18.449	18.3019	17.8342	18.5459	18.8358	18.5523	18.6606	19.0382	18.6955	18.5166	18.5861
A0A452E9J9	orangered4	18.6034	18.6476	18.8396	18.2812	18.893	18.4121	18.5702	18.554	17.9419	19.2807	NA	20.7476	18.091	18.3385	18.4318	18.3386	19.2508	19.138	18.4859	18.7404
A0A452E9K1	turquoise	18.5678	18.2595	18.7541	18.7928	18.4294	18.5637	19.2277	19.2291	18.9315	19.1338	18.4923	18.6622	18.5397	18.0425	19.3234	18.5638	19.0952	18.8404	18.8206	17.9953
A0A452E9L6	black	21.7672	22.2914	20.9805	22.2527	22.2217	21.487	22.1421	21.6886	22.2761	21.8563	21.664	21.6815	22.4385	21.1444	21.9998	21.5724	22.3736	22.1035	22.6023	21.5269
A0A452E9L8	yellow	21.9786	22.1372	23.2095	23.8528	23.0489	19.1116	24.2819	21.8063	22.6864	20.5715	21.7467	21.9045	21.0515	NA	20.5164	21.1179	22.9066	19.1941	22.8261	21.2955
A0A452E9L9	turquoise	19.6511	19.3601	19.1824	18.7434	18.3536	19.1041	19.8695	19.637	18.8557	19.1536	18.9101	19.031	18.6987	19.3094	18.9098	18.6278	19.9241	19.0536	19.1119	18.9241
A0A452E9M3	green	20.7624	20.9985	20.1454	22.2827	21.0635	20.0416	21.6745	21.4658	21.6621	21.8359	22.1403	21.2411	21.1871	20.752	21.1211	21.1392	21.5064	22.0862	21.8332	21.0416
A0A452E9N0	violet	20.4746	20.903	20.8784	20.9909	21.4812	20.8778	20.5105	20.9699	21.045	20.5431	20.9627	20.6759	20.8426	20.1445	20.5853	20.3014	20.8564	21.0483	20.4189	20.0177
A0A452E9P2	brown	17.623	17.3182	18.1117	NA	12.8189	19.2681	19.0749	19.0738	NA	14.0617	12.8012	12.5109	14.0976	14.8381	16.1446	17.3453	17.7627	17.2888	18.5726	18.156
A0A452E9Q6	salmon	17.9425	20.9224	19.6283	17.085	19.5234	18.7118	NA	17.8105	20.5459	17.9745	17.1421	NA	18.0788	17.9217	19.0752	17.7209	18.0511	18.0939	17.2258	18.4139
A0A452E9Q9	turquoise	19.3459	19.5798	19.3476	19.2508	19.0434	19.4237	19.6553	19.6722	19.6164	19.2683	19.5419	19.4259	19.2561	19.1858	19.4612	19.2218	19.4823	19.3852	19.3616	19.2897
A0A452E9R4	turquoise	17.3065	17.2566	16.2969	17.5324	17.8063	NA	18.397	18.5777	18.2893	NA	18.3781	18.1315	17.4694	18.7168	16.1742	18.3384	18.9313	17.8554	18.2515	16.9965
A0A452E9S6	yellow	17.2566	NA	16.897	NA	18.1124	17.6838	15.1803	16.6561	17.7601	18.5868	NA	18.145	NA	17.9928	18.2076	18.2748	18.817	NA	17.8092	18.1285
A0A452E9T3	lightcyan1	19.3341	19.1426	19.797	19.1012	19.0994	19.868	19.6913	18.9724	19.6705	19.2289	19.4664	20.1259	19.9922	19.4945	19.8861	19.967	19.1254	19.1273	18.6847	19.6242
A0A452E9T4	darkturquoise	20.2785	20.7549	20.5327	20.5193	20.4902	20.2506	20.5529	20.608	20.8189	20.4704	20.8012	20.7059	20.8434	20.465	20.7653	20.4078	20.8146	20.6452	20.5845	20.0593
A0A452E9U4	blue	18.8952	19.0576	19.3402	18.9394	19.447	19.1289	19.3651	19.6152	18.9129	19.1051	19.4959	19.2118	20.1944	19.4977	19.4381	19.4117	20.0491	18.8298	19.1784	19.6117
A0A452E9U7	grey60	18.5361	19.2177	18.7275	18.9228	18.3401	18.7259	18.7002	17.918	17.9815	18.5227	18.4068	18.7877	18.3759	18.1439	18.2044	18.7883	18.7526	18.6615	18.1896	18.756
A0A452E9U8	darkgrey	21.347	22.5903	21.9194	21.644	22.2753	21.575	21.5377	22.4152	22.2405	22.0598	24.2585	23.5165	17.1863	21.099	NA	21.865	20.3765	22.8159	21.8174	23.0857
A0A452E9V7	green	19.6943	20.2514	20.8482	20.2708	20.8918	20.3338	20.5363	20.2226	21.7008	20.3112	21.0878	20.4297	20.831	20.8743	19.9689	18.7178	20.8156	21.0051	21.3061	20.9359
A0A452E9W5	blue	18.5103	18.4726	19.0453	19.154	18.3042	18.9515	18.9586	18.9867	19.0916	18.5323	19.2946	18.8743	19.332	18.402	17.8727	18.836	19.6443	19.0142	18.9817	18.8177
A0A452E9X8	darkorange	17.2004	17.2112	18.4835	16.5429	17.959	18.0992	17.5815	18.5132	16.733	17.453	16.8251	NA	17.9511	16.7562	16.6127	18.118	17.591	17.6935	18.1395	17.6755
A0A452E9Y1	saddlebrown	21.3967	21.3611	20.712	20.9802	21.8087	21.4934	21.1785	21.7282	21.4432	21.2112	21.6727	21.5577	21.301	21.3582	21.3973	21.2946	21.6934	21.47	21.4156	22.0735
A0A452E9Y3	brown	19.7595	19.9417	19.7632	19.6278	19.6688	20.0047	20.4655	19.815	19.0425	19.9563	19.4702	19.421	19.2161	19.3214	18.8406	19.0231	19.3075	19.3422	19.4741	19.4893
A0A452E9Z5	darkgreen	19.6664	19.0431	19.5877	19.5953	19.5115	19.5349	19.4619	19.9019	19.0457	18.9964	18.5716	20.099	18.8389	19.6049	19.6124	19.1547	18.7072	19.9905	19.8077	18.8515
A0A452EA05	salmon	23.127	21.2211	21.4305	22.2701	19.9737	21.4035	20.6954	21.4976	21.1569	20.9861	21.8092	21.687	22.6966	21.7511	21.9022	21.9015	21.6236	21.5517	22.5621	21.7688
A0A452EA14	yellow	17.9938	16.4337	18.754	16.6282	17.9036	17.9365	15.7719	17.795	15.9572	16.4513	16.8568	16.9425	17.9075	18.1004	16.4268	16.6662	17.9842	16.2281	18.1767	17.2229
A0A452EA26	violet	17.333	16.6796	18.0358	NA	24.3448	17.4951	NA	NA	17.0085	17.1024	24.9068	16.6758	NA	17.4975	NA	NA	NA	16.6368	NA	22.9502
A0A452EA30	orange	NA	NA	NA	19.5335	18.9106	NA	18.216	18.978	19.2303	18.1302	20.0518	19.464	18.0927	NA	18.4066	NA	NA	19.7938	20.1751	NA
A0A452EA31	yellow	21.5063	22.2178	20.854	20.9795	22.1203	22.2872	18.7927	21.2766	21.4346	21.7744	21.6268	21.7094	22.5811	22.5649	21.6362	21.8614	21.9876	21.5549	21.1043	22.4775
A0A452EA33	darkred	18.8295	18.9027	18.6468	18.6949	19.2267	18.9236	18.8913	19.1851	19.0666	18.654	18.8886	19.0765	19.0084	18.8195	18.8912	19.1143	19.5108	18.7559	19.0135	19.3553
A0A452EA38	turquoise	17.6792	18.2778	17.7187	17.3582	18.3579	17.5259	17.2527	NA	NA	17.8469	NA	17.7833	17.8235	18.0667	18.0647	18.1095	17.0013	17.7825	17.4932	18.6192
A0A452EA46	ivory	18.806	18.8552	18.4694	18.7239	18.9501	18.886	19.106	18.9299	18.3399	18.5377	18.8285	18.0663	18.6753	18.4613	18.5493	18.1398	18.7857	19.058	18.0993	18.9073
A0A452EA49	blue	18.9563	19.6164	19.0727	19.5389	19.4649	19.8245	20.1346	19.9879	18.997	19.4134	19.8705	19.8987	19.8787	19.3176	19.1028	19.1038	20.1523	19.3703	19.3234	19.1567
A0A452EA50	green	22.0139	22.0321	21.9885	23.1226	22.7374	21.6565	22.5681	22.5363	23.0249	22.5897	23.1174	22.6494	22.3568	22.2955	22.4066	22.4263	22.2658	23.2654	22.8218	22.0827
A0A452EA51	yellow	20.4236	20.3388	20.809	20.0254	20.2864	20.4162	17.9663	20.339	19.7983	20.5789	20.5377	20.509	20.9409	20.6917	20.5555	20.6805	20.6553	20.2157	20.8648	20.6837
A0A452EA58	grey	19.2191	19.3999	19.5001	19.1552	19.3082	19.3571	19.5745	19.2991	19.3199	19.4053	19.578	19.2424	19.3257	19.5971	19.2225	19.3381	19.4894	19.4447	19.1041	19.3611
A0A452EA62	blue	20.9521	21.5416	21.0785	20.8384	21.0845	21.7838	21.5027	21.6302	20.6531	21.0314	21.2586	21.4096	21.3988	21.1721	21.0758	21.5203	21.642	20.8902	20.9217	21.4493
A0A452EA66	midnightblue	18.2369	18.946	19.9015	18.7938	18.289	19.0661	18.2867	17.9396	18.0164	17.8397	18.3148	19.2451	17.6722	17.9168	17.6879	17.6825	17.7059	18.1026	18.285	19.3916
A0A452EA75	darkorange	NA	18.2295	17.971	NA	17.9949	18.4546	NA	18.6613	NA	20.048	17.0076	17.9309	17.4851	NA	19.6856	18.2449	18.6615	19.2457	19.3461	18.402
A0A452EA76	purple	22.9364	22.9971	22.8675	22.3926	23.1048	22.7896	22.9994	22.7914	22.7345	22.7333	23.1584	22.6533	22.997	22.594	22.9316	22.934	22.8736	23.1582	22.7117	23.3186
A0A452EA77	tan	20.4001	20.2084	19.6394	19.9217	20.3363	20.013	20.0964	19.97	NA	20.1407	NA	NA	19.4515	19.6725	NA	NA	19.4817	19.8941	20.0002	NA
A0A452EA84	blue	18.955	18.9019	18.5825	18.7976	19.1875	19.4805	19.0123	19.4594	17.3642	19.0666	18.9812	19.0498	20.179	18.9825	19.146	19.1526	19.3293	18.7378	18.7897	18.8829
A0A452EA92	grey60	18.986	18.9825	17.9821	19.0899	19.2304	18.5007	18.6029	19.6313	18.8623	18.713	18.9493	19.0219	18.9222	19.1499	19.2158	18.8964	19.5464	18.9119	18.8871	18.9124
A0A452EA93	black	16.9107	18.9722	15.9114	NA	16.9336	16.6646	19.0711	20.0417	18.8405	18.3181	18.9382	18.9517	18.7342	17.508	18.6576	17.6176	18.9559	19.0995	20.7053	NA
A0A452EAA3	white	19.7634	19.9208	20.5775	20.5298	20.1183	19.8709	20.171	19.571	20.138	20.0091	19.8671	19.7986	19.9394	19.7838	19.7275	20.0759	19.8542	19.8034	19.879	21.373
A0A452EAA9	lightyellow	19.9502	18.7527	19.1822	17.9478	21.1938	18.9203	19.1009	19.6227	23.6047	20.5723	19.8213	19.0138	19.4762	18.4264	21.3701	19.0348	19.1298	18.4189	19.831	19.1438
A0A452EAB1	blue	20.6762	21.0499	20.9815	20.4813	20.8558	20.9023	20.826	21.0361	21.0028	20.8477	20.9133	20.8539	21.0546	20.9786	21.4146	20.6819	21.125	20.475	21.0861	21.0609
A0A452EAB4	green	20.3432	20.4484	20.3182	20.1197	19.8063	20.0844	20.0503	20.0821	19.9367	20.4535	20.1718	20.4494	20.4959	20.3701	20.2011	20.3638	20.3725	19.3695	20.1888	20.9157
A0A452EAB8	lightyellow	17.2361	16.9061	NA	NA	17.709	17.6554	NA	19.4665	18.5877	18.0294	16.898	18.09	NA	17.9726	16.9237	16.9127	NA	18.2071	18.8427	17.8313
A0A452EAC2	floralwhite	18.4454	18.6707	18.5834	18.5206	18.972	18.736	18.5403	19.1492	18.3353	18.3689	18.7136	18.8208	19.0644	19.6389	18.8827	19.1372	18.8154	18.8734	18.6009	18.7218
A0A452EAC5	brown	17.7843	17.6149	17.7637	17.2728	17.323	17.4034	18.3485	17.8071	16.6823	17.2381	NA	NA	16.4692	NA	NA	16.7818	17.4998	17.3831	17.3155	17.5772
A0A452EAE6	magenta	17.7922	17.5448	18.2163	17.1043	17.9317	18.8777	19.1535	16.9002	17.9477	17.639	18.3879	17.5891	17.4702	17.9483	17.461	17.2016	18.8103	17.9746	17.5746	17.8024
A0A452EAE9	turquoise	19.9242	20.1503	20.077	19.9686	19.8335	20.1059	19.9786	20.1095	20.4863	19.8977	20.3042	20.3739	19.7426	20.1466	19.4734	19.726	20.596	20.394	20.2552	20.0821
A0A452EAG0	green	18.8811	18.7387	19.4502	18.1168	19.574	19.8677	18.9523	19.3334	18.7798	18.5504	18.8951	18.8674	19.2554	19.2395	18.3443	19.3061	18.6889	18.399	19.1938	19.3169
A0A452EAG5	brown	17.9052	18.0826	18.3627	18.0773	17.8217	18.4039	18.7553	18.6993	18.1776	18.1464	15.1735	17.6548	17.7118	17.9727	17.3265	17.8209	18.9265	17.001	18.2296	18.075
A0A452EAH5	yellow	18.9611	19.1863	19.418	19.163	19.5617	18.9221	20.8128	18.3277	19.5167	19.4811	19.5938	19.5282	19.9508	19.6422	19.0518	19.1378	19.345	19.2877	19.06	19.8778
A0A452EAH6	grey	20.2227	20.1909	20.9923	21.1383	20.9822	20.4961	20.6078	21.1901	21.033	20.5422	20.0895	20.9428	21.2527	20.8838	21.6055	20.8293	20.4584	21.0044	21.3362	20.55
A0A452EAI2	tan	19.2784	18.9476	18.8425	19.2409	18.1499	18.8904	18.8013	19.1609	NA	NA	19.2725	19.5045	20.1487	19.2284	19.3987	19.0796	19.125	NA	19.5519	19.422
A0A452EAI3	midnightblue	19.4325	19.3922	20.7444	19.4629	20.2793	19.4947	19.0741	19.6025	19.2772	19.4721	19.7341	19.4035	19.4121	19.6296	19.7992	20.0899	19.899	19.885	19.4394	20.6464
A0A452EAJ3	tan	18.6136	18.5416	18.6275	19.7631	18.3026	19.9963	19.4997	20.2977	20.2674	18.6248	19.798	20.0623	19.9146	20.2968	20.1404	18.8899	20.6618	20.1465	18.8449	18.894
A0A452EAJ4	mediumpurple3	16.0524	16.3458	16.4597	15.767	15.9242	16.5696	16.1652	NA	16.9259	16.7647	15.4489	16.4111	NA	16.3326	NA	16.3938	NA	16.5977	15.4517	16.887
A0A452EAJ6	saddlebrown	18.6027	19.1882	18.5029	18.2294	19.4744	19.0775	19.3429	18.9332	19.1436	19.1432	18.9578	18.9526	19.0631	18.9606	18.9442	18.4142	18.9772	19.0555	18.7993	18.9275
A0A452EAJ9	blue	20.2495	20.2785	20.0157	20.7147	20.2814	20.5839	20.8043	20.6723	20.5458	20.3422	20.4839	20.3199	20.855	20.5943	20.4383	20.5143	21.0023	20.4987	20.6248	20.6248
A0A452EAK0	purple	18.3642	18.6444	18.5318	18.2104	18.6006	19.0185	NA	18.953	18.3371	18.8121	18.588	18.5112	18.7955	18.6337	18.7929	18.7154	18.9039	18.6663	18.3701	18.9393
A0A452EAK6	darkturquoise	20.1865	20.3038	20.2217	19.8709	19.9502	19.9939	20.1607	20.3085	20.3807	20.0724	21.4045	20.4105	20.2091	19.974	20.6589	20.4155	20.5972	20.4523	20.5365	20.3038
A0A452EAL6	skyblue3	20.3551	19.9531	20.3084	19.9876	20.1528	20.0357	19.759	20.6099	20.5695	19.9711	20.0942	20.0957	20.1246	20.1035	20.0591	20.0082	20.3366	20.3594	20.0053	20.6927
A0A452EAM4	lightcyan	18.0566	18.533	20.6183	17.7093	18.4894	18.6496	19.343	21.3015	18.2156	18.5424	19.327	17.877	18.2866	18.879	18.6544	18.5694	NA	18.6206	17.9564	18.3012
A0A452EAM8	pink	18.6062	18.7589	18.539	18.4947	18.7487	19.2064	18.6855	19.1876	18.8095	18.4594	18.5716	18.6866	18.772	18.7554	18.6441	18.7756	19.168	18.9553	18.5032	18.6875
A0A452EAP4	darkorange	18.7424	19.5023	18.8148	18.8748	19.3801	19.8874	20.0102	19.8369	17.8987	15.9337	19.0263	18.8108	19.3992	18.8181	15.9367	19.4989	19.9468	19.3715	18.4518	19.5798
A0A452EAQ3	greenyellow	20.4644	20.4515	20.2825	21.1006	20.5278	20.4552	22.9099	20.5925	20.7658	20.7914	21.5134	20.8697	20.4218	20.7717	21.3841	20.6557	20.93	21.4483	20.9973	20.5417
A0A452EAQ6	cyan	19.1154	19.4439	18.0723	18.1948	17.9227	18.1396	17.9354	18.456	18.1031	19.1466	18.3667	18.3208	18.4514	18.3314	18.9906	18.2289	18.5418	18.129	19.2369	18.3596
A0A452EAR1	grey	18.0808	18.5965	NA	NA	18.3456	18.2473	19.0592	19.154	17.2296	20.2906	NA	19.2029	NA	18.9185	19.1232	18.1392	19.4076	NA	18.529	18.8541
A0A452EAR2	blue	17.9129	18.0391	18.181	18.2009	18.0403	18.5172	18.9052	18.5697	18.4423	18.0773	18.6046	18.1578	18.7451	17.8581	18.1777	18.1706	18.5867	18.6277	18.3384	18.3228
A0A452EAS1	green	20.7189	20.7557	21.0012	20.8641	20.913	20.5547	20.986	21.37	21.0141	20.7104	21.3373	20.9774	20.9819	20.803	20.8048	20.7642	20.9651	21.2253	21.0118	21.1291
A0A452EAS6	magenta	18.8836	18.7195	18.5858	20.3671	18.9747	19.6814	20.8419	18.9266	18.5295	19.1484	17.9911	18.3395	18.6536	19.0237	19.2995	18.7271	19.9562	19.388	18.5372	18.8888
A0A452EAT2	tan	18.5028	19.3528	19.6229	19.9224	19.3965	19.1571	19.3885	18.9315	19.5599	18.8245	20.2314	20.3058	20.3931	19.8578	20.002	19.7899	20.1507	19.5458	20.1432	19.6897
A0A452EAT6	turquoise	18.2946	18.5044	NA	18.1033	17.7719	18.5234	NA	18.9696	18.3324	17.7407	18.0055	17.7576	18.2619	17.4006	17.1468	NA	18.4124	17.3922	18.3264	18.8933
A0A452EAU0	purple	18.5959	18.752	18.1692	17.8933	18.5162	19.1695	18.1412	18.5452	NA	18.5017	NA	NA	NA	NA	18.4718	17.9466	18.7541	NA	18.1814	18.6303
A0A452EAU5	turquoise	18.759	18.9792	19.1651	18.8409	18.5634	18.9099	18.9577	20.2524	18.669	18.3982	18.7481	18.3058	18.642	18.6309	18.6669	19.1942	19.6505	17.9741	18.9923	18.0387
A0A452EAU8	lightsteelblue1	18.4155	20.1931	19.1471	19.4203	20.2184	19.0385	19.7983	19.3906	19.5497	19.5543	19.4008	19.7816	18.6909	19.4359	18.9115	19.3772	19.8616	19.6248	19.8473	19.5037
A0A452EAU9	cyan	15.7064	NA	NA	NA	15.7971	16.5895	NA	17.7745	NA	15.7225	17.1277	16.6902	17.5204	16.97	16.8475	19.5034	17.4348	NA	17.1219	NA
A0A452EAV1	lightcyan	18.0799	16.945	16.2304	17.4123	17.0491	16.6235	16.6229	19.6966	NA	16.3995	17.2585	16.8156	18.0093	16.6214	16.8471	16.3003	16.728	15.2708	17.1576	18.0735
A0A452EAV8	yellow	18.1987	18.1461	18.2406	17.9256	18.3808	18.9006	17.3812	19.2378	17.8139	17.7814	18.1556	18.068	18.6746	18.3734	17.9528	17.9871	18.2649	18.2273	18.0722	18.7089
A0A452EAV9	lightgreen	19.1227	18.8461	18.8012	19.4803	18.858	18.7296	19.1891	19.5543	18.9453	19.2202	19.6165	19.3143	19.0295	19.0836	19.3712	18.8031	18.948	19.1805	19.5348	18.7683
A0A452EAX0	orange	19.1264	18.2087	18.8268	18.4905	18.5938	18.7173	19.0115	19.3076	18.5221	18.5191	18.1482	NA	18.095	18.7161	18.2607	19.2751	18.3013	18.5726	19.812	18.7542
A0A452EAY9	green	22.5394	21.9371	22.731	23.1649	22.7577	21.4652	23.6934	23.2148	24.4192	22.8015	23.8511	23.4761	23.2195	22.6737	23.2607	22.6778	22.1055	23.7197	23.7633	22.6704
A0A452EAZ6	yellow	21.3452	21.3908	21.3356	21.2584	20.9542	21.3017	20.145	21.3972	21.041	20.8528	20.7187	20.6449	20.9261	21.1082	21.3357	21.6868	21.4551	21.2769	21.7565	21.084
A0A452EAZ8	magenta	21.89	22.0916	21.4283	21.4923	21.5253	21.4456	19.7748	21.4111	21.6709	21.6488	21.5635	21.7539	21.9349	21.7975	21.6414	21.6862	21.3894	21.4478	21.7994	21.8739
A0A452EB00	red	18.3957	18.5577	18.6719	18.4861	18.1623	19.162	19.0052	18.9339	18.3181	18.7684	18.225	18.4129	18.7405	18.8754	18.3848	18.2567	18.9106	18.2959	18.3109	18.8333
A0A452EB05	yellow	20.7121	20.9995	21.2733	20.6945	21.3751	20.963	20.7868	20.9084	21.0294	20.6648	21.0051	20.886	21.3218	21.3291	20.9049	20.7214	21.2753	20.7491	20.8523	21.4597
A0A452EB09	grey	19.1716	19.1429	19.3103	19.1302	18.2036	18.052	19.9975	18.6706	18.8728	18.698	18.4906	18.4467	18.9483	18.7325	18.5452	18.5433	19.8779	19.0744	19.2421	18.7954
A0A452EB18	orangered4	19.522	19.0873	19.3706	19.5229	19.5118	19.3106	19.3321	20.4118	19.2539	19.6524	20.8643	22.4133	19.5777	18.9123	NA	18.8595	20.1962	20.1748	20.2878	19.042
A0A452EB22	grey60	17.976	18.9529	21.1344	17.6827	18.0831	18.0044	18.6821	14.8858	17.9929	17.815	18.2195	17.5496	17.7467	17.8249	18.0115	17.1252	18.3414	18.3182	18.0282	17.3558
A0A452EB34	blue	22.1451	22.4548	22.0887	22.0387	22.5854	22.5517	22.6037	22.3541	21.8694	22.1434	22.522	22.1582	22.818	22.1284	22.2042	22.1146	22.3174	21.9915	22.3058	22.2286
A0A452EB37	blue	19.2615	19.4147	19.2866	19.6213	19.584	19.9764	19.9381	19.9509	19.4927	19.5537	19.9297	19.809	19.7158	20.0619	19.4017	19.4179	20.206	19.9079	19.7473	19.7985
A0A452EB41	yellow	18.8892	20.5115	20.3593	19.6597	20.2591	20.1367	15.1124	19.8268	19.5122	18.1249	16.8488	16.614	19.7015	20.1205	17.5764	19.2815	21.233	17.0832	16.8249	18.8506
A0A452EB46	yellow	19.4631	19.6392	19.4052	19.2371	18.8249	19.5246	20.3194	19.3025	19.5129	19.4256	19.7729	20.0201	19.9144	19.5028	19.5552	19.7424	19.2162	19.8081	19.831	19.1964
A0A452EB52	orange	18.4583	18.2612	18.7222	18.2268	18.5526	18.4024	18.9006	18.887	18.9171	18.3305	19.3833	18.442	18.4058	18.3147	18.8731	19.3858	19.1695	18.8748	19.7924	18.9105
A0A452EB57	turquoise	20.186	19.9285	19.9873	19.9242	19.9163	20.6048	20.0444	20.8491	19.9977	19.9042	19.7964	20.1086	20.0325	20.1098	20.5711	20.0586	20.2449	20.6076	20.5881	20.269
A0A452EB88	red	21.4234	20.8203	22.2026	21.0702	20.659	21.8263	21.6466	21.1371	20.8435	21.2428	21.4115	21.849	21.8424	21.1911	21.3599	20.91	21.4246	20.8381	21.0936	21.4358
A0A452EB93	yellow	18.341	18.1102	18.9131	18.9448	18.4279	17.7129	18.8233	17.6932	18.811	18.4116	18.9709	18.3398	19.5965	17.9126	18.8082	17.3669	17.9906	18.4757	18.595	18.522
A0A452EBA0	blue	19.9093	19.8757	20.3427	19.2857	19.7621	20.1959	21.052	21.1303	19.2129	20.3116	20.8105	20.3081	20.5541	19.4683	19.542	20.4872	20.238	19.2868	20.6837	19.4199
A0A452EBA2	purple	19.3511	19.2419	19.1011	18.2535	19.9728	20.0608	NA	19.2737	18.9929	19.8724	19.6789	19.4565	19.695	19.5262	19.8824	19.6997	19.8659	19.1417	19.0169	19.9977
A0A452EBA6	turquoise	18.3394	18.182	19.0119	NA	18.0411	18.3721	17.0834	16.893	18.1821	18.3548	18.2629	17.6768	17.2406	19.117	18.2635	18.3327	16.4581	18.7207	17.2417	19.1073
A0A452EBB1	green	18.5062	19.0113	18.8076	18.3324	19.4166	20.3662	19.4813	18.7889	18.4062	18.5437	17.7422	18.4556	18.9425	18.9626	18.9398	19.2982	19.2635	18.5435	18.9896	18.7142
A0A452EBC8	magenta	22.8957	18.5981	19.2491	19.785	17.4216	18.4014	17.5038	19.7574	19.3504	22.1407	19.4684	20.7789	19.7471	22.1227	22.2365	21.1968	20.2266	22.0475	20.3977	18.3867
A0A452EBE3	greenyellow	20.5874	20.5602	20.2826	20.3069	20.6635	20.4592	21.8324	20.6238	20.1587	21.0173	20.9474	20.3349	20.0725	20.621	20.4391	19.8372	20.1822	20.7763	20.4937	20.3599
A0A452EBG5	yellow	17.1254	16.8967	19.92	18.9681	18.3149	18.225	19.7164	18.2653	19.1391	17.5405	18.6973	19.1889	19.2864	17.1092	18.7754	16.7834	16.967	17.2707	17.9806	17.4145
A0A452EBG6	pink	19.3419	19.2934	19.2261	19.0549	19.1824	19.8845	19.4816	20.0236	19.7824	19.2838	19.0361	19.1767	19.2273	19.239	18.9671	19.7937	19.7066	18.786	19.0474	19.4217
A0A452EBH2	darkgreen	19.3703	19.8769	19.9562	19.4586	19.7945	20.1824	19.4318	19.7195	19.3065	20.1051	20.3443	20.1215	20.0107	19.4745	19.7211	20.0144	19.9123	19.9966	19.3897	19.9789
A0A452EBH4	blue	20.6208	20.8241	20.7365	20.6536	20.2886	20.6972	20.8004	20.6636	20.4602	20.2986	20.7711	20.6562	21.2208	20.7617	20.4675	20.4106	21.2728	20.4411	20.6835	20.9337
A0A452EBJ3	turquoise	22.1904	22.644	22.2936	22.1887	22.3114	22.3791	22.8142	22.6691	22.2421	22.2793	22.3915	22.413	22.3902	22.2519	22.4177	22.1519	22.7054	22.0562	22.464	22.4135
A0A452EBJ5	red	21.1156	21.2228	20.9891	21.2798	21.2058	20.9081	20.8663	21.0423	21.1239	21.2878	21.2017	21.2376	21.1293	20.9272	21.0674	21.1225	20.8805	21.4655	21.2869	21.6161
A0A452EBK0	black	18.5769	18.9026	18.5857	19.5864	18.8326	19.0406	19.2907	18.9574	19.5325	18.8195	19.5161	19.2898	19.659	19.2325	19.1123	18.7753	19.5971	18.8479	19.4268	19.1023
A0A452EBK1	darkgrey	20.5462	20.3246	20.7869	20.3588	20.2337	20.5245	20.7059	20.5996	20.238	20.1972	20.5283	20.8791	21.2054	20.7076	20.5846	20.6168	20.621	20.4905	20.8293	20.5807
A0A452EBK3	turquoise	18.3765	17.9653	18.7128	17.852	18.2185	18.9031	NA	18.8067	18.5628	18.4101	18.5697	18.3322	18.4863	18.5205	18.3823	18.4665	19.1855	18.6656	19.045	18.5287
A0A452EBM0	blue	NA	17.7546	16.2448	NA	16.4265	17.8602	18.3497	17.9427	NA	17.5871	17.9525	NA	17.5979	NA	17.301	16.8794	18.9367	17.9519	17.7502	17.4507
A0A452EBM4	grey	18.4544	19.1159	19.2502	18.1661	18.6977	19.4589	18.7506	18.6854	18.8777	18.4577	19.0998	19.1071	18.8978	19.1569	18.5463	19.6101	19.1506	19.3858	17.9416	18.3846
A0A452EBN6	brown	21.7041	21.3986	21.7762	21.4144	21.3287	21.5688	21.6525	21.695	21.4138	21.4485	21.494	21.2598	21.4285	21.7702	21.1659	21.1259	21.4443	21.174	21.2268	21.6338
A0A452EBP2	brown	20.704	20.9824	21.0508	21.334	21.4642	21.3434	21.2843	20.8538	20.3841	21.4267	20.0832	21.3737	20.615	21.1497	21.0372	21.2948	21.0807	20.3913	20.9003	21.3412
A0A452EBP8	brown	19.8983	19.7804	NA	19.3887	19.0748	19.7007	20.0541	19.6574	18.3719	19.5933	NA	18.3337	19.5273	18.3293	18.703	NA	19.9847	18.7009	18.534	18.9997
A0A452EBR5	yellow	19.0799	18.8831	18.6907	16.84	19.2042	17.1757	16.7333	20.795	17.5654	20.3628	16.362	18.3433	17.5887	18.5411	18.0188	17.7684	19.6757	18.8268	19.0196	18.4285
A0A452EBR6	tan	18.8011	19.1081	21.1779	18.3542	18.8243	19.094	19.9638	19.5413	18.9491	19.2429	19.2073	19.5962	17.3155	18.9087	19.2179	20.104	19.123	18.2743	18.354	19.1418
A0A452EBT8	blue	18.7534	19.2533	18.9145	20.387	18.9436	19.2186	19.033	19.1193	18.9299	19.3014	19.3196	20.4957	20.1531	19.271	18.986	18.9639	19.9278	19.2609	19.4219	19.1463
A0A452EBT9	darkgrey	19.418	19.4279	21.6823	19.5948	19.0348	19.8855	18.8938	19.9355	19.171	19.3649	19.4953	19.6926	19.8187	19.2903	19.3983	19.59	19.8818	19.4364	19.7908	19.7547
A0A452EBU0	blue	19.3756	18.5349	18.7142	18.4834	18.4582	18.9712	18.6002	20.9766	19.7572	19.7335	21.161	18.1597	21.6911	18.261	19.6702	18.203	18.7911	19.6511	19.0439	18.6429
A0A452EBU5	grey60	20.5104	20.7893	20.9227	20.5954	21.0157	20.9506	21.0483	21.6626	21.2175	20.7074	21.4217	21.0103	21.1369	20.8105	20.8294	21.1816	21.3632	21.3157	21.006	21.4522
A0A452EBW1	cyan	19.3274	19.6372	19.923	19.0863	19.8068	19.5619	NA	19.7262	19.7677	19.6153	19.3713	19.4792	19.5842	19.4522	19.8922	18.821	19.8764	19.8396	19.7865	19.4755
A0A452EBW4	greenyellow	18.4057	18.6376	17.9781	16.9605	17.0548	17.4763	16.8882	17.8024	NA	17.2945	17.8996	17.2501	17.6307	17.9743	18.5649	17.7195	17.7936	17.7417	18.3079	18.0953
A0A452EBX4	salmon	21.5051	21.8971	21.6342	21.5864	22.3985	21.3977	21.5489	21.2542	22.4226	21.9358	21.7121	21.7595	21.9101	21.7477	21.8251	22.2118	22.2504	21.9094	21.9048	22.2312
A0A452EBZ0	grey60	20.0169	20.2257	20.1676	20.4178	20.4846	20.379	20.3736	20.8096	20.3385	20.1311	20.4452	20.2606	20.3856	20.3367	20.2373	20.3853	20.5902	20.3412	20.3478	20.4294
A0A452EC01	green	20.7339	21.2355	21.8383	23.0575	22.6451	20.8438	22.6852	21.9729	22.2999	21.8075	22.6711	22.6547	21.7574	20.4779	21.5071	21.3538	21.447	21.9098	22.9133	23.3303
A0A452EC09	violet	20.217	20.1862	19.7648	20.2037	21.5418	20.2588	20.567	20.2063	20.0524	20.179	20.0815	20.0658	19.6968	20.0006	20.1549	20.2534	20.1651	20.1437	20.2025	20.0408
A0A452EC11	grey60	18.1979	17.7644	NA	NA	17.4811	17.7887	17.6253	17.2827	NA	17.7637	17.6526	17.9849	18.5294	17.5948	17.1997	17.9374	17.2777	17.9359	17.6182	NA
A0A452EC15	turquoise	18.9619	18.5357	19.2153	18.6928	18.5857	18.2769	18.4004	17.8933	19.4562	18.5195	18.9747	18.491	18.9208	19.1186	18.2729	18.7874	18.19	18.9279	19.0787	18.9369
A0A452EC18	skyblue	20.3985	20.562	20.7947	19.7403	20.4499	20.7938	20.5764	20.749	21.25	20.547	19.9788	20.2641	20.1583	20.9625	20.5819	20.3071	20.5376	20.8196	20.9445	19.8223
A0A452EC20	plum1	19.5579	18.692	18.7176	NA	18.2959	18.1924	NA	18.0138	16.9391	18.5946	14.7121	14.7067	18.0189	18.3911	18.8304	21.4097	22.3535	17.7273	18.9744	18.7395
A0A452EC23	skyblue3	NA	19.2538	18.4118	NA	NA	18.6082	20.2093	17.7881	19.1095	NA	18.9917	19.811	19.4174	19.0853	19.6015	19.3394	19.6469	NA	19.308	19.5326
A0A452EC25	orange	17.8813	18.2587	NA	NA	17.8552	17.7232	NA	17.8713	NA	18.2293	18.7289	18.1566	18.5724	18.5406	17.3875	18.6304	17.8607	20.2007	21.5907	NA
A0A452EC30	darkgreen	18.5499	18.7852	18.847	18.7495	18.9683	19.1071	18.7038	18.9926	19.0161	18.8893	18.9731	19.3387	19.3147	19.1649	19.0013	18.6784	19.2914	18.6718	18.8854	19.377
A0A452EC32	blue	19.194	19.0001	19.2188	20.1235	18.8315	19.873	19.939	19.9748	19.3622	19.245	20.3123	19.2285	20.2016	19.2851	19.7298	20.0225	20.6318	19.7999	19.6935	19.801
A0A452EC33	black	NA	NA	18.1585	NA	NA	18.2888	19.4344	18.7114	19.1837	NA	19.0633	19.12	17.8606	18.2514	NA	18.3451	19.2093	NA	NA	18.3774
A0A452EC35	yellow	18.7887	18.2583	17.5152	18.7279	18.9658	19.4545	NA	19.0794	17.8201	18.739	17.9852	18.0909	19.3084	18.7045	18.5048	18.8606	18.8323	18.4996	18.1036	18.7546
A0A452EC36	grey	16.9946	16.7412	16.8868	16.4037	17.0522	17.6746	16.5163	15.654	16.7167	16.9286	16.782	16.8612	17.1628	16.7349	16.8857	17.2663	NA	16.8999	NA	16.9787
A0A452EC44	sienna3	22.5539	22.343	22.5772	21.8253	22.1215	21.6089	21.7779	21.5995	22.8146	22.8434	22.8646	21.7265	22.3631	22.2969	23.623	22.6958	21.4777	22.3894	22.0709	21.0133
A0A452EC48	pink	18.2121	18.5093	18.9272	18.3347	18.8129	18.0446	18.1844	17.6349	18.7629	18.8313	18.9445	18.4336	18.8182	18.6364	18.4329	18.4399	17.9601	18.4748	18.4396	18.3807
A0A452EC56	green	18.4873	18.519	17.6281	18.0226	18.5825	18.7713	18.2596	18.3327	17.2755	17.8248	17.2952	17.5962	17.3511	17.7446	18.6754	18.0206	17.5213	NA	17.5292	18.3747
A0A452EC57	red	19.305	17.6388	19.2159	18.5856	17.6377	18.5002	19.9705	19.8803	18.4329	18.324	20.4359	18.3833	20.2107	18.1241	18.5323	19.7383	19.2097	17.7968	18.4845	18.3067
A0A452EC58	darkred	18.1339	18.7249	18.4293	18.2742	18.5625	18.7962	18.5792	18.6697	18.4982	18.1432	18.8994	18.6306	18.3862	18.2533	18.4968	18.3047	19.0156	18.5642	18.5239	18.6404
A0A452EC67	brown	22.6917	22.4267	22.4928	22.6002	21.9786	23.0712	23.8877	23.3577	22.7151	22.4579	21.4941	21.6587	21.7743	21.9472	22.0242	22.0367	NA	22.006	21.7227	22.4922
A0A452EC74	midnightblue	18.6329	18.356	17.743	18.383	18.379	18.6322	18.2698	18.8422	18.4659	18.1889	18.6817	18.7439	19.2073	18.4114	20.0683	18.5273	19.0397	18.7059	18.4083	18.5147
A0A452EC89	pink	16.9342	17.5474	17.4633	17.6542	17.636	17.6228	17.5556	18.109	17.7093	17.4516	17.1251	17.3221	17.4224	17.5469	17.4367	17.3326	18.4715	17.1957	17.142	17.5571
A0A452EC92	red	19.1087	18.6269	18.8485	18.5501	18.3157	18.8478	19.2778	19.5581	17.6865	18.6779	18.2309	18.6053	18.2847	19.5017	18.8976	19.0799	19.3898	17.8083	19.0872	18.7062
A0A452ECA0	ivory	NA	19.135	17.6921	NA	18.593	18.1272	18.7866	18.1735	NA	NA	17.8896	17.8033	17.982	NA	16.9367	17.4154	NA	NA	NA	18.2924
A0A452ECA8	plum1	18.507	18.3731	20.2323	18.5515	19.8827	17.1772	18.5647	NA	19.4971	19.2263	19.2247	18.7845	18.9183	18.7211	18.7946	17.9249	20.872	19.8267	20.0259	19.5327
A0A452ECB7	turquoise	18.3517	18.2178	18.5732	17.9528	18.1512	18.4209	17.8257	17.7038	18.1018	18.6784	17.9235	18.3616	17.997	17.9424	18.1	18.4548	17.9842	18.3817	18.4592	18.7519
A0A452ECC0	darkgrey	21.7589	21.8483	21.9316	21.2703	21.5881	21.6901	21.8138	21.7374	21.6104	21.5266	21.4871	21.5115	21.7616	21.5817	21.6331	21.5869	21.6753	21.3542	21.6577	21.8561
A0A452ECC6	blue	21.5537	21.8607	21.3322	22.0258	21.836	21.7651	21.8335	22.028	21.3581	21.6412	21.6956	21.6583	22.2724	21.9703	21.5806	21.3915	22.0354	21.6368	21.7403	21.8364
A0A452ECD1	saddlebrown	17.8128	16.9969	17.6806	17.5344	16.7936	17.9017	17.5461	17.1381	17.049	17.3101	17.6308	16.8508	17.3115	17.4436	17.5292	17.4613	17.2372	17.3835	17.3798	17.7859
A0A452ECD2	brown	20.0509	20.5893	19.9829	20.2364	20.4685	20.0673	18.8109	20.3634	20.3383	20.4267	20.7349	20.7948	20.3129	20.5853	20.4625	19.1215	20.3295	20.1058	20.2921	21.0947
A0A452ECD3	tan	NA	NA	17.3866	20.9476	17.8094	NA	18.3551	NA	18.9354	18.327	18.7063	20.1973	20.1601	19.3655	20.1536	19.1329	20.7165	18.9498	20.2974	19.5802
A0A452ECE5	violet	22.7457	22.4726	22.3198	21.9628	21.6102	22.3045	22.2591	22.324	22.1331	22.1554	22.1445	22.1648	22.4008	22.2704	22.4161	21.9651	22.3147	21.999	21.8239	22.0885
A0A452ECE6	green	21.9455	22.0282	21.4388	22.9631	22.095	21.3452	22.175	22.1102	23.7129	22.3472	23.3996	23.1441	22.5707	21.9337	22.1609	21.9029	22.0081	23.1696	22.775	22.5882
A0A452ECG5	grey	17.3745	19.0324	18.5344	17.4936	17.0651	NA	NA	NA	18.6094	17.6749	18.5143	17.3492	16.7499	17.7176	18.9188	18.9223	NA	17.0051	17.4875	18.3719
A0A452ECI2	yellow	17.3621	17.2181	17.8268	17.5531	18.9283	NA	19.704	14.7633	19.3731	17.1862	19.2285	19.0151	16.4229	16.124	18.082	18.6775	NA	19.5961	17.8317	17.1983
A0A452ECI7	brown	20.2252	20.0508	20.3197	20.6927	20.1111	20.6595	20.1933	20.7374	19.9614	20.3692	20.4872	20.2704	19.8318	20.318	20.0878	20.3591	20.7846	20.6383	20.1327	20.5114
A0A452ECK1	lightcyan1	20.2649	19.9017	19.4532	20.1089	19.7526	19.9977	19.6829	19.8927	20.2018	19.8668	19.7031	19.8386	19.8348	19.9463	19.728	19.7445	19.7129	19.9463	20.159	20.1353
A0A452ECK7	grey60	20.4606	20.7792	20.2071	20.6331	21.0393	21.0604	20.5618	20.9982	20.5989	20.671	20.6238	20.8164	20.6917	20.7274	20.4004	20.8149	20.7551	20.6361	20.8504	20.7221
A0A452ECL8	grey	18.8493	18.1978	20.1587	18.8675	19.9676	18.3386	18.5712	20.0611	18.8548	18.3694	20.065	19.8614	17.6688	18.478	19.6462	18.1871	20.1376	18.423	18.3521	20.0399
A0A452ECM2	brown	18.9916	19.3604	18.5004	18.9007	19.4609	19.6765	NA	19.2397	18.1502	19.2597	18.9505	18.8754	18.0067	19.3758	18.8198	18.5783	18.9788	19.3521	19.062	19.3466
A0A452ECM3	turquoise	19.3727	19.7671	19.4553	19.204	19.3242	19.9795	19.8987	21.0068	19.2932	19.5689	19.9368	19.7821	19.9916	19.632	19.5962	19.4802	20.325	19.5878	20.148	19.8418
A0A452ECN4	red	19.8115	19.7236	19.8951	19.3328	18.9151	19.8806	19.6516	19.9994	19.4052	19.6539	19.3654	19.4747	19.4715	19.844	19.8773	19.3564	20.0104	19.53	19.6173	19.289
A0A452ECP0	blue	19.7367	20.4079	20.1713	20.2083	20.182	20.2246	20.3013	20.6726	19.7081	19.9742	20.3739	20.64	20.6233	20.3874	20.4454	20.0959	20.7725	20.4962	20.5742	20.5762
A0A452ECQ2	brown	18.8687	18.9351	18.4312	18.4624	18.5857	19.4267	19.7381	19.0513	17.5393	18.8331	18.2383	17.9479	17.7942	18.0344	18.3836	18.564	19.0493	18.3065	19.2969	19.0018
A0A452ECQ4	greenyellow	18.5657	18.5447	18.3233	18.9598	18.9388	18.709	19.9521	18.6786	18.6178	18.5049	18.9381	18.558	18.2843	18.3439	18.8325	18.6393	19.098	18.6822	18.9266	18.4479
A0A452ECU4	yellow	17.9774	18.6618	18.9722	18.2674	18.535	17.6238	19.6912	18.8569	19.0656	18.2547	18.1323	19.0683	18.018	19.1563	19.203	18.9855	18.0288	19.0301	19.1431	18.7387
A0A452ECU6	darkred	18.2711	17.6243	NA	NA	17.6415	17.9636	17.762	NA	17.6328	17.9294	18.1753	17.9539	18.2182	18.3766	18.066	18.2281	19.7597	18.0394	17.9365	18.3222
A0A452ECV1	cyan	19.568	19.4322	18.3386	19.6345	17.5662	19.2352	NA	18.4229	NA	20.0706	NA	NA	19.1948	18.5479	NA	18.2203	17.9431	NA	18.4428	18.6687
A0A452ECV2	turquoise	22.5027	22.3985	22.4326	22.3597	22.6001	22.7719	23.1226	22.9751	21.8899	22.5019	22.3381	22.6977	22.6728	22.3571	22.3926	22.237	22.9262	22.3735	22.0004	22.2849
A0A452ECV6	grey60	18.9351	18.958	17.6174	NA	19.1121	19.0364	17.9354	20.3074	NA	18.7946	19.1749	19.0838	18.3934	NA	18.5487	NA	18.7369	19.1848	NA	NA
A0A452ECW0	mediumpurple3	18.8733	19.1448	19.1061	18.8065	18.801	19.1249	19.1987	19.0182	19.4516	19.1173	18.6135	18.5406	18.8088	18.7844	19.1381	19.3074	18.8002	19.9523	19.0063	18.6115
A0A452ECW4	skyblue3	18.9864	19.2815	19.2163	18.92	19.7079	19.0746	19.0013	19.918	19.6106	19.2491	19.188	19.3821	19.0427	19.3036	19.2927	19.5649	19.5703	19.3326	18.9368	19.405
A0A452ECW8	darkturquoise	18.8347	19.2261	18.6564	18.7572	19.1783	19.2265	19.6191	19.1204	19.562	19.496	19.4576	19.3026	19.4881	19.3848	19.6425	18.535	19.2695	19.5618	19.3488	19.4601
A0A452ECX7	skyblue	23.2722	23.2737	23.3252	23.1327	23.3568	23.456	23.5282	23.5323	23.2411	23.3843	22.7957	23.0755	23.3958	23.2854	23.7029	23.356	23.3053	23.4014	23.5051	23.1083
A0A452ECY2	red	20.8497	21.3642	21.1613	21.5542	22.0958	21.0328	NA	21.0171	NA	21.5214	22.0929	21.8523	20.8755	21.1774	21.4368	20.8895	21.7222	22.0875	21.5016	21.9
A0A452ECY5	turquoise	18.8603	19.0492	18.7721	19.5473	19.1268	19.2508	19.5608	20.7167	18.7437	19.1144	19.5238	19.336	19.5726	19.0874	19.61	19.1524	19.4838	18.75	18.4296	19.4702
A0A452ED02	cyan	19.5338	19.2215	NA	17.1518	18.4382	19.583	NA	17.9719	NA	20.6588	NA	20.4831	19.579	19.1829	NA	17.6169	19.6269	NA	NA	18.7267
A0A452ED04	yellowgreen	17.9071	16.7757	18.5687	18.1807	17.4266	18.4681	18.7391	NA	18.7634	18.3621	17.3448	16.9031	18.6028	20.0946	16.6546	17.2721	NA	NA	NA	17.093
A0A452ED07	saddlebrown	20.7613	21.0928	20.6281	20.7782	20.8802	20.9527	21.0419	20.9002	21.0499	20.7811	20.8367	20.6351	20.8397	20.6705	20.8647	20.5911	20.8563	21.1659	20.8969	20.7864
A0A452ED08	yellow	19.8167	19.4668	19.6977	19.6186	18.7895	19.4596	20.4153	19.517	19.4769	19.541	19.5823	19.5381	19.7163	18.8829	19.4181	19.6293	19.3959	19.5124	19.5876	19.4289
A0A452ED15	royalblue	18.1212	17.9876	18.6511	18.0272	18.3603	18.4146	18.6364	18.6291	18.5649	17.9465	18.4309	17.9793	18.329	18.2523	18.2051	18.611	18.4713	18.1631	18.1474	18.9315
A0A452ED36	blue	20.8312	21.4592	20.3829	21.2131	20.6423	21.606	21.3677	21.428	21.0727	20.9009	21.0894	21.1167	21.7965	21.0193	21.3104	20.9548	21.5136	21.3714	20.7965	21.1815
A0A452ED39	turquoise	21.9912	21.5804	21.1932	21.6786	22.1213	21.9262	22.482	22.3361	21.7165	21.1704	21.3481	20.9544	21.6526	21.0671	21.0316	22.0136	22.6691	21.9	21.5557	22.3874
A0A452ED42	yellow	18.7903	18.7593	18.8499	18.6963	19.5758	19.0714	17.9189	19.0346	19.6576	19.1174	19.3246	19.2208	19.2648	19.3767	19.2113	19.2044	19.6752	19.351	19.4636	19.6733
A0A452ED43	darkturquoise	20.2	19.9896	19.6199	20.9947	19.7499	21.548	20.2814	20.7816	22.0795	20.3761	21.9645	21.2636	21.412	20.4097	20.8289	20.6037	20.6369	20.882	20.4932	20.5624
A0A452ED56	turquoise	18.6395	18.5441	19.2915	17.9693	18.7434	18.9694	15.0123	13.1725	18.9776	18.6961	17.4522	18.6297	17.7155	19.3085	19.2607	18.7954	17.3248	18.752	18.6795	19.6719
A0A452ED67	green	20.156	19.4297	20.2786	20.1838	20.064	19.6829	20.1532	19.6674	20.1957	20.0337	20.3317	20.4403	20.0782	20.0511	20.4543	20.0371	20.0299	20.1984	19.9785	20.1935
A0A452ED72	skyblue	18.4085	18.7919	18.9005	18.2791	17.8671	19.4032	18.866	17.9717	18.2103	18.4527	19.281	19.4003	19.3556	18.072	18.6751	18.9891	17.3301	18.6586	19.2409	18.577
A0A452ED74	lightyellow	17.3182	17.6829	18.2219	18.0967	17.8285	18.0236	18.4389	17.989	18.5827	17.9703	18.1136	18.0701	17.7367	17.9408	17.9055	18.1784	18.0721	17.8931	17.8583	17.9782
A0A452ED88	turquoise	18.7358	18.9053	19.5672	NA	19.7978	19.075	NA	18.0893	NA	NA	18.5531	19.2959	19.5577	19.5661	NA	19.1536	18.6148	18.28	18.6505	18.8262
A0A452ED96	greenyellow	21.4825	21.6807	21.3413	22.2618	21.5725	21.4071	22.8714	22.1545	22.2247	21.6821	21.8706	22.0961	21.4261	21.0807	21.9044	21.331	21.6222	22.3245	21.6971	21.428
A0A452ED98	blue	20.3554	20.68	20.3177	20.4122	20.46	20.987	20.6305	20.6129	20.7265	20.5054	20.6433	20.7724	21.0781	20.4526	20.5652	20.2494	20.9954	20.5944	20.553	20.7996
A0A452EDC8	turquoise	16.8284	16.9044	16.9561	16.2163	18.4372	16.8546	16.1749	15.1894	16.2867	16.9084	16.3496	15.8056	17.0625	18.6519	16.6615	16.823	16.69	17.7477	18.3892	17.2494
A0A452EDC9	brown	20.1404	18.743	19.1276	18.802	20.3126	20.0811	20.5695	20.1247	18.6027	20.5759	18.9729	18.8055	19.32	18.986	18.6414	18.809	19.0019	18.5972	20.285	19.1715
A0A452EDD7	orange	15.6523	NA	16.651	16.3207	16.0781	NA	NA	16.4353	NA	15.851	NA	NA	NA	16.6544	16.6047	16.2809	16.4702	NA	14.5855	16.522
A0A452EDE1	green	20.0057	20.0512	19.6142	20.1092	19.6035	19.6333	20.0444	20.0615	20.4597	19.5329	19.9645	20.3166	19.6703	19.1208	19.5816	19.5929	19.8016	20.4842	20.0102	19.8429
A0A452EDF1	green	17.3478	17.4637	14.9213	18.2096	NA	16.1799	16.9596	NA	NA	17.7139	18.5028	18.485	18.0186	16.1318	NA	NA	15.2279	NA	18.3326	NA
A0A452EDF2	darkred	19.482	19.1893	19.1853	19.0949	19.4655	19.3972	19.1775	19.3884	19.1252	19.2591	19.3807	19.2674	19.8331	18.6307	19.9344	19.688	20.9685	18.9944	19.8668	20.2886
A0A452EDF8	brown	18.0038	18.3807	18.243	17.991	17.4884	18.0409	18.1488	18.4484	17.271	18.1969	18.1831	17.2009	17.0801	17.4425	17.3003	18.2394	18.5029	18.1302	17.8593	18.349
A0A452EDG3	darkorange	18.6259	19.0773	19.3832	19.5747	19.5387	19.7876	19.2517	18.816	18.8588	18.647	20.7548	18.8161	20.2822	18.9788	18.6869	19.2036	18.6332	19.0856	19.0582	19.5187
A0A452EDH0	darkgreen	18.9617	20.3288	19.1209	NA	19.6254	18.9157	18.7481	19.2934	19.6858	19.7092	20.3022	20.3154	21.0676	20.1142	19.8242	19.2836	19.6808	19.9896	19.5063	20.6135
A0A452EDH1	mediumpurple3	18.8052	18.897	18.6276	18.9307	19.3495	18.7734	18.8957	19.2839	19.3953	18.7888	18.3664	18.5035	18.8827	18.6834	19.1423	19.0364	19.1353	20.0001	18.2572	19.175
A0A452EDH6	paleturquoise	17.7433	17.6086	NA	18.0394	21.0834	18.9337	NA	19.0809	NA	17.9172	NA	17.3854	19.3738	18.4289	17.7527	20.6741	18.4951	17.302	NA	20.6408
A0A452EDI0	lightgreen	21.5794	21.0275	22.2087	21.4829	21.5835	21.1426	21.4052	22.0564	21.8312	21.1942	22.1941	22.1779	22.0975	21.5689	22.0362	21.854	21.8641	22.2479	21.8673	21.3095
A0A452EDI2	lightyellow	17.9993	18.4502	18.3713	18.0609	16.9065	17.9241	NA	18.6126	15.9397	18.1819	NA	16.9267	18.0122	17.4385	16.8149	NA	NA	NA	NA	18.4937
A0A452EDI9	green	17.4632	18.039	15.9388	18.0832	16.365	16.4014	17.1309	17.2459	17.7256	17.2452	18.2115	NA	17.4732	NA	17.9381	16.2048	16.5277	18.4357	18.2214	17.0162
A0A452EDK4	skyblue3	19.1729	18.9618	19.0771	18.9716	19.0726	19.3475	19.6065	18.8992	19.4278	19.0871	19.2666	19.5521	18.5747	19.9727	19.3525	19.0979	18.951	18.7179	19.4563	19.0369
A0A452EDL2	midnightblue	18.1594	19.0414	18.3151	18.5167	18.2205	18.6094	18.8645	18.648	18.5791	17.887	18.5081	18.7953	18.6568	19.2194	18.8709	18.4178	18.5284	19.1196	19.0941	17.8415
A0A452EDL5	paleturquoise	20.2063	19.3864	19.4838	20.2195	18.2821	19.6938	19.7119	20.12	20.2491	20.0483	20.4281	19.8585	19.7386	19.4484	20.4837	19.7951	19.2497	20.3018	20.0982	19.8553
A0A452EDM2	blue	19.9525	19.96	19.8047	19.8738	19.8685	20.5544	20.2303	20.119	19.6113	19.9133	20.0809	19.9344	20.6112	20.4292	19.8749	19.5736	20.5691	19.6599	20.0691	20.2583
A0A452EDN1	yellow	19.7659	19.8586	19.5716	19.092	19.9289	19.9292	18.9011	19.4381	19.044	19.4575	19.5498	19.5835	20.3261	19.8082	19.4855	19.6175	19.5787	19.7548	19.1856	19.8057
A0A452EDN8	yellow	20.4483	20.9604	21.4849	21.4976	21.5822	20.6178	21.9714	20.9729	21.8865	21.0016	20.706	21.1739	20.8572	20.6468	21.0798	20.4584	20.9453	21.6078	20.9181	20.3889
A0A452EDQ2	green	19.3883	19.3895	19.3953	20.2647	19.6385	19.2025	20.1404	19.7267	20.203	19.4852	20.0969	19.87	19.4289	19.339	19.5027	19.5134	19.5755	19.9026	19.7365	19.2103
A0A452EDQ6	blue	18.6078	20.4756	19.3142	19.4516	19.6855	19.896	19.6812	19.9015	15.7588	19.2784	19.8353	20.5298	20.3439	19.7254	19.8074	18.993	20.533	19.7603	20.7217	19.832
A0A452EDS2	yellowgreen	18.1059	17.8077	18.4809	17.9261	17.7753	18.0601	NA	17.8661	17.5275	17.5224	NA	NA	NA	20.518	17.8449	18.1188	NA	17.7119	NA	18.7918
A0A452EDT2	yellow	20.1011	19.9161	19.2314	19.2445	20.0288	20.2296	17.6364	19.6856	19.0932	20.2015	19.9606	19.4508	20.3369	20.5989	20.4932	20.0822	20.208	19.5442	19.8627	19.6244
A0A452EDV0	skyblue3	18.6929	18.5775	18.3771	16.9742	18.4962	15.9827	16.4635	20.7521	17.4426	18.6832	17.4071	18.215	18.8251	18.4644	18.7144	18.3657	17.6065	17.9921	17.994	17.8529
A0A452EDV6	blue	18.1229	18.301	18.3817	16.7741	NA	18.3284	18.3603	18.078	NA	16.8752	NA	18.7964	NA	18.6407	18.5884	17.3435	18.2135	18.8027	17.3874	17.5946
A0A452EDX1	darkmagenta	18.1628	17.7671	NA	18.5128	18.122	17.707	19.1033	18.2581	18.0492	17.9725	18.6334	18.6955	18.0919	18.0813	18.0568	17.1064	18.8917	17.7145	18.111	18.7198
A0A452EDY8	saddlebrown	19.0669	19.6298	19.3798	18.4446	19.4031	19.1597	18.6406	19.3963	19.8571	19.8709	19.0436	20.2075	19.6805	19.6641	19.939	19.0021	20.6558	20.3106	19.4274	18.9141
A0A452EE00	darkgreen	20.57	21.1515	20.8259	20.3214	21.194	20.8621	20.6521	20.6392	20.3706	20.6219	21.209	21.4782	21.5485	21.0535	20.8499	20.7883	21.0799	20.6308	20.2882	21.1416
A0A452EE03	midnightblue	17.9062	18.65	15.5012	NA	17.8348	NA	18.2232	17.2376	18.193	18.1242	18.4809	18.5285	18.5089	19.1362	17.8359	18.928	17.9106	NA	NA	NA
A0A452EE13	magenta	17.0404	17.1627	17.0774	16.9826	16.5386	17.2552	17.954	NA	17.076	16.9632	NA	16.8165	16.8208	16.2943	16.8135	16.8361	17.5272	16.8362	17.2773	17.5762
A0A452EE29	green	19.2723	19.5203	19.5537	18.8236	19.2341	19.3212	19.0742	19.2026	18.9151	18.8773	18.9416	18.739	19.0484	19.0761	19.0175	18.7722	18.9612	18.8753	18.9404	19.5969
A0A452EE38	orange	19.0424	18.7266	18.9777	18.8459	18.3524	18.8349	18.6249	18.647	18.8206	18.6194	18.799	18.1307	18.7378	18.5425	17.8612	18.5034	18.6154	18.3251	19.3	18.5608
A0A452EE54	blue	18.1475	17.7205	NA	18.0787	17.6285	17.2312	NA	17.5865	NA	18.6634	NA	NA	17.0172	NA	17.7353	NA	17.5945	NA	18.405	17.3009
A0A452EE59	turquoise	19.9449	20.0724	19.8636	20.1994	19.5181	20.3602	20.3483	20.9404	20.2902	19.9046	19.9219	20.2752	20.3754	20.0843	19.8441	20.2691	20.1829	20.7101	20.6816	20.206
A0A452EE60	brown	18.776	18.7536	18.5883	15.8252	18.3763	18.6319	19.37	19.4633	18.2517	18.4675	15.8862	17.8376	15.9588	18.42	17.499	17.4921	18.8558	17.9718	18.8214	18.8893
A0A452EE69	brown	19.1709	18.8372	19.6781	19.7198	19.4111	18.9534	21.9774	17.7447	20.5506	20.7344	22.6141	22.7545	22.4711	22.7321	22.9122	19.5834	19.628	20.1943	20.0849	20.1231
A0A452EE79	green	19.9107	19.4833	20.3055	21.0345	20.5573	19.2112	21.0477	20.027	21.2359	20.6804	21.2239	20.6733	20.0318	20.2733	20.3034	20.3724	19.8132	21.3035	20.9073	20.4843
A0A452EE82	salmon	17.9698	18.2162	18.209	17.8997	18.3583	17.8905	17.9457	17.5461	18.1133	17.9556	17.9208	17.6018	17.9171	18.0772	18.207	18.137	18.3054	18.3443	18.3144	18.6891
A0A452EE94	pink	19.3387	20.4732	19.7397	19.0248	20.4204	20.7207	19.9422	20.5005	18.8365	19.7947	19.0504	19.404	19.4121	20.2714	19.686	19.2027	20.6074	19.3718	18.9137	19.8506
A0A452EEC6	darkgreen	19.5925	19.8085	19.8323	17.9975	19.4737	18.8724	19.6981	18.747	19.7136	19.7043	19.3882	19.6236	20.1592	19.7743	19.7285	18.6875	19.8599	19.1657	19.8639	20.6842
A0A452EED9	brown	19.3236	19.5788	19.7618	18.7446	18.8831	19.5958	20.0324	19.2737	18.6861	18.4622	18.4325	19.3417	18.3215	18.5889	18.8867	19.1211	19.415	19.3102	20.2348	19.3751
A0A452EEE2	black	20.6171	20.82	20.7439	20.9749	20.8891	20.7354	21.2911	21.0073	20.9035	20.7281	21.2285	20.9427	20.7751	20.7662	20.7707	20.631	20.9574	21.1755	20.9161	20.4757
A0A452EEF1	turquoise	21.2746	21.3336	21.4245	21.3584	21.1953	21.6085	21.5572	21.7879	21.8072	21.4877	21.3672	20.6805	21.3027	21.2221	20.8941	21.1182	21.7995	21.6012	21.3738	21.5723
A0A452EEF3	blue	NA	18.3318	NA	18.4887	NA	18.8459	18.6076	18.1677	NA	18.177	NA	19.2473	21.1592	NA	19.3744	NA	19.6975	17.3907	18.3497	18.5557
A0A452EEF8	grey	19.2383	19.4526	NA	20.6805	19.2732	18.8439	20.0914	20.9504	19.3383	19.3576	NA	19.2687	19.6568	NA	19.0878	NA	18.5168	NA	19.299	NA
A0A452EEG7	blue	21.5943	21.6388	21.668	21.4888	21.3095	21.9351	22.0745	22.1428	21.3545	21.1537	22.3383	22.1359	22.6363	21.6062	21.7588	21.2088	22.2311	21.2979	21.4606	21.6424
A0A452EEG8	blue	19.4145	19.3634	19.2989	19.5977	19.6083	20.0694	19.7166	19.811	19.8163	19.6089	20.1734	19.6269	19.628	19.5097	19.295	19.4875	19.8898	19.4295	19.5207	19.8094
A0A452EEH0	black	20.6857	20.3555	19.6209	20.9967	19.9279	20.2644	21.2604	20.9997	20.3346	21.1164	21.4376	20.7989	21.0908	20.4936	20.5802	20.1738	20.9607	20.4814	20.6962	20.3327
A0A452EEH2	purple	17.8309	17.7543	16.3648	17.6896	17.9543	18.6215	19.1154	18.3503	18.1085	18.3551	NA	17.7423	NA	19.8702	19.2562	19.5771	18.2671	18.6739	17.7427	20.1579
A0A452EEI9	yellow	18.4964	18.6316	18.4128	17.9805	17.9281	18.684	16.5257	18.604	18.6238	18.0209	18.49	18.6412	18.9467	18.7304	18.2937	18.5114	18.886	17.6485	18.649	18.2751
A0A452EEJ2	yellowgreen	18.7483	18.4871	18.8432	19.3244	18.8768	19.0357	18.9803	19.4724	18.7338	18.6159	17.746	17.7511	18.4068	19.8827	19.9643	19.875	19.2771	19.1202	19.6088	18.6875
A0A452EEJ7	brown	16.9288	17.5112	17.091	16.7115	16.9791	17.5505	17.5409	17.6427	18.244	17.5662	NA	16.8789	16.6325	17.0734	17.4242	17.6238	17.6891	17.003	17.1119	16.3897
A0A452EEK7	lightcyan1	17.5544	NA	17.9097	NA	16.9298	17.7842	17.5479	17.5799	NA	17.0982	NA	17.9071	17.7092	17.8469	17.6633	17.9433	16.3445	17.4526	16.8056	18.3959
A0A452EEK8	cyan	16.4697	19.61	16.5219	NA	NA	19.6614	20.8571	18.6869	NA	17.3655	18.7346	NA	NA	20.0325	19.2799	21.4645	18.9763	NA	NA	18.8946
A0A452EEL3	brown	19.4316	19.5062	18.5513	18.8639	18.7755	17.8436	19.7446	19.4172	17.9249	19.1509	17.5659	17.491	19.0956	19.0168	17.6988	19.424	18.9297	18.8517	19.0634	18.7176
A0A452EEL8	sienna3	17.4952	18.7322	NA	NA	18.6888	19.3592	NA	18.7184	NA	18.8061	NA	NA	NA	18.7966	18.3021	17.3085	NA	17.9268	NA	18.2667
A0A452EEL9	red	19.4237	20.3044	18.8154	19.1827	18.0232	19.5806	20.0832	19.1973	17.436	20.1436	17.3822	18.8695	18.4767	19.6064	21.2204	20.225	20.5816	17.6341	19.3346	19.9054
A0A452EEM0	green	20.766	20.0588	21.1759	20.7947	21.2496	20.3883	21.076	21.3859	21.024	21.1779	21.5003	21.1166	21.2862	20.894	20.8122	21.0902	20.9524	20.3603	21.4614	21.1648
A0A452EEM1	blue	21.3554	21.5091	21.2269	21.3329	21.393	21.483	21.9315	21.4598	21.0163	20.9682	22.04	21.7396	21.2706	21.4637	21.7144	21.1445	21.6466	21.2797	21.4029	21.6472
A0A452EEM2	darkolivegreen	18.3102	18.7532	18.8598	18.616	19.9157	19.7032	18.3425	19.3637	19.6016	19.7429	20.1282	18.8715	18.6206	18.579	18.5336	18.8903	19.3927	19.3966	18.3486	18.9573
A0A452EEM4	purple	NA	19.8575	19.2754	20.6407	19.5382	18.8834	20.7453	19.6372	21.3522	19.5399	19.3365	19.4939	18.9559	18.725	18.9969	19.6662	19.091	19.4947	19.902	18.7773
A0A452EEN1	black	17.6901	19.9058	19.3862	16.1028	20.721	18.9096	NA	16.0807	16.2866	20.8433	NA	NA	NA	18.5629	20.1306	20.6491	16.3484	NA	NA	20.0313
A0A452EEN6	blue	18.9349	18.88	18.751	19.5127	18.9595	19.3244	19.4961	20.4369	18.7599	18.6978	21.4187	20.1952	19.481	19.064	19.5602	19.0596	20.0897	19.0058	19.1239	19.1018
A0A452EEP1	turquoise	19.4323	19.1746	19.7532	19.8482	19.6174	19.9121	20.3318	20.0069	19.6633	19.8095	19.882	20.2816	19.4673	19.5498	20.0504	19.1672	20.2148	18.9823	19.8494	19.5219
A0A452EEP4	grey	19.348	19.4417	17.6671	20.3475	18.3954	19.3359	17.9678	20.4246	18.7704	19.0862	17.8662	18.9801	19.206	18.1621	17.1842	17.4973	17.7411	19.1257	NA	18.0207
A0A452EEP7	lightcyan1	NA	20.2815	26.1907	21.3761	23.1934	NA	NA	NA	24.5471	NA	24.0893	24.1851	24.8439	21.356	23.7459	25.5195	24.0681	NA	NA	23.6455
A0A452EEQ4	brown	20.3338	20.462	19.7847	20.3613	20.0021	20.6763	20.6588	20.809	20.0256	20.0393	20.2471	20.1359	19.7167	20.2286	20.3632	19.9941	19.9426	20.2405	20.2604	20.6227
A0A452EEQ6	lightcyan	18.9461	18.1897	NA	NA	19.9915	19.3306	NA	18.2895	NA	NA	18.1708	19.5659	19.8005	19.8573	17.9667	NA	20.1468	NA	NA	18.2854
A0A452EER0	turquoise	19.5955	20.6613	20.4413	19.5019	20.4592	20.6372	20.0681	20.6429	20.0652	19.7903	19.6688	19.8547	20.6331	19.658	19.3507	19.1857	19.8683	20.4152	19.5798	19.7141
A0A452EER4	brown	20.5996	18.7815	18.4454	19.8599	18.8273	17.9983	19.3137	18.4816	19.6658	20.2889	20.0103	18.6976	20.7367	20.94	18.5816	18.6297	18.9002	19.1756	19.0476	18.5679
A0A452EET0	darkred	17.8004	NA	19.2191	17.636	18.9432	NA	19.1293	18.403	18.1907	18.8554	19.1853	18.3434	NA	17.8587	NA	19.0614	19.0086	18.9315	18.7046	18.491
A0A452EEU3	green	19.9047	20.2366	19.9989	21.6182	20.5263	19.0286	19.8935	20.0637	21.0268	20.6602	20.9519	21.0849	20.1771	19.8016	20.0728	20.0944	19.9466	20.558	20.7019	20.8807
A0A452EEV6	lightcyan	19.3527	19.1072	19.3324	19.9015	18.4501	19.4749	17.854	16.8429	18.4489	18.4448	19.298	19.2022	19.7315	19.4985	18.9886	18.402	20.6429	19.3522	20.1335	19.124
A0A452EEV7	pink	18.0901	18.7726	18.5169	17.9996	18.511	20.2098	18.2552	19.6911	18.403	18.7517	17.7553	18.997	18.7321	19.0539	18.6552	17.9733	21.5272	18.0281	17.7924	18.5161
A0A452EEX0	lightgreen	19.8085	19.5673	19.7055	19.753	19.5074	19.8052	19.66	19.8113	19.7249	19.2453	20.0937	19.9373	19.7867	19.4527	19.769	19.8031	19.9706	19.4503	19.6791	19.6566
A0A452EEZ2	mediumpurple3	19.0878	19.0791	19.238	19.1906	19.2098	19.3593	19.6311	19.4174	19.4442	19.0897	19.0124	19.0246	18.8305	18.8109	19.2069	19.5655	19.3551	19.9407	19.183	19.2683
A0A452EEZ4	white	20.3643	20.434	21.1309	20.2246	20.1836	20.0873	20.3986	20.5694	19.9698	20.3867	20.5346	20.2542	20.3777	20.3625	20.4833	21.1242	20.2129	20.3635	20.4763	20.9577
A0A452EEZ8	greenyellow	20.1608	19.7021	19.7961	20.0633	19.6176	19.6204	20.8781	20.1521	19.9208	19.8902	20.1358	19.8294	19.9735	19.8445	20.0599	19.9072	20.3338	20.2259	20.4572	19.5398
A0A452EEZ9	red	18.2432	17.1388	17.3512	16.3858	16.551	17.8095	17.8968	18.1751	NA	16.9436	16.1963	17.5074	17.7771	17.0856	16.6467	17.1443	NA	16.8618	16.3649	17.587
A0A452EF06	pink	17.7461	18.3885	17.9406	18.0358	18.408	18.949	18.8153	19.5644	18.2552	18.1512	18.2603	18.1156	17.1355	18.0985	18.4429	18.018	18.4304	NA	18.0034	17.8877
A0A452EF07	tan	19.3137	19.4773	19.5821	19.3292	19.1155	19.358	19.1438	19.3318	18.9695	19.0493	18.4993	18.1239	18.1745	18.8735	18.8199	19.5114	18.5475	18.4969	19.0725	19.5639
A0A452EF11	grey	17.2429	17.7864	17.3471	17.4439	17.8132	19.0093	17.8877	16.9507	18.1665	17.8122	17.5609	17.6904	17.3905	17.949	17.5202	17.3791	17.4022	17.7607	17.3592	17.9996
A0A452EF13	tan	20.3518	20.4888	20.5898	19.7792	19.9849	20.2188	19.8291	19.8845	19.5261	20.4248	19.39	18.808	18.9365	19.1858	19.4105	19.5357	19.3836	19.325	19.4359	19.6694
A0A452EF16	royalblue	NA	19.303	NA	19.7426	19.3273	18.8294	18.5454	18.5896	NA	19.3904	NA	NA	19.2717	18.3528	NA	18.2214	18.5978	19.2309	20.1111	NA
A0A452EF34	blue	21.3563	21.2374	20.5199	20.4984	20.6084	20.2846	21.0817	19.7681	20.7638	20.871	20.2376	20.3819	19.8391	20.4668	20.5719	20.8016	20.2872	21.0398	20.9948	21.1024
A0A452EF37	salmon	18.9168	18.9732	18.5641	18.7912	17.9782	18.6722	19.135	19.3828	18.2028	19.0906	18.4254	18.3316	19.1279	18.5567	18.7237	18.5109	19.0742	19.0366	18.6261	18.7257
A0A452EF41	brown	19.1932	NA	19.5184	18.5583	18.8714	19.7267	19.4216	NA	NA	NA	NA	18.6952	18.6408	NA	18.651	18.3945	19.6794	NA	18.8063	NA
A0A452EF47	brown	17.8872	17.7155	18.5926	18.3771	17.9355	19.4047	19.6131	17.875	19.0893	18.5674	17.8081	17.6998	17.1345	NA	NA	17.7923	19.0278	18.7028	18.9244	18.3776
A0A452EF53	blue	15.9864	NA	16.3145	18.1575	NA	16.5986	16.0725	17.9076	16.0391	16.3919	17.3464	18.1733	17.8887	17.1295	18.4667	16.2483	NA	NA	15.8888	16.3007
A0A452EF54	blue	20.6999	20.5013	20.2719	20.7087	20.2135	20.9205	20.9317	20.9276	20.5915	20.6203	21.0246	21.05	20.6808	20.6035	20.4967	20.2101	21.12	20.6171	21.073	20.3816
A0A452EF60	darkred	19.8109	20.3309	20.4949	19.9838	20.1504	20.4958	20.2814	19.85	20.5617	19.6946	20.2036	19.9706	19.7104	20.3794	19.2597	20.1162	19.1475	20.1561	19.8758	19.6289
A0A452EF68	blue	19.1841	19.1832	18.9321	19.1804	18.9101	19.2258	19.2626	19.3499	19.2257	18.9058	19.5	19.3825	19.4706	19.1011	19.0523	19.1601	19.3262	19.0504	19.0936	19.2736
A0A452EF93	green	20.5077	20.1591	20.7848	21.8861	19.9075	19.6068	21.5272	20.8063	22.8358	21.5858	22.02	21.2869	21.6876	NA	20.305	19.2823	20.97	21.4004	21.7726	20.9986
A0A452EFA5	lightsteelblue1	19.338	20.3183	20.0515	19.7666	20.071	19.9623	19.8537	19.9157	20.2782	20.0989	20.2342	20.4176	20.1982	20.3019	20.0311	20.0652	20.2825	20.4739	20.2454	20.3121
A0A452EFB1	cyan	17.6116	18.2651	17.8485	17.4976	17.9954	17.7451	17.988	17.9025	17.0378	17.0533	NA	17.8441	17.3318	17.787	16.4736	21.6866	17.8239	17.5248	16.9107	17.2773
A0A452EFB2	blue	18.7145	19.0704	18.6823	18.509	19.0213	18.5677	18.2916	18.6121	18.9218	18.9598	18.5892	17.861	18.8429	19.1229	18.7696	18.9557	18.7188	19.0709	19.0436	19.589
A0A452EFC3	magenta	18.8987	18.3107	18.4701	18.775	18.1889	19.6109	20.7569	19.2281	18.7505	18.2966	18.7578	18.441	17.8351	18.1336	18.0941	18.2284	18.7929	18.8936	18.2901	18.0634
A0A452EFC8	turquoise	18.6421	18.471	18.4576	NA	18.1184	18.8372	18.6495	19.0795	18.5542	18.1455	19.2744	18.0948	18.1724	18.0927	18.1819	17.8809	19.4797	18.6323	18.714	18.6769
A0A452EFF8	lightgreen	17.9248	18.508	18.0626	17.9055	18.689	18.0279	17.16	17.7797	17.3862	18.2536	16.8736	17.0389	NA	18.0715	17.6954	17.9255	17.6145	18.2322	17.7698	18.9314
A0A452EFG2	darkorange	18.6599	18.5934	17.9392	18.2629	18.6842	18.3153	18.2629	18.283	19.0738	18.6303	17.5984	21.3622	17.8604	20.7435	19.2154	NA	18.1614	NA	19.1499	18.3314
A0A452EFH5	turquoise	17.9524	18.4547	17.8504	16.9682	17.478	18.3227	18.3227	18.2244	17.6801	17.8441	18.1612	17.6587	17.5235	17.8901	17.4345	17.9488	18.1995	17.8839	17.627	17.831
A0A452EFJ0	green	17.8224	17.8081	18.0408	21.6981	17.6721	20.9041	18.1243	18.1842	18.088	17.9916	21.9842	18.0222	22.0406	17.4937	17.4452	17.9047	18.1113	22.1921	21.953	18.3244
A0A452EFK8	blue	19.6124	16.8096	17.6381	16.7235	19.0478	16.6255	16.4409	NA	17.4034	19.5176	16.6307	16.9965	16.9821	17.584	16.4998	17.2138	16.2604	20.0222	16.7958	17.2152
A0A452EFL3	darkgreen	18.2813	18.6523	18.7542	16.7611	19.4798	19.019	18.4264	19.2206	19.0306	19.3631	19.9718	19.1846	19.7195	19.3904	19.2833	19.2486	19.911	18.9701	19.5768	20.2047
A0A452EFL5	turquoise	18.106	17.0201	18.8014	17.2755	16.5281	17.3217	16.2556	15.6522	18.3179	18.3492	18.1393	16.5925	18.2191	18.3198	16.8857	18.1171	15.8146	17.7022	17.6177	18.5155
A0A452EFM3	mediumpurple3	17.4695	18.2486	18.1184	16.9993	18.4502	NA	17.8382	18.4116	16.0233	18.1994	18.6218	19.3154	19.6481	NA	16.9802	17.7998	17.3006	14.6291	17.5488	17.67
A0A452EFM9	magenta	17.6095	17.0875	17.3622	17.7532	18.0764	17.5819	18.2904	17.7111	17.2696	17.0884	16.6545	17.2904	17.5829	17.2158	17.7234	17.4745	17.9913	17.5445	17.2882	17.4137
A0A452EFN8	darkmagenta	18.7442	16.679	18.6042	18.7496	18.765	18.7909	19.0932	18.9998	18.2747	18.2767	18.6413	19.1389	18.7766	18.5099	18.865	18.5773	19.0757	18.5601	18.7002	18.9396
A0A452EFQ1	red	18.7739	19.7158	18.3508	19.48	20.3545	19.8945	NA	19.2926	21.5764	21.3805	19.645	20.436	19.7029	20.2773	21.038	18.4159	19.2425	20.3117	18.7934	20.7839
A0A452EFQ6	turquoise	18.9997	19.0519	18.8982	19.2868	18.4502	19.5422	20.0195	19.584	19.1554	19.0936	19.1896	19.2764	18.9677	18.6149	19.2048	18.6483	19.3692	18.9097	19.4459	18.7464
A0A452EFR2	black	20.2311	18.2187	17.5826	20.9073	17.7763	19.5359	20.3025	19.8938	19.5894	18.1542	20.7014	20.544	20.6398	18.0504	19.3901	18.3152	20.6098	19.0973	19.0959	18.0058
A0A452EFR8	salmon	15.8468	20.327	16.0566	NA	20.6625	18.9772	NA	17.4612	18.8297	18.1387	NA	NA	15.6118	19.3298	19.505	NA	17.0308	20.575	16.212	19.6186
A0A452EFS5	red	19.2001	18.8357	19.2906	18.5703	18.6867	19.596	19.3261	19.7525	18.8404	18.6285	18.8083	19.2372	18.9069	18.8527	18.8289	19.6158	19.2702	18.2594	19.1584	19.0978
A0A452EFS7	lightsteelblue1	23.5803	18.7266	19.1109	18.7186	18.7903	19.0057	19.6553	19.0427	19.3075	19.0283	18.6052	18.4769	18.406	18.535	18.5419	18.8757	19.144	19.1851	18.9962	18.6457
A0A452EFS9	turquoise	21.149	20.7693	21.1253	21.0364	20.6372	21.6845	21.8241	21.991	20.8876	20.7347	21.0598	21.0311	21.4019	20.7059	20.6671	20.6335	21.3568	20.609	21.0943	20.9372
A0A452EFT1	yellow	18.4333	19.0499	18.8827	19.1955	18.8925	18.2174	17.9254	19.0331	18.5849	18.6502	18.9037	18.5363	19.2345	18.6596	18.481	18.7504	19.0173	18.7925	18.8722	18.9883
A0A452EFU3	turquoise	18.0857	18.2278	17.6797	17.5196	17.2411	18.1052	18.7744	18.5124	17.5269	17.7098	NA	NA	NA	17.131	17.9962	17.4007	18.2936	NA	17.7244	NA
A0A452EFU9	blue	18.026	18.0288	17.6675	18.0587	17.9423	18.2873	18.0709	18.4216	17.7322	17.7379	18.024	18.1744	18.6142	17.7539	18.1876	18.1103	17.7849	17.8531	NA	18.3707
A0A452EFV7	orangered4	19.0293	19.2792	18.8655	18.1396	19.1617	18.2325	19.2954	19.8396	17.9216	17.8511	18.0716	20.5045	18.9354	18.0925	17.4864	18.7574	19.0839	18.3072	17.8984	16.481
A0A452EFX4	green	22.4074	22.4046	22.1026	23.0321	22.2755	22.0758	22.6605	22.5871	23.1595	22.3482	23.4271	23.3956	23.2338	22.3491	22.84	22.8536	22.7352	23.2083	22.7369	22.4
A0A452EFY1	skyblue	18.4912	18.5035	18.723	18.3477	18.85	17.664	NA	19.336	NA	18.7132	16.8424	17.982	18.7146	19.0109	17.7692	18.6786	18.3493	18.6333	18.7291	18.1509
A0A452EG03	turquoise	18.3011	18.7401	18.3797	18.6064	18.1806	18.6088	18.4589	18.8553	18.3672	17.8379	17.9114	18.3123	18.6156	18.5628	18.3978	17.3625	18.7726	18.4228	18.2518	17.4733
A0A452EG05	turquoise	21.2503	20.8467	21.0665	20.9895	20.7888	21.8312	21.2888	21.8036	20.6004	21.0452	20.9372	21.0088	21.412	20.8837	21.0189	21.2558	21.4233	20.9376	21.1174	20.7998
A0A452EG08	darkorange	17.7679	17.5989	17.0924	17.1969	17.7579	17.367	NA	17.4397	NA	17.7725	NA	NA	16.969	17.6589	15.5178	17.4698	17.3567	17.7857	17.9466	18.0467
A0A452EG24	turquoise	21.006	21.0599	21.2307	21.1346	21.0775	21.206	21.5246	21.3141	20.9532	20.6358	20.9543	21.2239	21.1602	21.2313	21.1084	20.8883	21.405	20.9401	21.0162	20.9784
A0A452EG46	brown	19.118	19.9383	19.2223	17.9687	18.696	20.3679	20.2919	19.089	20.5477	18.2681	18.3546	18.6204	18.1997	18.6451	18.8042	18.5487	19.837	20.9664	19.9047	19.4585
A0A452EG56	blue	18.577	18.7857	17.9157	18.5468	18.9207	18.8654	NA	19.1819	18.6608	18.4748	18.5996	18.9485	20.1242	18.4734	18.4688	18.0889	19.6915	18.5887	19.0499	18.9927
A0A452EG64	turquoise	17.0556	15.8763	18.6263	15.4174	16.1392	16.8679	15.2411	NA	17.2076	16.7222	16.6703	19.6497	17.3562	17.0143	16.5112	17.2541	14.6315	16.8379	NA	17.1943
A0A452EG76	blue	20.9295	21.0684	21.0878	21.1128	21.2981	21.3556	21.1523	21.4339	21.0802	20.8412	21.3363	21.3382	21.5658	21.1043	21.3728	21.2269	21.4988	21.3067	20.9316	21.5279
A0A452EG81	brown	19.2856	19.2239	19.9304	20.051	19.2352	19.4224	20.2293	20.5924	18.0513	19.8174	18.4708	19.1025	19.3901	18.9995	19.9901	19.6041	19.7594	19.5645	20.3705	19.3806
A0A452EG91	paleturquoise	16.8733	18.4372	19.1401	17.5	19.2501	18.3392	18.3025	19.0461	16.9405	17.621	18.6149	17.4454	16.898	17.4847	18.779	19.3011	18.3383	18.1906	18.5905	18.0143
A0A452EGA4	blue	21.2532	21.4971	21.2685	21.3837	21.7887	21.6174	21.6482	21.8417	21.6201	21.3028	21.8121	21.7631	22.1771	21.4164	21.2409	21.1863	21.8197	21.5039	21.4845	21.5311
A0A452EGA6	saddlebrown	18.9521	18.814	18.5173	18.8427	18.9609	18.6764	18.8421	19.0034	19.0791	19.084	18.4807	18.9491	18.9675	19.1527	18.8891	18.8401	19.1164	19.324	19.4324	19.0744
A0A452EGB0	white	18.104	18.152	17.7351	18.2289	18.0651	18.3128	16.3243	18.4873	17.403	17.8716	17.8711	18.1538	NA	18.2513	17.1925	22.5173	18.3351	17.7534	18.8478	21.7811
A0A452EGB1	green	27.4804	27.3312	27.4349	28.2267	27.7561	27.2407	28.2112	27.8991	28.5939	27.7587	28.0528	27.5765	27.7108	27.5124	27.6745	27.6839	27.5858	28.3428	27.9409	27.5741
A0A452EGB5	cyan	17.3823	17.8312	18.7536	17.7919	17.9549	18.4779	19.1013	18.4386	17.775	17.5294	17.3627	17.685	17.9412	21.213	17.5645	21.6799	18.284	17.808	17.3559	18.3461
A0A452EGD0	blue	19.5202	19.5286	19.0945	NA	19.1759	19.9425	19.3882	19.4069	19.5889	19.3925	19.5967	20.2916	19.7019	19.007	19.3484	19.2533	19.7046	18.9939	19.6505	19.2907
A0A452EGD9	darkgreen	22.2762	22.3618	22.3021	22.204	22.5902	22.4729	22.1528	22.3543	22.114	22.417	22.8555	22.5637	23.1059	22.7269	22.5256	22.2241	22.4974	22.1272	22.4892	22.7751
A0A452EGE0	brown	20.0842	20.246	20.9049	20.7812	20.8549	20.3145	20.0427	19.7057	20.2965	20.7095	21.2202	20.9116	21.2001	20.3423	20.2276	21.0884	20.3957	20.8077	20.2046	20.6575
A0A452EGF3	red	18.0556	17.7016	18.1444	18.7649	NA	17.8504	17.1042	18.5408	18.3849	17.919	18.3822	NA	17.7338	17.7524	NA	NA	17.1597	18.4556	19.0531	NA
A0A452EGG0	darkgreen	17.3694	17.9606	NA	NA	17.9725	18.1599	NA	17.8476	NA	17.9193	NA	NA	18.4563	17.7782	18.3474	17.8201	18.0695	17.5121	17.4474	18.8389
A0A452EGH5	midnightblue	19.4706	19.3141	20.2771	NA	20.4026	19.3345	19.1419	18.7477	18.9306	19.1385	19.2886	18.9688	NA	19.1298	18.8719	NA	19.8191	NA	19.354	NA
A0A452EGH6	lightyellow	15.5443	15.3702	15.5671	14.6854	15.3766	15.4901	15.6028	14.7414	14.5811	15.4359	NA	NA	15.6273	NA	NA	15.471	NA	15.8033	15.3731	15.1375
A0A452EGI2	blue	19.9253	19.4196	19.2345	19.3734	19.2145	20.0073	19.5241	19.8273	18.9932	19.1937	20.1474	19.5382	20.2452	19.3132	19.6893	19.976	19.3819	18.9157	20.2781	19.4591
A0A452EGI5	turquoise	19.2959	18.8239	18.9441	18.7423	19.0375	18.8017	18.8567	19.4148	19.8401	18.998	18.7943	20.0056	18.6929	19.1112	20.0196	20.4728	19.2763	19.9357	19.8091	20.3065
A0A452EGJ1	black	18.9581	18.7485	16.9046	18.55	18.9992	18.2469	19.3108	17.4822	18.5048	19.034	18.2595	17.9103	17.7887	18.3666	18.0098	16.5065	18.2225	19.0843	18.1429	18.495
A0A452EGJ9	blue	18.9098	19.1107	19.0084	18.6297	19.0017	19.0589	18.9047	18.9364	18.3196	18.8574	19.1182	19.3016	19.5662	19.0463	18.9966	18.4892	19.0473	18.7281	18.7035	18.7987
A0A452EGM0	lightyellow	17.6474	17.372	18.0316	17.7597	17.3825	17.5492	17.9618	NA	18.2959	17.9034	18.0931	17.7649	17.8552	17.7313	17.9167	17.8159	NA	17.8739	17.5091	17.8676
A0A452EGM1	blue	19.093	19.0871	18.9857	19.1004	18.9624	19.297	19.4941	19.2697	18.9438	18.9065	19.3372	19.7607	19.2043	18.9247	19.0182	19.3685	19.4144	19.1971	19.0176	19.16
A0A452EGM3	royalblue	13.5087	15.4575	18.0939	NA	15.408	18.4662	NA	17.5132	NA	15.2324	NA	12.1289	NA	17.6492	14.7855	18.0368	17.4442	NA	NA	16.4858
A0A452EGM5	purple	18.6287	19.5226	18.8765	18.8597	18.9792	19.4531	18.9152	18.8702	18.1279	18.9977	19.0222	19.4108	18.7654	19.1862	18.7934	19.3174	18.973	19.2861	18.8586	19.4537
A0A452EGM8	black	21.9855	22.2999	21.8654	22.293	22.2039	21.7584	22.6174	22.3218	22.4215	22.0297	22.4551	22.2816	22.2629	22.0524	22.2587	22.1449	22.4273	22.4299	22.5713	21.8972
A0A452EGN1	blue	19.2293	19.6329	19.4776	19.3525	19.3911	19.4633	19.9412	19.6225	19.3823	19.2896	19.978	19.7568	19.577	19.302	19.3185	19.3587	19.6623	19.5701	19.4765	19.5642
A0A452EGN5	turquoise	20.7285	20.6419	20.3679	20.4541	20.5641	20.8784	20.7761	21.2839	20.1766	20.508	20.6908	20.7682	20.4015	20.293	20.62	20.6712	21.1083	20.3067	21.072	20.4743
A0A452EGP3	lightcyan1	22.767	23.0419	22.339	22.7125	22.8022	22.7906	22.8322	22.8642	22.7267	22.7961	22.4501	22.6963	22.5428	22.7966	22.5007	22.537	22.9121	23.031	23.0851	22.477
A0A452EGP5	orange	NA	NA	18.7169	18.224	18.0888	18.2591	19.0579	19.2345	20.8623	17.7812	18.7368	18.7788	17.717	19.0953	17.775	NA	18.6739	NA	22.2146	18.0875
A0A452EGP7	lightcyan	17.8284	17.5999	18.6426	17.2977	18.0145	18.2402	NA	19.7382	17.6905	18.3855	17.7109	NA	NA	17.8484	18.0322	17.9501	17.9101	NA	NA	18.4484
A0A452EGP9	turquoise	19.5283	20.2939	19.6492	19.0337	20.2144	19.3887	19.1631	19.2961	20.0019	20.041	19.7578	19.7312	19.5724	19.495	19.933	19.28	19.2382	19.87	19.9297	20.3205
A0A452EGQ1	green	21.1087	21.3261	22.1335	22.6666	21.216	20.4326	24.0337	21.6933	22.3109	21.8347	24.9968	22.9095	21.8462	21.7117	22.2	21.5802	22.1429	23.102	22.6702	20.791
A0A452EGQ3	darkolivegreen	18.7374	18.7523	18.1496	21.739	18.185	18.8626	19.0343	21.2282	18.7646	18.2483	22.9036	22.684	18.3927	17.7562	18.1456	18.5932	18.7678	18.8018	18.3769	18.2974
A0A452EGS5	yellow	19.2877	19.5972	18.4014	18.6608	19.6694	20.0273	18.1503	19.7694	19.0285	19.177	20.1237	19.3638	20.0297	19.768	19.118	19.4908	20.2135	18.5931	18.6787	18.9963
A0A452EGS8	lightyellow	19.0391	18.3606	18.8306	17.71	18.5839	18.8124	NA	18.285	17.2976	18.489	18.6503	17.4629	18.6219	18.6499	18.2269	17.6963	18.3101	18.0579	19.3664	18.1607
A0A452EGT0	blue	19.9659	19.9288	19.8585	19.8689	19.8371	20.1731	20.1054	19.9397	19.908	19.8739	20.2726	20.2456	20.6588	20.1247	20.1233	19.8144	20.2361	19.8973	19.9168	20.4403
A0A452EGT7	green	19.1772	18.947	19.6271	19.753	19.3504	19.3167	19.761	19.5834	19.7496	19.4882	20.3493	19.4075	18.8416	20.2263	19.5862	19.385	19.4054	19.8324	19.653	18.4044
A0A452EGT9	turquoise	18.6322	18.6724	19.1043	17.5543	18.7006	18.2006	17.2505	16.8103	18.7331	18.4973	18.1857	17.9996	17.7412	18.8621	18.1658	19.092	17.4509	18.7273	18.8899	19.1609
A0A452EGU0	lightyellow	18.7711	18.7557	19.1736	18.6617	18.8146	18.739	19.8221	19.0214	20.6378	18.9701	19.1273	19.1708	18.7368	18.8077	18.6758	19.0679	19.1636	19.0983	17.9309	18.9472
A0A452EGV7	white	NA	NA	16.6077	NA	15.9893	16.0057	NA	NA	16.2803	16.1804	16.0339	NA	NA	16.3322	15.8634	16.6637	NA	16.0145	NA	16.8843
A0A452EGW6	brown	19.6321	19.4815	19.5307	19.3952	19.1585	19.6606	20.5311	19.6917	19.416	19.3623	19.0923	19.0519	18.5938	19.1042	19.1261	19.4459	19.5564	19.6219	19.6461	19.5202
A0A452EGX5	pink	17.206	17.4502	16.7	17.3287	17.5907	19.0651	17.7857	18.7996	15.9778	17.1089	16.5594	17.8739	17.3867	17.4717	17.4047	16.3382	19.1856	15.7412	14.7188	17.7725
A0A452EGX6	turquoise	19.6153	17.5806	NA	19.4978	NA	19.7914	NA	NA	20.9549	NA	19.6724	19.4544	NA	19.6806	19.5499	20.5203	16.9245	20.8868	17.2885	NA
A0A452EGY3	white	22.0875	22.3861	20.877	21.5817	22.0754	21.6622	22.2238	22.1228	21.9222	21.5724	22.0911	21.7342	22.1392	22.38	21.9883	20.933	21.6918	21.7473	22.0784	21.7385
A0A452EGZ1	darkgrey	18.1512	17.5194	16.9599	15.2644	17.1085	17.94	17.5108	18.9068	19.1479	16.1524	14.5804	19.8929	19.5923	19.8935	19.5562	16.5668	19.0118	15.5534	16.8988	19.568
A0A452EGZ7	pink	20.1633	20.0586	20.6075	20.26	21.6171	21.7094	20.7637	21.0388	20.1101	20.427	21.2974	20.0198	20.5313	20.3255	22.1132	21.0749	21.2847	20.4278	20.2227	20.8925
A0A452EH14	midnightblue	19.185	19.2797	18.5156	20.4933	19.1756	19.2818	18.8707	19.3235	18.4846	18.8721	18.6316	18.8321	19.0322	19.2429	20.9326	19.2435	19.3562	19.5206	19.2397	19.3412
A0A452EH17	turquoise	19.5986	18.0978	18.6479	17.7399	18.9474	18.3581	NA	18.174	19.5495	20.2122	18.7592	21.6542	18.7255	21.4041	18.301	21.5532	18.7612	18.1278	19.8551	19.6527
A0A452EH19	green	17.9989	17.2997	18.3585	19.7045	NA	18.6815	18.7179	19.4999	19.0768	19.5084	19.2765	19.2353	18.8777	18.6319	18.4731	18.8053	18.5956	18.4457	19.3337	18.5109
A0A452EH31	darkturquoise	17.6597	18.9194	17.695	19.0439	20.0938	19.5047	19.1997	18.8436	19.3831	19.4443	19.6608	19.5836	19.2867	18.4185	18.8006	18.5931	19.5998	18.2616	18.788	19.6356
A0A452EH52	black	19.7875	19.9362	19.6009	20.2062	19.9262	20.0921	20.3344	20.1325	20.3867	20.2404	20.3268	20.3985	19.5934	19.7871	20.2253	19.7263	20.4152	20.39	20.2547	20.0849
A0A452EH56	yellow	20.2659	20.5588	19.9683	19.6234	20.0687	20.4664	19.454	19.9899	19.7978	20.0011	20.2327	20.6888	20.3624	20.6234	20.6077	20.5226	20.2108	20.3481	20.1102	20.4365
A0A452EH63	black	22.2035	22.5156	22.2348	22.3429	22.4707	22.4374	22.5029	22.6646	22.2841	22.5194	22.5611	22.335	22.1406	22.384	22.3677	22.2846	22.6616	22.5735	22.447	22.1103
A0A452EH74	brown	18.9605	18.2184	18.7167	18.1515	18.2327	19.4563	18.6891	19.4076	17.86	18.1205	18.1862	17.8696	17.9229	17.8193	17.6914	18.4219	17.9241	17.7059	17.8142	18.124
A0A452EH78	purple	18.5772	18.4996	18.581	18.0056	18.5994	19.301	18.3949	18.9802	18.3069	18.4052	18.1913	18.4687	18.688	18.681	18.6522	18.4431	18.6514	18.3543	18.2892	18.9887
A0A452EH79	lightcyan	19.1062	19.6312	19.3673	19.3267	19.2019	19.352	19.4559	19.8426	19.4152	19.1065	19.3369	19.6206	19.004	19.3093	19.5788	19.3641	19.1309	19.795	19.4928	19.7571
A0A452EH80	blue	17.9365	18.4157	17.4096	18.3541	18.0817	18.5242	18.7467	18.3701	18.0832	17.8964	19.0271	18.5622	18.5438	17.655	18.2821	18.011	18.4868	18.408	18.1567	18.4871
A0A452EH82	turquoise	19.9573	19.6216	19.8517	19.0437	18.6316	18.8197	19.2709	19.0746	20.0897	21.08	19.8028	17.8854	18.9515	18.872	20.2437	19.7	18.4237	19.2458	20.6093	19.1121
A0A452EH84	green	18.1134	17.5128	18.108	17.4646	17.6305	18.5897	NA	17.9477	17.5844	17.945	16.9474	17.2632	17.4489	17.5174	17.4741	17.9315	NA	17.7958	17.8396	18.1265
A0A452EH86	tan	17.4048	18.1248	19.7338	17.695	19.725	18.4757	18.9482	18.7784	NA	NA	NA	18.3527	17.3633	NA	NA	NA	17.1422	NA	NA	NA
A0A452EH87	darkgreen	19.342	20.5721	NA	18.3374	19.2623	18.7789	19.4787	19.1906	NA	19.581	21.3341	20.5369	22.8695	19.6753	NA	NA	19.1167	NA	NA	21.4992
A0A452EH90	steelblue	21.2553	19.7553	20.0395	20.0919	19.4863	20.1354	20.356	20.4985	20.8603	19.8911	20.9859	20.6592	21.3187	20.6654	19.8569	20.6526	20.8183	21.2359	21.5961	20.4058
A0A452EH99	blue	18.7501	19.0573	18.4773	18.9052	18.245	19.7458	NA	20.0186	18.6311	18.3982	19.6993	19.6305	19.641	18.5948	19.0254	NA	19.8873	19.1614	18.8039	18.4545
A0A452EHA4	pink	20.711	20.8133	20.4896	20.537	20.5238	20.6634	20.5468	21.1484	20.3769	20.4316	20.5215	20.1987	20.5035	20.5228	20.5822	20.8624	21.133	20.5464	20.5175	20.5609
A0A452EHB0	lightyellow	19.75	19.8362	19.7888	19.9689	19.8061	19.9441	19.6285	20.2128	20.1862	19.9552	20.2658	19.9181	19.2832	19.7814	19.823	19.7562	19.9594	20.0351	19.8476	19.4515
A0A452EHC3	blue	20.0587	20.0291	19.6751	19.6759	19.9894	20.3028	20.4101	19.9488	20.3128	20.0114	20.5686	20.587	20.7865	19.8632	19.9652	19.8786	20.3267	20.2828	20.2599	20.0837
A0A452EHC4	green	20.1287	19.0944	20.2639	18.7923	19.0417	19.7904	18.7998	20.1427	18.907	18.9329	19.1165	18.7272	18.689	19.5382	19.7562	19.6436	19.0769	18.5706	18.8486	18.9075
A0A452EHD0	brown	19.9123	19.9277	19.7035	19.7865	19.6501	20.1657	20.5797	20.3328	19.4997	19.7144	19.7601	19.8611	19.6428	19.8829	19.8761	20.1271	20.4898	19.7783	19.8047	19.8761
A0A452EHD5	lightsteelblue1	17.5826	18.2599	19.3276	19.8727	19.6782	19.716	18.0738	19.7489	19.2938	19.3279	19.7103	19.2928	19.4657	19.359	19.0236	19.2864	20.5016	19.463	20.0357	20.076
A0A452EHD6	orange	18.8853	20.0732	20.0574	20.2283	20.0627	19.5878	20.0189	19.7833	19.4934	19.418	19.0417	20.0316	20.1323	20.2309	19.2921	19.3435	19.876	19.6564	21.6438	20.156
A0A452EHE2	blue	22.1005	21.9274	21.1214	22.5017	21.0001	21.9677	22.0259	22.7294	21.3941	21.3812	22.0567	21.9452	22.693	20.926	21.0587	21.4263	22.5459	21.371	21.9272	23.0579
A0A452EHE3	blue	21.3804	21.912	21.7029	21.7811	22.1774	22.1604	22.1266	22.1994	21.9803	21.8259	21.9776	22.1276	22.5416	21.759	21.5285	21.5397	22.3189	21.8209	21.8853	21.8909
A0A452EHE5	yellowgreen	19.565	21.3408	NA	NA	17.8873	21.4233	18.9429	19.3875	NA	21.6575	21.9087	NA	21.3819	17.2232	17.6873	16.7905	18.7957	NA	NA	23.021
A0A452EHE8	black	16.5494	16.0828	16.4153	15.8221	16.158	15.9769	15.616	15.5855	15.9776	16.208	15.1552	15.7645	15.4651	15.8653	15.9516	16.0639	15.2832	16.2146	15.6225	16.3385
A0A452EHE9	black	20.1898	20.4269	20.219	20.3976	20.6566	20.5281	20.7672	20.7827	20.5567	20.4029	20.6825	20.6158	20.4557	20.2282	20.4355	20.2667	20.8279	20.5535	20.5428	20.6117
A0A452EHF7	turquoise	18.9616	19.7503	17.6541	19.9233	17.0634	19.4497	19.7556	19.9266	19.6716	20.6252	NA	15.3978	19.9527	18.2965	17.0147	19.0675	20.2048	NA	20.9693	18.418
A0A452EHF8	turquoise	18.1706	18.106	18.4315	17.8116	18.1083	18.64	18.9815	18.915	18.1304	17.8454	18.2766	18.2882	18.2247	18.115	18.2175	18.3525	18.8261	18.1352	18.1505	18.486
A0A452EHG0	darkgrey	17.2541	17.319	18.0333	17.3116	17.3914	17.9457	17.4007	16.9606	17.6547	17.3165	17.4768	17.752	18.1777	18.0837	17.324	17.0471	17.881	17.065	16.866	17.7637
A0A452EHG8	brown	20.2487	20.31	20.2028	20.1929	20.3624	20.4185	20.4834	20.7259	19.3843	19.9203	19.7846	19.4639	20.0192	20.1975	19.5715	20.5146	20.0004	19.8628	19.8766	20.4548
A0A452EHJ2	blue	19.6703	19.5758	18.4588	NA	NA	19.7302	20.1213	19.6593	NA	19.4756	20.0524	19.8749	19.4805	NA	19.204	NA	20.2215	18.6393	18.7319	18.9492
A0A452EHJ5	green	19.6232	19.8019	19.8685	21.001	20.3412	18.9209	19.9655	19.8761	20.6192	20.0316	20.418	20.1721	19.8963	19.7634	19.9642	19.7711	19.6802	20.6942	20.2102	19.908
A0A452EHJ6	darkgrey	21.1145	21.7435	21.7545	21.3599	21.6219	21.2604	21.5372	21.6328	21.7743	21.4123	21.5393	21.5137	22.0028	21.6376	21.5005	21.6899	21.9029	21.5883	21.3029	21.6828
A0A452EHJ8	turquoise	21.8847	21.6059	21.6717	21.3507	21.6438	22.3061	22.9174	22.9159	21.607	21.6724	20.8678	21.5714	22.0109	20.8591	21.8314	21.2595	22.4238	21.7493	21.541	21.0515
A0A452EHJ9	lightcyan	19.6739	20.7824	20.2823	20.0652	20.279	19.8881	19.4713	20.4663	19.1375	19.8179	19.7466	19.8889	19.752	19.0581	19.6724	19.9744	19.8547	19.8218	20.1883	19.1636
A0A452EHK0	green	20.5103	20.2831	20.2953	20.9604	20.2684	19.1729	20.7804	20.7069	21.07	20.7051	21.039	20.8094	20.5517	20.3833	20.698	20.487	20.4236	21.0422	20.878	20.4564
A0A452EHL5	turquoise	20.1878	20.1538	20.0107	19.9657	19.8981	20.6528	20.7737	20.7859	19.7415	20.2242	20.0728	19.9927	20.1366	19.912	19.9681	19.9618	20.3578	19.8859	20.0817	19.7214
A0A452EHL9	red	17.37	17.3815	17.303	16.7202	16.4638	17.529	17.6971	17.178	16.7801	17.1181	16.3736	17.8472	17.2774	16.9031	17.2992	17.5398	17.7638	17.4379	17.3765	17.583
A0A452EHM3	yellow	17.7728	17.5434	18.9361	NA	NA	18.0173	20.0317	NA	18.37	18.701	18.192	18.7862	18.063	17.9644	19.0746	17.1925	NA	19.4465	19.249	18.1301
A0A452EHN0	yellow	20.0127	21.1018	20.4629	20.3304	19.7819	20.3472	19.738	20.7761	20.8385	19.6543	20.4681	20.5608	20.645	20.6965	20.414	20.4249	20.6306	20.0475	20.7759	19.786
A0A452EHN1	red	19.4903	18.9302	21.5244	22.1115	22.0631	18.9304	19.9749	19.6125	19.9004	18.9903	21.7691	22.182	20.894	20.7075	21.3419	21.1958	19.1643	19.6777	19.6982	21.5565
A0A452EHN4	yellow	19.6425	19.3754	19.6803	19.9968	19.5121	19.8214	21.081	20.3109	20.0724	19.7808	19.9775	19.9889	19.5305	19.8841	20.0605	19.9878	19.4974	19.9926	19.9346	19.3242
A0A452EHN5	pink	15.9186	16.9275	16.3429	16.252	16.9954	16.6108	16.0464	17.7659	16.169	16.9424	15.9376	16.6571	16.5305	16.7532	16.5222	16.9541	17.4198	15.7508	16.9936	16.39
A0A452EHN6	violet	23.9159	24.2157	24.1001	23.5585	23.0272	24.0851	23.5128	23.9409	23.8002	23.8786	23.9874	23.9736	24.3204	23.9764	23.6852	24.2081	24.1735	23.846	24.1154	24.4806
A0A452EHP1	blue	19.489	19.3918	19.199	18.6968	19.3828	19.9526	19.7615	19.4454	18.984	19.1792	19.3159	19.6411	19.8173	19.3965	19.2372	19.465	20.0414	19.0029	18.8183	19.2944
A0A452EHP2	darkgrey	18.0922	18.0802	17.4401	18.1683	18.2544	18.2957	18.4444	17.9354	18.3488	18.455	18.1038	18.0437	17.3834	17.782	18.2236	NA	NA	18.1526	17.9941	18.2339
A0A452EHP3	lightcyan	19.9363	20.2115	20.048	20.1754	19.8875	19.9121	20.0965	21.0152	20.1865	19.8533	20.3116	20.131	20.4195	20.6354	19.7046	20.0712	20.305	20.1009	20.2762	19.8687
A0A452EHP9	turquoise	18.5665	19.4025	18.4698	18.3822	NA	19.1688	18.9766	19.259	17.9342	18.7355	19.3218	18.3518	18.3373	17.2606	18.0501	17.2907	19.2349	NA	18.5862	NA
A0A452EHR1	grey60	19.8726	20.7843	20.3349	20.8169	20.567	20.8106	20.5953	20.6907	20.6215	20.5213	20.5824	20.7653	20.6434	20.8494	20.876	20.5667	21.3562	20.3479	20.7144	20.4517
A0A452EHR5	magenta	17.6433	19.6876	18.1715	17.9175	17.6933	19.5461	20.6371	18.461	18.3923	18.1803	18.5162	18.6247	17.9591	18.5024	18.0898	18.2471	19.1526	18.518	17.8417	18.6721
A0A452EHR7	purple	19.5346	20.245	19.6185	19.8096	20.2628	20.5464	19.4945	20.2624	19.6537	19.9047	19.0706	19.8123	19.3948	20.1446	19.9083	20.009	19.8986	19.9256	20.0255	20.4237
A0A452EHS0	blue	21.4012	21.5105	21.2567	21.3969	21.3812	21.9538	21.5661	22.0966	21.2398	21.1184	21.3847	21.3835	21.7203	21.342	21.229	21.0021	21.8303	20.8689	21.227	21.7163
A0A452EHS4	brown	19.4377	19.3168	18.7584	19.7106	18.5486	19.1943	19.1684	18.8803	NA	18.563	NA	NA	NA	NA	18.5666	18.1793	NA	18.4523	18.6131	18.8469
A0A452EHS7	steelblue	20.3694	19.2897	19.8536	19.7463	19.2477	19.7675	19.4481	20.2253	19.3198	19.4581	19.1929	19.6896	20.2554	20.1134	19.3322	20.3031	20.115	19.9183	21.1928	19.3974
A0A452EHU1	turquoise	17.9409	18.1889	18.5884	17.716	19.4548	18.0847	17.6722	18.5516	18.4998	20.5164	18.1836	NA	18.7045	18.5441	NA	19.4645	18.9904	NA	19.4964	19.3477
A0A452EHU3	lightcyan	NA	20.3363	20.0582	19.7387	19.5073	17.9171	NA	17.0357	19.4477	19.3104	NA	19.8107	NA	19.3085	18.6994	18.782	19.3915	19.0967	NA	18.9973
A0A452EHV0	turquoise	17.4882	16.9064	15.5582	17.1782	15.6725	19.6534	16.81	17.6753	16.1728	17.2608	16.9352	17.8329	16.4048	16.2448	16.345	16.5707	17.1344	16.1028	NA	17.661
A0A452EHV5	greenyellow	18.9545	19.0144	19.2321	18.5374	19.0196	18.8518	18.7749	19.027	18.9089	19.2268	18.9335	18.9379	19.2402	19.4235	19.5398	19.3834	19.1084	19.3236	18.967	19.6879
A0A452EHW8	brown	17.3401	17.5366	17.9337	17.1532	17.465	17.5952	17.9321	17.5688	16.9102	17.5771	16.752	16.9915	16.9253	16.7898	16.907	17.4725	17.2381	16.8052	17.1426	17.2062
A0A452EHX2	orangered4	22.2826	22.6593	22.4626	22.7641	22.6207	22.357	22.9471	22.4603	22.5262	22.3137	22.213	21.5732	22.2215	22.1642	22.6406	22.3324	22.3135	22.6357	22.864	22.6077
A0A452EHX3	grey60	18.4395	18.3889	17.8529	19.1496	19.0302	19.9789	18.32	18.9175	18.2567	17.9124	18.5213	19.3057	18.8709	18.8323	18.1424	18.9104	19.5301	18.5628	19.2245	18.4213
A0A452EHX5	turquoise	18.4382	18.4496	17.7016	NA	NA	18.6275	18.6612	19.0267	NA	17.5918	18.1587	18.1127	18.3367	17.6874	18.3134	17.7505	18.667	18.279	NA	NA
A0A452EHX8	turquoise	17.558	18.0477	NA	18.5293	NA	19.6492	NA	NA	NA	NA	18.6835	18.298	17.8514	NA	NA	18.4922	18.8603	17.3949	18.4236	17.9372
A0A452EHX9	blue	20.6613	19.7043	19.816	19.883	19.4258	20.3286	20.1251	20.5133	19.9345	19.7961	20.1445	20.2526	20.8486	19.8966	19.902	19.6889	20.5606	20.299	19.7726	20.4895
A0A452EHY8	pink	18.512	18.88	18.3864	18.4591	18.7369	18.61	18.1229	19.5649	18.3823	18.4818	18.4979	18.5476	18.7883	18.4052	18.4923	18.5929	19.797	18.6125	18.6168	18.8728
A0A452EHY9	black	18.3469	18.3523	19.1421	17.4766	17.9412	18.1916	17.1402	17.7122	18.2089	18.1674	17.6988	17.7692	18.4679	18.9248	18.7125	18.3358	17.8021	17.9036	17.8716	18.4836
A0A452EHZ0	turquoise	20.6805	20.9316	18.8429	19.443	20.1384	21.3263	20.8731	21.1057	20.0088	20.6067	19.6639	19.2381	19.4402	19.609	19.8114	19.6315	21.5406	19.8305	19.6965	19.7205
A0A452EHZ1	white	24.3164	24.3586	24.117	24.5202	24.7419	24.6755	24.3087	24.4314	24.7049	24.2188	24.3489	25.1384	24.4271	24.7058	24.3694	24.0908	24.7752	24.336	24.4508	23.6459
A0A452EHZ3	grey	21.1489	21.4269	21.7046	20.983	21.2081	20.5033	21.2662	21.7295	21.6272	21.6638	21.4384	21.4155	21.2025	21.1703	21.2334	21.6436	21.3918	21.5858	21.031	21.456
A0A452EHZ4	brown	18.1027	18.1638	18.1607	17.5848	17.847	18.0242	17.5549	17.2695	18.7628	18.3994	18.9773	18.7003	18.3846	18.6148	19.0081	18.1713	17.6488	18.7437	18.4535	18.2969
A0A452EI09	darkred	16.7048	17.8502	NA	17.4883	17.7402	17.219	17.5972	17.2024	17.6857	17.2844	17.4931	17.9342	19.3391	18.4457	18.229	18.3342	20.6792	19.5302	18.3226	18.3158
A0A452EI11	darkturquoise	18.4289	18.8294	18.6088	18.9473	18.2238	18.7856	18.726	18.5267	18.895	18.9418	22.5251	19.486	19.6853	19.1971	17.3321	18.9612	19.1311	18.6946	18.5032	19.1809
A0A452EI23	paleturquoise	20.5414	20.9916	19.9583	20.2405	20.931	20.3969	20.5439	20.963	20.0398	20.0949	20.5302	20.9211	20.3631	20.5298	20.4123	20.5753	20.5392	19.2728	20.2819	21.198
A0A452EI29	brown	23.0755	22.5873	22.4007	23.4755	22.2657	23.4731	23.8509	23.8696	22.0044	22.3531	24.4697	22.9315	19.303	22.3884	22.5802	23.2142	23.5714	23.4324	22.9336	22.706
A0A452EI40	lightcyan	18.3771	NA	18.3899	17.1934	17.9726	17.4659	18.6692	19.8083	NA	NA	NA	17.6157	16.6358	NA	16.9289	18.109	17.6125	NA	17.5791	18.3222
A0A452EI45	magenta	21.4614	21.5885	21.5601	21.809	21.251	21.4391	22.4639	22.3002	21.8733	21.2023	21.2308	21.5184	20.9254	21.2376	21.5818	21.4992	21.8367	22.2416	21.1783	20.8987
A0A452EI54	turquoise	21.7103	21.1214	21.0714	18.9278	NA	18.8278	22.3142	24.1563	18.8544	18.1447	22.3303	22.8756	NA	20.0733	20.8742	18.5034	23.9561	21.7452	18.4271	NA
A0A452EI55	turquoise	20.2055	20.5779	19.2979	19.2468	18.8896	19.4808	19.1672	18.664	19.9978	19.6938	19.6573	19.4538	19.4623	20.1253	19.8596	19.072	19.2608	20.1593	19.1449	19.7951
A0A452EI67	darkmagenta	18.7428	18.8294	19.0377	19.2133	18.8378	18.6823	20.0298	19.9893	19.4214	18.7719	19.2531	19.0528	19.7475	18.9283	18.7909	20.1965	20.1059	19.3034	19.6047	19.7741
A0A452EI70	darkturquoise	18.0326	18.5009	18.4034	18.7714	18.0998	18.5175	NA	18.7267	16.7555	18.1908	15.7235	16.2011	18.1262	18.3911	18.4796	18.1681	17.8615	17.8578	17.8757	18.8198
A0A452EI87	darkorange	18.3101	18.5155	17.5842	18.4737	17.803	18.5791	18.1574	18.1853	17.7295	20.4367	18.1863	20.1798	18.1539	17.8691	20.3356	17.841	18.5692	17.8531	18.1239	17.9845
A0A452EI94	turquoise	18.3071	18.3771	18.0478	18.601	18.6697	18.3418	18.8813	19.0517	18.6056	17.9508	18.4943	18.6144	18.6573	18.1205	18.5994	18.8029	18.5851	18.1457	18.7049	18.4588
A0A452EI97	black	18.5042	18.7593	17.113	18.3935	18.748	18.8445	18.5202	19.6273	19.0334	19.0866	18.8228	18.0304	18.3365	19.0632	19.2221	18.3402	20.2907	18.5107	19.6757	18.5775
A0A452EIA6	midnightblue	15.9892	NA	15.956	18.0451	18.611	17.9844	NA	NA	15.8397	NA	17.8998	17.6887	17.5267	17.3703	NA	NA	NA	NA	18.9045	NA
A0A452EIA8	purple	18.9862	19.053	18.0991	17.4282	19.3781	20.0547	NA	18.8375	19.2853	18.6849	19.0186	18.3834	19.369	18.8703	18.502	18.6183	18.7848	19.212	17.7929	19.847
A0A452EIB6	grey	21.1523	20.4848	21.239	19.8406	20.9399	21.379	21.1756	20.1455	NA	NA	20.9362	20.5534	20.3694	20.1312	NA	NA	21.6896	22.1459	20.2518	20.2681
A0A452EIB7	turquoise	19.2168	19.2582	19.293	18.7583	19.2349	19.3071	19.7164	19.3315	18.7712	19.2242	18.8092	18.8131	18.9359	18.7835	18.5866	18.1358	19.8497	18.5448	19.4882	19.25
A0A452EIC2	lightsteelblue1	16.7605	18.2784	NA	NA	18.0472	NA	NA	NA	NA	17.2965	NA	NA	NA	16.9898	16.485	17.2402	17.7409	18.0265	18.219	18.0515
A0A452EIC5	grey60	19.4392	19.637	18.8951	19.0789	19.8011	19.9529	18.9529	19.7358	19.275	19.1343	19.5934	19.3316	19.4464	19.2181	19.3422	19.0568	20.0933	19.7352	19.5668	19.0098
A0A452EIC9	brown	19.2092	19.3084	18.0863	19.2971	19.0539	20.6012	19.8956	19.5817	17.7032	19.7015	18.6594	18.8244	18.1434	18.9401	18.3532	19.5215	18.5165	18.0695	18.1801	18.859
A0A452EIH8	brown	19.88	19.5784	19.6279	19.9113	19.0294	19.8836	20.0785	20.2506	19.3034	19.1894	19.3649	19.2296	19.5768	19.3952	19.23	19.6365	19.7755	19.801	20.0477	19.4162
A0A452EII2	blue	20.9038	21.0562	20.6407	20.8992	20.7961	20.966	20.8474	21.2784	21.2579	20.7167	21.3203	21.1923	21.8274	21.1727	20.8282	20.6486	21.4404	20.7742	20.8132	21.023
A0A452EIJ1	black	18.9774	19.373	18.939	19.4353	19.4045	19.1229	19.9131	19.3058	19.3537	19.4339	19.5259	19.5666	19.4013	19.4163	19.3056	19.2345	19.5748	19.5546	19.6496	19.389
A0A452EIJ7	yellow	18.9387	19.6577	19.2088	18.5198	18.9885	20.0957	18.3243	19.9093	19.0169	18.6059	18.5309	18.7932	18.8006	19.1814	19.1476	NA	19.9074	18.8392	18.6153	18.8773
A0A452EIJ8	darkorange	17.8062	17.6157	16.7539	17.4562	17.131	17.2481	17.7119	16.8048	16.5695	17.3097	NA	20.3522	16.6466	20.2678	19.8511	16.4612	NA	16.9838	19.8714	16.8647
A0A452EIK0	turquoise	20.1982	20.4279	20.3744	20.4889	20.4585	20.5035	20.7702	20.9872	20.6185	20.5329	20.6953	20.5894	20.4454	20.5062	20.5552	20.2105	20.6502	20.52	20.4742	20.4353
A0A452EIL3	brown	18.3748	18.4667	18.3361	18.3933	18.8931	18.8824	18.7889	18.9904	18.2609	18.6084	17.9505	18.5358	17.6343	18.6683	18.243	18.8817	19.0124	18.1112	18.5433	18.9093
A0A452EIL7	yellow	20.2915	20.9094	20.787	20.5712	20.4403	20.5659	20.0086	20.6819	20.3994	20.2038	20.7533	21.0185	21.0024	20.8129	20.5089	20.477	21.2012	20.6054	20.7192	20.8084
A0A452EIM4	skyblue	19.773	20.3276	18.3635	17.3416	18.4434	17.6188	NA	17.4466	17.8414	17.9128	21.7005	17.973	18.5865	17.4072	17.7828	20.4912	18.4372	18.11	18.4536	18.6279
A0A452EIN5	greenyellow	17.6643	18.4928	18.9763	17.5022	17.6456	17.9735	17.4073	18.5006	18.2312	18.0935	17.908	17.5886	18.5994	18.5402	18.3325	18.3921	18.6644	18.0738	17.5966	18.7738
A0A452EIP8	steelblue	18.4756	19.3693	20.4847	18.9105	19.5744	19.3886	18.6685	19.6044	19.1555	18.5083	19.6417	19.0277	19.4759	18.9584	20.8642	18.9768	19.9447	18.5323	21.0324	19.0704
A0A452EIR1	brown	22.4845	22.3895	22.3615	22.2017	22.0877	22.5264	22.7496	22.5334	22.0006	22.083	22.0598	22.2107	22.1787	22.2453	22.3121	22.3447	22.3944	22.2452	22.2172	22.2805
A0A452EIS7	red	20.918	20.0512	21.0123	20.3874	20.4394	20.9514	20.7859	21.0711	19.9881	20.0159	20.7319	21.0018	21.3983	20.5607	20.396	20.3147	21.1647	19.7555	20.1622	19.9911
A0A452EIS8	black	19.1708	18.5626	18.9137	19.8309	19.623	19.5142	20.068	20.1169	19.6492	19.6838	19.3416	19.8919	19.466	18.5606	19.3973	18.7024	19.3126	19.8161	19.7398	19.0541
A0A452EIT5	blue	15.6327	14.072	17.8608	13.7989	NA	14.397	14.1016	13.0698	15.932	15.1513	13.4186	NA	14.4751	NA	14.4168	15.8528	13.2004	14.4692	NA	NA
A0A452EIU4	yellow	19.039	19.4328	19.1619	19.2844	18.5239	18.9842	20.9256	18.8337	20.4806	19.8598	19.6225	19.3572	19.9024	19.9417	19.5555	20.0569	19.3063	19.5125	19.3701	19.9257
A0A452EIU8	blue	18.6145	19.1423	18.084	18.5905	18.6472	19.6711	19.5234	19.9896	18.4239	18.7227	18.8361	19.2878	19.1962	19.2639	19.2121	18.3288	19.7082	18.4371	18.8235	18.0889
A0A452EIU9	darkturquoise	19.6484	19.8045	19.7727	19.9145	19.9838	20.2684	20.1644	20.3741	20.3102	20.3769	20.2763	20.2475	20.7456	20.2924	20.2421	19.797	20.3164	20.3041	20.6493	20.6144
A0A452EIV4	black	16.7486	16.4767	16.4693	16.0951	16.5752	17.083	16.5362	15.8314	16.6594	16.7966	16.4749	16.6925	17.1117	17.1097	16.4577	17.1534	16.0764	16.3166	15.8577	16.7329
A0A452EIV8	white	19.9354	19.0737	23.5598	19.0151	18.6371	18.6617	18.6314	18.8763	18.2844	18.5661	19.0106	19.1849	19.2525	18.5282	18.8615	18.1205	18.8516	18.663	18.9315	22.9472
A0A452EIX2	grey	18.8388	19.0189	19.4142	19.6282	19.3496	20.3232	19.0496	19.9406	19.6139	19.3125	19.4933	19.3263	19.1837	18.862	19.1356	19.0715	19.0699	19.3105	19.2507	20.3359
A0A452EIX9	turquoise	20.6204	20.8897	20.5986	20.66	20.4303	21.3294	21.2319	21.5889	20.5749	20.7004	21.3665	20.7796	20.9821	20.5755	20.5247	20.5752	21.6262	21.053	21.1482	21.1104
A0A452EIY1	black	20.2034	20.2998	20.165	20.6775	20.4323	20.6272	20.3823	20.7969	20.5037	20.2379	20.2889	20.5044	19.8022	20.5299	20.4503	20.1431	20.8672	20.5151	20.6866	20.246
A0A452EIY7	blue	19.9269	19.9672	19.9534	19.8227	19.8482	20.2589	20.0309	20.2152	19.7362	19.9456	20.281	20.1559	20.5165	20.1332	19.9765	20.0545	20.2265	19.8155	19.8307	20.5434
A0A452EIZ0	tan	20.7821	19.0773	19.0145	19.2048	19.1516	19.2824	18.8979	19.224	18.8369	21.0673	18.6144	18.3811	18.3526	18.7534	18.6075	19.0375	19.374	18.9545	19.2102	19.632
A0A452EIZ2	midnightblue	17.8367	17.8429	19.335	17.4551	18.631	18.2838	17.8814	17.6323	17.6434	18.7559	17.5715	17.2107	17.8576	17.5966	17.1882	18.6569	NA	NA	NA	19.1975
A0A452EJ02	turquoise	21.2591	21.7489	21.4645	21.5358	21.3764	21.9592	21.9829	22.0951	21.281	21.4949	21.47	21.5924	21.5456	21.1176	21.3446	21.1539	22.0134	21.2977	21.8066	21.2948
A0A452EJ14	greenyellow	19.1624	19.0117	18.8016	19.7372	18.8778	18.5103	20.1535	19.3193	19.1503	18.88	18.7507	19.4604	18.9066	18.536	18.2832	18.4988	19.6173	19.3337	19.5651	18.2358
A0A452EJ15	yellowgreen	18.6538	18.5926	19.037	18.7633	19.0129	19.0833	18.962	18.619	18.81	18.6698	19.1766	19.0695	19.1788	19.6148	19.0497	18.7391	18.838	19.3775	18.8873	19.1221
A0A452EJ18	royalblue	18.8396	18.2803	19.4246	19.1342	18.1765	18.9794	18.9075	19.1463	17.6176	18.3161	19.0768	18.8949	18.2767	18.4712	18.381	18.6582	18.4943	17.7156	18.2365	19.5923
A0A452EJ23	yellow	18.8102	19.3103	18.234	19.1919	19.7461	19.3703	16.5868	19.3248	18.7736	19.0337	18.8988	18.9456	18.8537	18.7896	18.7173	18.6628	19.6926	19.2513	19.4716	19.5815
A0A452EJ33	salmon	19.6102	19.8123	NA	19.6188	19.9746	NA	19.6329	19.67	19.7916	19.5336	19.4896	NA	NA	19.2347	19.4518	19.8829	19.7201	19.6647	19.2131	20.3582
A0A452EJ63	red	20.1338	20.0538	19.7001	19.8533	19.7367	20.2238	20.2034	20.127	19.2955	19.8617	19.2897	19.7908	19.9995	19.9115	20.0116	19.9042	20.3969	19.6262	20.0692	20.1416
A0A452EJ68	darkorange	18.3256	18.1669	18.624	18.5816	18.5993	19.4087	18.8682	18.3902	18.1355	18.2723	18.7936	17.9032	18.0871	18.3591	17.7622	18.4356	17.9335	18.2064	17.9521	18.946
A0A452EJ83	green	19.1914	19.3192	19.3519	20.237	19.5408	18.4249	19.4691	19.5177	20.32	19.8058	19.852	19.7827	19.2884	19.8389	19.5411	18.9079	19.2418	20.3511	19.8571	19.361
A0A452EJ96	green	20.7241	20.7078	20.4388	20.8854	20.8028	20.6993	21.081	20.6495	21.0415	20.5828	21.1149	21.0184	20.7911	20.5658	20.6628	20.5492	20.3882	20.6408	20.6718	20.5136
A0A452EJ98	ivory	19.0819	18.7871	19.8089	18.9334	18.6034	19.0367	19.0063	19.0579	18.532	18.7695	19.005	20.8386	18.7648	20.4484	20.8319	20.5202	19.0106	18.5656	18.8873	18.3278
A0A452EJA0	green	19.6311	18.515	19.0647	20.0082	19.3271	18.0242	20.4467	20.0528	19.2228	19.6666	20.4147	19.917	19.5256	19.4331	19.4057	19.2024	18.6397	19.8567	19.1762	18.8214
A0A452EJB6	tan	17.4818	17.7284	18.0968	NA	NA	18.1085	18.3329	18.5857	20.4621	18.2692	NA	NA	20.3276	18.065	20.0438	17.4321	NA	16.4756	20.349	17.5348
A0A452EJB8	blue	20.4737	20.7927	19.9472	20.8016	20.59	20.5733	20.5988	20.816	20.3523	20.1869	20.4058	20.802	20.8341	20.7292	20.3845	20.0049	21.156	20.3517	20.4349	20.5417
A0A452EJD1	brown	19.8151	19.6453	19.8123	19.8444	19.7881	20.0353	19.9687	20.2077	19.4076	19.6776	19.4878	19.4635	19.5789	19.5228	19.5334	20.2034	19.8024	19.4905	19.7365	20.142
A0A452EJD6	brown	17.9855	18.641	19.9863	19.1637	19.4974	18.9459	18.5732	19.2712	20.3881	19.6692	19.7322	19.3552	19.5871	19.4445	19.7324	20.0345	18.9869	19.8852	19.8625	19.0746
A0A452EJD9	lightcyan	17.7949	NA	17.6249	18.4105	18.7942	18.3567	18.7506	16.4633	20.1525	17.9089	NA	17.488	18.2213	NA	NA	NA	18.198	NA	17.9456	18.0532
A0A452EJE6	green	18.6263	18.5693	18.4464	17.4405	18.685	19.1253	18.2612	18.6214	16.6827	17.4498	18.2552	17.1637	18.1208	17.764	17.4966	18.1255	18.3489	17.7135	18.0652	17.527
A0A452EJE7	brown	18.0475	18.2759	18.1986	18.0829	18.3642	18.4512	18.3852	18.591	17.8718	18.4963	17.9036	18.7307	18.1564	18.4695	18.1944	18.2665	18.5384	18.5211	18.7011	18.5814
A0A452EJE8	turquoise	18.1937	18.2161	18.2172	18.3384	18.7151	18.4704	18.952	19.9211	19.2079	18.5062	18.8297	18.5516	18.373	18.5267	17.9288	18.208	18.3345	18.3875	18.8968	18.5294
A0A452EJH1	skyblue3	18.1643	18.2108	18.7648	18.1084	18.7512	18.2985	18.2077	18.8058	18.263	17.6979	18.3409	18.054	18.2415	18.1717	18.1424	18.1086	18.6009	18.2366	18.0902	18.3222
A0A452EJH5	lightyellow	16.5482	16.2913	16.9008	NA	16.0779	16.9652	NA	NA	18.1172	16.4478	16.7066	17.0072	NA	16.6718	15.5111	NA	15.9348	15.9109	NA	16.245
A0A452EJI1	plum1	18.1552	17.1928	17.8919	16.1997	18.909	17.4723	17.0317	18.4882	19.0591	18.8452	NA	19.6415	NA	17.8927	18.6499	17.7118	17.6046	19.2106	19.4115	17.9852
A0A452EJJ1	grey60	18.0076	18.1514	18.6715	18.19	18.7635	17.5968	NA	19.4434	19.0256	17.4744	18.9683	19.0762	18.7054	19.7638	18.8692	18.6939	20.0691	19.3148	19.5555	19.7689
A0A452EJJ3	darkgrey	17.9538	17.7757	17.1858	18.6456	19.9015	17.2909	18.1632	NA	NA	17.9796	16.7793	18.4192	16.5149	16.8463	19.3176	18.1011	16.5427	19.2698	NA	18.2917
A0A452EJL0	turquoise	19.4917	19.8485	19.6194	19.6642	19.6976	19.9772	19.9425	20.3529	19.5585	19.5199	19.5141	19.9181	19.4881	19.7077	19.5696	19.7002	20.0571	19.4666	19.7396	19.4298
A0A452EJL4	saddlebrown	19.4529	18.5212	23.5042	22.1227	16.0993	NA	NA	19.2386	NA	NA	NA	17.4482	21.3695	22.6468	18.65	NA	19.7918	18.6424	19.9337	19.6807
A0A452EJM0	blue	17.8427	18.2187	17.5259	17.9964	18.1236	18.3127	17.9051	18.7534	17.9803	18.2466	18.3666	18.4226	18.4711	17.8116	17.7501	17.6562	18.5783	18.0686	18.0219	18.1494
A0A452EJM6	greenyellow	20.5678	19.4359	19.5434	20.096	19.2823	20.2899	20.7025	20.7311	20.6443	19.5308	19.9868	20.2771	19.339	18.9708	20.0308	19.5108	19.5335	20.1901	19.7529	19.6652
A0A452EJN6	green	20.9905	20.8131	21.0198	20.7218	20.9286	21.8819	20.2216	21.149	20.1552	20.8936	20.6308	20.2732	20.8048	20.9769	21.0759	20.5613	20.7475	20.7008	20.5064	20.9768
A0A452EJP9	magenta	20.2688	20.7391	20.016	19.1684	20.6364	20.78	24.0344	20.7022	19.6105	20.4558	20.009	20.2708	20.9247	20.9662	20.7464	20.0511	23.014	20.4898	20.1765	20.9536
A0A452EJQ0	brown	19.5555	19.694	19.8066	19.2577	19.7661	20.7211	21.805	20.4139	18.4639	19.0199	18.1741	NA	18.5424	19.3344	19.0633	19.3049	20.5643	19.3374	18.9359	19.282
A0A452EJQ6	magenta	18.6258	18.3433	18.6087	18.1072	20.2333	17.5749	20.5955	19.7218	18.4269	NA	17.9412	18.2864	18.1988	17.6398	17.7407	18.2826	17.9412	18.4864	18.6949	20.5078
A0A452EJR1	yellow	17.6735	17.5799	18.3649	18.1278	16.6915	17.4815	18.8202	16.8719	17.9761	18.2481	18.2948	18.137	17.5671	17.7445	17.7413	18.0427	17.7502	18.3947	17.6886	17.5643
A0A452EJS8	royalblue	17.8283	17.939	19.868	18.4474	NA	18.4149	19.7169	19.3479	NA	19.6076	NA	17.8886	18.5661	19.1752	17.9073	19.4021	18.3138	18.2794	17.9631	17.8205
A0A452EJT8	turquoise	21.5728	21.2922	21.5731	21.6983	21.1445	21.72	21.6427	21.7243	21.1494	21.6087	21.0226	21.3102	21.6448	21.4031	21.1923	21.1267	21.9255	21.1443	21.2662	21.3137
A0A452EJU1	grey60	17.1832	16.8654	17.6222	17.0034	16.6264	17.3125	17.3159	16.3983	17.3125	17.5176	17.0801	17.2354	17.5449	17.041	16.5274	17.4026	NA	17.3812	17.3514	17.3208
A0A452EJU6	red	20.3664	20.1571	20.2604	19.686	19.4038	20.2687	20.25	20.5263	20.095	19.814	20.5057	20.0021	20.7585	20.1241	20.2156	19.9749	20.4863	19.8344	19.8298	20.1467
A0A452EJV6	yellow	17.6723	17.6809	17.7688	17.4659	17.8963	18.4159	16.9868	18.5682	17.2052	17.69	17.9179	18.2108	18.3282	17.5758	17.8465	17.3706	18.3044	17.9136	18.0559	17.7147
A0A452EJV8	purple	18.8848	19.5518	19.1998	18.5726	19.6813	19.9122	19.6429	19.7155	18.6314	19.1402	18.9605	19.3172	19.503	19.3007	19.6321	19.1806	19.8098	19.1926	19.0875	19.6486
A0A452EJW6	midnightblue	19.5952	19.9869	21.0798	19.116	20.0254	19.4466	19.3136	19.9159	19.9761	20.3642	19.6772	19.5089	19.645	19.9242	19.3024	20.0091	19.2824	19.6307	19.5135	19.804
A0A452EJW7	salmon	24.0968	24.4201	24.2719	24.4203	24.7931	24.7052	24.5625	24.2457	24.0923	24.3198	24.2855	24.3704	24.059	24.5333	24.6256	24.6008	24.1765	24.8102	24.4682	24.5617
A0A452EJX1	red	18.1904	18.5876	18.5003	17.9421	18.5334	18.7409	18.9931	17.9937	17.9321	18.4574	18.0798	18.1964	18.2367	18.3274	18.5474	18.3664	18.5918	17.8209	18.6563	18.5724
A0A452EJX2	salmon	19.5385	19.4851	19.8064	19.375	19.2502	19.7867	19.4159	19.9336	19.1157	19.5225	19.209	19.444	19.9909	19.7099	19.7507	19.6769	19.7334	19.6225	19.7945	19.0992
A0A452EJX7	darkorange	18.0535	17.1778	18.6482	18.2609	17.9392	17.5721	18.2244	17.6413	16.8298	17.8404	NA	16.8024	NA	17.475	16.2718	17.4901	17.127	NA	16.417	17.6101
A0A452EJY5	blue	16.1019	16.6508	16.8321	15.0051	15.8085	15.7088	15.7709	15.4678	17.2114	16.8966	14.1077	14.9993	15.0206	14.712	15.5776	NA	13.8198	17.6382	15.3067	15.874
A0A452EJZ2	saddlebrown	18.5455	18.347	18.5239	18.357	18.7705	18.2273	18.5837	18.5136	19.0478	18.3961	18.7049	18.6575	18.5657	19.029	18.6408	18.3867	19.0826	18.0293	18.0204	18.6135
A0A452EK18	greenyellow	19.1536	19.7387	19.675	NA	NA	18.4132	17.9386	NA	18.4949	NA	NA	19.0687	19.1696	19.6661	18.6589	19.2204	NA	NA	18.6137	19.3435
A0A452EK19	brown	21.5035	21.3047	21.7287	21.1839	20.9961	21.2365	21.6096	21.3776	21.1036	21.5209	20.6812	20.091	21.1732	20.6529	21.0453	21.0883	20.7554	20.4641	21.0062	20.7889
A0A452EK22	green	20.2049	20.1938	20.4799	20.9678	20.8743	20.2513	20.6287	20.74	20.7709	20.9662	20.8129	20.8302	20.9043	20.1257	20.773	20.613	20.7668	20.4728	20.5857	20.8046
A0A452EK30	turquoise	16.3386	16.1967	NA	15.6623	15.9263	15.5951	NA	14.7276	NA	16.3718	14.8432	15.5373	15.9718	16.3223	16.0515	16.1811	15.2219	NA	16.0202	NA
A0A452EK39	black	18.3232	18.4585	18.1189	18.3575	18.734	18.2947	18.6206	19.0743	18.742	18.0366	18.8455	19.0779	18.7201	18.3126	18.6332	18.355	18.4873	18.8361	18.9356	19.0448
A0A452EK42	grey	18.1553	19.3547	18.3606	18.2155	19.7058	21.484	19.1344	18.7947	19.532	19.4369	19.034	18.6508	18.54	18.9749	19.3038	18.5524	18.4794	18.4151	18.4843	19.761
A0A452EK46	orangered4	16.8285	NA	18.0921	NA	17.0125	18.079	17.8099	NA	NA	16.5683	NA	NA	18.5069	16.5823	NA	18.0402	16.9793	NA	NA	15.6224
A0A452EK71	yellow	17.9934	19.8659	17.6336	19.4711	17.7843	19.9209	17.8011	19.6006	17.6793	NA	18.3351	19.7073	19.8796	NA	NA	20.5714	19.2164	NA	19.7039	NA
A0A452EK73	orange	NA	NA	18.3319	18.9628	19.3683	NA	18.3147	NA	NA	NA	NA	19.3442	20.8881	NA	20.5839	17.2067	19.2781	20.1509	15.8496	18.7504
A0A452EK79	red	20.6582	20.2179	20.2723	19.9774	20.0982	20.5781	20.3909	20.8069	19.7063	20.1968	20.1378	20.2721	21.1367	20.1998	20.4389	20.7608	20.4406	19.6518	20.3359	20.4457
A0A452EK80	green	20.1228	20.3063	19.9372	19.7229	19.6614	20.354	20.0226	20.0381	19.98	20.2072	19.3808	19.5799	19.7473	20.1102	19.7248	20.1581	20.2276	19.6498	19.8006	20.0696
A0A452EK88	midnightblue	18.9147	18.458	17.7673	18.6374	18.5385	18.634	19.0221	19.2011	18.3811	18.4484	19.3327	18.979	18.05	18.8771	19.2053	18.8873	18.6941	18.7508	18.8184	18.8682
A0A452EK93	brown	20.4818	20.4487	20.5832	20.0923	20.0369	20.7231	20.9493	20.7893	19.7637	20.543	20.1375	19.9076	20.0881	20.0182	20.0767	20.2998	20.286	19.8414	19.9838	19.957
A0A452EK96	yellow	18.8308	18.7881	18.5132	18.1713	18.4001	18.666	20.7734	18.6256	19.1794	20.8195	20.1492	19.1129	18.9421	18.905	17.9871	19.102	18.8297	18.6745	19.351	18.66
A0A452EKA1	pink	18.6532	18.5981	18.7367	18.785	19.2491	18.8091	18.6291	19.5741	18.5006	18.6611	18.558	18.6814	18.5638	18.5664	18.4944	18.9246	19.4383	18.538	18.6216	18.9464
A0A452EKA5	yellow	19.0924	19.6442	18.8762	19.3407	19.505	19.8324	17.1532	20.0219	19.0235	19.4459	19.7303	19.014	19.5701	19.6634	19.541	18.8843	20.3139	19.9426	19.3228	19.783
A0A452EKA8	turquoise	20.4201	20.4409	20.4936	20.5372	20.3261	20.6996	20.6698	20.8465	20.2998	20.4548	20.2618	20.1392	20.4463	20.3106	20.403	20.3258	20.8796	20.5554	20.3154	20.5772
A0A452EKB1	turquoise	19.8145	19.4263	19.0862	19.1291	19.0984	19.7095	19.4536	20.0731	19.0421	18.9645	19.5649	19.2913	19.4694	19.0543	19.4825	19.1918	19.5361	18.8458	19.3776	19.3063
A0A452EKB3	turquoise	21.326	21.3653	22.7376	21.2743	21.6553	21.2889	23.238	23.1466	21.4787	21.1103	21.7458	22.1652	22.5922	21.7393	21.6009	22.1893	22.935	23.2043	23.4957	22.0541
A0A452EKB7	pink	19.8097	19.9096	19.8547	19.5457	20.2559	20.1509	19.8543	20.243	19.8874	19.9269	19.867	19.7862	19.4396	20.1933	19.765	19.828	20.1086	19.8195	19.9335	19.9953
A0A452EKB8	darkmagenta	19.2275	19.8315	20.1753	20.2267	20.0583	20.0009	20.4004	19.9108	19.8848	18.8295	20.0438	19.69	19.8883	19.2159	20.0281	19.4544	19.7779	19.9758	19.548	19.6281
A0A452EKC1	white	19.0391	19.0513	19.3761	19.211	NA	19.2321	NA	19.4665	19.3684	19.1301	19.1367	19.2396	19.3943	19.3701	18.8196	19.6094	19.0524	19.3107	19.1947	19.7819
A0A452EKC9	brown	19.4587	19.592	19.9279	19.5589	19.6167	20.1263	19.8689	19.9475	19.5025	19.4702	19.3715	19.8725	19.4241	19.4256	19.4862	19.6956	19.5485	19.3187	19.4875	19.4243
A0A452EKD3	black	19.4957	19.2515	19.0704	18.9897	19.3496	19.2743	19.6639	19.5607	19.9986	19.1704	19.0731	19.5155	18.9334	19.05	19.1884	18.5538	19.4421	19.4802	19.8106	18.8268
A0A452EKE0	green	18.6858	19.3078	18.9581	17.6547	18.0464	19.147	18.7566	19.0511	19.0398	18.6755	17.5536	17.8542	19.4563	18.7954	19.3915	18.6219	18.8993	18.2251	18.7336	18.4284
A0A452EKE6	blue	16.4779	19.1287	17.2208	NA	17.1105	17.3754	17.837	18.4778	NA	18.0926	19.4427	17.7625	18.5613	17.6113	17.7119	17.3949	18.9964	NA	NA	18.2045
A0A452EKE7	lightcyan	17.7356	17.9283	NA	17.7951	18.0627	17.9247	NA	16.5866	NA	17.9218	18.2481	17.9808	18.0357	17.9889	17.9276	18.1995	17.5245	NA	17.8687	17.9373
A0A452EKF3	brown	NA	20.2482	NA	NA	18.4551	18.3749	19.2447	NA	NA	NA	19.988	18.7076	19.4097	18.3136	NA	NA	18.9568	20.3271	18.0399	18.1284
A0A452EKF4	darkred	19.1762	19.6004	18.8578	19.3368	19.5321	19.7876	20.1878	19.8085	19.7166	19.5415	19.6173	19.3201	19.3749	19.8325	19.0515	19.5363	20.5855	19.4322	19.2939	19.5557
A0A452EKF6	blue	17.6259	17.1766	17.7627	17.3327	17.1097	17.1343	17.5831	16.7169	17.6242	17.6608	17.1536	17.0609	17.0904	17.4207	17.1116	17.552	NA	17.6097	17.2106	17.7083
A0A452EKF8	paleturquoise	16.7433	17.0652	17.1683	16.7984	17.3215	17.1996	16.9084	17.0417	17.2566	NA	NA	NA	17.1749	NA	16.687	NA	17.0909	16.5892	16.8004	16.952
A0A452EKG3	turquoise	19.302	19.6439	19.4999	19.4199	19.3885	19.737	19.5797	19.6663	18.9894	19.2737	19.62	19.3056	19.3156	19.1532	19.5062	19.3851	19.6966	19.2463	19.0612	19.283
A0A452EKG8	red	19.0636	18.689	18.7158	19.358	NA	18.8479	19.7357	19.2245	15.5302	16.3538	15.7661	18.9845	18.7808	18.2448	16.0076	17.6949	18.9672	15.9413	19.3099	18.8093
A0A452EKG9	purple	19.568	19.9386	19.171	19.0331	20.0144	20.4237	NA	19.366	19.3229	19.5194	19.3949	19.0183	19.2962	19.8799	19.611	19.5587	19.835	19.2899	19.3842	20.3686
A0A452EKH0	salmon	18.8909	18.1608	19.0222	18.6885	17.9787	18.5533	18.3963	18.3034	17.9185	18.1449	18.4844	18.853	19.0792	18.4761	18.4889	18.9635	18.5566	17.66	18.8906	18.1021
A0A452EKH3	steelblue	19.911	20.2509	18.9396	19.2249	19.9725	19.6821	19.7414	19.9132	19.6353	18.8508	19.4886	19.8793	20.6107	19.5671	19.4948	20.3427	20.5033	19.1914	20.7058	19.9368
A0A452EKH5	darkgrey	19.2756	19.3199	19.6502	19.3314	19.704	19.2612	19.6621	19.6554	19.637	19.8039	19.6439	19.4685	19.2985	19.2207	19.8031	19.4961	19.4661	19.5394	19.362	19.4538
A0A452EKI5	mediumpurple3	19.3119	19.5727	19.358	19.7477	19.7291	19.7468	19.766	20.0694	18.3977	19.3681	19.4435	19.6524	20.0597	19.0419	18.5676	18.4471	18.8716	18.6253	19.5626	19.2848
A0A452EKI6	lightcyan	20.4091	20.2593	18.8744	20.8007	19.215	21.8306	19.7053	18.4695	20.1265	20.8119	20.9775	NA	19.6321	21.4872	20.3248	19.8344	20.3086	20.8925	18.7212	19.4616
A0A452EKI9	darkorange	NA	17.8293	17.9335	18.1759	17.4728	17.5952	18.1036	17.9263	18.2223	NA	NA	NA	NA	17.5578	18.7768	17.7857	18.3862	NA	17.9818	17.8446
A0A452EKJ2	lightcyan	NA	NA	17.7966	17.4596	17.2893	17.3007	17.4138	18.7893	NA	17.6349	NA	17.4692	17.8816	17.4118	16.8999	17.3381	16.6874	NA	17.4668	17.7706
A0A452EKJ3	turquoise	20.4313	20.1034	19.6737	20.6043	19.4746	20.3032	21.3518	21.0609	19.6173	20.214	19.6595	19.866	19.9684	19.6809	19.6876	19.596	20.188	19.7677	20.0705	19.4469
A0A452EKJ7	yellow	20.4066	20.6281	20.6005	20.5038	20.982	21.8919	18.849	21.2306	21.0674	20.9846	20.6078	20.4803	21.1373	21.1982	20.7402	20.7136	21.213	20.8841	20.5657	21.3434
A0A452EKK4	turquoise	19.0839	18.738	19.6827	18.4443	18.8344	18.2999	21.4215	22.8496	18.6291	18.5068	18.2003	18.3493	18.5958	19.2778	19.08	19.4996	24.1591	18.9769	18.8825	19.5435
A0A452EKM0	darkmagenta	20.9883	21.0241	17.4837	16.7709	17.422	18.4072	16.9925	17.3917	20.5689	21.717	17.97	17.3264	17.7716	21.8971	20.1189	17.0988	NA	NA	17.0919	17.994
A0A452EKM2	yellow	22.4434	22.8545	22.0807	21.7721	22.9326	23.1316	20.042	22.5344	21.7105	22.051	22.5676	22.551	22.992	23.002	22.5507	22.5235	22.9513	22.3861	22.2526	22.7952
A0A452EKM5	darkorange	19.5742	18.9853	19.4449	19.7354	19.7915	19.3422	19.8128	19.3421	18.3043	19.7942	20.4542	19.1343	20.1519	19.5224	19.1908	20.7654	19.8008	20.6068	19.9075	20.4624
A0A452EKM6	magenta	18.8097	17.7362	19.1482	17.7735	18.6579	18.6846	19.5897	18.5707	NA	18.0474	18.7338	18.5672	18.8012	17.9551	18.485	NA	18.478	18.8475	18.6473	18.9924
A0A452EKN7	sienna3	19.0194	19.6428	19.2354	19.121	19.5007	19.6744	19.4998	19.4313	19.521	19.3703	19.3251	19.1967	19.3845	19.3363	19.1402	19.274	19.689	19.3297	19.0618	19.6027
A0A452EKP2	green	21.6437	21.2176	21.9398	21.5689	21.3044	20.9004	21.8827	21.4778	21.7662	21.473	21.934	21.3816	21.0985	21.1193	20.94	20.6336	21.1998	22.8865	21.2807	21.2231
A0A452EKQ2	yellow	19.6371	20.047	19.2334	19.1374	20.3428	19.9216	19.2438	19.8751	19.7052	19.4851	19.4935	20.1026	19.5187	20.5448	20.2467	19.7694	19.8661	19.7555	19.7443	19.9908
A0A452EKQ3	orange	18.7184	18.8516	18.8804	19.9982	18.5208	19.1777	19.3982	18.9391	18.6551	19.9615	19.2577	18.8494	18.9104	18.5354	18.644	19.4955	20.0455	17.9758	20.5882	19.2527
A0A452EKQ9	pink	20.4881	20.9883	20.8321	20.3024	21.1558	21.0293	21.1675	21.3591	20.6381	20.6435	20.6375	20.8916	20.8977	20.7871	20.9535	20.705	21.1541	20.9561	20.756	20.9489
A0A452EKR9	cyan	18.1439	18.078	18.3357	18.3856	18.0896	18.2521	17.9979	17.9706	17.8135	17.9442	17.377	17.6241	17.7545	18.1945	18.1228	19.5431	17.9394	17.9704	18.0905	18.3928
A0A452EKS7	turquoise	18.332	17.4931	16.5476	17.9227	18.0321	17.9092	17.9803	18.4249	16.4226	16.8455	15.9993	17.5517	18.6614	NA	16.9876	18.1145	18.1266	16.7732	18.3114	17.5524
A0A452EKS9	grey60	19.9204	19.6807	20.0327	19.8914	20.7663	20.0684	20.6465	20.8434	19.762	20.2107	20.5432	20.2753	20.0512	20.1062	19.9126	20.3465	20.7704	20.6065	20.6783	20.5337
A0A452EKT0	lightcyan	18.4247	18.4907	18.6929	18.2745	18.4503	18.3561	18.8155	18.9933	18.2353	18.4043	18.0474	18.2543	17.7989	18.2783	18.1868	18.188	18.1051	18.7434	17.9589	18.3083
A0A452EKT5	yellow	19.4721	20.361	19.572	19.1109	20.532	19.946	NA	19.7781	19.5836	19.772	NA	19.9467	NA	20.367	19.8296	19.8718	20.2137	19.6552	19.4835	19.8865
A0A452EKT9	pink	22.0971	22.6526	23.2209	22.9452	21.7047	20.4529	22.4517	21.4504	21.9043	22.0627	22.7443	22.3804	22.5329	22.5733	21.9109	23.0121	21.0232	22.6981	23.128	22.4549
A0A452EKU6	saddlebrown	18.5826	20.6086	17.9871	17.7633	21.1707	19.4756	19.9692	20.8295	20.7182	21.1167	19.6977	19.9109	19.7796	19.9998	20.5084	18.9049	19.5685	19.0719	21.6487	18.9891
A0A452EKW0	blue	19.3222	19.742	19.9354	19.4054	19.553	19.9842	20.1781	20.133	19.212	19.5186	20.1701	19.8841	20.41	19.6921	19.9	19.0613	20.139	19.5588	19.4047	19.7079
A0A452EKW4	black	18.9935	18.761	19.5482	17.4706	17.5988	18.3069	16.8147	17.968	17.3951	17.826	17.9086	18.8738	18.4951	19.1121	17.678	19.2961	18.1293	17.4998	18.5246	19.4178
A0A452EKX5	brown	18.746	19.0137	19.9821	19.8052	19.6598	19.0966	18.5663	19.6359	20.0234	19.53	20.4979	20.4168	20.3422	19.648	19.8484	19.5369	19.6481	20.3054	20.1604	19.6265
A0A452EKX6	skyblue3	16.8206	16.4395	17.2647	15.9652	15.8016	17.0899	16.1301	17.7504	16.3948	16.5006	16.3285	16.3747	16.4407	16.7103	15.9982	16.822	17.8644	17.1114	16.4515	17.3757
A0A452EKX8	black	20.403	20.7251	19.6551	20.4151	20.7149	21.1345	21.026	20.6754	19.828	20.6438	20.823	20.8269	20.4686	19.6003	20.857	20.124	20.3814	20.6045	20.8358	20.3499
A0A452EKX9	plum1	17.5856	17.5253	18.0421	17.3806	17.8843	17.629	NA	17.8657	18.4403	17.7186	18.7833	17.503	18.4647	18.3779	17.5157	17.0802	18.1097	17.7318	NA	18.0667
A0A452EKY5	lightcyan	17.8091	17.3948	18.5339	17.697	18.0006	18.2822	18.2655	19.1354	NA	18.1243	17.4148	NA	17.6237	17.5591	17.8893	17.7439	17.5138	NA	NA	17.5766
A0A452EKY6	salmon	18.5027	18.0695	20.3362	18.5573	18.0881	18.7566	18.7814	18.9148	18.2997	18.525	18.9947	18.1676	18.8793	18.1475	18.2643	18.5421	18.6128	18.4623	18.4651	17.4425
A0A452EKZ1	blue	17.5686	17.5226	17.843	17.2315	17.2787	17.9462	18.3108	17.696	18.2872	17.6821	18.7141	19.6732	19.0268	17.6351	17.6748	16.9238	18.0036	17.9328	17.8799	17.8469
A0A452EKZ5	brown	19.1795	19.7169	19.1493	19.2631	19.6615	19.2707	19.0587	19.1511	19.5876	19.5673	19.6576	19.4021	19.7423	19.8111	19.9138	19.3091	19.1931	19.5195	19.1657	19.5714
A0A452EKZ7	brown	19.1258	19.4588	19.2611	19.1508	19.3982	19.1678	19.5833	19.5795	19.2836	19.541	19.132	19.4809	19.1942	19.45	19.2266	19.3377	19.5213	19.3475	19.4915	20.0295
A0A452EL01	blue	18.8352	18.866	19.049	18.8664	18.8791	19.1801	19.2608	19.1371	18.8205	18.9713	19.6475	19.3872	19.4514	19.4133	18.9407	18.8625	19.4076	18.7907	18.9995	19.2479
A0A452EL05	purple	20.0098	20.3697	19.948	19.7967	20.4279	20.7862	NA	20.1704	19.7915	20.5669	20.2774	20.6572	20.3155	20.4993	20.6688	20.0332	21.0716	20.1734	20.5068	20.5361
A0A452EL26	black	19.6626	20.0613	19.4152	20.405	19.5555	19.9134	19.793	20.1103	19.8448	19.8016	19.7654	19.7283	19.9385	19.2648	19.6999	19.718	19.8634	19.7994	20.2282	19.6198
A0A452EL27	brown	19.8128	19.8789	20.1556	19.5459	20.0706	20.1451	20.1692	20.1647	19.5952	19.4048	19.4358	19.464	19.6996	19.755	19.5696	19.8151	20.0175	19.4948	19.4578	19.9368
A0A452EL33	grey	17.4733	19.8683	17.8583	18.2587	17.7778	18.3592	18.5602	18.7059	18.7291	19.1858	18.3853	17.8298	17.7931	17.9709	17.6677	17.839	18.0707	17.4416	17.9592	17.9924
A0A452EL36	turquoise	18.121	17.8088	19.0305	19.8116	17.2072	19.0122	20.2374	20.3498	20.18	17.4205	18.1778	18.3928	19.3137	19.3602	17.4796	18.982	19.6888	20.1491	19.8242	18.7302
A0A452EL38	tan	16.8301	17.3454	NA	19.1249	17.2048	18.4538	15.5523	16.3171	NA	18.4633	15.3205	15.9206	14.9717	NA	17.8933	16.2603	16.8409	NA	NA	NA
A0A452EL50	midnightblue	20.3422	21.178	20.2098	20.9225	20.5189	20.862	20.745	20.6096	20.5032	20.4458	21.0839	21.0774	20.9656	20.8734	20.7488	20.8035	20.716	20.7386	21.1203	20.9213
A0A452EL53	blue	20.9031	20.6916	19.9095	20.6602	20.5511	21.4572	21.3731	21.5229	20.1853	20.4071	21.2771	20.6329	20.8176	20.1446	20.5512	19.838	21.0627	20.4074	20.6368	20.2434
A0A452EL54	mediumpurple3	19.5787	20.045	20.0192	19.8358	20.2207	20.0492	19.5827	20.0791	19.8742	19.7424	20.0447	20.2252	19.7751	20.0849	20.0739	19.7871	21.0651	25.0198	20.1941	19.9065
A0A452EL56	darkgrey	17.6012	17.7163	17.7692	NA	17.5638	17.7111	NA	17.6191	17.5365	17.8649	17.605	17.8864	17.9328	17.641	17.713	17.722	NA	17.7762	17.2671	18.1069
A0A452EL58	lightcyan1	21.8553	22.0553	22.0229	21.4185	21.5176	21.7994	22.0894	21.6737	21.3918	22.0289	21.6443	21.9677	21.5514	21.7024	21.7725	21.4474	21.8528	21.9281	22.0064	21.6998
A0A452EL59	black	17.5911	17.1006	18.4101	16.8084	17.8649	17.7202	17.3259	NA	17.6872	18.1223	NA	NA	NA	18.4051	NA	18.5051	16.9786	17.1689	17.0973	18.5732
A0A452EL64	turquoise	19.4493	19.2804	19.3034	19.9536	19.0563	19.798	19.8486	19.9122	19.3017	18.9551	19.7426	19.097	19.7678	19.5901	19.3352	19.5116	20.083	19.792	19.2632	19.7665
A0A452EL69	green	20.598	20.9859	20.5185	21.9211	21.1877	20.2199	21.0691	20.9603	21.7257	21.3349	21.7013	21.4562	20.6946	20.7311	21.0266	20.6128	20.8346	21.4858	21.3382	21.1332
A0A452EL72	yellow	20.9387	20.858	20.6807	20.6848	20.6904	20.4663	20.4265	20.7848	20.604	20.3766	20.7506	20.5972	21.0473	20.5426	20.6591	20.7671	20.8961	20.7864	20.6749	20.9038
A0A452EL75	blue	19.3242	19.8341	18.9043	19.1498	18.9816	20.1117	19.8006	19.9659	18.4994	19.5079	20.1947	20.3878	20.1127	19.7084	19.8319	19.2213	20.1494	18.7964	19.5208	19.6733
A0A452EL91	turquoise	19.8594	19.7024	19.5882	19.8663	19.5264	20.4026	20.2801	20.2837	19.715	19.5494	19.8404	19.7904	19.8895	19.6925	19.678	19.5426	20.2371	19.4696	19.8743	19.5112
A0A452EL94	black	17.8893	18.3864	16.9955	19.2146	NA	18.0999	18.7951	NA	18.1272	NA	NA	17.8685	18.1783	18.2322	NA	NA	19.0114	NA	18.8544	18.1596
A0A452ELA6	pink	17.2653	17.296	17.6256	16.7436	18.2128	17.6877	17.7324	17.8857	17.304	17.2528	NA	16.8882	17.3839	17.6714	17.4697	17.0767	18.027	17.0876	17.172	17.7812
A0A452ELA7	darkmagenta	18.0884	18.3096	18.9153	19.3915	19.9564	18.0251	19.8128	18.8451	19.4361	17.9481	19.3978	19.481	19.7562	19.2004	18.703	20.3756	20.6864	19.2642	18.7748	19.8069
A0A452ELB2	orangered4	18.3198	18.2919	18.5261	19.0512	18.5715	18.2847	18.2448	18.7891	18.3136	18.121	18.0949	19.282	18.4178	18.3358	18.2497	18.6319	NA	17.9107	18.3365	18.13
A0A452ELC9	turquoise	18.5075	18.6688	18.6263	18.4232	19.007	18.1116	17.7975	18.6057	NA	19.105	NA	NA	NA	18.9036	18.2862	18.3252	17.51	NA	18.1852	19.2085
A0A452ELD4	pink	20.8958	20.862	21.2008	21.0633	21.058	20.441	21.1434	20.7809	21.1599	21.0432	21.2556	21.1666	20.8406	20.5182	21.1551	20.7388	20.3429	21.3101	20.656	21.2174
A0A452ELE0	turquoise	17.0428	17.1085	17.7022	18.365	17.6612	NA	17.6682	18.1445	17.6508	17.3365	17.1497	17.7521	NA	17.6417	18.3677	17.9316	18.167	17.0702	17.6223	17.8692
A0A452ELE2	red	18.4105	18.7503	18.7612	17.9774	18.2844	19.1412	18.9538	19.0505	17.7413	18.3587	17.9436	18.4381	18.982	18.536	18.5889	18.1813	18.32	18.2543	18.2146	17.7919
A0A452ELE4	grey	20.4298	20.0407	19.9485	20.2685	19.7972	19.657	19.7497	20.8709	20.3033	20.1946	19.3475	19.696	20.22	19.6443	20.2246	19.8287	19.7533	19.195	20.7397	20.1205
A0A452ELE5	black	19.1076	19.0571	18.9715	19.5026	19.4538	19.6499	19.5156	19.6394	19.8908	19.5046	19.4807	19.7336	20.2619	19.1718	18.5962	19.3204	19.8587	19.5245	19.6842	19.5928
A0A452ELE6	plum1	23.3427	23.4999	22.7174	22.698	22.5361	22.7297	22.8214	22.7749	22.7032	23.3624	22.2879	22.6488	22.4794	22.5964	22.7434	22.2503	22.7849	22.1346	23.079	22.474
A0A452ELE7	darkgrey	18.875	18.5942	19.6368	18.6376	18.5732	19.0785	18.8465	19.0229	18.4036	19.201	19.1744	19.2181	18.8746	18.5578	18.7024	19.1472	19.0112	18.7375	19.5258	18.9916
A0A452ELF2	black	18.4106	18.1545	18.9063	18.5922	18.6089	18.3722	18.3749	18.5084	18.3873	18.7639	18.4411	18.5472	18.8622	18.9753	18.5282	18.7798	18.2623	18.5864	18.3463	18.7811
A0A452ELF9	salmon	19.3233	20.8635	19.099	19.3142	23.2172	19.7166	20.0481	19.2984	22.9367	22.3292	19.1003	18.2882	18.1999	21.5255	18.2605	22.0724	19.8513	22.0884	18.5398	21.099
A0A452ELG7	grey	17.1047	15.7512	17.7974	NA	16.2488	16.4435	NA	18.7176	17.4453	17.3498	16.9321	16.6406	17.3116	17.6978	16.7788	NA	NA	17.3465	NA	NA
A0A452ELI1	grey	18.9068	18.8177	19.3248	19.4758	19.1395	19.6002	19.2635	19.8753	19.3369	19.4999	19.5275	19.2494	18.7987	19.6971	19.6544	19.5534	19.7695	19.2106	19.5947	20.2682
A0A452ELI7	grey	18.6186	18.4352	20.0459	18.1297	19.0726	18.4896	19.2415	18.83	18.1069	18.7745	19.4144	19.2758	19.3444	18.7968	18.293	17.4195	19.1341	18.7892	19.5569	18.2127
A0A452ELK2	yellow	20.7631	20.3543	20.5541	20.7244	20.602	20.533	21.0593	20.9257	20.7676	20.7016	20.6422	20.3296	20.6634	20.5282	20.617	20.5436	20.538	20.5802	20.8131	20.7686
A0A452ELL8	red	21.5461	21.5057	21.7956	21.5252	22.6844	21.2665	21.9865	21.9833	22.6344	21.9281	22.9921	21.2231	22.3377	21.9872	21.6839	21.8802	21.924	22.0972	21.8606	21.7878
A0A452ELM9	lightsteelblue1	20.5829	20.5971	20.7719	20.0191	20.875	20.614	20.1674	20.7051	21.017	20.6017	20.7084	20.5245	20.9085	20.6162	20.2899	20.2607	20.921	20.693	20.7531	20.9015
A0A452ELN3	turquoise	18.9803	19.3863	19.2726	18.7645	18.843	18.7898	18.6383	18.4585	19.4813	18.6627	18.8613	18.8314	18.7252	19.3064	18.8546	19.1092	18.6434	19.272	19.2474	19.111
A0A452ELN7	turquoise	20.0692	20.2966	20.3076	19.9419	20.093	19.7528	20.2546	19.6759	20.1577	20.425	20.357	20.3133	20.3548	19.7215	20.0516	20.4641	20.1085	20.1851	20.1197	20.0124
A0A452ELP2	black	14.3697	14.0097	15.3149	13.4491	13.7221	14.1892	13.526	NA	NA	14.4758	NA	13.2029	13.3499	14.9285	13.4238	15.0566	NA	14.2832	13.736	14.4688
A0A452ELP4	brown	18.0554	18.0229	17.8592	18.1407	18.0176	18.5233	18.3557	18.5033	17.7921	18.2819	17.3973	17.432	17.7836	18.1772	17.6213	18.2563	18.5464	18.2448	17.3553	17.8379
A0A452ELR4	blue	16.7547	16.6501	16.586	17.4574	16.828	17.6465	17.7447	17.7267	16.6169	17.3076	17.3439	17.3363	17.6096	17.3479	17.3278	16.9091	17.6462	17.331	17.2864	17.2611
A0A452ELR7	grey	18.8951	18.859	18.8655	18.881	18.8011	18.933	19.745	18.8561	19.2376	18.7818	18.1178	19.0393	19.0532	19.4104	18.591	19.3007	18.8678	18.8932	18.9335	19.1421
A0A452ELR9	red	19.2599	18.873	19.2995	19.3336	19.1046	20.134	20.5547	19.7796	18.8744	18.7172	19.9236	19.6542	19.8408	19.345	19.0967	19.2811	19.592	18.4019	18.9777	19.8802
A0A452ELS1	turquoise	22.7869	22.092	22.5487	22.1129	22.8966	21.859	21.3052	21.0998	22.2356	22.4929	23.0629	22.2836	21.6383	23.1332	22.6047	22.1872	21.6204	22.6612	22.3555	22.1056
A0A452ELS4	magenta	17.8168	17.8371	18.1939	18.1547	17.9825	18.0997	18.8308	18.5494	18.1781	18.7652	17.8492	17.8693	17.8748	16.9368	17.4746	17.9588	17.9966	17.8785	18.0941	18.3239
A0A452ELS6	green	19.1523	19.2819	19.513	19.4322	20.1079	18.8062	20.5356	20.3077	20.3701	19.4325	20.9896	19.9356	19.9475	20.0861	19.8413	19.8299	19.4441	20.764	20.0029	19.4832
A0A452ELS8	pink	18.9509	19.0063	19.1087	18.767	19.121	19.2052	18.8517	19.821	18.7548	19.1077	18.3117	18.7299	18.6105	18.7844	18.66	19.3224	20.1074	18.643	18.7056	18.9177
A0A452ELU1	turquoise	18.7444	21.2434	18.7153	21.9761	18.7288	21.1871	21.3134	21.6542	19.0617	18.984	19.0885	19.2572	19.5287	21.5805	18.85	19.2265	21.653	21.4993	22.0221	19.3933
A0A452ELU2	blue	18.6071	19.6322	19.5657	18.8129	19.8786	20.2738	19.1154	19.4793	18.3632	18.8523	19.1674	20.5483	20.4757	19.5749	18.895	19.3799	20.3496	19.1694	19.4561	19.973
A0A452ELU3	brown	20.9009	20.7997	18.5686	17.6609	17.4667	18.2511	17.7436	18.4467	21.1032	21.3284	22.6636	22.8069	21.3714	19.1801	18.9512	18.5463	18.0784	21.6867	21.7759	18.3032
A0A452ELU4	red	19.4154	19.3282	19.0386	19.1903	19.1385	19.2528	19.4664	19.2904	19.0696	19.1183	19.1665	19.3187	19.2959	19.5748	19.1293	19.8064	19.5067	19.0648	19.4381	19.6153
A0A452ELU5	turquoise	18.8838	19.1917	18.8557	18.8942	18.4575	18.0554	18.2365	19.3819	19.5	18.9666	18.3894	19.1089	19.2534	18.45	18.954	19.2373	18.7467	19.5855	19.2901	19.4189
A0A452ELW3	magenta	19.0249	19.0115	19.2804	19.6482	19.1705	19.2511	20.1226	19.3309	18.9362	19.1887	18.9285	19.0414	18.8219	19.4439	18.7306	19.3881	19.952	19.1719	NA	19.1599
A0A452ELW4	tan	18.5438	19.607	19.9548	17.7389	19.4542	19.163	18.7443	19.1085	NA	19.6147	NA	19.7773	16.3732	19.2501	18.5179	18.8275	17.9785	19.3405	18.9842	19.6444
A0A452ELX4	turquoise	21.9872	22.048	21.7374	21.58	21.128	22.0334	22.2656	22.3076	21.4573	21.4281	22.1909	21.6608	21.7939	21.4155	21.4184	21.3622	21.8274	21.8865	21.4649	21.7351
A0A452ELX7	lightcyan	18.8268	18.4784	18.589	18.6196	18.759	18.4191	18.9208	19.1961	18.4674	18.6673	18.403	18.3843	18.5442	18.597	18.6979	18.5353	19.0523	18.4498	18.6883	19.0423
A0A452ELY1	blue	20.055	19.8361	19.4556	19.5223	20.1825	19.9139	19.768	19.7238	19.7276	19.8638	20.0665	19.4963	19.8137	19.6768	19.4881	19.4146	20.3237	18.8699	19.833	19.8714
A0A452ELZ0	cyan	19.2233	19.4707	19.8993	19.5075	19.6356	19.5129	19.6621	19.892	19.07	19.2568	19.9238	19.6432	19.4682	18.8969	19.6183	22.4325	19.8074	19.2524	19.1333	19.4429
A0A452ELZ3	pink	20.7243	21.3061	21.152	20.7464	20.8804	21.615	20.6311	21.6284	20.7584	20.5017	20.7557	20.8078	20.4713	20.7422	21.0023	20.8094	21.6531	20.9199	21.0142	20.89
A0A452EM11	grey	19.6759	20.0743	20.0365	20.1179	19.0045	20.486	19.7576	20.6325	21.1455	20.1792	20.388	20.7343	20.2732	19.7434	20.1085	20.3282	20.6212	20.4022	19.804	21.0151
A0A452EM18	white	18.7557	19.5137	NA	NA	NA	19.1723	NA	18.6003	NA	18.5366	NA	18.8301	19.3013	NA	19.3029	18.555	19.4748	19.2515	18.9557	17.8922
A0A452EM23	violet	16.6903	17.2006	NA	NA	18.1152	NA	NA	17.8416	NA	16.6719	17.2082	16.6198	17.314	17.3219	16.9934	NA	NA	NA	16.9437	16.9875
A0A452EM32	yellow	23.7793	24.1205	23.1738	23.7508	24.0359	23.8895	23.0025	23.8982	23.4908	23.9314	23.4639	24.1469	23.8535	23.4961	23.9407	23.7305	23.9426	23.8302	23.7844	23.4109
A0A452EM35	turquoise	17.9358	18.2172	18.4485	17.8713	18.5158	17.5715	15.7	16.2586	18.307	18.5098	18.3677	17.8635	18.2819	18.1722	18.3011	18.1521	16.6186	18.2935	16.7804	18.5084
A0A452EM36	green	15.9242	14.0068	16.2056	NA	14.1726	15.8245	NA	NA	13.7267	15.2062	14.5627	NA	14.6632	15.6287	14.3569	14.3514	NA	13.5756	13.9731	14.6988
A0A452EM38	mediumpurple3	21.1212	21.4823	20.6514	22.0478	20.6055	20.6651	20.7444	21.2981	19.875	21.0269	20.3992	22.1167	21.5821	20.1012	20.7213	20.8632	21.2535	19.9818	21.3833	20.7901
A0A452EM40	blue	19.8338	20.1363	18.7308	20.1689	19.6947	20.8353	20.4787	20.9732	20.2626	20.3974	20.4691	20.3356	20.2824	19.907	20.6633	19.8342	20.9273	20.5818	19.9084	19.1888
A0A452EM41	saddlebrown	18.5988	18.7285	18.5016	18.5664	18.6321	18.6744	18.6217	18.7209	18.6981	18.9494	18.6891	18.7107	18.6275	19.1373	18.6152	18.7583	19.1248	18.8707	19.2552	18.9351
A0A452EM66	black	19.6217	19.4728	19.3977	19.7387	19.8431	19.216	20.1093	19.7443	19.3116	19.8939	19.7631	19.4288	19.4275	19.4827	19.8195	19.546	19.5814	20.1299	19.9087	19.3362
A0A452EM67	yellow	21.2177	20.7082	21.1429	21.4422	20.4239	20.8854	21.6272	21.4399	20.6825	20.5077	21.015	21.0504	20.4061	20.1058	20.6454	20.3476	20.2152	20.9411	21.2421	21.2456
A0A452EM69	darkturquoise	19.1918	18.9148	19.1826	18.2071	18.7676	19.2362	18.9626	18.5102	18.5359	19.0395	17.8756	18.5668	18.3861	19.1725	18.5184	19.0218	18.2614	18.469	18.2628	19.2295
A0A452EM72	blue	19.4604	19.2925	19.679	18.073	19.3712	18.7382	18.2442	18.6809	19.5398	19.5831	18.7201	18.75	18.8395	18.9879	19.0666	19.0038	18.7406	19.5195	19.5401	19.2911
A0A452EMA0	turquoise	20.7184	20.6401	20.5294	20.9905	20.814	21.0929	21.0993	21.4935	20.5423	20.4715	20.6318	21.2378	20.7619	20.7693	20.8455	20.7079	21.6984	20.6145	20.5122	20.8001
A0A452EMB0	pink	18.3072	18.5672	17.9444	17.8669	18.6743	18.4918	18.5397	18.7796	18.3394	18.3979	18.2918	18.1003	18.0021	18.1501	18.1846	18.8509	18.8029	18.0547	18.3997	18.601
A0A452EMB1	greenyellow	19.4257	19.2355	18.755	19.1984	19.2398	18.7618	19.6921	19.2191	18.9992	19.534	19.0938	19.0303	19.6057	18.9288	19.322	19.3416	19.3957	19.5586	18.9082	18.9437
A0A452EMB6	violet	15.8159	16.205	15.8519	15.8154	18.3631	16.4074	NA	NA	16.9119	NA	16.9934	17.3587	17.2432	16.4443	16.5305	17.0939	16.7285	17.1294	NA	16.6804
A0A452EMB7	brown	18.1589	18.0152	17.7028	18.8157	18.1433	17.796	17.8427	18.7036	17.2016	18.3816	16.8463	17.6897	17.9614	16.8079	17.8388	17.9427	17.6853	17.3541	17.313	17.8672
A0A452EMB9	magenta	20.8737	21.0228	21.2406	21.147	21.4561	21.4092	19.3381	21.0205	21.5097	21.2265	21.7229	21.5887	21.5866	21.1971	21.3155	21.162	21.6049	21.3485	21.4229	21.3238
A0A452EMC1	mediumpurple3	NA	18.8474	17.6278	17.971	18.6804	18.322	NA	17.5915	NA	NA	18.0257	17.7199	NA	NA	17.8561	18.8775	18.0586	24.1754	18.0497	18.8383
A0A452EMC8	darkturquoise	21.1177	21.1113	20.8582	21.7791	21.4969	20.8966	21.485	21.0682	21.5576	21.1506	22.09	21.4458	21.8966	21.1574	21.1484	20.9751	21.6728	21.4148	21.3259	21.4067
A0A452EMD9	lightcyan	18.9072	18.6086	19.0547	18.8251	18.6427	19.0699	18.7181	19.5615	18.4724	NA	19.1504	18.4794	18.6489	18.0802	18.7046	18.9686	19.0504	18.6149	18.1972	19.0925
A0A452EME0	black	NA	19.0659	18.2996	20.1024	NA	18.8482	NA	19.8927	19.2633	NA	20.3306	20.1199	19.4219	18.8054	19.5882	18.2769	20.2108	18.9315	18.9794	19.1194
A0A452EME5	purple	18.7403	18.9449	18.1779	17.6544	19.8881	19.564	NA	18.709	17.7175	18.5634	19.1978	18.8629	19.2917	19.2497	19.1557	18.7177	19.3831	18.814	18.44	19.6377
A0A452EME7	greenyellow	18.6301	18.5307	18.3474	19.5519	18.7048	18.8531	20.0438	18.8096	19.8939	18.7007	18.6236	18.0512	19.2325	18.6479	19.1692	18.9375	19.5544	18.1461	18.725	18.6678
A0A452EMF7	grey	18.8404	18.66	18.82	18.6821	18.6308	19.0809	18.4921	18.9662	18.8726	18.7403	18.6391	18.7984	18.3711	18.7413	18.7292	18.8858	18.9438	19.193	18.5921	18.6877
A0A452EMF9	royalblue	19.2245	19.7426	18.624	19.2108	19.023	18.6618	18.9992	18.7745	19.4371	19.386	19.8336	19.8034	19.9551	18.4764	20.1256	17.8641	19.6566	19.6316	20.0901	19.2023
A0A452EMJ0	lightcyan	19.4875	19.4726	19.1794	18.9375	19.3852	19.1929	19.7895	20.3714	19.127	19.3164	19.1918	NA	19.0922	19.4081	19.2773	19.1329	19.1419	19.3608	19.125	19.4897
A0A452EMJ5	grey	19.0299	20.6629	20.4155	20.9408	20.776	19.9511	20.1983	19.5464	19.425	21.1046	18.7758	20.9298	20.1548	20.573	20.9854	19.9216	20.0273	21.2535	19.108	19.3292
A0A452EMJ7	purple	19.1495	19.3928	19.0391	18.9176	19.2718	19.2328	18.923	19.5215	18.7708	19.045	18.7323	18.9987	19.1268	19.5273	19.3572	19.3287	19.7176	19.0408	19.1519	19.7408
A0A452EMK0	grey60	19.7014	19.7846	19.6606	19.5481	20.1348	19.645	19.6597	20.4028	20.0147	19.8196	20.0012	19.9669	20.1406	19.6057	19.9287	19.4548	19.9604	19.8275	20.109	19.68
A0A452EMK6	green	23.9066	23.7896	23.8092	25.1042	24.3813	22.8988	25.2647	24.4137	25.5236	24.5815	25.7179	24.9996	24.2632	24.4362	24.6527	24.3511	23.8616	25.7586	25.0287	23.7405
A0A452EML8	floralwhite	17.3821	17.3398	17.5822	17.4727	18.2202	18.4167	NA	18.4284	NA	17.8433	18.2805	17.599	18.3904	19.1101	18.07	17.7489	18.6955	17.677	17.5411	18.5462
A0A452EMM0	red	17.1815	17.2027	17.2164	15.8529	17.4328	17.3314	17.8584	16.5712	NA	16.8079	NA	NA	NA	16.4913	NA	17.2481	17.2219	16.302	17.0479	17.4417
A0A452EMM8	green	20.6662	19.9939	20.3254	21.1636	20.9815	19.4661	20.6656	20.771	21.2629	20.6537	21.1455	20.6696	20.4155	20.2829	20.3729	20.373	20.1307	21.1066	20.7261	20.6654
A0A452EMN0	grey	19.5358	20.7546	18.8697	21.5048	20.0084	21.0106	19.3088	20.1665	19.5615	19.0627	19.3064	19.471	19.6024	19.4359	19.5837	19.5973	20.6429	20.5856	19.6155	19.9858
A0A452EMN2	green	17.276	17.9128	17.5764	16.4387	18.3906	17.8089	NA	17.7071	15.7628	17.1926	16.3837	17.6194	17.6831	17.8483	17.1245	17.8339	17.4594	17.5553	16.7349	18.0675
A0A452EMP4	skyblue3	22.1242	22.5899	18.1385	20.7511	21.8814	22.1567	22.6403	19.0533	21.1261	21.4646	21.7246	22.3322	21.911	21.019	22.0927	21.4134	19.8612	19.4213	22.3917	22.1449
A0A452EMP7	green	18.6247	18.6377	18.6284	18.214	19.3541	19.4407	18.7186	19.2203	18.1484	18.6936	18.2901	18.7663	18.9296	18.8083	18.5802	19.2028	19.1176	18.0471	18.2066	18.7018
A0A452EMP9	lightyellow	18.4117	18.1703	17.6551	18.575	17.484	18.5302	18.2455	19.007	19.9613	18.423	18.5845	18.3783	17.8752	18.3256	18.3836	18.3004	18.6931	18.7819	18.6346	17.8716
A0A452EMQ1	grey60	18.772	18.66	18.5385	18.6041	18.8306	18.5392	18.4808	19.2852	18.4056	18.6095	18.8046	18.6146	18.9939	18.4292	18.517	18.9581	18.9338	18.473	19.2535	18.7526
A0A452EMQ3	midnightblue	19.2855	19.7173	18.6534	20.3322	19.4316	19.8533	20.1732	20.0719	19.9611	17.7202	19.9111	19.4614	19.1011	19.9192	19.5056	19.5868	19.9171	19.5782	19.0265	19.7048
A0A452EMQ5	pink	21.4606	21.742	21.5792	21.8735	21.9804	22.2883	21.993	22.1342	21.7667	21.8077	21.7028	21.4298	21.4845	21.5967	22.167	22.0049	22.5609	22.212	21.5964	21.3349
A0A452EMQ6	yellow	20.5807	19.7538	19.5622	19.4573	19.3281	19.8087	18.7976	20.1863	19.0324	19.6106	19.6491	19.5278	20.5291	20.1249	20.2206	19.956	20.0546	19.7531	19.8458	19.529
A0A452EMQ7	darkolivegreen	18.2351	18.3963	18.0245	18.2232	18.0857	18.4196	18.721	20.777	19.8023	18.8577	22.54	21.6626	17.6676	18.2307	19.145	18.032	18.643	17.5169	18.4251	18.5617
A0A452EMR6	blue	21.2786	21.9807	21.6526	22.0085	21.9069	21.9526	22.0612	21.4927	21.59	21.7377	22.8623	21.8927	22.9401	21.1932	21.3456	22.8881	22.7548	22.0679	21.6627	22.3839
A0A452EMT1	magenta	20.2854	20.2283	21.3722	19.5973	20.3163	19.2567	18.9789	20.0874	21.0428	20.8595	20.1943	20.1452	20.3609	20.1675	20.3927	19.7332	20.7778	19.7116	20.0627	21.3293
A0A452EMT4	midnightblue	17.6652	17.5829	21.368	17.2627	21.475	18.4507	20.0434	18.0578	18.6876	17.5176	19.5972	18.372	19.4127	18.1858	17.9225	18.7352	18.48	18.2858	17.7202	19.1953
A0A452EMT9	blue	19.1237	18.3186	19.4475	18.7682	19.1559	18.7305	19.0417	18.3534	18.568	18.9852	18.5747	17.3961	18.8193	19.0748	18.6061	19.2242	18.1629	19.1068	18.5198	19.2787
A0A452EMV5	magenta	17.3644	17.5153	17.1453	NA	17.1089	18.3468	19.8634	17.7953	17.4612	17.2367	17.6139	NA	17.8211	NA	NA	17.2606	17.7125	NA	NA	17.581
A0A452EMW2	turquoise	17.4983	17.9321	NA	20.1768	17.6501	18.1888	NA	NA	NA	17.7661	17.8971	18.1611	18.1679	17.3368	18.2205	NA	18.6852	18.0701	18.0093	17.65
A0A452EMX2	green	22.0718	21.4578	22.125	23.3479	22.6755	20.966	23.6527	22.989	23.8767	22.7734	24.0355	23.0482	23.0417	22.5634	22.6432	22.4419	22.2285	23.8449	23.2624	21.5565
A0A452EMY0	tan	19.71	20.0622	19.352	19.8204	19.8356	19.733	19.8577	19.8544	20.3099	19.6011	20.5425	20.2113	20.5515	20.3307	20.1184	19.3045	19.6319	19.3206	19.7538	20.1134
A0A452EMY8	black	18.4748	18.8745	18.1857	18.7439	18.8049	18.3323	19.3012	18.4285	18.7951	18.6838	18.9009	18.6652	18.4887	18.5968	18.7809	NA	NA	18.983	18.9233	18.6333
A0A452EMZ1	turquoise	22.6429	22.4493	22.4018	22.0939	22.3693	22.7551	22.8193	23.4772	22.5179	22.2823	23.1529	22.3599	22.5266	22.11	22.0138	22.1161	22.8642	21.9071	22.2466	21.9801
A0A452EMZ7	turquoise	18.6323	18.9565	19.3932	18.811	17.7499	19.2238	19.2272	19.0573	19.2811	18.5954	18.8958	19.0386	19.2369	18.6494	18.8545	18.1655	19.2191	18.4233	18.5854	19.4598
A0A452EN00	black	18.6465	18.5893	19.4858	19.6929	19.1663	18.3401	20.808	20.2018	20.5461	18.8293	20.3885	19.6804	18.497	19.1317	19.2631	19.3204	19.9602	20.445	20.4488	18.8618
A0A452EN03	green	21.0068	21.1376	21.0413	22.249	21.4663	20.6128	21.6394	21.8537	21.7935	21.4177	22.2241	22.011	21.3644	21.072	21.1292	21.0125	21.7577	21.8422	21.691	21.7697
A0A452EN12	sienna3	20.3886	20.8197	20.1811	20.1237	20.677	20.7834	20.0847	20.2692	20.5523	20.3437	19.8895	19.8842	20.5308	20.3255	20.3348	20.103	20.7046	20.6824	20.4928	20.6978
A0A452EN21	darkmagenta	19.285	19.3807	19.2766	20.0004	19.8652	19.4838	20.1598	19.7659	19.8503	19.6502	20.0021	19.876	19.6522	19.4942	19.6366	19.3768	20.2197	19.6104	19.3026	20.6803
A0A452EN26	turquoise	19.268	19.3083	18.9348	19.1836	19.3758	18.4598	18.1512	17.9	18.6434	18.9233	18.4908	19.0997	18.9981	18.347	18.034	18.7021	18.6175	18.7736	18.8959	19.0678
A0A452EN27	turquoise	19.7131	20.28	19.7008	19.9659	19.6399	20.2108	20.2958	20.413	19.7806	19.8598	19.6859	19.9004	19.8413	19.9448	19.9665	19.7936	20.0462	19.8688	19.8101	19.7885
A0A452EN28	midnightblue	18.6352	21.9153	18.2506	20.7715	21.2715	18.4829	21.3295	18.7598	18.4615	22.1782	22.7162	21.6688	21.8142	18.5472	21.8928	21.6657	21.6532	18.1522	21.8386	18.3855
A0A452EN35	pink	19.3081	18.7306	19.6862	19.1032	19.2383	19.9285	19.6074	19.9352	18.7277	19.3635	18.1808	19.1466	18.6676	18.7856	18.8549	18.7622	19.5568	18.8176	19.3342	18.6523
A0A452EN48	yellow	19.9411	19.9692	19.4273	19.5522	20.143	20.0044	19.3437	20.0119	19.6983	19.5144	20.2526	19.8209	20.0551	20.1267	19.9784	20.0388	20.5092	20.0762	19.7226	20.1228
A0A452EN49	violet	22.7956	22.6007	22.6116	22.5463	23.1507	22.7819	22.7757	22.812	22.6607	22.7762	22.9221	22.7062	23.0078	22.7707	22.7594	22.7636	22.9158	22.7403	22.9985	22.99
A0A452EN55	brown	20.3954	20.0766	20.3901	20.329	20.1503	20.4522	20.9134	20.4107	19.8104	20.0779	19.9379	20.0384	19.9838	20.3885	20.0916	20.486	20.4503	19.9373	19.8819	20.1296
A0A452EN57	blue	18.0775	18.6459	18.1636	16.7787	18.5022	18.1466	19.9115	18.9175	19.5528	17.5574	NA	19.4307	18.7357	18.3479	18.107	18.2881	18.5955	18.5716	17.6978	18.6337
A0A452EN58	lightcyan	18.797	18.7691	17.9379	17.3999	18.9411	17.8141	NA	19.5987	NA	17.4475	NA	NA	NA	17.6122	NA	19.1642	NA	17.918	17.4585	18.3307
A0A452EN70	cyan	19.0279	18.8232	18.5128	18.8908	18.7523	18.6534	19.2418	18.8155	18.6605	18.7986	18.8026	18.8506	18.9345	18.6841	18.7578	20.0238	18.8933	18.6561	18.7153	18.719
A0A452EN76	grey	19.4828	19.7726	19.454	19.7624	19.9621	20.0089	19.2853	19.2475	19.3317	19.4521	19.1854	19.4042	19.6014	19.4698	19.9585	19.7203	19.7215	19.6549	19.3412	19.7117
A0A452EN77	darkred	18.8225	18.8833	18.5747	18.6479	19.7145	19.108	19.2076	18.9741	18.8982	18.8153	19.051	19.0391	19.074	19.005	18.8415	18.7418	19.6315	18.956	18.9442	18.9619
A0A452EN78	darkorange	19.1754	19.4256	19.1858	20.145	18.6835	19.8114	18.8405	18.9031	NA	17.379	20.5988	16.7363	19.6989	18.2022	18.5799	NA	NA	NA	18.6366	18.589
A0A452EN82	darkgreen	23.7626	23.9969	23.7732	23.8937	24.0757	24.002	23.786	23.932	23.7389	23.7612	24.2302	23.8465	24.0733	23.6628	23.8564	23.7428	24.1081	23.8823	23.6912	24.3595
A0A452EN89	orange	18.8888	16.7882	16.47	17.8465	NA	18.0498	NA	19.1421	16.9537	NA	18.1116	NA	16.8887	16.9905	17.0474	18.891	19.4274	NA	19.9479	NA
A0A452EN93	grey	18.9849	19.5054	19.5553	18.8759	19.1069	19.1597	19.4929	19.7248	18.8519	19.4333	19.2866	19.3349	19.2597	19.1744	19.0349	19.1383	19.1621	19.5857	19.7621	19.6637
A0A452EN97	brown	18.6999	18.4208	18.7059	18.2786	17.9557	19.0517	19.6825	18.9941	17.9491	18.214	17.7391	17.6258	17.3276	18.9937	17.8371	18.1479	17.8046	18.0651	18.1154	18.1027
A0A452ENA3	yellow	21.499	21.3165	21.8935	22.1603	21.5192	20.6977	21.8012	21.539	21.2627	21.1924	21.8093	21.6276	21.0928	21.0268	21.1211	21.2982	21.0337	21.7226	21.5186	21.8916
A0A452ENA9	turquoise	19.9284	19.3588	19.7275	20.2194	18.8047	20.5103	20.567	22.2133	19.9743	20.5884	20.618	20.0495	20.6381	20.7955	20.7081	20.1394	20.3928	21.0888	20.6761	19.8515
A0A452ENB4	brown	NA	16.6868	NA	NA	16.382	15.4557	NA	NA	NA	16.5799	17.0279	16.5114	17.5706	17.5487	NA	16.9311	16.2903	16.8902	16.2728	17.5868
A0A452ENB6	blue	20.7987	20.2211	20.446	20.3164	20.1645	20.5691	20.7186	20.519	20.4061	20.4453	21.0303	20.9436	20.7296	20.2782	20.2339	20.1679	20.7242	20.4606	20.5338	20.5679
A0A452ENB9	saddlebrown	16.6579	NA	17.3514	17.1929	15.6539	17.1764	16.5222	NA	15.9938	16.5742	NA	16.2594	16.6367	16.4286	15.9633	17.047	NA	16.4359	NA	NA
A0A452ENC0	turquoise	21.4172	20.9899	20.8278	20.9821	19.8227	20.9211	21.8284	21.9259	20.7317	20.6591	20.796	20.861	21.5169	20.1961	20.5963	21.0626	21.2433	20.5014	20.5336	21.0859
[truncated: 3,077 more rows]

## Sheet: Sheet2
sampleid	MElightyellow	MEmediumpurple3	MEorangered4	MEdarkgreen	MEtan	MElightsteelblue1	MEsaddlebrown	MEdarkmagenta	MEblack	MEgreenyellow	MEdarkturquoise	MEgreen	MEplum1	MEdarkolivegreen	MEskyblue	MEivory	MEsienna3	MEbrown	MEmagenta	MEfloralwhite	MEblue	MEdarkred	MEred	MEpink	MEturquoise	MEpurple	MEyellow	MEgrey60	MElightcyan	MEskyblue3	MEorange	MEsteelblue	MElightcyan1	MEyellowgreen	MEpaleturquoise	MEviolet	MElightgreen	MEsalmon	MEcyan	MEdarkgrey	MEroyalblue	MEwhite	MEdarkorange	MEmidnightblue	MEgrey
FH1	-0.155397	-0.138888	-0.0331756	-0.314093	-0.310272	-0.718104	-0.257134	-0.290152	-0.227146	-0.0465048	-0.270325	-0.210144	-0.223414	-0.120345	0.0196698	-0.185921	-0.284644	0.14847	-0.123752	-0.189714	-0.171807	-0.331516	0.218909	-0.103017	-0.0815718	-0.141436	-0.0332796	-0.222069	-0.0131936	-0.0902323	0.0728244	0.109818	0.361333	0.0686565	-0.225563	-0.210859	0.0274688	-0.184756	-0.159194	0.0602131	-0.217534	-0.101107	0.0564765	0.0371612	-0.0415327
FH2	-0.157776	-0.0494377	-0.116161	0.0833461	-0.115873	0.062002	0.0756487	-0.431284	-0.00467528	-0.154478	-0.101459	-0.2303	-0.575602	-0.0458954	-0.0749489	0.163304	0.237303	0.0800424	-0.0902244	-0.0848149	-0.0561021	-0.0692655	0.0552086	0.0885991	-0.025023	0.162249	0.174863	-0.104829	-0.0171847	-0.0687774	-0.128265	-0.210014	0.255582	0.0981852	0.00651981	-0.0621626	0.247227	0.0537084	-0.16284	-0.13411	-0.196742	-0.0953349	-0.0194369	0.01614	-0.148911
FH3	-0.0747857	0.0165721	0.0568431	-0.210789	-0.24102	-0.0307	-0.560489	0.142779	-0.481248	-0.222517	-0.429598	-0.24096	0.153726	-0.0890768	-0.0924715	-0.338419	-0.261948	0.112807	-0.065972	-0.286913	-0.301715	-0.240448	0.16502	-0.0819016	-0.148374	-0.211421	-0.104694	-0.399864	-0.0176722	0.304416	-0.0608376	-0.0151457	-0.385042	-0.0988704	0.0770478	-0.266654	0.108921	-0.165131	-0.027686	0.374218	0.351186	0.482913	0.27985	0.836552	0.04486
FH4	-0.0350443	-0.152442	-0.146362	-0.361259	0.0560958	0.00621661	-0.488172	0.230211	0.241299	0.215551	-0.00181583	0.285693	-0.0293401	-0.122688	-0.193263	-0.00883094	-0.0562908	0.0179585	-0.0626893	-0.153883	-0.149122	-0.217762	-0.16475	-0.228962	1.24947e-05	-0.51139	-0.204743	-0.0854519	-0.104092	-0.232801	0.00242567	-0.228384	0.0802973	0.143981	-0.133699	0.0832181	-0.196916	-0.103665	-0.0107223	-0.270652	-0.236149	-0.105414	-0.0414959	-0.21243	0.0524238
FH5	-0.0691304	-0.0537898	-0.0432131	0.0536125	-0.21035	0.261108	0.246893	-0.0422027	-0.043236	-0.152686	-0.0346185	-0.0290907	0.226903	0.000168737	-0.0753067	0.250024	0.075373	-0.0608196	-0.0358431	-0.09919	-0.198837	0.153158	-0.31897	0.0515613	-0.186159	0.163489	0.0855316	0.154193	-0.0524851	-0.0914363	-0.133735	-0.365444	-0.0834883	0.0490969	0.694156	0.889265	0.326634	0.668972	-0.105592	-0.37429	-0.0558321	-0.155732	0.149382	0.0460515	-0.268219
FL1	-0.037834	-0.0935351	0.0350019	-0.0103743	-0.170502	0.0267533	0.0101422	-0.12381	-0.101981	-0.107699	-0.166236	-0.456648	-0.108806	0.0297777	0.0149924	0.171323	0.42762	0.300553	0.174627	0.0609798	0.197832	0.0734294	0.295657	0.356622	0.302187	0.331565	0.227792	-0.0480564	-0.0312531	0.110059	-0.0861442	-0.201239	0.19543	0.125372	0.0993764	0.0108874	0.321187	-0.13964	0.0570534	0.0635267	0.162671	-0.142729	0.154703	0.0110271	-0.448219
FL2	-0.0605883	0.00207782	0.00231809	-0.331208	-0.0960153	-0.16063	0.0968086	0.410227	0.335789	0.774899	-0.0293758	0.0944275	-0.447111	0.230896	-0.199605	0.358303	0.0695137	0.493381	0.877014	0.143739	0.229259	0.205886	0.252272	0.0660534	0.449976	-0.133282	-0.778972	-0.269142	-0.0135102	-0.449015	0.0026495	-0.211447	0.0353694	0.0256181	0.104844	0.0882294	-0.185945	-0.124723	0.159394	-0.0707672	0.254125	-0.110558	0.125358	0.104847	0.00860606
FL3	0.136889	-0.0853224	0.100244	-0.0542815	-0.137633	-0.058167	-0.0616428	0.0966255	0.207418	0.0565863	-0.0408309	-0.0139337	0.135078	0.175699	-0.213069	0.283034	0.169864	0.393042	0.107806	0.214501	0.27844	0.16372	0.356926	0.530961	0.534121	0.074936	0.196621	0.593475	0.959642	0.714093	0.109951	0.25404	0.13961	0.0766526	0.139143	0.0254425	-0.0409542	-0.284332	0.0691832	-0.0304245	0.316654	-0.050946	0.129356	0.0488595	0.726779
FL4	0.858197	0.391355	-0.133348	0.00396331	0.0533655	0.0933942	0.245855	-0.0602136	0.0940223	0.119016	0.229065	0.349132	0.263675	0.00090511	-0.220481	-0.0127593	-0.100807	-0.202238	-0.0445149	-0.264617	-0.264237	-0.162171	-0.454667	-0.239048	-0.20495	-0.395519	-0.192682	-0.0953022	-0.16587	-0.0209398	-0.100053	-0.134867	-0.0647921	-0.148141	-0.340939	-0.0738675	-0.0438541	0.213177	-0.0553418	-0.263846	-0.216438	-0.107795	-0.162326	0.120682	0.0751854
FL5	0.0781316	-0.0411619	-0.122177	-0.0693933	-0.261352	-0.157833	-0.106204	-0.311613	-0.0765983	-0.000839097	-0.0275702	0.033114	-0.0780903	-0.013748	-0.0384961	-0.0759754	-0.102355	-0.0171749	-0.142391	-0.221552	-0.212825	-0.15741	-0.165174	-0.0859365	-0.144786	-0.0325955	-0.0743042	-0.172143	-0.0523433	-0.162083	-0.129177	-0.274225	0.0513935	0.157271	-0.174573	-0.0814482	0.143216	-0.00446784	-0.167826	-0.234818	-0.196745	-0.074014	-0.114622	0.109291	-0.0144144
LH1	-0.0281097	-0.210455	0.0024985	0.324474	0.299311	0.119143	0.0729577	0.283993	0.215891	0.195235	0.561524	0.392538	0.383786	0.851398	0.865022	-0.281013	-0.225601	-0.375907	-0.104115	-0.0814731	0.259183	0.11303	-0.118225	-0.253781	-0.00157816	-0.126973	-0.0413282	0.170603	-0.0252792	-0.03902	0.00513662	-0.0530594	-0.289585	0.152913	-0.112694	0.103874	-0.414861	-0.0876984	-0.0512409	-0.0326111	-0.060761	-0.0831322	0.125853	-0.213937	0.00410693
LH2	0.121854	-0.241242	0.856542	0.185724	0.372572	0.11568	0.11094	0.134749	0.12296	0.0522898	0.214383	0.189737	0.106589	-0.0353562	0.104399	-0.201282	-0.149688	-0.229645	-0.117763	0.00517817	0.175912	-0.0236544	-0.0445332	-0.14644	-0.0493164	-0.0584955	0.00746577	-0.00246389	-0.073276	-0.104083	-0.0252455	0.0507115	-0.15005	0.0708269	-0.142912	-0.0437793	-0.357031	-0.0624033	-0.0840897	0.0824643	-0.184533	-0.0872946	-0.214047	-0.211363	0.178875
LH3	-0.200582	-0.258263	0.116857	0.404091	0.57918	0.0145535	-0.0320079	0.071562	-0.0460581	-0.0617355	0.331365	-0.0459451	0.129637	-0.0781334	-0.00318852	-0.208942	0.0797155	-0.374819	-0.0908663	-0.0124079	0.435598	-0.00098995	0.185371	-0.122315	-0.00131105	0.172519	0.191359	-0.0337462	-0.0344026	0.0809433	-0.110229	0.241467	-0.155413	-0.0324941	-0.0556316	-0.0291749	-0.312097	-0.212418	-0.114879	0.558341	0.00340325	0.0269926	0.184008	-0.0877576	-0.204273
LH4	-0.217867	-0.0675356	-0.124886	0.0493428	0.0480721	-0.139058	0.0821908	-0.339675	-0.323216	-0.311276	-0.126532	-0.193608	-0.0238878	-0.193695	0.00515231	-0.179225	0.00841239	-0.147918	-0.179384	0.704595	-0.0823205	-0.0484359	-0.0360169	-0.00471437	-0.176864	0.123064	0.136009	-0.0145538	-0.102233	0.0375819	-0.129799	0.0712909	-0.166352	-0.876749	0.0048548	-0.160348	0.15551	0.0322257	-0.0122458	0.105091	0.0302732	-0.0865071	-0.042711	-0.11173	-0.0655081
LH5	0.0422154	0.0415756	0.0890796	-0.0137466	0.178704	-0.226225	0.112321	-0.0487294	-0.0408697	0.00726449	-0.0931901	-0.0282694	-0.0259851	-0.159303	0.0372767	-0.235836	-0.0997437	-0.15469	-0.153826	0.0495241	-0.0320386	-0.0778612	-0.0314776	0.00272629	-0.122335	0.0813433	0.0691101	0.0464078	-0.0829219	-0.0831913	-0.190444	-0.0963852	-0.0992975	-0.123181	-0.146858	-0.0752487	-0.0625637	-0.0346365	-0.0890414	-0.0884276	-0.19131	-0.179728	-0.818203	-0.206543	-0.0597598
LL1	-0.0843464	0.115108	0.0348084	-0.123392	-0.0547151	-0.123179	-0.212532	0.0378362	-0.350684	-0.157591	-0.291555	-0.157166	-0.0790474	-0.100928	0.160284	-0.265673	-0.379334	0.0383427	-0.0772132	-0.0406833	-0.215658	-0.0836327	0.0586446	-0.0218189	-0.225289	-0.0198547	0.0367157	-0.159069	-0.0764182	-0.0641295	-0.0203724	0.229794	-0.271421	-0.12865	0.197792	-0.0652402	0.0531616	0.0920873	0.908572	0.0775025	0.332026	0.416106	0.124298	-0.0276448	-0.0782337
LL2	-0.030155	0.126327	0.0449307	0.191143	0.157499	0.338569	0.284853	0.304033	0.288061	0.00282451	0.172669	-0.133084	0.00242928	0.0229268	-0.100867	0.349174	0.317111	0.145331	0.161476	0.35895	0.385065	0.75088	0.278039	0.526596	0.389122	0.264494	0.288689	0.409566	-0.0134717	0.161432	0.0231775	0.345508	0.202315	0.0641348	0.128113	0.0255613	-0.0597533	-0.10545	0.0358705	0.207455	0.165206	-0.110463	-0.00840296	-0.129196	-0.125559
LL3	0.157901	0.753587	-0.2469	-0.130675	-0.134083	0.116835	0.227174	-0.126723	0.141207	-0.0212591	0.157825	0.329835	0.219445	0.00697687	-0.0522817	0.204692	-0.029785	-0.123124	-0.0263322	-0.102403	-0.18353	-0.140732	-0.364816	-0.167958	-0.1576	0.0116019	-0.090438	0.00333096	-0.0436835	0.0825305	0.0265572	0.019473	0.275581	0.0864365	-0.277017	-0.0571441	0.0145247	0.093219	-0.047546	-0.197137	-0.173517	-0.0553879	0.0382006	-0.0933086	0.0429722
LL4	-0.0709366	-0.0860291	-0.114611	-0.131622	-0.085487	0.215722	0.0431331	-0.0858663	0.222919	0.0493721	0.0457362	0.169941	0.0379732	-0.227884	-0.0263748	0.0374173	-0.135803	-0.0780387	-0.0801401	-0.0487312	-0.0758543	-0.0373195	-0.0839241	-0.185948	-0.0158819	-0.158369	-0.00991554	0.239319	-0.0156991	-0.125345	0.916947	0.512061	0.362679	0.127092	-0.0851449	-0.00527263	-0.135007	-0.109698	-0.0969235	-0.0735747	-0.263519	-0.0246661	-0.0537164	-0.143168	0.0989424
LL5	-0.172637	0.0314995	-0.258289	0.455137	0.0725034	0.243919	0.109264	0.148253	-0.173855	-0.236451	-0.099461	-0.105269	-0.0679565	-0.131695	0.0835571	0.176604	0.441085	0.0344475	0.0741039	0.0489165	-0.0172441	0.131094	-0.0834916	0.0187226	-0.134379	0.404076	0.1162	-0.0102049	-0.0246525	0.0399994	-0.0453672	-0.0439527	-0.294151	0.161847	0.243184	-0.0952767	0.411133	0.46563	-0.0449044	0.241845	0.377537	0.644797	0.107477	0.106466	0.221879

## Sheet: Sheet3
proteinid	FH	FL	LH	LL
A0A023ND34	0.202885	-0.328878	-0.17495	0.165059
A0A023ND43	-0.250929	-0.374611	0.288806	0.336734
A0A023NDA9	-0.459566	-0.0939127	0.354708	0.19877
A0A023NEL9	-0.335736	0.376274	-0.0112929	-0.00133296
A0A060INS8	0.197483	0.139675	-0.377362	-0.00978978
A0A075BX66	0.200062	0.306561	-0.295786	-0.130829
A0A075TCY1	-0.066777	-0.284823	0.461433	-0.109833
A0A075VRE8	-0.068385	0.538497	-0.0356845	-0.434427
A0A076FVB8	0.0356199	0.451089	-0.260479	-0.244356
A0A097C2Y8	-0.169575	-0.171618	0.147533	0.193659
A0A097C2Z0	-0.251351	0.380607	0.0340913	-0.163348
A0A097C2Z1	-0.310831	0.482512	-0.234958	0.0632762
A0A097P8P8	-0.0852113	0.289782	-0.216746	-0.00390276
A0A0A0QY29	0.512387	-0.187842	-0.186641	-0.137905
A0A0A7CPQ3	0.284266	0.327596	-0.395029	-0.216832
A0A0A7MD22	-0.185533	-0.25214	0.403758	0.0339155
A0A0C4Y1X3	-0.279102	0.505848	0.19502	-0.421766
A0A0C5Q4X5	0.288743	-0.301223	-0.424527	0.416569
A0A0D4D5W6	0.498752	-0.160693	-0.155081	-0.194482
A0A0F6T9B8	-0.207107	0.172204	0.485808	-0.470676
A0A0G3VSP3	-0.0387874	0.483589	-0.263133	-0.181668
A0A0H4TMC7	-0.22507	0.257076	-0.0719864	0.0399805
A0A0K0QVA4	-0.199874	-0.0314022	-0.318892	0.550168
A0A0K0WZB8	-0.0731124	0.277693	-0.0634301	-0.141151
A0A0M3KWF7	-0.25375	-0.0630221	0.482991	-0.166219
A0A0M3R8R7	-0.543016	0.146923	0.126518	0.269575
A0A0M3ULS7	-0.123506	0.204627	-0.291208	0.203811
A0A0M4FGU5	-0.247663	0.0959662	0.0230776	0.128619
A0A0M4FNI6	-0.291284	-0.195107	0.182106	0.289812
A0A0P0EL46	-0.0612215	0.115601	0.0309924	-0.0904504
A0A0S2E7T9	0.423298	-0.064534	-0.489884	0.415759
A0A0U2EXR7	-0.175123	0.583276	-0.245876	-0.0999032
A0A140C4Q7	-0.423209	-0.31883	0.639649	0.10239
A0A142I1Y1	0.176701	-0.372141	0.0976062	0.0978338
A0A172PA89	0.139852	0.169722	-0.156505	-0.211846
A0A1B1RUY3	-0.538357	-0.0472313	0.319371	0.266218
A0A1B2VWD4	-0.0149169	-0.131963	0.411527	-0.264647
A0A1Q1N997	-0.268972	0.0965772	-0.0335757	0.205971
A0A1X9Q272	-0.0394081	0.250191	0.101689	-0.312472
A0A249RNJ6	0.197345	0.000800859	-0.42545	0.227304
A0A290DG11	-0.119559	-0.0323479	0.110086	0.0642377
A0A2H4H7K4	-0.157907	0.346895	-0.28283	0.0938417
A0A2N9DYY3	-0.194894	-0.110696	0.0857793	0.21981
A0A2N9DYZ2	-0.413216	-0.429376	0.442176	0.365094
A0A2S1NB36	-0.215986	-0.152637	0.501921	-0.133299
A0A2Z4FR65	-0.597637	0.35531	-0.0562132	0.298541
A0A2Z4FRD3	-0.0411084	-0.103563	-0.287834	0.394242
A0A3B8DGC7	0.0739287	-0.0432354	-0.211289	0.180596
A0A3R5YJX4	-0.362499	-0.234608	0.530457	0.0237724
A0A452DJQ6	-0.328523	0.120356	0.241041	-0.0328737
A0A452DJS9	-0.478884	-0.0303458	0.291706	0.239163
A0A452DJV6	-0.0770032	0.607688	-0.133392	-0.442366
A0A452DJW6	-0.093087	-0.203473	0.17307	0.123491
A0A452DJX7	0.570397	-0.394487	-0.0937143	-0.0821961
A0A452DJY2	-0.0967181	-0.0679223	0.06453	0.10011
A0A452DJY7	0.220412	-0.173917	-0.395031	0.232834
A0A452DJZ1	0.0973196	-0.522834	0.0924545	0.26603
A0A452DJZ5	0.351046	0.268925	-0.315316	-0.304654
A0A452DJZ6	0.135699	-0.330271	-0.108603	0.303175
A0A452DK06	-0.0063815	0.536092	-0.407861	-0.121849
A0A452DK13	-0.0223154	0.30247	0.142032	-0.422187
A0A452DK19	-0.20479	0.440314	-0.0155106	-0.220013
A0A452DK32	-0.268357	0.377147	0.021331	-0.130121
A0A452DK33	-0.0890696	0.0414675	0.084444	-0.0397938
A0A452DK39	-0.308149	-0.0109368	0.254932	0.0641541
A0A452DK40	-0.272919	0.326417	0.00661554	-0.0601141
A0A452DK58	-0.34838	-0.306836	0.118657	0.536559
A0A452DK67	-0.40637	0.421791	0.0885345	-0.103955
A0A452DK96	0.415035	0.283365	-0.479253	-0.219148
A0A452DK99	-0.12502	0.387941	-0.329799	0.0668777
A0A452DKA1	-0.0422545	0.0318072	-0.391895	0.404701
A0A452DKA2	0.224722	0.138636	0.193158	-0.496253
A0A452DKA9	-0.165896	0.265341	0.137717	-0.237162
A0A452DKD3	0.20506	0.337279	-0.388732	-0.153607
A0A452DKD6	-0.108856	0.0548803	-0.188534	0.24251
A0A452DKD8	-0.0806437	0.193891	0.172432	-0.285679
A0A452DKE1	-0.081096	0.458555	-0.193977	-0.183483
A0A452DKE2	0.530631	-0.142744	-0.278646	-0.10924
A0A452DKE7	0.0433061	0.441544	-0.357723	-0.199321
A0A452DKF1	-0.04902	0.0855253	-0.207864	0.171359
A0A452DKG5	-0.0649791	-0.0245742	-0.13237	0.221923
A0A452DKH3	0.0561523	-0.134291	-0.0342358	0.112374
A0A452DKH7	0.180426	0.352071	-0.276042	-0.256455
A0A452DKJ9	-0.0357324	0.30121	-0.254788	-0.0106896
A0A452DKM3	0.106351	-0.220528	0.10393	0.0406876
A0A452DKN8	-0.0469665	0.266662	-0.0620244	-0.13789
A0A452DKP1	-0.0600223	-0.15061	-0.195611	0.406243
A0A452DKP8	-0.180793	0.0152265	-0.18916	0.354727
A0A452DKP9	0.000310558	0.0666017	0.149294	-0.211266
A0A452DKQ3	-0.143023	-0.0670314	0.229901	-0.0198469
A0A452DKQ5	-0.33954	0.179307	0.513577	-0.353345
A0A452DKR2	-0.430936	0.530111	0.0620995	-0.270453
A0A452DKS0	0.0900179	-0.38488	0.162978	0.131884
A0A452DKT4	-0.252857	0.0758153	0.157614	0.0194282
A0A452DKT5	0.107616	-0.290449	0.272066	-0.0892336
A0A452DKT6	0.234171	-0.141457	-0.0163197	-0.0763938
A0A452DKT8	-0.220084	0.0685108	-0.0692516	0.220824
A0A452DKT9	-0.166542	-0.103778	-0.379659	0.649978
A0A452DKU9	-0.25757	0.133187	0.0826402	0.0417433
A0A452DKX2	0.459588	-0.206564	-0.187297	-0.0867926
A0A452DKX4	0.149315	-0.337482	0.0804329	0.107734
A0A452DKY1	-0.271564	0.22691	0.0926019	-0.0647779
A0A452DKY9	-0.472581	0.380143	0.122126	-0.0296882
A0A452DKZ3	-0.140576	0.415268	-0.146321	-0.128372
A0A452DKZ4	0.00238625	-0.118992	0.296289	-0.179683
A0A452DKZ8	-0.313272	0.187976	0.260302	-0.135006
A0A452DL09	-0.22239	0.111257	-0.11948	0.230613
A0A452DL15	-0.0217811	-0.283074	0.060506	0.241353
A0A452DL17	-0.30247	0.122788	0.276149	-0.0964672
A0A452DL19	-0.386194	0.421446	-0.167637	0.132385
A0A452DL20	-0.109308	0.0409569	-0.529391	0.589634
A0A452DL24	-0.193759	-0.17358	0.105167	0.262172
A0A452DL27	-0.208617	0.0198261	-0.128367	0.317158
A0A452DL46	0.0366839	-0.150588	0.33561	-0.221706
A0A452DL52	0.128637	0.135781	-0.408586	0.144168
A0A452DL58	0.406032	0.0718664	-0.188089	-0.28981
A0A452DL63	-0.0937702	0.170667	-0.0836535	0.00675658
A0A452DL66	0.372627	0.133289	-0.169056	-0.33686
A0A452DL74	-0.00640567	0.0263248	-0.243277	0.241254
A0A452DL79	-0.38887	0.0749689	0.282109	0.0317915
A0A452DL82	-0.362037	-0.288513	0.582742	0.0678075
A0A452DL89	-0.0433918	-0.424053	0.0894452	0.377999
A0A452DLA2	0.120354	-0.0753285	-0.209046	0.160027
A0A452DLA3	0.0776196	-0.0764606	0.0229098	-0.0240688
A0A452DLD0	0.0827213	0.256936	-0.251363	-0.0882941
A0A452DLD9	0.25874	-0.0302797	0.00743917	-0.235348
A0A452DLE1	-0.318541	0.455462	-0.150586	0.0136641
A0A452DLG1	-0.14479	0.34201	-0.287894	0.090674
A0A452DLG8	0.0112375	0.139094	-0.0858256	-0.0645061
A0A452DLG9	0.321095	-0.556295	0.107407	0.143185
A0A452DLH9	-0.268675	0.229815	0.0247105	0.0141499
A0A452DLJ5	-0.301808	0.0677408	-0.0651562	0.299224
A0A452DLK4	0.0175129	0.154488	-0.109271	-0.0674151
A0A452DLL3	0.452565	0.146026	-0.0572452	-0.498361
A0A452DLM8	-0.241686	0.141599	0.140163	-0.0580036
A0A452DLP5	0.200828	0.203114	-0.208681	-0.195261
A0A452DLQ9	-0.335586	0.193751	0.143103	-0.0012682
A0A452DLR5	0.192389	0.277883	-0.542366	0.0720946
A0A452DLR6	-0.177376	0.421072	-0.293604	0.0428714
A0A452DLR8	0.297456	0.0223873	-0.318095	0.00201164
A0A452DLS0	-0.216078	-0.0874785	0.139777	0.163779
A0A452DLS3	0.0203567	-0.235016	0.244332	-0.0296723
A0A452DLT1	-0.505583	-0.134671	0.213787	0.426467
A0A452DLT5	-0.18891	0.701077	-0.299336	-0.024407
A0A452DLT7	-0.440616	0.335997	-0.0709329	0.175552
A0A452DLU2	-0.0727641	0.0960624	0.161472	-0.18477
A0A452DLU5	-0.133765	0.252699	-0.183419	0.064485
A0A452DLV3	-0.0269551	0.0544802	0.0726663	-0.100191
A0A452DLV7	0.243969	-0.124525	-0.282056	0.162611
A0A452DLV8	-0.313374	-0.181218	0.329364	0.165228
A0A452DLW2	0.26737	-0.0949117	-0.58373	0.404232
A0A452DLY4	-0.228951	0.00257641	0.0291276	0.197247
A0A452DLZ2	-0.2617	0.293808	-0.0454397	0.0133315
A0A452DLZ6	0.193953	0.0918029	0.0367112	-0.322467
A0A452DLZ9	0.00590233	0.218169	0.0843388	-0.30841
A0A452DM03	-0.376821	0.109142	0.14378	0.123899
A0A452DM06	-0.155477	-0.353999	-0.0838382	0.593313
A0A452DM15	0.299286	-0.263068	-0.0807305	0.0445124
A0A452DM17	-0.141124	-0.0592548	-0.291252	0.491631
A0A452DM25	0.0568606	0.438404	-0.361185	-0.160872
A0A452DM28	-0.315038	-0.186819	0.11994	0.381918
A0A452DM35	-0.245456	-0.230454	0.306357	0.183139
A0A452DM79	-0.238551	0.00552348	-0.0600139	0.293042
A0A452DM81	-0.201731	0.0971776	0.221847	-0.117294
A0A452DM84	-0.128405	-0.345975	0.381309	0.0930699
A0A452DM91	0.0946576	-0.176956	-0.0794821	0.161781
A0A452DMA6	-0.534506	0.365313	-0.0918086	0.25419
A0A452DMB2	0.193083	0.104651	-0.213675	-0.0907936
A0A452DMC0	-0.290001	-0.400834	0.218586	0.472248
A0A452DMC5	-0.0990503	0.409082	-0.192337	-0.117695
A0A452DMD7	-0.170735	0.166721	-0.0316788	0.0356934
A0A452DME8	-0.10213	0.127482	0.0489277	-0.0742798
A0A452DMF6	0.313889	0.371296	-0.461782	-0.276412
A0A452DMF8	-0.392327	-0.128876	0.309538	0.211665
A0A452DMF9	-0.517757	0.433657	-0.175137	0.259237
A0A452DMG1	-0.160382	0.259129	-0.0652541	-0.0334928
A0A452DMG8	0.220411	-0.407178	0.0810789	0.105689
A0A452DMH9	0.148117	-0.420119	-0.000245127	0.272247
A0A452DMI1	-0.0773933	0.15059	-0.176619	0.103423
A0A452DMI2	0.0176398	-0.0800534	-0.451754	0.430182
A0A452DMJ2	-0.480553	0.202997	-0.0687757	0.346332
A0A452DMJ7	0.0120878	0.50679	-0.21159	-0.307288
A0A452DMJ8	-0.0431725	-0.222098	-0.0208443	0.286115
A0A452DMK4	0.153742	0.139079	-0.467369	0.174548
A0A452DMK5	0.440822	0.30792	-0.19967	-0.560424
A0A452DMK7	-0.323495	0.38414	-0.357536	0.29689
A0A452DML9	-0.0167516	-0.253159	-0.239767	0.509678
A0A452DMN4	-0.449579	0.017309	0.00224473	0.431309
A0A452DMN6	-0.119098	0.0964438	0.106001	-0.0754841
A0A452DMQ8	-0.138175	-0.0135134	-0.252389	0.403074
A0A452DMR1	-0.0447012	0.576973	-0.390127	-0.142145
A0A452DMS9	0.0982916	0.213781	-0.212199	-0.0998739
A0A452DMU5	-0.144723	-0.149606	0.602112	-0.266159
A0A452DMW4	-0.0909531	0.390172	-0.163066	-0.136153
A0A452DMW8	-0.429895	0.238255	0.320371	-0.128731
A0A452DMX8	0.240771	0.5064	-0.442177	-0.304993
A0A452DMX9	-0.241717	-0.365425	0.2705	0.336641
A0A452DMY2	-0.246291	0.234456	0.222255	-0.21042
A0A452DMY3	-0.212413	0.470266	-0.326544	0.0686905
A0A452DMY4	-0.0271868	0.171508	-0.120775	-0.023546
A0A452DN13	-0.352312	0.0844742	0.445018	0.0109065
A0A452DN16	0.129059	-0.321231	0.0648083	0.127364
A0A452DN39	0.274049	-0.341541	-0.0591848	0.0868774
A0A452DN51	0.0547475	0.149556	-0.548381	0.344077
A0A452DN57	-0.281134	0.012039	0.136748	0.1532
A0A452DN67	-0.184771	0.244216	-0.340954	0.281509
A0A452DN77	0.220817	0.337866	-0.313389	-0.245293
A0A452DN82	0.0468532	0.287091	-0.471663	0.165516
A0A452DN85	-0.10679	-0.142398	0.201088	0.0481004
A0A452DNB0	0.215135	-0.077331	-0.188907	0.0217485
A0A452DNB4	-0.0427263	0.202758	-0.0765742	-0.083458
A0A452DNE3	0.400545	-0.054436	-0.461022	0.114913
A0A452DNE8	0.01369	-0.117896	-0.271038	0.349333
A0A452DNE9	-0.223671	0.0236536	0.349995	-0.149978
A0A452DNF5	0.134553	0.125008	-0.723062	0.463501
A0A452DNF6	-0.384251	0.236407	0.354952	-0.207108
A0A452DNG0	-0.0212717	0.176399	-0.0170646	-0.138062
A0A452DNG5	0.221213	-0.422794	0.259952	-0.0583705
A0A452DNH6	0.0681181	-0.523186	0.34636	0.108708
A0A452DNI3	0.182215	0.144385	-0.590407	0.263807
A0A452DNI4	-0.40153	0.0426124	0.578892	-0.219974
A0A452DNI8	-0.170049	-0.177636	0.31315	0.0345344
A0A452DNJ3	-0.00968596	-0.45953	0.141673	0.327542
A0A452DNJ6	-0.0565396	-0.132993	0.0627814	0.126751
A0A452DNJ8	-0.0155969	0.188196	0.00431485	-0.212624
A0A452DNK9	-0.211061	-0.0648682	-0.445102	0.721031
A0A452DNL2	-0.00929445	0.25893	-0.35152	0.101885
A0A452DNL3	-0.102648	-0.0805658	0.0217185	0.161495
A0A452DNL5	-0.249315	-0.00454112	0.160906	0.0929501
A0A452DNM4	-0.536665	0.102965	0.228747	0.266179
A0A452DNQ0	-0.508772	-0.319206	0.548035	0.149184
A0A452DNQ4	0.545012	-0.453477	-0.218087	0.10126
A0A452DNQ9	0.239207	0.125396	-0.407148	0.0518464
A0A452DNR2	0.156211	-0.0861121	0.0306336	-0.100732
A0A452DNR6	-0.22712	0.314991	-0.0938071	0.00593624
A0A452DNS4	0.00119368	-0.241402	-0.0734048	0.295706
A0A452DNV7	-0.303605	0.211961	-0.332494	0.424138
A0A452DNV8	0.183808	-0.157453	-0.184164	0.0741371
A0A452DNV9	-0.154939	0.222232	-0.309525	0.242232
A0A452DNW2	-0.376573	0.3925	0.155563	-0.17149
A0A452DNZ0	0.010492	-0.112381	0.0780128	0.0296632
A0A452DNZ7	-0.180107	-0.0076427	0.282997	-0.0952475
A0A452DP08	-0.29379	0.0207056	0.606071	-0.336825
A0A452DP21	-0.129045	-0.146617	0.0814376	0.194225
A0A452DP26	-0.10954	0.135452	-0.158936	0.143071
A0A452DP35	-0.191337	0.420149	0.258076	-0.486888
A0A452DP45	-0.188454	0.21429	-0.0759539	0.0278713
A0A452DP52	-0.276626	-0.289572	0.247444	0.318755
A0A452DP57	-0.233103	0.364155	0.0665008	-0.197553
A0A452DP59	-0.349377	-0.291391	0.443516	0.197253
A0A452DP93	0.202299	0.347585	-0.323422	-0.226462
A0A452DP96	-0.39456	0.369775	0.0675173	-0.0427323
A0A452DP97	-0.139377	0.681982	-0.619229	-0.181135
A0A452DP98	0.510796	-0.309575	-0.347392	0.123206
A0A452DPA1	-0.384817	-0.171402	0.49954	0.0566788
A0A452DPA5	-0.216552	0.278122	0.310598	-0.372168
A0A452DPB0	-0.134707	0.528358	-0.640452	0.100331
A0A452DPD2	-0.0732671	-0.033315	-0.0182671	0.124849
A0A452DPD8	-0.378609	0.265324	0.0394853	0.0737998
A0A452DPE1	-0.121229	-0.25548	0.295749	0.0809599
A0A452DPE3	0.16666	0.0812016	-0.491178	0.24934
A0A452DPG8	-0.286274	-0.314448	0.377338	0.223384
A0A452DPH5	-0.141876	0.327277	-0.124701	-0.0607002
A0A452DPH7	-0.122624	0.570589	-0.44949	0.00152461
A0A452DPI7	-0.145515	-0.236334	0.320789	0.0610595
A0A452DPJ0	-0.629809	0.171727	0.451662	0.00641965
A0A452DPJ1	-0.188625	0.12648	0.0738718	-0.0117265
A0A452DPJ3	-0.140857	-0.461951	0.421085	0.181722
A0A452DPJ7	-0.093756	0.219269	-0.0796376	-0.0458754
A0A452DPK1	0.0623765	-0.0984572	0.123319	-0.0872382
A0A452DPK3	-0.180332	0.468066	-0.162331	-0.125403
A0A452DPL1	0.1285	-0.322855	-0.401914	0.605801
A0A452DPL3	-0.286317	0.202014	-0.238126	0.322429
A0A452DPL6	0.239042	0.118034	-0.186405	-0.170671
A0A452DPL8	0.319154	-0.536996	0.121938	0.0959039
A0A452DPN1	-0.201156	-0.130542	-0.207191	0.538888
A0A452DPN7	-0.188069	-0.295006	0.683824	-0.208015
A0A452DPP0	0.270128	-0.530661	0.0152501	0.245283
A0A452DPS3	-0.1429	0.506726	-0.296787	-0.0670392
A0A452DPS5	-0.0599961	-0.281694	0.186595	0.155095
A0A452DPT3	-0.441581	-0.226654	0.186707	0.481528
A0A452DPT5	-0.265592	0.0369664	0.2933	-0.0668173
A0A452DPU1	-0.151466	0.29484	0.142506	-0.28588
A0A452DPV7	-0.0340143	-0.370769	0.086979	0.317804
A0A452DPW0	-0.312717	-0.213223	0.0392963	0.486644
A0A452DPX8	-0.109795	-0.375773	0.755597	-0.270029
A0A452DPX9	-0.0698113	-0.0237051	-0.0554879	0.134088
A0A452DQ07	-0.353251	0.271539	0.177379	-0.0956667
A0A452DQ14	0.390612	0.229199	-0.137924	-0.481887
A0A452DQ19	-0.351774	0.450945	-0.444475	0.345305
A0A452DQ27	0.269068	0.0900925	-0.243293	-0.126869
A0A452DQ46	-0.077075	0.351325	-0.09701	-0.203909
A0A452DQ55	-0.0904851	0.23378	-0.214894	0.0715998
A0A452DQ84	-0.134971	-0.361937	0.324046	0.172862
A0A452DQ87	-0.0842885	0.724929	-0.119359	-0.521281
A0A452DQ90	0.155932	0.536765	-0.600355	-0.132155
A0A452DQ96	0.0429701	0.0710767	-0.290526	0.176479
A0A452DQ99	-0.00885177	0.0490228	-0.423775	0.391837
A0A452DQA1	-0.0157602	0.434072	-0.385763	-0.0325484
A0A452DQA6	0.23178	-0.183741	-0.217963	0.169924
A0A452DQB0	-0.0691421	0.555509	-0.623429	-0.0384324
A0A452DQB1	-0.0785798	0.190122	-0.121635	0.0100927
A0A452DQB9	-0.0445559	-0.48482	0.474718	0.0546578
A0A452DQC4	0.0956996	0.57532	-0.452359	-0.218661
A0A452DQC7	-0.170905	-0.342626	0.601661	-0.0881297
A0A452DQC8	-0.408248	-0.0344585	0.447687	-0.00498086
A0A452DQE6	-0.037601	0.0439746	0.285974	-0.292348
A0A452DQG7	0.152485	0.318874	-0.134751	-0.336608
A0A452DQG8	0.063425	0.176064	-0.186767	-0.0527227
A0A452DQH2	0.425949	-0.1366	-0.348934	0.0595851
A0A452DQH4	-0.151108	0.369599	-0.0393763	-0.179115
A0A452DQH5	0.023521	0.0677239	-0.177141	0.0858961
A0A452DQI5	0.0637988	-0.014385	-0.305279	0.255866
A0A452DQI8	-0.238585	0.363149	-0.530547	0.405983
A0A452DQJ5	0.0263775	0.288637	-0.277216	-0.040827
A0A452DQK7	0.25894	-0.462164	0.0212094	0.182014
A0A452DQL0	-0.28389	0.397712	-0.137536	0.0237139
A0A452DQM5	0.169215	0.188015	-0.46153	0.1043
A0A452DQM6	0.291582	-0.21605	0.0889945	-0.164526
A0A452DQQ0	-0.13324	-0.235006	0.2468	0.103141
A0A452DQQ6	-0.172178	-0.257125	0.345903	0.00809022
A0A452DQS6	-0.183535	-0.0088499	0.113051	0.0793341
A0A452DQT9	0.0513714	-0.115616	0.0180432	0.0462012
A0A452DQU4	-0.260082	0.453144	-0.00750002	-0.185562
A0A452DQU6	0.00271389	-0.305854	0.044582	0.258558
A0A452DQU9	-0.100538	0.283815	-0.19447	0.0111934
A0A452DQV2	0.0799611	0.200021	-0.298151	0.0181686
A0A452DQY2	-0.247931	-0.025195	0.115913	0.157212
A0A452DQZ3	-0.359677	-0.026684	-0.17634	0.562701
A0A452DQZ4	0.0906463	0.188209	-0.27599	-0.00286479
A0A452DQZ5	0.171128	-0.0729472	0.217271	-0.274679
A0A452DR03	-0.394292	0.669094	-0.322407	0.0476051
A0A452DR09	-0.271387	0.189688	-0.311097	0.392797
A0A452DR18	0.0142801	-0.0690934	-0.0943063	0.14912
A0A452DR39	-0.136766	0.200553	-0.301681	0.237895
A0A452DR44	-0.00079663	-0.302071	0.17254	0.130327
A0A452DR48	-0.105667	-0.248894	-0.0991823	0.453743
A0A452DR65	0.298863	0.0751732	-0.550751	0.13586
A0A452DR74	0.209156	-0.376331	0.0378269	0.129347
A0A452DR77	-0.168744	-0.105956	0.167543	0.107157
A0A452DR78	-0.00567647	0.130129	-0.115457	-0.00899587
A0A452DR86	-0.312331	0.351484	-0.301044	0.282875
A0A452DR87	-0.228716	-0.327997	0.387965	0.157096
A0A452DRB9	-0.055609	0.136239	-0.11625	0.0356208
A0A452DRC0	-0.266006	0.574759	-0.564962	0.25621
A0A452DRC9	0.183473	-0.227747	-0.228453	0.272727
A0A452DRD0	-0.435864	0.0855645	0.408897	-0.0585979
A0A452DRD5	0.0663895	0.00163849	-0.168031	0.100003
A0A452DRD6	-0.126805	-0.490511	0.327637	0.289679
A0A452DRE2	-0.354523	0.252402	-0.0535987	0.122485
A0A452DRE6	0.112247	-0.0303775	0.253717	-0.335587
A0A452DRF4	-0.325028	0.43632	-0.0828812	-0.0284104
A0A452DRF9	-0.346705	0.462872	-0.162871	0.0504465
A0A452DRG4	-0.183901	0.162504	0.331802	-0.298351
A0A452DRH1	-0.130909	-0.0878645	0.344567	-0.125793
A0A452DRH2	-0.29202	-0.0153155	0.252728	0.0546071
A0A452DRH3	0.0723748	0.149803	-0.306413	0.0842353
A0A452DRH5	-0.245183	0.345822	-0.0607282	-0.0399112
A0A452DRI6	-0.16292	0.421381	-0.108527	-0.149934
A0A452DRJ1	-0.0167639	-0.250946	0.363734	-0.0690424
A0A452DRK4	0.252661	0.276629	-0.435101	-0.0941884
A0A452DRK5	-0.199059	-0.0342126	0.215422	0.0178498
A0A452DRK7	0.306005	-0.0577855	-0.178389	-0.0698296
A0A452DRL5	0.0493973	-0.08766	-0.269162	0.307424
A0A452DRM6	-0.17587	0.529675	-0.47486	0.121055
A0A452DRP0	0.152787	0.187302	-0.60957	0.269481
A0A452DRP4	-0.123992	0.221326	-0.265896	0.168562
A0A452DRQ7	-0.215796	0.202132	-0.135446	0.14911
A0A452DRR5	-0.0117373	-0.0533349	-0.391125	0.456197
A0A452DRS5	0.125864	0.142676	-0.151123	-0.117416
A0A452DRT2	-0.0177867	-0.265083	-0.0255295	0.247536
A0A452DRT4	-0.120926	-0.200541	0.136793	0.184674
A0A452DRU7	-0.251598	0.0909257	0.268108	-0.108712
A0A452DRV4	0.216197	0.407159	-0.489386	-0.133971
A0A452DRV9	0.0210679	-0.024627	0.00979054	-0.00623143
A0A452DRX4	0.167661	0.108301	-0.0371056	-0.228517
A0A452DRX7	0.107412	-0.282138	0.253289	-0.102739
A0A452DRY3	-0.561986	0.550329	-0.0787375	0.0903945
A0A452DRZ8	-0.0110095	-0.164243	0.0299128	0.14534
A0A452DS03	0.250091	-0.259852	-0.542711	0.552472
A0A452DS06	-0.229679	0.0774841	-0.17241	0.324605
A0A452DS14	0.282615	0.174052	-0.339861	-0.116806
A0A452DS23	-0.264293	0.030908	0.100351	0.174519
A0A452DS26	0.0336709	-0.137125	-0.0541178	0.157572
A0A452DS36	-0.117448	0.249846	-0.200211	0.0678126
A0A452DS57	0.0411339	0.0594453	-0.45527	0.354691
A0A452DS67	-0.600605	0.5914	-0.0519509	0.0611554
A0A452DS71	-0.381441	-0.0386421	0.186234	0.233849
A0A452DS73	-0.00936126	0.120015	0.173045	-0.283698
A0A452DS76	-0.147628	-0.213088	0.135853	0.224862
A0A452DS77	-0.448088	0.161026	0.416722	-0.129661
A0A452DS82	-0.0686142	0.18485	-0.20893	0.0972108
A0A452DS93	-0.0243173	0.347205	-0.546086	0.241081
A0A452DS94	-0.0679155	0.332932	-0.368523	0.159422
A0A452DS98	-0.366167	0.224453	0.104145	0.0542196
A0A452DSA7	-0.0413478	-0.0370758	0.0597106	0.00367408
A0A452DSB1	-0.348376	-0.0111539	0.439601	-0.0800705
A0A452DSC5	-0.0389679	0.316945	0.135247	-0.413224
A0A452DSD3	0.0273578	-0.259748	-0.116561	0.290403
A0A452DSE1	-0.146747	0.510231	-0.13306	-0.230424
A0A452DSE4	-0.104882	0.0803395	0.217452	-0.192909
A0A452DSF5	-0.308488	-0.256351	0.233336	0.331503
A0A452DSG5	0.13458	-0.137958	0.0922716	-0.0888937
A0A452DSG6	-0.144974	-0.0269062	0.177109	-0.00522903
A0A452DSG9	-0.39569	0.075203	0.437695	-0.114192
A0A452DSH1	0.00799162	0.354719	-0.316324	-0.0102891
A0A452DSI4	-0.0842707	-0.0449641	-0.467207	0.596442
A0A452DSJ0	-0.277966	-0.11933	-0.296827	0.58768
A0A452DSJ1	-0.242512	0.548432	-0.117048	-0.188872
A0A452DSJ4	-0.21379	-0.200247	0.332102	0.0819342
A0A452DSJ6	0.228086	0.0189628	-0.110716	-0.136332
A0A452DSK9	0.214044	-0.144057	0.130753	-0.200739
A0A452DSL4	0.100734	-0.0444965	0.323873	-0.380111
A0A452DSN1	-0.450622	-0.103019	0.529472	0.0241695
A0A452DSN5	-0.0678819	0.122134	0.0649693	-0.106635
A0A452DSP1	-0.260856	0.208858	0.229086	-0.177088
A0A452DSP3	-0.308461	0.404728	-0.179622	0.0700317
A0A452DSQ1	-0.25771	-0.113683	0.230116	0.141277
A0A452DSR1	0.380324	-0.0177576	-0.179103	-0.183464
A0A452DSR7	0.0956095	0.221017	-0.77515	0.451431
A0A452DST0	-0.656195	0.474296	0.250235	0.0460858
A0A452DST4	-0.528987	0.376291	0.0107882	0.141907
A0A452DST6	-0.3098	0.33267	-0.159557	0.136686
A0A452DST8	0.0875037	0.0329819	-0.142342	-0.0132436
A0A452DSU0	0.0697119	-0.303692	0.271651	-0.0376705
A0A452DSU1	-0.198576	0.133385	-0.179378	0.244568
A0A452DSU3	-0.232279	0.200219	-0.0500793	0.0821391
A0A452DSU6	-0.43524	0.254065	0.275269	-0.101633
A0A452DSV3	-0.105891	0.0307081	0.235325	-0.160143
A0A452DSV5	-0.124026	0.204761	-0.515919	0.435184
A0A452DSV6	-0.228645	0.245926	-0.0744797	0.0571991
A0A452DSW4	-0.189128	0.0544604	0.0129028	0.121765
A0A452DSW8	-0.0846057	0.0276793	-0.17962	0.208293
A0A452DSX3	-0.100353	-0.224798	0.24926	0.0819713
A0A452DSX7	-0.606684	0.178859	0.22982	0.198004
A0A452DSY3	-0.00583719	0.0215561	-0.366659	0.352539
A0A452DSZ5	-0.0092815	0.200436	0.078736	-0.26989
A0A452DT03	-0.0816387	0.0233949	0.045518	0.0127258
A0A452DT07	-0.357885	0.214094	-0.0691359	0.212927
A0A452DT18	-0.117138	0.211729	0.122792	-0.217383
A0A452DT26	-0.191579	0.183546	-0.217367	0.2254
A0A452DT28	-0.27092	-0.172944	0.195162	0.248702
A0A452DT40	-0.163552	0.218186	-0.167121	0.112487
A0A452DT51	0.341051	0.0852849	-0.307697	-0.118639
A0A452DT55	-0.193383	0.555492	-0.262341	-0.099768
A0A452DT59	-0.28686	0.238832	-0.163158	0.211186
A0A452DT65	-0.339518	0.263425	-0.048509	0.124602
A0A452DT86	-0.257462	0.00931227	0.0577547	0.190395
A0A452DT87	-0.0350833	-0.00421511	0.00873667	0.0286698
A0A452DT93	-0.405297	-0.185969	0.629301	-0.0380349
A0A452DT96	-0.122915	-0.179151	0.0441507	0.257915
A0A452DTA0	0.444465	0.103129	-0.445151	-0.102442
A0A452DTB9	0.0546667	-0.0308748	0.134592	-0.158384
A0A452DTC0	-0.0366159	-0.0738395	-0.399791	0.510246
A0A452DTC7	0.161793	-0.203033	-0.117302	0.158542
A0A452DTD9	0.175389	0.278789	-0.607611	0.198501
A0A452DTE5	-0.0465629	0.183978	-0.150304	0.0128887
A0A452DTE6	0.0376328	-0.402146	0.523648	-0.0505156
A0A452DTE7	-0.250486	0.358498	-0.0346133	-0.0733982
A0A452DTE9	-0.276584	-0.142144	-0.0222356	0.440963
A0A452DTF2	-0.286051	0.175644	0.0220857	0.0883212
A0A452DTF4	0.0385841	0.145927	0.105593	-0.290105
A0A452DTF9	-0.304691	-0.10171	0.205246	0.201155
A0A452DTH7	-0.220708	0.267759	-0.0827931	0.035742
A0A452DTH9	-0.273516	0.172163	-0.267921	0.369274
A0A452DTI0	-0.395597	0.26941	-0.0461485	0.172335
A0A452DTI8	-0.269867	0.182233	-0.286715	0.374348
A0A452DTJ6	0.132416	-0.230401	0.232979	-0.134994
A0A452DTJ8	-0.381842	0.260177	0.0330483	0.0886171
A0A452DTJ9	-0.0475826	-0.245762	0.212673	0.0806713
A0A452DTK2	-0.214935	-0.0271265	0.217492	0.0243718
A0A452DTK3	-0.180327	0.231029	0.0772149	-0.127917
A0A452DTL1	0.396287	-0.559255	-0.359181	0.565321
A0A452DTL2	-0.26769	0.42195	-0.121561	-0.0326985
A0A452DTL6	0.402888	0.318794	-0.24099	-0.480692
A0A452DTL7	-0.126805	0.290294	-0.211558	0.0480691
A0A452DTM0	-0.192716	0.191702	-0.247828	0.248842
A0A452DTM3	-0.0698079	-0.447351	0.529143	-0.0119838
A0A452DTM8	0.0305244	0.280453	0.086892	-0.391424
A0A452DTM9	0.121877	-0.373056	0.0897245	0.161455
A0A452DTQ1	-0.346624	0.271101	0.146019	-0.0704955
A0A452DTQ5	0.0818148	-0.308136	-0.147769	0.374091
A0A452DTQ8	-0.374236	-0.0722306	0.168092	0.278375
A0A452DTR0	-0.0239853	0.0317588	-0.0766059	0.0688324
A0A452DTR1	0.0163966	0.0495815	-0.00531319	-0.0606649
A0A452DTS2	-0.186496	-0.482936	0.316196	0.353236
A0A452DTT0	-0.386875	0.315602	0.18478	-0.113507
A0A452DTT2	-0.0872967	0.00116112	0.176224	-0.0900882
A0A452DTT3	-0.21705	0.711022	-0.281929	-0.257802
A0A452DTT6	-0.192068	-0.212836	0.00888384	0.380232
A0A452DTU0	0.122112	0.00209508	-0.239695	0.131848
A0A452DTV3	-0.15114	0.0448265	0.140569	-0.034256
A0A452DTV6	0.0743908	-0.0556772	0.0320284	-0.0507421
A0A452DTV9	0.000616633	0.0412489	0.421942	-0.421331
A0A452DTW0	-0.0326473	0.0288975	-0.170183	0.173933
A0A452DTX3	-0.250221	0.390441	-0.105002	-0.0352182
A0A452DTX9	-0.0238462	-0.021312	0.192962	-0.147804
A0A452DTY2	-0.343145	-0.0864025	0.422685	0.00686266
A0A452DTY4	-0.171833	-0.0830896	-0.163305	0.410295
A0A452DTY5	-0.0343165	-0.211098	0.36641	-0.120995
A0A452DTY7	-0.164779	0.359264	0.0999638	-0.294449
A0A452DU00	-0.281528	0.353122	0.221107	-0.292701
A0A452DU01	-0.0543429	-0.334496	-0.0876663	0.476505
A0A452DU05	-0.129975	-0.0591492	-0.179788	0.368912
A0A452DU06	-0.405384	-0.0533626	0.281321	0.177426
A0A452DU30	-0.53278	0.0851307	0.528026	-0.0803769
A0A452DU41	0.0418494	-0.00581468	-0.0409634	0.00492861
A0A452DU46	-0.126931	0.134828	-0.0492133	0.0413163
A0A452DU51	-0.163253	0.245857	0.00442882	-0.0870327
A0A452DU54	0.0389572	0.10466	0.0308548	-0.174472
A0A452DU61	-0.186654	-0.124651	0.305379	0.00592516
A0A452DU64	-0.130177	0.331528	-0.216746	0.0153951
A0A452DU89	-0.0769858	-0.0379995	0.271997	-0.157011
A0A452DUC4	-0.0545918	0.587457	-0.287904	-0.244961
A0A452DUC7	-0.0951006	-0.0526109	0.0826333	0.0491061
A0A452DUD6	-0.0901999	-0.158789	0.228908	0.00830195
A0A452DUE2	-0.461736	-0.0196309	0.292387	0.187524
A0A452DUG3	-0.392071	0.0559031	0.0936177	0.242551
A0A452DUH2	-0.196647	-0.232853	0.368325	0.0611761
A0A452DUH3	-0.00126218	-0.466753	0.217609	0.216799
A0A452DUH4	-0.111093	-0.114762	0.287199	-0.0613439
A0A452DUI2	-0.238214	0.12148	-0.0939664	0.210701
A0A452DUJ1	-0.105703	-0.309606	0.169494	0.245815
A0A452DUK7	-0.408509	-0.199597	0.320372	0.207226
A0A452DUL1	0.120518	0.341982	-0.287082	-0.189473
A0A452DUL4	-0.00357794	-0.364909	0.446155	-0.077668
A0A452DUL5	-0.0289544	-0.304392	0.44683	-0.113484
A0A452DUL9	-0.0703243	-0.0168343	-0.0972635	0.184422
A0A452DUM2	0.337712	0.246797	-0.793217	0.208708
A0A452DUN3	0.332443	0.0219669	-0.222213	-0.132197
A0A452DUP3	-0.223685	0.297718	0.0416412	-0.115675
A0A452DUP7	0.0811829	-0.202013	-0.17431	0.29514
A0A452DUP8	-0.0786265	0.0614037	-0.317487	0.33471
A0A452DUQ2	-0.319171	0.0784455	0.0265014	0.214224
A0A452DUQ6	0.305629	-0.446261	-0.106	0.194843
A0A452DUR7	-0.275951	0.500885	-0.284725	0.0597908
A0A452DUS0	-0.111931	-0.137991	0.00267974	0.247242
A0A452DUV7	-0.0312998	-0.0798504	-0.259863	0.346619
A0A452DUW0	0.13158	0.0721678	0.167205	-0.365599
A0A452DUW2	0.0215253	0.398189	-0.056537	-0.296302
A0A452DUW3	-0.193872	0.219877	0.129898	-0.155903
A0A452DUW8	0.0412229	-0.444494	0.35673	0.046541
A0A452DUX3	-0.18509	-0.155057	0.264731	0.0950545
A0A452DUX5	-0.245113	0.406956	-0.03394	-0.127903
A0A452DV18	-0.0293887	-0.136076	0.426417	-0.271047
A0A452DV52	0.207181	0.0670347	-0.591892	0.317676
A0A452DV54	-0.0947232	0.311647	-0.134628	-0.0822956
A0A452DV55	-0.062743	-0.450321	0.266897	0.246167
A0A452DV61	0.319191	0.265169	-0.767261	-0.156943
A0A452DV66	-0.147328	0.52223	-0.274911	-0.155642
A0A452DV69	-0.110995	-0.256252	0.524728	-0.157482
A0A452DV72	-0.00962352	0.259332	-0.0753046	-0.174404
A0A452DV73	-0.0649971	0.294846	-0.470057	0.240208
A0A452DV92	0.135539	0.205139	-0.328954	0.0034935
A0A452DVA0	-0.244585	0.172612	-0.17921	0.251183
A0A452DVA4	-0.320816	0.572712	-0.0246322	0.0204463
A0A452DVB7	-0.00495418	0.320405	-0.403092	0.0946629
A0A452DVC0	-0.140147	0.456237	-0.100301	-0.266195
A0A452DVC4	-0.555408	0.524192	0.198177	-0.16696
A0A452DVD7	-0.392388	-0.0858298	0.29326	0.184958
A0A452DVE4	0.058358	-0.391354	0.121412	0.22059
A0A452DVE7	-0.119632	0.276696	0.0172837	-0.174348
A0A452DVG1	-0.106569	0.342123	-0.293715	0.0581607
A0A452DVG2	-0.286492	-0.142334	0.406721	0.0221056
A0A452DVG8	0.0845794	-0.183743	-0.0523006	0.151464
A0A452DVH7	-0.190021	0.28048	-0.0989351	0.0011369
A0A452DVI7	0.0633848	-0.311416	0.36726	-0.0919854
A0A452DVJ4	-0.00922273	0.32583	-0.200865	-0.115742
A0A452DVK1	-0.260287	0.427901	-0.0969104	-0.0707041
A0A452DVK5	-0.22089	0.232355	-0.0617431	0.0675139
A0A452DVK6	-0.227926	0.575343	-0.0816031	-0.265814
A0A452DVL0	0.0904952	-0.14952	-0.0651042	0.124129
A0A452DVL5	0.17157	0.217566	-0.214181	-0.174955
A0A452DVL8	-0.234087	0.315807	0.090788	-0.172508
A0A452DVM2	0.0333867	0.0770175	-0.254441	0.144037
A0A452DVN5	-0.0954217	0.425474	0.0906014	-0.420654
A0A452DVN7	-0.0208832	0.183017	-0.0294403	-0.132694
A0A452DVP0	0.0688299	0.341712	-0.0979669	-0.319842
A0A452DVP7	-0.00714202	0.176344	-0.367376	0.198175
A0A452DVP8	-0.449505	0.484702	0.259283	-0.29448
A0A452DVQ6	0.079087	0.0435465	-0.211398	0.0887643
A0A452DVS5	0.0570628	0.087221	-0.0348194	-0.109464
A0A452DVS7	-0.0237837	-0.0252113	0.331656	-0.305308
A0A452DVV1	-0.340392	0.186975	0.35961	-0.206192
A0A452DVV3	-0.436426	0.212796	-0.193485	0.415621
A0A452DVV9	-0.244256	0.256449	-0.222015	0.209821
A0A452DVZ8	-0.0702113	-0.312522	0.339575	0.0431583
A0A452DVZ9	-0.367918	0.317578	-0.0467387	0.120636
A0A452DW02	-0.0356279	0.180479	-0.240769	0.0915882
A0A452DW06	-0.173373	0.155329	0.29474	-0.289557
A0A452DW12	-0.154205	0.19676	-0.501721	0.459166
A0A452DW15	-0.12497	0.0538254	-0.035357	0.106501
A0A452DW17	-0.327654	0.162852	0.182681	-0.0178789
A0A452DW36	-0.0524286	-0.0513908	-0.425453	0.529272
A0A452DW40	-0.0730172	-0.337346	-0.0292682	0.439632
A0A452DW45	0.0382126	0.238751	0.00131636	-0.27828
A0A452DW48	-0.117065	0.168341	-0.0191418	-0.0408187
A0A452DW49	-0.433103	0.0665574	0.307698	0.0588478
A0A452DW51	-0.554923	0.288061	0.35882	-0.143809
A0A452DW54	0.0605319	0.461433	-0.15925	-0.362715
A0A452DW65	0.0248098	0.343854	-0.394584	0.0259195
A0A452DW71	-0.00338956	0.0613495	0.0894398	-0.1474
A0A452DW73	-0.110517	0.172515	-0.0561111	-0.00588699
A0A452DW79	-0.39005	-0.109558	0.107544	0.383936
A0A452DW82	-0.380963	0.207385	-0.132137	0.305715
A0A452DWA3	-0.331598	0.190203	0.0773383	0.0640566
A0A452DWB2	-0.305128	0.166529	0.204936	-0.0396616
A0A452DWC1	-0.282855	0.138009	0.111661	0.0434233
A0A452DWG5	-0.221452	-0.107418	0.125542	0.203328
A0A452DWG6	-0.499493	0.443768	0.169734	-0.114009
A0A452DWI5	-0.0200268	0.456563	-0.526833	0.0902974
A0A452DWL1	-0.180054	-0.291734	0.371976	0.0998119
A0A452DWL7	-0.130462	-0.194749	0.518826	-0.193615
A0A452DWM1	0.054392	0.104616	0.00677871	-0.165787
A0A452DWM3	-0.286278	0.118671	0.480823	-0.313217
A0A452DWM6	-0.137653	0.534395	-0.335039	-0.0617039
A0A452DWN4	-0.371591	0.555834	-0.219343	0.0350996
A0A452DWN7	0.0919229	0.0361211	0.165925	-0.293969
A0A452DWP4	-0.395394	0.103209	-0.136331	0.515012
A0A452DWP6	0.148421	-0.219329	-0.00325029	0.0801009
A0A452DWP9	-0.147262	0.287441	-0.440288	0.300109
A0A452DWS2	0.0736464	0.204798	-0.143342	-0.135102
A0A452DWT0	-0.101955	0.0174708	0.341795	-0.25731
A0A452DWU1	-0.497267	0.165384	0.225929	0.105954
A0A452DWX6	0.0902121	-0.00287527	0.258761	-0.346098
A0A452DWY1	-0.322328	0.340658	-0.126696	0.108366
A0A452DWY4	-0.192234	0.0745784	-0.000748275	0.118404
A0A452DWZ2	0.083877	0.271359	-0.256869	-0.0915748
A0A452DWZ4	0.0117948	-0.0928134	0.300923	-0.219905
A0A452DWZ6	0.0808255	0.0464628	-0.112694	-0.0145944
A0A452DX07	-0.199623	0.241425	-0.321918	0.280115
A0A452DX13	0.0229502	-0.505188	0.12976	0.297032
A0A452DX18	-0.336111	0.0644879	0.239177	0.0324462
A0A452DX20	-0.495482	0.123291	0.3267	0.0585483
A0A452DX27	-0.136333	-0.228919	-0.201776	0.545089
A0A452DX50	-0.428562	0.0375821	0.227392	0.216881
A0A452DX62	-0.324967	0.365222	0.138555	-0.17881
A0A452DX71	-0.0115632	0.309817	-0.184698	-0.113556
A0A452DX74	-0.101595	0.60098	-0.323709	-0.175676
A0A452DX77	-0.509595	0.211446	0.225917	0.113638
A0A452DX80	-0.46736	0.091386	0.105539	0.270436
A0A452DX88	0.14348	0.282835	-0.595697	0.169383
A0A452DX93	-0.568952	0.476932	0.259288	-0.167269
A0A452DX94	0.0254026	-0.032899	0.141999	-0.136943
A0A452DXA2	-0.0123703	-0.244841	-0.184108	0.441319
A0A452DXC5	-0.38477	0.267898	0.00763361	0.109238
A0A452DXF0	0.0346318	-0.0682844	-0.0368303	0.0704828
A0A452DXF8	0.0663404	0.0962609	-0.0661061	-0.0964952
A0A452DXG0	0.221488	-0.062443	-0.285896	0.146462
A0A452DXG3	-0.30024	0.143866	-0.0310669	0.187441
A0A452DXG6	-0.474268	0.295966	0.207946	-0.000615443
A0A452DXG9	-0.0484399	0.125147	-0.115999	0.0485755
A0A452DXH7	0.0199553	-0.042611	0.254544	-0.231889
A0A452DXH8	0.153406	0.280708	-0.299801	-0.134313
A0A452DXI1	-0.434366	-0.0929295	0.295912	0.231384
A0A452DXK9	0.207449	0.168458	-0.150511	-0.225396
A0A452DXL2	-0.129268	0.394323	-0.219191	-0.0458641
A0A452DXP3	-0.27082	0.444727	-0.0016783	-0.172229
A0A452DXP6	-0.302417	-0.103822	0.2413	0.164939
A0A452DXP9	-0.445894	0.13621	0.107453	0.19369
A0A452DXQ4	-0.158127	-0.421122	0.504311	0.0749389
A0A452DXS0	0.137375	-0.346909	0.0224812	0.185537
A0A452DXS5	-0.231908	-0.133267	0.510356	-0.145182
A0A452DXS7	0.0741427	-0.625529	0.281971	0.295994
A0A452DXS8	0.0547073	-0.179415	0.335085	-0.185521
A0A452DXT9	-0.0459581	-0.0811107	0.176675	-0.0496066
A0A452DXU3	-0.316644	0.286574	-0.289969	0.292463
A0A452DXU4	-0.0759999	-0.132718	-0.0310401	0.234121
A0A452DXV1	-0.29406	0.516802	-0.0215863	-0.201156
A0A452DXW0	-0.516678	-0.0778091	0.52046	0.0740274
A0A452DXW5	-0.198377	0.0811615	0.222054	-0.104838
A0A452DXZ3	-0.41684	0.30808	-0.322837	0.431597
A0A452DY12	-0.0310621	-0.384066	0.297967	0.117161
A0A452DY15	0.455117	-9.14668e-05	-0.357669	-0.0973562
A0A452DY24	-0.263963	0.415298	-0.0977882	-0.0535463
A0A452DY29	-0.349859	0.263332	0.202131	-0.115604
A0A452DY37	-0.0399214	-0.2122	0.160251	0.0918705
A0A452DY40	-0.224536	0.0996073	0.242763	-0.117834
A0A452DY42	-0.238498	-0.140455	0.547359	-0.168406
A0A452DY51	-0.149097	-0.083523	0.167518	0.0483979
A0A452DY61	-0.0424711	0.023943	-0.0153117	0.0365511
A0A452DY68	-0.0699362	-0.0292942	0.408191	-0.308961
A0A452DY71	0.109178	0.00218254	0.0325162	-0.143876
A0A452DY79	-0.441014	0.366232	-0.0212273	0.0960097
A0A452DY90	-0.311851	0.38873	0.09873	-0.17561
A0A452DY93	0.179679	-0.280584	0.025189	0.0757163
A0A452DY95	-0.637376	0.176439	0.31567	-0.0382911
A0A452DYA9	-0.0455871	0.304542	-0.215358	-0.0435967
A0A452DYB1	-0.343594	0.252713	-0.077061	0.167942
A0A452DYD2	-0.393867	0.062375	0.133941	0.197551
A0A452DYD4	-0.262998	0.105049	0.419502	-0.261553
A0A452DYD6	0.134502	0.175365	-0.274684	0.00145764
A0A452DYF3	-0.443497	0.151339	0.271839	0.0203188
A0A452DYF7	-0.0663054	0.231909	0.0986795	-0.264283
A0A452DYG0	-0.454373	-0.0880856	0.0977567	0.444702
A0A452DYH1	-0.02342	0.228061	-0.103493	-0.0823818
A0A452DYH2	-0.0715884	0.0507604	-0.15555	0.176378
A0A452DYH4	-0.340417	0.0673287	0.354489	-0.0814006
A0A452DYI3	0.154036	0.223083	-0.218282	-0.137471
A0A452DYJ9	-0.118144	-0.0494731	-0.284773	0.452389
A0A452DYK0	-0.534524	0.0699895	0.417804	0.0616299
A0A452DYK7	-0.475942	0.347606	0.171306	-0.0475059
A0A452DYK9	-0.0855036	0.075098	-0.0195767	0.0299822
A0A452DYL7	-0.250103	0.097387	0.159241	-0.00652486
A0A452DYM0	0.124553	0.245391	-0.322441	-0.0293009
A0A452DYN5	0.324496	0.0146313	-0.395586	0.0874374
A0A452DYP5	0.131032	0.123725	-0.270556	0.0393468
A0A452DYQ0	-0.148722	-0.170706	0.304283	0.0151451
A0A452DYR0	-0.00504945	0.241709	-0.261075	0.0244152
A0A452DYR7	-0.26718	-0.305299	0.0412566	0.531222
A0A452DYS4	-0.0693511	0.367522	-0.239815	-0.0583562
A0A452DYT8	0.307171	0.13057	-0.641144	0.203403
A0A452DYU0	-0.364977	0.234885	-0.0577352	0.187827
A0A452DYU2	-0.184968	0.204075	-0.114307	0.0951999
A0A452DYU4	0.347475	-0.219789	0.0825894	-0.210275
A0A452DYV8	-0.219837	-0.377881	0.0584615	0.539257
A0A452DYX3	-0.260712	-0.237191	0.428084	0.0698185
A0A452DYY2	-0.0601372	0.18773	-0.225767	0.0981743
A0A452DYY8	-0.251163	0.59016	-0.108409	-0.230588
A0A452DYZ1	-0.577396	0.338173	0.193022	0.0462007
A0A452DYZ3	0.440993	0.118339	0.104903	-0.664235
A0A452DZ00	-0.230339	0.309888	0.258924	-0.329088
A0A452DZ25	-0.254418	0.0782775	0.272936	-0.0967947
A0A452DZ26	-0.047941	0.485227	0.0931499	-0.533992
A0A452DZ39	-0.249325	0.347488	-0.176399	0.0782364
A0A452DZ43	0.0663692	-0.387938	0.0811969	0.240371
A0A452DZ54	0.253001	0.175528	-0.145043	-0.283486
A0A452DZ56	-0.10455	-0.117251	0.0508078	0.170994
A0A452DZ57	-0.0756572	0.33267	-0.103953	-0.153059
A0A452DZ60	-0.267783	0.603204	-0.0237515	-0.359885
A0A452DZ64	-0.308883	0.418304	-0.240676	0.101767
A0A452DZ68	0.34473	0.161703	-0.37034	-0.185419
A0A452DZ71	0.0970394	-0.0809439	-0.196806	0.18071
A0A452DZ73	0.0738895	-0.0186284	-0.397761	0.3425
A0A452DZ88	-0.354256	0.712141	-0.384747	0.0131914
A0A452DZA1	0.100738	0.251652	-0.432586	0.128256
A0A452DZA2	0.254005	0.173392	-0.20187	-0.246527
A0A452DZA3	-0.339043	0.439528	0.0916488	-0.192134
A0A452DZA6	-0.153652	0.191821	-0.283826	0.245657
A0A452DZA7	-0.404596	0.197658	-0.338402	0.549688
A0A452DZB0	-0.477036	0.562775	0.105759	-0.128586
A0A452DZC6	-0.0991906	0.102442	-0.463213	0.477167
A0A452DZD5	0.0710178	0.292087	-0.440545	0.0774398
A0A452DZD6	-0.118042	-0.183795	0.399451	-0.0976143
A0A452DZE2	-0.430629	0.109707	0.0578899	0.263032
A0A452DZG5	-0.131435	0.206119	-0.0247473	-0.0774167
A0A452DZH9	0.0390721	-0.244576	0.0177389	0.187765
A0A452DZI2	-0.0351065	0.129665	-0.300001	0.205443
A0A452DZI9	-0.050337	0.0350056	0.263648	-0.248317
A0A452DZJ0	-0.238792	0.554223	-0.138403	-0.177028
A0A452DZK4	-0.395061	0.0340264	0.201944	0.161614
A0A452DZK5	-0.295342	-0.427332	0.0307209	0.691953
A0A452DZM1	-0.0669414	0.118681	-0.0428745	-0.00886493
A0A452DZM2	-0.0691802	0.593209	-0.436895	-0.0871334
A0A452DZM5	-0.43534	0.231119	-0.0630872	0.267308
A0A452DZM6	0.158239	-0.441309	0.523953	-0.265688
A0A452DZN6	-0.252422	-0.326308	0.373614	0.190953
A0A452DZN8	0.0210257	0.193753	-0.195106	-0.0340436
A0A452DZP0	0.115265	-0.0909068	0.0169914	-0.0413499
A0A452DZP4	-0.41034	-0.251488	0.337805	0.324023
A0A452DZQ3	0.164776	0.00072106	-0.328414	0.162917
A0A452DZQ7	-0.0767529	0.328492	0.265603	-0.517342
A0A452DZS2	0.141054	-0.281067	0.426819	-0.286805
A0A452DZT0	0.0447683	0.0252294	-0.268115	0.221417
A0A452DZT3	-0.298357	-0.365744	0.332094	0.272548
A0A452DZT8	-0.132517	0.391523	-0.26483	0.00582421
A0A452DZU0	0.0961477	-0.410802	0.460795	-0.146141
A0A452DZU5	-0.599344	0.298579	-0.198419	0.499184
A0A452DZW3	-0.340978	0.0566286	0.0292615	0.332836
A0A452DZX1	0.475495	-0.0386787	-0.11732	-0.322366
A0A452DZX7	0.269165	-0.230758	0.0565213	-0.0949285
A0A452DZZ3	0.00395398	0.274328	-0.510906	0.0337284
A0A452DZZ5	-0.0679029	-0.2012	0.00968191	0.259421
A0A452DZZ7	-0.376366	-0.10466	0.481512	-0.00921879
A0A452E012	-0.18606	0.315876	-0.201559	0.0909812
A0A452E030	-0.204465	0.115327	-0.0707917	0.142884
A0A452E033	-0.245563	-0.280156	0.198821	0.326898
A0A452E036	-0.327865	-0.243026	0.457843	0.113048
A0A452E037	-0.195868	-0.0111631	0.136089	0.0709419
A0A452E046	-0.0699473	-0.388342	0.306458	0.151831
A0A452E047	0.294594	0.169137	-0.255615	-0.208117
A0A452E048	0.208121	0.413983	-0.654708	0.032605
A0A452E053	-0.297357	-0.0797672	0.23832	0.156483
A0A452E072	-0.229809	-0.413621	0.476139	0.121086
A0A452E077	0.261321	0.21038	-0.284616	-0.187085
A0A452E083	-0.18909	0.477202	-0.0749492	-0.213162
A0A452E086	0.0377561	-0.241469	0.125799	0.0779141
A0A452E095	0.129837	-0.0762855	-0.00361873	-0.0499324
A0A452E096	-0.0547331	-0.138486	0.060997	0.132222
A0A452E0A4	-0.214389	0.415884	0.0807961	-0.28229
A0A452E0A7	-0.448913	0.12681	0.209323	0.11278
A0A452E0A9	-0.0920444	0.295868	-0.607131	0.295521
A0A452E0C3	-0.00916401	-0.184823	0.365508	-0.171521
A0A452E0C8	0.292067	0.0376533	-0.159286	-0.161025
A0A452E0G5	-0.265187	0.0227387	0.179883	0.0625646
A0A452E0H2	0.0848508	0.194441	-0.293323	0.0168639
A0A452E0H4	-0.264043	0.0695825	0.302159	-0.107698
A0A452E0H5	-0.310902	0.0301821	0.042789	0.237931
A0A452E0H9	-0.103858	0.0660598	0.0638165	-0.0260178
A0A452E0J7	-0.105532	0.187822	-0.0976462	0.0469015
A0A452E0L3	-0.0470858	0.0475813	0.18204	-0.182535
A0A452E0N8	0.0603729	-0.288453	0.432315	-0.204235
A0A452E0Q5	-0.0893449	0.428733	-0.273319	-0.034265
A0A452E0R7	-0.654955	0.328035	0.116511	0.210409
A0A452E0S7	-0.00223853	0.331272	-0.372842	0.0526508
A0A452E0T9	-0.0238942	-0.458896	0.441236	-0.0347772
A0A452E0U0	-0.0739922	-0.373637	0.334156	0.113473
A0A452E0V0	-0.0140131	0.329317	-0.318842	0.0035381
A0A452E0V8	0.0600987	0.430688	-0.184655	-0.306132
A0A452E0X4	-0.577626	0.148258	-0.064666	0.494034
A0A452E0Y1	-0.244179	0.394599	-0.103821	-0.186298
A0A452E0Y4	0.241945	-0.231341	-0.224448	0.213844
A0A452E0Y8	0.0784508	-0.353112	0.667789	-0.272339
A0A452E0Z2	0.157992	-0.15464	-0.220746	0.217394
A0A452E104	-0.2802	0.270163	-0.156622	0.166659
A0A452E105	-0.440006	0.212935	-0.296839	0.52391
A0A452E125	-0.0705461	0.21491	-0.0793667	-0.0649976
A0A452E157	0.118723	-0.0572027	0.126369	-0.192132
A0A452E162	-0.428853	0.23751	0.108838	0.0825047
A0A452E166	0.207961	0.540159	-0.688113	-0.0600064
A0A452E171	-0.162179	0.208732	-0.357761	0.356419
A0A452E183	0.377358	-0.414664	0.0548032	-0.0137306
A0A452E193	-0.0102424	0.219569	-0.118337	-0.0909904
A0A452E1A4	-0.093088	0.426927	-0.272714	-0.0611247
A0A452E1A7	-0.362797	-0.127387	0.0937106	0.369561
A0A452E1B4	-0.27437	0.355082	-0.215012	0.134301
A0A452E1B7	-0.314541	-0.0115827	0.0303633	0.29576
A0A452E1C8	-0.148327	0.283	0.0254194	-0.160092
A0A452E1D2	-0.0235238	-0.33149	0.205264	0.14975
A0A452E1D6	0.0727537	-0.178988	-0.0521511	0.158385
A0A452E1E2	0.166877	0.0226593	0.00214524	-0.191681
A0A452E1E7	-0.499722	0.264345	0.136906	0.0984712
A0A452E1F6	-0.43088	0.283383	-0.0108986	0.158395
A0A452E1F8	0.345234	-0.199212	-0.156492	0.0104696
A0A452E1G9	0.127404	-0.270409	0.0161048	0.1269
A0A452E1I6	-0.106662	0.263277	0.202836	-0.35945
A0A452E1J8	0.13602	-0.0978746	0.126172	-0.164317
A0A452E1K0	0.0825943	-0.312138	-0.0577913	0.287335
A0A452E1K4	0.300721	0.169209	-0.636858	0.166928
A0A452E1M0	0.16572	0.494117	-0.451137	-0.2087
A0A452E1M5	-0.00893992	0.189544	0.0105299	-0.191134
A0A452E1M9	0.103256	0.0353452	-0.418585	0.279983
A0A452E1N1	-0.0561275	0.248353	-0.57916	0.386934
A0A452E1P4	-0.215767	-0.195331	0.332797	0.0783011
A0A452E1Q3	-0.517256	0.282376	-0.216775	0.457671
A0A452E1Q5	-0.0808824	0.399921	-0.486419	0.16738
A0A452E1R3	-0.0736791	0.0642132	-0.2141	0.223565
A0A452E1R4	-0.180453	0.0740412	-0.630697	0.447557
A0A452E1R7	-0.39602	0.333641	0.129715	-0.0673361
A0A452E1R9	-0.159743	-0.405084	0.0391551	0.525672
A0A452E1S1	0.455083	-0.215941	-0.313307	0.0741648
[truncated: 4,225 more rows]

[truncated: 5 more sheets: Sheet4, Sheet5, Sheet6, Sheet7, Sheet8]
