# Supplementary material for: Integrative Proteomics and Transcriptomics Profiles of the Oviduct Reveal the Prolificacy-Related Candidate Biomarkers of Goats (Capra hircus) in Estrous Periods
Source: Int J Mol Sci. 2022 Nov 28;23(23):14888. doi: 10.3390/ijms232314888 (PMC9737051; doi:10.3390/ijms232314888)
Supplement: Supplementary file 1 [file ijms-23-14888-s001.zip › Supplementary Data S3.xlsx]

## Sheet: Supplementary Data 3 name
	Supplementary Data 3	Bioinformatics analysis
		Sheet1	DEPs subcellular localization of FH vs. FL group
		Sheet2	DEPs subcellular localization of LH vs. LL group
		Sheet3	DEPs domain annotation of FH vs. FL group
		Sheet4	DEPs domain annotation of LH vs. LL group
		Sheet5	GO enrichment analysis of FH vs. FL group；P: Biology Process; F: Molecular Function; C: Cellular Component
		Sheet6	GO enrichment analysis of LH vs. LL group；P: Biology Process; F: Molecular Function; C: Cellular Component
		Sheet7	KEGG pathway analysis of FH vs. FL group
		Sheet8	KEGG pathway analysis of LH vs. LL group
		Sheet9	Protein-protein interaction analysis of DAPs in the FH vs. FL group
		Sheet10	Protein-protein interaction analysis of DAPs in the LH vs. LL group

## Sheet: Sheet1
SubLocation	Seqs_Num	Sequences
Nuclear	53	A0A452E8N4;A0A452DSP3;A0A452DZ88;A0A452E851;A0A452DSU6;A0A452DXG6;A0A452E493;A0A452DMA6;A0A452FNZ8;A0A452FSC8;A0A452EVF4;A0A452FUV1;A0A452EF47;A0A452EP32;A0A452G643;A0A452E7A1;A0A452FI50;A0A452F604;A0A452ERJ5;A0A452G265;A0A452FXL4;A0A452DZJ0;A0A452F8Z1;Q7M2Z5;A0A452E5L5;A0A452DTL1;A0A452FPL3;A0A452F545;A0A452EEH2;A0A452EEJ7;A0A452DL19;A0A452F678;A0A452EZ49;A0A452FTE4;A0A452EW58;A0A452DST0;A0A452F…
Cytoplasmic	30	A0A452FNI4;A0A452E9R4;A0A452E851;A0A452FHE6;A0A452EHU3;A0A452E493;A0A452FFM4;A0A452E2Q8;A0A452FSC8;P02082;A0A452G2Q3;A0A452DRY3;A0A452ERF0;A0A452DP97;A0A452DR03;A0A452F730;A0A452FPD7;A0A452EAJ3;A0A452FHG3;A0A452E5J1;A0A452DQ87;A0A452E953;A0A452DL19;A0A452F2V9;A0A452F678;A0A452EZ49;A0A452FZA9;A0A452EUA2;A0A452EN26;A0A452E340
PlasmaMembrane	12	A0A452GB23;A0A023NEL9;A0A452DSU6;A0A452FHE6;A0A452DWG6;A0A452EXV3;A0A452E7A1;A0A452E3U2;A0A452FVJ4;A0A452EK18;A0A452GB68;A0A452G7S8
Extracellular	11	A0A452GB23;A0A452EVZ5;A0A452DSU6;A0A452E724;A0A0U2EXR7;A0A452F995;A0A452FU07;A0A452DRF4;A0A452EK18;A0A452EW58;A0A452GB68
Mitochondrial	11	A0A452FHE6;A0A452FKS0;A0A452FSI0;A0A452DP97;A0A452E953;A0A452DRF4;A0A452FTE4;A0A0C4Y1X3;A0A452F1I3;A0A452F7T9;A0A452ERC4
Peroxisomal	1	A0A452EGH5
Golgi	1	A0A452G7S8
Lysosomal	1	A0A452GB68

## Sheet: Sheet2
SubLocation	Seqs_Num	Sequences
Nuclear	82	A0A452DLW2;A0A452DSR7;A0A452G0S7;A0A452E2N0;A0A452ERL0;A0A452EI67;A0A452F8G9;A0A452G128;A0A452E5T1;A0A452F4Y6;A0A452F2E1;A0A452G8U1;A0A452DPX8;A0A452GBN0;A0A452G6M0;A0A452G1G0;A0A452FWL5;A0A452G1F4;A0A452F5M0;A0A452FE18;A0A452DPN7;A4F2F7;A0A452G2S8;A0A452DNF5;A0A452DNK9;A0A452EXC8;A0A452G2H5;A0A452G6H1;A0A452EPR0;A0A452ENZ1;A0A452E9X8;A0A452G7X0;A0A452E954;A0A452E585;A0A452FQE2;A0A452FU25;A0A452F…
Cytoplasmic	63	A0A452G4N1;A0A452G4D4;A0A452FMI8;A0A452F6X3;A0A452DYT8;A0A452EZU7;A0A452FL00;A0A452F8K0;A0A452DUM2;A0A452E5E0;A0A452G6M0;A0A452FZJ7;A0A452DXA2;A0A452FBF4;A0A452G737;A0A452ECQ2;A4F2F7;A0A452FLM2;A0A452FL21;A0A452DZQ7;A0A452G6H1;A0A452EF53;A0A452E9X8;A0A452EIZ0;A0A452G7X0;A0A452F4S7;A0A452G2S6;A0A452FU25;A0A452FDT6;A0A452DRP0;A0A452G949;A0A452FMY4;A0A452ES27;A0A452EZW5;A0A452FLJ5;A0A452FUJ8;A0A452E…
PlasmaMembrane	26	A0A075TCY1;A0A452G5J4;A0A452DRG4;A0A452F4X2;A0A452G6M0;A0A452FBF4;A0A452F154;A0A452G737;A0A452GAF6;A0A452EF53;A0A452DL20;A0A452E2D7;A0A452E545;A0A452EZ02;A0A452FLJ5;A0A452FC70;A0A452F3A1;A0A452FKG7;A0A452EMN0;A0A452G2C1;A0A452DX88;A0A452EQB7;A0A452DMU5;A0A452FYB8;A0A023ND81;A0A0F6T9B8
Extracellular	24	A0A452EHU1;A0A452FF87;A0A452F6X3;A0A452EVP1;A0A452FWL5;A0A452FJL6;A0A452EE69;A0A452E545;A0A0C5Q4X5;A0A452FUJ8;A0A452DZA7;A0A452E6A2;A0A140C4Q7;A0A452EVX2;A0A452FVB0;A0A452DW12;A0A452E2P1;A0A452EQB7;A0A452DMU5;A0A452G899;A0A452EFM3;A0A452F074;A0A452DW06;A0A452DXZ3
Mitochondrial	22	A0A452G4D4;A0A452EHU1;A0A452EKX6;A0A452DRG4;A0A452F6X3;A0A452EED9;A0A452EQC3;A0A452FWL5;A0A452EMY0;A0A452FLM2;A0A452EXU9;A0A452DS03;A0A452FRE1;A0A452FW21;A0A452EMN0;A0A452GAD8;A0A452DSL4;A0A452FVB0;A0A452E9P2;A0A452DN51;A0A452F9A0;A0A452ED39
Cytoskeletal	2	A0A452FDI1;A0A452DQI8
Peroxisomal	1	A0A452EQC3

## Sheet: Sheet3
Domain_id	Domain_Name	Test	TestAll	Ref	RefAll	Test_per	Ref_per	Test_Seq	Ref_Seq	Over_Under	P value	FDR	richFactor
PF01423	LSM domain	3	98	14	5409	0.030612	0.002588	A0A452DRM6, A0A452E616, A0A452ED04	A0A452DKT5,A0A452E616,A0A452DQ84,A0A452ET76,A0A452FUQ5,A0A452EK80,A0A452E3D7,A0A452DRM6,A0A452ETL0,A0A452FZT3,A0A452F0H3,A0A452DQK7,A0A452ED04,A0A452EFL5	over	0.00181601	0.0673616	0.214286
PF00481	Protein phosphatase 2C	2	98	6	5409	0.020408	0.001109	A0A452FPD7, A0A452ENS8	A0A452DQH5,A0A452FM61,A0A452FPD7,A0A452G0V1,A0A452ENS8,A0A452DK19	over	0.00464829	0.0673616	0.333333
PF14497	Glutathione S-transferase, C-terminal domain	2	98	9	5409	0.020408	0.001664	A0A452E5J1, A0A452FZA9	A0A452EDN8,A0A452FZA9,A0A452FUE4,A0A452EXA4,A0A452E5J1,A0A452E5X4,A0A452DX94,A0A452EJW7,A0A452FZ95	over	0.0107671	0.0673616	0.222222
PF02798	Glutathione S-transferase, N-terminal domain	2	98	11	5409	0.020408	0.002034	A0A452E5J1, A0A452FZA9	A0A452FNW0,A0A452EDN8,A0A452FZA9,A0A452FUE4,A0A452E0A7,A0A452EXA4,A0A452E5J1,A0A452DX94,A0A452EJW7,A0A452F071,A0A452FZ95	over	0.0160665	0.0673616	0.181818
PF00034	Cytochrome c	1	98	1	5409	0.010204	0.000185	A0A0C4Y1X3	A0A0C4Y1X3	over	0.018118	0.0673616	1
PF00120	Glutamine synthetase, catalytic domain	1	98	1	5409	0.010204	0.000185	A0A452G2Q3	A0A452G2Q3	over	0.018118	0.0673616	1
PF00662	NADH-Ubiquinone oxidoreductase (complex I), chain 5 N-terminus	1	98	1	5409	0.010204	0.000185	A0A023NEL9	A0A023NEL9	over	0.018118	0.0673616	1
PF00806	Pumilio-family RNA binding repeat	1	98	1	5409	0.010204	0.000185	A0A452EEH2	A0A452EEH2	over	0.018118	0.0673616	1
PF00895	ATP synthase protein 8	1	98	1	5409	0.010204	0.000185	A0A0U2EXR7	A0A0U2EXR7	over	0.018118	0.0673616	1
PF01387	Synuclein	1	98	1	5409	0.010204	0.000185	A0A452DL19	A0A452DL19	over	0.018118	0.0673616	1
PF01875	Memo-like protein	1	98	1	5409	0.010204	0.000185	A0A452DSU6	A0A452DSU6	over	0.018118	0.0673616	1
PF02229	Transcriptional Coactivator p15 (PC4)	1	98	1	5409	0.010204	0.000185	A0A452DX93	A0A452DX93	over	0.018118	0.0673616	1
PF02984	Cyclin, C-terminal domain	1	98	1	5409	0.010204	0.000185	A0A452FUP9	A0A452FUP9	over	0.018118	0.0673616	1
PF03081	Exo70 exocyst complex subunit	1	98	1	5409	0.010204	0.000185	A0A452E5L5	A0A452E5L5	over	0.018118	0.0673616	1
PF03223	V-ATPase subunit C	1	98	1	5409	0.010204	0.000185	A0A452F2V9	A0A452F2V9	over	0.018118	0.0673616	1
PF03587	EMG1/NEP1 methyltransferase	1	98	1	5409	0.010204	0.000185	A0A452DP97	A0A452DP97	over	0.018118	0.0673616	1
PF03951	Glutamine synthetase, beta-Grasp domain	1	98	1	5409	0.010204	0.000185	A0A452G2Q3	A0A452G2Q3	over	0.018118	0.0673616	1
PF04614	Pex19 protein family	1	98	1	5409	0.010204	0.000185	A0A452EGH5	A0A452EGH5	over	0.018118	0.0673616	1
PF04939	Ribosome biogenesis regulatory protein (RRS1)	1	98	1	5409	0.010204	0.000185	A0A452DZB0	A0A452DZB0	over	0.018118	0.0673616	1
PF06455	NADH dehydrogenase subunit 5 C-terminus	1	98	1	5409	0.010204	0.000185	A0A023NEL9	A0A023NEL9	over	0.018118	0.0673616	1
PF06677	Sjogren's syndrome/scleroderma autoantigen 1 (Autoantigen p27)	1	98	1	5409	0.010204	0.000185	A0A452FZA0	A0A452FZA0	over	0.018118	0.0673616	1
PF08146	BP28CT (NUC211) domain	1	98	1	5409	0.010204	0.000185	A0A452FSC8	A0A452FSC8	over	0.018118	0.0673616	1
PF08704	tRNA methyltransferase complex GCD14 subunit	1	98	1	5409	0.010204	0.000185	A0A452FHE6	A0A452FHE6	over	0.018118	0.0673616	1
PF09531	Nucleoporin protein Ndc1-Nup	1	98	1	5409	0.010204	0.000185	A0A452EXV3	A0A452EXV3	over	0.018118	0.0673616	1
PF10206	Mitochondrial F1F0-ATP synthase, subunit f	1	98	1	5409	0.010204	0.000185	A0A452FKS0	A0A452FKS0	over	0.018118	0.0673616	1
PF10236	Mitochondrial ribosomal death-associated protein 3	1	98	1	5409	0.010204	0.000185	A0A452F1I3	A0A452F1I3	over	0.018118	0.0673616	1
PF10474	Protein of unknown function C-terminus (DUF2451)	1	98	1	5409	0.010204	0.000185	A0A452EEJ7	A0A452EEJ7	over	0.018118	0.0673616	1
PF10475	Vacuolar-sorting protein 54, of GARP complex	1	98	1	5409	0.010204	0.000185	A0A452EEJ7	A0A452EEJ7	over	0.018118	0.0673616	1
PF10523	BEN domain	1	98	1	5409	0.010204	0.000185	A0A452FUV1	A0A452FUV1	over	0.018118	0.0673616	1
PF12220	U1 small nuclear ribonucleoprotein of 70kDa MW N terminal	1	98	1	5409	0.010204	0.000185	A0A452F604	A0A452F604	over	0.018118	0.0673616	1
PF12397	U3 small nucleolar RNA-associated protein 10	1	98	1	5409	0.010204	0.000185	A0A452FSC8	A0A452FSC8	over	0.018118	0.0673616	1
PF13764	E3 ubiquitin-protein ligase UBR4	1	98	1	5409	0.010204	0.000185	A0A452FNZ8	A0A452FNZ8	over	0.018118	0.0673616	1
PF14709	double strand RNA binding domain from DEAD END PROTEIN 1	1	98	1	5409	0.010204	0.000185	A0A452FNB8	A0A452FNB8	over	0.018118	0.0673616	1
PF14852	Fis1 N-terminal tetratricopeptide repeat	1	98	1	5409	0.010204	0.000185	A0A452FNI4	A0A452FNI4	over	0.018118	0.0673616	1
PF14853	Fis1 C-terminal tetratricopeptide repeat	1	98	1	5409	0.010204	0.000185	A0A452FNI4	A0A452FNI4	over	0.018118	0.0673616	1
PF15250	Raftlin	1	98	1	5409	0.010204	0.000185	A0A452EF47	A0A452EF47	over	0.018118	0.0673616	1
PF16563	Coiled-coil and interaction region of P66A and P66B with MBD2	1	98	1	5409	0.010204	0.000185	A0A452F0L4	A0A452F0L4	over	0.018118	0.0673616	1
PF16672	Ragulator complex protein LAMTOR5	1	98	1	5409	0.010204	0.000185	A0A452EZ49	A0A452EZ49	over	0.018118	0.0673616	1
PF17069	Arginine/Serine-Rich protein 1	1	98	1	5409	0.010204	0.000185	A0A452FNB8	A0A452FNB8	over	0.018118	0.0673616	1
PF00125	Core histone H2A/H2B/H3/H4	2	98	13	5409	0.020408	0.002403	A0A452DZJ0, A0A452DS67	A0A452E4C3,A0A452DK99,A0A452F623,A0A452DVY3,A0A452DS67,A0A452DTC0,A0A452DUW8,A0A452DZJ0,A0A452FJ34,A0A452DXC5,A0A452DRQ7,A0A452ECD2,A0A452DUP8	over	0.0222561	0.0777177	0.153846
PF00361	Proton-conducting membrane transporter	1	98	2	5409	0.010204	0.00037	A0A023NEL9	A0A023NEL9,A0A023ND43	over	0.0359109	0.0777177	0.5
PF00941	FAD binding domain in molybdopterin dehydrogenase	1	98	2	5409	0.010204	0.00037	A0A452EHU3	A0A452EHB0,A0A452EHU3	over	0.0359109	0.0777177	0.5
PF01315	Aldehyde oxidase and xanthine dehydrogenase, a/b hammerhead domain	1	98	2	5409	0.010204	0.00037	A0A452EHU3	A0A452EHB0,A0A452EHU3	over	0.0359109	0.0777177	0.5
PF01596	O-methyltransferase	1	98	2	5409	0.010204	0.00037	A0A452DRF4	A0A452DRF4,A0A452DTI0	over	0.0359109	0.0777177	0.5
PF01799	[2Fe-2S] binding domain	1	98	2	5409	0.010204	0.00037	A0A452EHU3	A0A452EHB0,A0A452EHU3	over	0.0359109	0.0777177	0.5
PF02038	ATP1G1/PLM/MAT8 family	1	98	2	5409	0.010204	0.00037	A0A452GB23	A0A452EXD0,A0A452GB23	over	0.0359109	0.0777177	0.5
PF02580	D-Tyr-tRNA(Tyr) deacylase	1	98	2	5409	0.010204	0.00037	A0A452E953	A0A452G089,A0A452E953	over	0.0359109	0.0777177	0.5
PF02738	Molybdopterin-binding domain of aldehyde dehydrogenase	1	98	2	5409	0.010204	0.00037	A0A452EHU3	A0A452EHB0,A0A452EHU3	over	0.0359109	0.0777177	0.5
PF03247	Prothymosin/parathymosin family	1	98	2	5409	0.010204	0.00037	Q7M2Z5	A0A452DKD8,Q7M2Z5	over	0.0359109	0.0777177	0.5
PF03371	PRP38 family	1	98	2	5409	0.010204	0.00037	A0A452FXL4	A0A452FXL4,A0A452FZB1	over	0.0359109	0.0777177	0.5
PF03450	CO dehydrogenase flavoprotein C-terminal domain	1	98	2	5409	0.010204	0.00037	A0A452EHU3	A0A452EHB0,A0A452EHU3	over	0.0359109	0.0777177	0.5
PF04046	PSP	1	98	2	5409	0.010204	0.00037	A0A452DMA6	A0A452DMA6,A0A452E783	over	0.0359109	0.0777177	0.5
PF04802	Component of IIS longevity pathway SMK-1	1	98	2	5409	0.010204	0.00037	A0A452E340	A0A452E2N7,A0A452E340	over	0.0359109	0.0777177	0.5
PF05047	Mitochondrial ribosomal protein L51 / S25 / CI-B8 domain	1	98	2	5409	0.010204	0.00037	A0A452FTE4	A0A452FTE4,A0A452GB25	over	0.0359109	0.0777177	0.5
PF05507	Microfibril-associated glycoprotein (MAGP)	1	98	2	5409	0.010204	0.00037	A0A452F995	A0A452F4U8,A0A452F995	over	0.0359109	0.0777177	0.5
PF07051	Ovarian carcinoma immunoreactive antigen (OCIA)	1	98	2	5409	0.010204	0.00037	A0A452EW58	A0A452EW58,A0A452FY19	over	0.0359109	0.0777177	0.5
PF07700	Haem-NO-binding	1	98	2	5409	0.010204	0.00037	A0A452EN26	A0A452FAW8,A0A452EN26	over	0.0359109	0.0777177	0.5
PF07701	Heme NO binding associated	1	98	2	5409	0.010204	0.00037	A0A452EN26	A0A452FAW8,A0A452EN26	over	0.0359109	0.0777177	0.5
PF07830	Protein serine/threonine phosphatase 2C, C-terminal domain	1	98	2	5409	0.010204	0.00037	A0A452FPD7	A0A452FM61,A0A452FPD7	over	0.0359109	0.0777177	0.5
PF08683	Microtubule-binding calmodulin-regulated spectrin-associated	1	98	2	5409	0.010204	0.00037	A0A452DTL1	A0A452DTL1,A0A452FC26	over	0.0359109	0.0777177	0.5
PF08777	RNA binding motif	1	98	2	5409	0.010204	0.00037	A0A452FPL3	A0A452FPL3,A0A452EJW6	over	0.0359109	0.0777177	0.5
PF11566	PI31 proteasome regulator N-terminal	1	98	2	5409	0.010204	0.00037	A0A452G3T0	A0A452G3T0,A0A452FGR4	over	0.0359109	0.0777177	0.5
PF13639	Ring finger domain	1	98	2	5409	0.010204	0.00037	A0A452FVJ4	A0A452FVJ4,A0A452EGZ1	over	0.0359109	0.0777177	0.5
PF15327	Tankyrase binding protein C terminal domain	1	98	2	5409	0.010204	0.00037	A0A452FI50	A0A452FI50,A0A452DYJ9	over	0.0359109	0.0777177	0.5
PF15519	linker between RRM2 and RRM3 domains in RBM39 protein	1	98	2	5409	0.010204	0.00037	A0A452EM40	A0A452G0J5,A0A452EM40	over	0.0359109	0.0777177	0.5
PF16207	RAWUL domain RING finger- and WD40-associated ubiquitin-like	1	98	2	5409	0.010204	0.00037	A0A452ERJ5	A0A452EWQ5,A0A452ERJ5	over	0.0359109	0.0777177	0.5
PF17095	Spectrin-binding region of Ca2+-Calmodulin	1	98	2	5409	0.010204	0.00037	A0A452DTL1	A0A452DTL1,A0A452FC26	over	0.0359109	0.0777177	0.5
PF00111	2Fe-2S iron-sulfur cluster binding domain	1	98	3	5409	0.010204	0.000555	A0A452EHU3	A0A452EHB0,A0A452EHU3,A0A452E7A8	over	0.0533847	0.0932624	0.333333
PF00300	Histidine phosphatase superfamily (branch 1)	1	98	3	5409	0.010204	0.000555	A0A452F7T9	A0A452E076,A0A452F7T9,A0A452FR97	over	0.0533847	0.0932624	0.333333
PF00357	Integrin alpha cytoplasmic region	1	98	3	5409	0.010204	0.000555	A0A452EK18	A0A452E162,A0A452EK18,A0A452F155	over	0.0533847	0.0932624	0.333333
PF01365	RIH domain	1	98	3	5409	0.010204	0.000555	A0A452F520	A0A452EWP8,A0A452F520,A0A452DXH8	over	0.0533847	0.0932624	0.333333
PF01393	Chromo shadow domain	1	98	3	5409	0.010204	0.000555	A0A452G643	A0A452E698,A0A452G643,A0A452E268	over	0.0533847	0.0932624	0.333333
PF02207	Putative zinc finger in N-recognin (UBR box)	1	98	3	5409	0.010204	0.000555	A0A452FNZ8	A0A452FNZ8,A0A452EJ80,A0A452FGY6	over	0.0533847	0.0932624	0.333333
PF02841	Guanylate-binding protein, C-terminal domain	1	98	3	5409	0.010204	0.000555	A0A452E2Q8	A0A452FNH4,A0A452E2Q8,A0A452FFS9	over	0.0533847	0.0932624	0.333333
PF02889	Sec63 Brl domain	1	98	3	5409	0.010204	0.000555	A0A452FIA8	A0A452FIA8,A0A452FU25,A0A452FF99	over	0.0533847	0.0932624	0.333333
PF06747	CHCH domain	1	98	3	5409	0.010204	0.000555	A0A452F545	A0A452FT17,A0A452E702,A0A452F545	over	0.0533847	0.0932624	0.333333
PF07651	ANTH domain	1	98	3	5409	0.010204	0.000555	A0A452ERC4	A0A452FM75,A0A452G161,A0A452ERC4	over	0.0533847	0.0932624	0.333333
PF07915	Glucosidase II beta subunit-like protein	1	98	3	5409	0.010204	0.000555	A0A452EAJ3	A0A452G0B8,A0A452EAJ3,A0A452EAX0	over	0.0533847	0.0932624	0.333333
PF07970	Endoplasmic reticulum vesicle transporter	1	98	3	5409	0.010204	0.000555	A0A452DR03	A0A452DLS0,A0A452DV69,A0A452DR03	over	0.0533847	0.0932624	0.333333
PF08454	RyR and IP3R Homology associated	1	98	3	5409	0.010204	0.000555	A0A452F520	A0A452EWP8,A0A452F520,A0A452DXH8	over	0.0533847	0.0932624	0.333333
PF08709	Inositol 1,4,5-trisphosphate/ryanodine receptor	1	98	3	5409	0.010204	0.000555	A0A452F520	A0A452EWP8,A0A452F520,A0A452DXH8	over	0.0533847	0.0932624	0.333333
PF09336	Vps4 C terminal oligomerisation domain	1	98	3	5409	0.010204	0.000555	A0A452E851	A0A452E851,A0A452F4B6,A0A452DQL0	over	0.0533847	0.0932624	0.333333
PF13850	Endoplasmic Reticulum-Golgi Intermediate Compartment (ERGIC)	1	98	3	5409	0.010204	0.000555	A0A452DR03	A0A452DLS0,A0A452DV69,A0A452DR03	over	0.0533847	0.0932624	0.333333
PF00076	RNA recognition motif. (a.k.a. RRM, RBD, or RNP domain)	5	98	116	5409	0.05102	0.021446	A0A452F604, A0A452FPL3, A0A452DZ88, A0A452EM40, A0A452EVF4	A0A452G1G3,A0A452E278,A0A452DT07,A0A452DZ88,A0A452EVF4,A0A452FYL9,A0A452G9D3,A0A452DPH5,A0A452DMN6,A0A452DUJ1,A0A452FYI5,A0A452G973,A0A452FPL3,A0A452FHG5,A0A452FUU1,A0A452FUA6,A0A452FF75,A0A452F4Y6,A0A452FMV1,A0A452FPC1,A0A452ESU0,A0A452E0R7,A0A452FBQ2,A0A452G5Y7,A0A452ETH2,A0A452EY28,A0A452G0J5,A0A452FMN8,A0A452G6T0,A0A452FS54,A0A452EJW6,A0A452EWV1,A0A452EAG0,A0A452FZT8,A0A452FI92,A0A452FBA4,A0A…	over	0.0585319	0.0993109	0.0431034
PF07653	Variant SH3 domain	2	98	22	5409	0.020408	0.004067	A0A452E493, A0A452ERF0	A0A452G6W0,A0A452E792,A0A452EHJ5,A0A452F2J2,A0A452EZ72,A0A452ERF0,A0A452E2S1,A0A452DZ39,A0A452F6F7,A0A452E1R7,A0A452FKC2,A0A452FLD4,A0A452FTV2,A0A452EMW2,A0A452DSI4,A0A452G4W3,A0A452F828,A0A452ELI7,A0A452EZU4,A0A452G740,A0A452FCS5,A0A452E493	over	0.0593474	0.0993109	0.0909091
PF00226	DnaJ domain	2	98	24	5409	0.020408	0.004437	A0A452FIA8, A0A452EVF4	A0A452FSZ2,A0A452G7F0,A0A452FAP2,A0A452EVF4,A0A452FTB6,A0A452FRG2,A0A452ES57,A0A452FIC9,A0A452ENP8,A0A452ENX1,A0A452FIA8,A0A452FX44,A0A452F2V2,A0A452F2U6,A0A452ERL0,A0A452FT60,A0A452E7Q8,A0A452DPI7,A0A452ESS6,A0A452F0X0,A0A452G7V3,A0A452DKD3,A0A452EY45,A0A452G899	over	0.0692876	0.0993109	0.0833333
PF00002	7 transmembrane receptor (Secretin family)	1	98	4	5409	0.010204	0.00074	A0A452E3U2	A0A452E3U2,A0A452EYM7,A0A452F6H6,A0A452F2W2	over	0.070545	0.0993109	0.25
PF00134	Cyclin, N-terminal domain	1	98	4	5409	0.010204	0.00074	A0A452FUP9	A0A452FUP9,A0A452DY61,A0A452FWX7,A0A452E6C6	over	0.070545	0.0993109	0.25
PF00211	Adenylate and Guanylate cyclase catalytic domain	1	98	4	5409	0.010204	0.00074	A0A452EN26	A0A452G1P1,A0A452FAW8,A0A452DYK0,A0A452EN26	over	0.070545	0.0993109	0.25
PF00520	Ion transport protein	1	98	4	5409	0.010204	0.00074	A0A452F520	A0A452EWP8,A0A452G0U1,A0A452F520,A0A452DXH8	over	0.070545	0.0993109	0.25
PF00619	Caspase recruitment domain	1	98	4	5409	0.010204	0.00074	A0A452E8N4	A0A0F6V077,A0A452E8N4,A0A452FTG6,A0A0A7MD22	over	0.070545	0.0993109	0.25
PF01074	Glycosyl hydrolases family 38 N-terminal domain	1	98	4	5409	0.010204	0.00074	A0A452E7A1	A0A452DNI4,A0A452EMN8,A0A452E7A1,A0A452EZP1	over	0.070545	0.0993109	0.25
PF01825	GPCR proteolysis site, GPS, motif	1	98	4	5409	0.010204	0.00074	A0A452E3U2	A0A452E3U2,A0A452EYM7,A0A452F6H6,A0A452F2W2	over	0.070545	0.0993109	0.25
PF02263	Guanylate-binding protein, N-terminal domain	1	98	4	5409	0.010204	0.00074	A0A452E2Q8	A0A452FNH4,A0A452E2Q8,A0A452EYU8,A0A452FFS9	over	0.070545	0.0993109	0.25
PF02815	MIR domain	1	98	4	5409	0.010204	0.00074	A0A452F520	A0A452EWP8,A0A452F520,A0A452DXH8,A0A452DKP9	over	0.070545	0.0993109	0.25
PF04212	MIT (microtubule interacting and transport) domain	1	98	4	5409	0.010204	0.00074	A0A452E851	A0A452FTS1,A0A452E851,A0A452FN84,A0A452DQL0	over	0.070545	0.0993109	0.25
PF04732	Intermediate filament head (DNA binding) region	1	98	4	5409	0.010204	0.00074	A0A452E9R4	A0A452DWL1,A0A452FV03,A0A452E9R4,A0A452FE94	over	0.070545	0.0993109	0.25
PF05383	La domain	1	98	4	5409	0.010204	0.00074	A0A452FPL3	A0A452FPL3,A0A452EJW6,A0A452G5B3,A0A452ELS8	over	0.070545	0.0993109	0.25
PF07748	Glycosyl hydrolases family 38 C-terminal domain	1	98	4	5409	0.010204	0.00074	A0A452E7A1	A0A452DNI4,A0A452EMN8,A0A452E7A1,A0A452EZP1	over	0.070545	0.0993109	0.25
PF09261	Alpha mannosidase middle domain	1	98	4	5409	0.010204	0.00074	A0A452E7A1	A0A452DNI4,A0A452EMN8,A0A452E7A1,A0A452EZP1	over	0.070545	0.0993109	0.25
PF11971	CAMSAP CH domain	1	98	4	5409	0.010204	0.00074	A0A452DTL1	A0A452E792,A0A452FLD4,A0A452DTL1,A0A452FC26	over	0.070545	0.0993109	0.25
PF13920	Zinc finger, C3HC4 type (RING finger)	1	98	4	5409	0.010204	0.00074	A0A452DST0	A0A452EA14,A0A452DST0,A0A1X9Q272,A0A452EEV7	over	0.070545	0.0993109	0.25
PF16177	Acetyl-coenzyme A synthetase N-terminus	1	98	4	5409	0.010204	0.00074	A0A452FSI0	A0A452FVM9,A0A452FSI0,A0A452EWJ9,A0A452FKE9	over	0.070545	0.0993109	0.25
PF00320	GATA zinc finger	1	98	5	5409	0.010204	0.000924	A0A452F0L4	A0A452ERM0,A0A452G0K3,A0A452E077,A0A452F0L4,A0A452FZQ6	over	0.0873972	0.119553	0.2
PF00651	BTB/POZ domain	1	98	5	5409	0.010204	0.000924	A0A452FUV1	A0A452G5U9,A0A452EAU0,A0A452FUV1,A0A452F2Q9,A0A452EAU8	over	0.0873972	0.119553	0.2
PF01044	Vinculin family	1	98	5	5409	0.010204	0.000924	A0A452DRY3	A0A452G9F8,A0A452DRY3,A0A452EAJ4,A0A452EN18,A0A452DKU9	over	0.0873972	0.119553	0.2
PF00098	Zinc knuckle	1	98	6	5409	0.010204	0.001109	A0A452DMA6	A0A452DMA6,A0A452FF75,A0A452EKJ2,A0A452G4Y3,A0A452F821,A0A452FRJ3	over	0.103947	0.135787	0.166667
PF02828	L27 domain	1	98	6	5409	0.010204	0.001109	A0A452ERF0	A0A452ERF0,A0A452F6F7,A0A452FTV2,A0A452G4W3,A0A452F828,A0A452ECM3	over	0.103947	0.135787	0.166667
PF12937	F-box-like	1	98	6	5409	0.010204	0.001109	A0A452G3T0	A0A452EXH9,A0A452G3T0,A0A452EQK0,A0A452EU51,A0A452FDW9,A0A452FCS2	over	0.103947	0.135787	0.166667
PF13445	RING-type zinc-finger	1	98	6	5409	0.010204	0.001109	A0A452EP32	A0A452FJF1,A0A452EDX1,A0A452EP32,A0A452EUM1,A0A452E849,A0A452FMB7	over	0.103947	0.135787	0.166667
PF13895	Immunoglobulin domain	1	98	6	5409	0.010204	0.001109	A0A452GB68	A0A452DYH4,A0A452G9T9,A0A452DW72,A0A452FCW6,A0A452GB68,A0A452F7J9	over	0.103947	0.135787	0.166667
PF13193	AMP-binding enzyme C-terminal domain	1	98	7	5409	0.010204	0.001294	A0A452FSI0	A0A452DN39,A0A452FVM9,A0A452FSI0,A0A452G8P5,A0A452FKE9,A0A452FYB5,A0A452GAX6	over	0.1202	0.154239	0.142857
PF13923	Zinc finger, C3HC4 type (RING finger)	1	98	7	5409	0.010204	0.001294	A0A452ERJ5	A0A452F073,A0A452ESH1,A0A452ET33,A0A452EWQ5,A0A452DWF0,A0A452FV64,A0A452ERJ5	over	0.1202	0.154239	0.142857
PF00385	Chromo (CHRromatin Organisation MOdifier) domain	1	98	8	5409	0.010204	0.001479	A0A452G643	A0A452G2U4,A0A452E698,A0A452FFQ0,A0A452G643,A0A452FH60,A0A452FM70,A0A452E268,A0A452FFW6	over	0.136161	0.168746	0.125
PF01284	Membrane-associating domain	1	98	8	5409	0.010204	0.001479	A0A452DWG6	A0A452DMX9,A0A452DWG6,A0A452EWJ3,A0A452DWG5,A0A452F4G5,A0A452DTB9,A0A452EZJ3,A0A452E5C6	over	0.136161	0.168746	0.125
PF01585	G-patch domain	1	98	8	5409	0.010204	0.001479	A0A452FNB8	A0A452FNB8,A0A452EIL3,A0A452DMN6,A0A452DM17,A0A452F4Y6,A0A452FS54,A0A452FYA3,A0A452EYY0	over	0.136161	0.168746	0.125
PF16211	C-terminus of histone H2A	1	98	8	5409	0.010204	0.001479	A0A452DS67	A0A452DK99,A0A452F623,A0A452DVY3,A0A452DS67,A0A452DTC0,A0A452DUW8,A0A452FJ34,A0A452ECD2	over	0.136161	0.168746	0.125
PF00042	Globin	1	98	9	5409	0.010204	0.001664	P02082	P02077,A0A452FBU8,A0A452DWW0,A0A452FX49,C6ZP52,C6ZP43,P02082,C6ZP49,C6ZP48	over	0.151835	0.181951	0.111111
PF00611	Fes/CIP4, and EFC/F-BAR homology domain	1	98	9	5409	0.010204	0.001664	A0A452F8Z1	A0A452F8Z1,A0A452EC67,A0A452DTR0,G1DFS9,A0A452GBF9,A0A452EBB1,A0A452FPC7,A0A452E622,A0A452EN57	over	0.151835	0.181951	0.111111
PF00789	UBX domain	1	98	9	5409	0.010204	0.001664	A0A452FUR0	A0A452DTL6,A0A452G6W6,A0A452DR87,A0A452G3P2,A0A452FPS4,A0A452FNC1,A0A452FTL7,A0A452DSV5,A0A452FUR0	over	0.151835	0.181951	0.111111
PF04389	Peptidase family M28	1	98	9	5409	0.010204	0.001664	A0A452F678	A0A452GAA0,A0A452FL43,A0A452F678,A0A452G952,A0A452EH19,A0A452GBI6,A0A452EZS6,A0A452EXV2,A0A452EGF3	over	0.151835	0.181951	0.111111
PF00386	C1q domain	1	98	10	5409	0.010204	0.001849	A0A452E724	A0A452FD23,A0A452G8D9,A0A452FZ15,A0A452G3L9,A0A452E1M6,A0A452F004,A0A452EW93,A0A452G8K0,A0A452E724,A0A452FZ76	over	0.167227	0.195548	0.1
PF00788	Ras association (RalGDS/AF-6) domain	1	98	10	5409	0.010204	0.001849	A0A452FHG3	A0A452E262,A0A452FHG3,A0A452EPB1,A0A452E9U8,A0A452G444,A0A452FAU7,A0A452DRL5,A0A452FLQ7,A0A452GB56,A0A452EW25	over	0.167227	0.195548	0.1
PF01839	FG-GAP repeat	1	98	10	5409	0.010204	0.001849	A0A452EK18	A0A452FI09,A0A452E162,A0A452EK18,A0A452F155,A0A452ECA8,A0A452FI02,A0A452FU63,A0A452G8V8,A0A452ELS6,A0A452EPP1	over	0.167227	0.195548	0.1
PF00241	Cofilin/tropomyosin-type actin-binding protein	1	98	11	5409	0.010204	0.002034	A0A452DQ87	A0A452FYV6,A0A452FSY5,A0A452DMF9,A0A452ETT7,A0A452F406,A0A452ESQ8,A0A452FUI6,A0A452FM44,A0A452EMB1,A0A452DQ87,A0A452ERY2	over	0.182343	0.208187	0.0909091
PF00643	B-box zinc finger	1	98	11	5409	0.010204	0.002034	A0A452EP32	A0A452FJF1,A0A452EDX1,A0A452DYU0,A0A452EW86,A0A452FZ00,A0A452E0A9,A0A452EP32,A0A452EUM1,A0A452ECK7,A0A452FMB7,A0A452G5D0	over	0.182343	0.208187	0.0909091
PF08441	Integrin alpha	1	98	11	5409	0.010204	0.002034	A0A452EK18	A0A452EEG8,A0A452FI09,A0A452E162,A0A452EK18,A0A452F155,A0A452ECA8,A0A452FI02,A0A452FU63,A0A452G8V8,A0A452ELS6,A0A452EPP1	over	0.182343	0.208187	0.0909091
PF00595	PDZ domain (Also known as DHR or GLGF)	2	98	44	5409	0.020408	0.008135	A0A452FHG3, A0A452ERF0	A0A452DWM6,A0A452EVV7,A0A452FHG3,A0A452E9M3,A0A452EHX8,A0A452F8H2,A0A452F2J2,A0A452EZ72,A0A452ERF0,A0A452E2S1,A0A452F6F7,A0A452G444,A0A452EA26,A0A452EF16,A0A452FDC8,A0A452E1R7,A0A452FHJ5,A0A452EPX1,A0A452F8T4,A0A452FTV2,A0A452EA30,A0A452F2M0,A0A452G1F7,A0A452DXW5,A0A452G4W3,A0A452FGF8,A0A452FNV2,A0A452EKW4,A0A452G4Q4,A0A452F828,A0A452FLQ7,A0A452FM43,A0A452E8Y9,A0A452G9J3,A0A452ECM3,A0A452ED96,A0A…	over	0.189187	0.214314	0.0454545
PF00625	Guanylate kinase	1	98	12	5409	0.010204	0.002219	A0A452ERF0	A0A452F2J2,A0A452EZ72,A0A452ERF0,A0A452E2S1,A0A452F6F7,A0A452FD66,A0A452E1R7,A0A452FTV2,A0A452G4W3,A0A452F828,A0A452ELI7,A0A452DN16	over	0.197188	0.221645	0.0833333
PF01217	Clathrin adaptor complex small chain	1	98	13	5409	0.010204	0.002403	A0A452G7S8	A0A452F6X6,A0A452DKD6,A0A452F5J3,A0A3B8DGC7,A0A452E0K9,A0A452G5I4,A0A452EGJ9,A0A452DPL8,A0A452ETL1,A0A452G7S8,G8JEB0,A0A452FQY9,A0A452E741	over	0.211766	0.2362	0.0769231
PF00025	ADP-ribosylation factor family	1	98	14	5409	0.010204	0.002588	A0A452F730	A0A452E299,A0A452FYD0,A0A452EAA3,A0A452F730,A0A452E7J9,A0A452FNY5,A0A452F738,A0A452EAL6,A0A452DPE1,A0A452F1V0,A0A452DS03,A0A452DXS5,A0A452E633,A0A452FH66	over	0.226081	0.248347	0.0714286
PF00501	AMP-binding enzyme	1	98	14	5409	0.010204	0.002588	A0A452FSI0	A0A452DN39,A0A452FVM9,A0A452FSI0,A0A452EWJ9,A0A452FY86,A0A452E0Q5,A0A452G8P5,A0A452FKE9,A0A452FJM9,A0A452FAY7,A0A452FYB5,A0A452DTX9,A0A452GAX6,A0A452FP41	over	0.226081	0.248347	0.0714286
PF00787	PX domain	1	98	19	5409	0.010204	0.003513	A0A452FHG3	A0A452FHG3,A0A452FI70,A0A452FZK3,A0A452ENZ1,A0A452DPL6,A0A452FH19,A0A452EIJ1,A0A452F2R6,A0A452F0X1,A0A452DU06,A0A452FL08,A0A452EGT9,A0A452F344,A0A452FKY9,A0A452FJT3,A0A452EZU4,A0A452G5M8,A0A452G6P4,A0A452EZM0	over	0.293889	0.320405	0.0526316
PF00069	Protein kinase domain	3	98	106	5409	0.030612	0.019597	A0A452DXG6, A0A452FFM4, A0A452ERF0	A0A452G7X5,A0A452F8P3,A0A452EV64,A0A452E4G5,A0A452EYA6,A0A249RNJ6,A0A452E585,A0A452F2U1,A0A452FXR6,A0A452F8U8,A0A452FQF9,A0A452FK75,A0A452DYY8,A0A452DP45,A0A452FL12,A0A452DY22,A0A452FZK3,A0A452ET89,A0A452EZT2,A0A452G2T7,A0A452F161,A0A452ERF0,A0A452FTS1,A0A452FFM4,A0A452ENE3,A0A452FZI9,A0A452FXJ7,A0A452E1R3,A0A452F5N3,A0A452EM41,K7RCQ1,A0A452FP18,A0A452FY02,A0A452F9Z6,A0A452EFS7,A0A452FBI1,A0A452D…	over	0.301339	0.326076	0.0283019
PF07645	Calcium-binding EGF domain	1	98	21	5409	0.010204	0.003882	A0A452E3U2	A0A452FG20,A0A452FP76,A0A452FH26,A0A452E3U2,A0A452DX13,A0A452FYF5,A0A452FZN0,A0A452E432,A0A452F2R0,A0A452F0L6,A0A452F5Y3,A0A452F3W0,A0A452FYK1,A0A452DZ60,A0A452F2L1,A0A452F0T4,A0A452FN15,A0A452FIJ8,A0A452F2U7,A0A452DLA3,A0A452EXQ1	over	0.319334	0.342989	0.047619
PF00092	von Willebrand factor type A domain	1	98	22	5409	0.010204	0.004067	A0A452EK18	A0A452FQU3,A0A452FV98,A0A452E5V7,A0A452FI09,A0A452EHJ9,A0A452FZJ9,A0A452EK18,A0A452EER4,A0A452FSR3,A0A452ELE7,A0A452EC20,A0A452DRB9,A0A452ECA8,A0A452F834,A0A452F3D0,A0A452FN15,A0A452F573,A0A452G8V8,A0A452FPU3,A0A452EEY6,A0A452DTJ9,A0A452FR95	over	0.331715	0.353666	0.0454545
PF00004	ATPase family associated with various cellular activities (AAA)	1	98	23	5409	0.010204	0.004252	A0A452E851	A0A452EMB0,A0A452DZT0,A0A452EWY0,A0A452DRE2,A0A452E851,A0A452ESP0,A0A452DPV7,A0A452FCC0,A0A452GBE4,A0A452FBS8,A0A452F4B6,A0A452FN60,A0A452EEX0,A0A452ER37,A0A452DQL0,A0A452FDF4,A0A452FFB7,A0A452EY56,A0A452E383,A0A452E356,A0A452EVH8,A0A452FDX2,A0A452EZL5	over	0.343872	0.363952	0.0434783
PF00038	Intermediate filament protein	1	98	25	5409	0.010204	0.004622	A0A452E9R4	A0A452EHE3,A0A452G0P6,A0A452F6A0,A0A452FYB3,A0A452G757,A0A452DWL1,A0A452DMF8,A0A452FBC7,A0A452ELA7,A0A452FER9,A0A452EGA4,A0A452E4U1,A0A452FV03,A0A452G9K5,A0A452E9R4,A0A452FUI2,A0A452EME0,A0A452FE94,A0A452F6J7,A0A452FQ33,A0A452FE14,A0A452ECG5,A0A452EWP1,A0A452FN02,A0A452FBJ4	over	0.367534	0.386177	0.04
PF01391	Collagen triple helix repeat (20 copies)	1	98	27	5409	0.010204	0.004992	A0A452E724	A0A452F9L6,A0A452E5V7,A0A452FD23,A0A452G8D9,A0A452G4R6,A0A452DNQ0,F2X908,A0A452G689,A0A452G3L9,A0A452G6S4,A0A452FHU9,A0A452G3N1,A0A452F834,A0A452ECE6,A0A452F3D0,A0A452E1M6,A0A452G3V6,A0A452F004,A0A452F573,A0A452EF93,A0A452FPU3,A0A452DL63,A0A452FMR4,A0A452EC01,F2X909,A0A452E724,A0A452FZ76	over	0.390351	0.407201	0.037037
PF07686	Immunoglobulin V-set domain	1	98	31	5409	0.010204	0.005731	A0A452EVZ5	A0A452FW61,A0A452G7E1,A0A452G5Z0,A0A452E4Q7,A0A452F2E7,A0A452E8D3,A0A452F6Q6,A0A452G352,A0A452EHZ4,A0A452E9L8,A0A452FHD7,A0A452E4M3,A0A452EI54,A0A452FU44,A0A452E053,A0A452FEE2,A0A452ETK8,A0A452G588,A0A452DUC7,A0A452FTD0,A0A452DZA7,A0A452DPP0,A0A452E8A8,A0A452EWG9,A0A452EH87,A0A452G7Y4,A0A452FTX9,A0A452EIH0,A0A452G6C7,A0A452DPJ3,A0A452EVZ5	over	0.433569	0.449053	0.0322581
PF00018	SH3 domain	1	98	39	5409	0.010204	0.00721	A0A452G265	A0A452G4V0,A0A452E792,A0A452DQV2,A0A452EHJ5,A0A452DS57,A0A452DY22,A0A452FPF8,A0A452FNL9,A0A452DZ39,A0A452EZW1,A0A452G265,A0A452EHD5,A0A452F3K9,A0A452EHE9,A0A452G298,A0A452DK39,A0A452EIJ1,A0A452DSI4,A0A452EJS8,A0A452E3L1,A0A452FTC6,A0A452F3M3,A0A452ESQ8,A0A452ET74,A0A452EFM9,A0A452EZU4,A0A452DMY2,A0A452FZB7,A0A452FPC7,A0A452E622,A0A452EN57,A0A452EJ23,A0A452ETF1,A0A452FQZ5,A0A452DQB1,A0A452ECW4,A0A…	over	0.511111	0.52561	0.025641
PF12796	Ankyrin repeats (3 copies)	1	98	41	5409	0.010204	0.00758	A0A452G265	A0A452F0A3,A0A452G5U9,A0A452FP76,A0A452FBW1,A0A452DX27,A0A452DZP0,A0A452FQK8,A0A452FK98,A0A452F4U6,A0A452G8K3,A0A452DLJ5,A0A452G4A0,A0A452FUS9,A0A452FRK0,A0A452G265,A0A452DXG3,A0A452FKC2,A0A452G7T0,A0A452FCP4,A0A452FLP9,A0A452F4F3,A0A452F547,A0A452DU89,A0A452F5N4,A0A452FJ24,A0A452F158,A0A452F1C5,A0A452EZN7,A0A452EEU3,A0A452FRB8,A0A452F0R9,A0A452G0N9,A0A452EFR2,A0A452FI61,A0A452G096,A0A452DN82,A0A…	over	0.528794	0.539965	0.0243902
PF00169	PH domain	1	98	55	5409	0.010204	0.010168	A0A452DSP3	A0A452FG43,A0A452G6W0,A0A452FQK8,A0A249RNJ6,A0A452E792,A0A452F4K7,A0A452FXE5,A0A452FQF9,A0A452EPB1,A0A452DY22,A0A452F161,A0A452EL38,A0A452G056,A0A452F7S1,A0A452E2E6,A0A452FWI5,A0A452FKS8,A0A452EUA5,A0A452FRK0,A0A452GB91,A0A452FLD4,A0A452GB88,A0A452EZ03,A0A452DRL5,A0A452F6N8,A0A452G2S8,A0A452F3A7,A0A452G164,A0A452G8N6,A0A452G5J8,A0A452EJS8,A0A452E1K4,A0A452FVU2,A0A452EGM3,A0A452DT55,A0A452DYL3,A0A…	over	0.636045	0.644941	0.0181818
PF00071	Ras family	1	98	65	5409	0.010204	0.012017	A0A452EUA2	A0A452FY37,A0A452EMT1,A0A452F1G6,A0A452DQG7,A0A452DM28,A9LM14,A0A452DT65,I1W1N1,B2M0S8,A0A452ETE7,A9LM10,A0A452E3Q7,A0A452FJ48,A0A452ERV0,A0A452ENP9,A0A452FX52,A0A452EEF1,A0A452E9E7,A0A452G9U0,A0A452EZU7,I1VE57,A0A452F7S2,A0A452EKZ1,A0A452E6W2,A0A452G2R8,A0A452DMY4,A0A452F038,A0A452E1X5,B6RT17,A0A452G829,A0A452DQS6,A0A452F9L1,I1W1N3,A0A452G0K4,A0A452G020,A0A452E5T1,A0A452DPB0,A0A452FVD3,A0A452FWI…	under	0.697483	0.702327	0.0153846
PF00400	WD domain, G-beta repeat	1	98	108	5409	0.010204	0.019967	A0A452FU07	A0A452FFT2,A0A452FE36,A0A452E4R9,A0A452DPX9,A0A452DNS4,A0A452G098,A0A452E3T5,A0A452FYU7,A0A452EC11,A0A452E2M2,A0A452F7F8,A0A452G069,A0A452FZY9,A0A452EHF8,A0A452G737,A0A452FGK2,A0A452EXS0,A0A452FQB8,A0A452FMT5,A0A452EME7,A0A452EN70,A0A452F073,A0A452EHR1,A0A452ECV6,A0A452DQ19,A0A452EEP7,A0A452DQC4,A0A452FIX5,A0A452FEI3,A0A452F352,A0A452EXY5,A0A452G298,A0A452FXL9,A0A452FG69,A0A452FIF2,A0A452DVP0,A0A…	under	0.86394	0.86394	0.00925926

## Sheet: Sheet4
Domain_id	Domain_Name	Test	TestAll	Ref	RefAll	Test_per	Ref_per	Test_Seq	Ref_Seq	Over_Under	P value	FDR	richFactor
PF00965	Tissue inhibitor of metalloproteinase	2	167	2	5409	0.011976	0.00037	A0A140C4Q7, A0A0C5Q4X5	A0A0C5Q4X5,A0A140C4Q7	over	0.0009477	0.0783432	1
PF10568	Outer mitochondrial membrane transport complex protein	2	167	2	5409	0.011976	0.00037	A0A452DXZ3, A0A452EED9	A0A452DXZ3,A0A452EED9	over	0.0009477	0.0783432	1
PF17171	Glutathione S-transferase, C-terminal domain	2	167	2	5409	0.011976	0.00037	A0A452DXZ3, A0A452EED9	A0A452DXZ3,A0A452EED9	over	0.0009477	0.0783432	1
PF02141	DENN (AEX-3) domain	2	167	3	5409	0.011976	0.000555	A0A452DPX8, A0A452FQE2	A0A452FQE2,A0A452E255,A0A452DPX8	over	0.00278526	0.103471	0.666667
PF03455	dDENN domain	2	167	3	5409	0.011976	0.000555	A0A452DPX8, A0A452FQE2	A0A452FQE2,A0A452E255,A0A452DPX8	over	0.00278526	0.103471	0.666667
PF03456	uDENN domain	2	167	3	5409	0.011976	0.000555	A0A452DPX8, A0A452FQE2	A0A452FQE2,A0A452E255,A0A452DPX8	over	0.00278526	0.103471	0.666667
PF01603	Protein phosphatase 2A regulatory B subunit (B56 family)	2	167	4	5409	0.011976	0.00074	A0A452F294, A0A452FL21	A0A452F294,A0A452F6E0,A0A452FL21,A0A452G2S7	over	0.00545747	0.103471	0.5
PF00169	PH domain	6	167	55	5409	0.035928	0.010168	A0A452FRK0, A0A452G8U1, A0A452E1K4, A0A452G2S8, A0A452FVU2, A0A452DPL1	A0A452FG43,A0A452G6W0,A0A452FQK8,A0A249RNJ6,A0A452E792,A0A452F4K7,A0A452FXE5,A0A452FQF9,A0A452EPB1,A0A452DY22,A0A452F161,A0A452EL38,A0A452G056,A0A452F7S1,A0A452E2E6,A0A452FWI5,A0A452FKS8,A0A452EUA5,A0A452FRK0,A0A452GB91,A0A452FLD4,A0A452GB88,A0A452EZ03,A0A452DRL5,A0A452F6N8,A0A452G2S8,A0A452F3A7,A0A452G164,A0A452G8N6,A0A452G5J8,A0A452EJS8,A0A452E1K4,A0A452FVU2,A0A452EGM3,A0A452DT55,A0A452DYL3,A0A…	over	0.00655906	0.103471	0.109091
PF16746	BAR domain of APPL family	2	167	5	5409	0.011976	0.000924	A0A452FRK0, A0A452DPL1	A0A452FQK8,A0A452FRK0,A0A452F3A7,A0A452DPL1,A0A452E4C0	over	0.00891165	0.103471	0.4
PF00583	Acetyltransferase (GNAT) family	2	167	6	5409	0.011976	0.001109	A0A452G4D4, A0A452DXA2	A0A452DXA2,A0A452G4D4,A0A452E5P7,A0A452E9K1,A0A452DKE1,A0A452FFF1	over	0.0130975	0.103471	0.333333
PF00620	RhoGAP domain	3	167	18	5409	0.017964	0.003328	A0A452E5T1, A0A452FVU2, A0A452DPL1	A0A452FY37,A0A452ET54,A0A452E8A1,A0A452EPB1,A0A452E9U8,A0A452ELA6,A0A452ER18,A0A452E846,A0A452FGW5,A0A452FXR4,A0A452FVU2,A0A452GAM2,A0A452FJR4,A0A452FMP2,A0A452DPL1,A0A452EJJ3,A0A452E5T1,A0A452EC35	over	0.0167684	0.103471	0.166667
PF00640	Phosphotyrosine interaction domain (PTB/PID)	2	167	7	5409	0.011976	0.001294	A0A452G2H5, A0A452EE60	A0A452EE60,A0A452DWY4,A0A452G2H5,A0A452E4C0,A0A452FDK6,A0A452FJ20,A0A452E030	over	0.0179672	0.103471	0.285714
PF00790	VHS domain	2	167	7	5409	0.011976	0.001294	A0A452G1F4, A0A452G0S7	A0A452G0S7,A0A452DQV2,A0A452G1F4,A0A452EZJ7,A0A452ELB2,A0A452EMQ1,A0A452FWU3	over	0.0179672	0.103471	0.285714
PF01576	Myosin tail	2	167	8	5409	0.011976	0.001479	A0A452FDI1, A0A452E954	A0A452FDI1,A0A452E5G1,A0A452E5D4,A0A452F6C9,A0A452FAW1,A0A452FPH9,A0A452E954,A0A452EBR5	over	0.023475	0.103471	0.25
PF00032	Cytochrome b(C-terminal)/b6/petD	1	167	1	5409	0.005988	0.000185	A0A023ND81	A0A023ND81	over	0.0308745	0.103471	1
PF00033	Cytochrome b/b6/petB	1	167	1	5409	0.005988	0.000185	A0A023ND81	A0A023ND81	over	0.0308745	0.103471	1
PF00082	Subtilase family	1	167	1	5409	0.005988	0.000185	A0A452ECQ2	A0A452ECQ2	over	0.0308745	0.103471	1
PF00340	Interleukin-1 / 18	1	167	1	5409	0.005988	0.000185	A0A452FGM4	A0A452FGM4	over	0.0308745	0.103471	1
PF00344	SecY translocase	1	167	1	5409	0.005988	0.000185	A0A452E2D7	A0A452E2D7	over	0.0308745	0.103471	1
PF00865	Osteopontin	1	167	1	5409	0.005988	0.000185	A0A452EN89	A0A452EN89	over	0.0308745	0.103471	1
PF01071	Phosphoribosylglycinamide synthetase, ATP-grasp (A) domain	1	167	1	5409	0.005988	0.000185	A0A452F8K0	A0A452F8K0	over	0.0308745	0.103471	1
PF01115	F-actin capping protein, beta subunit	1	167	1	5409	0.005988	0.000185	A0A452FXG0	A0A452FXG0	over	0.0308745	0.103471	1
PF01157	Ribosomal protein L21e	1	167	1	5409	0.005988	0.000185	A0A452DSL4	A0A452DSL4	over	0.0308745	0.103471	1
PF01208	Uroporphyrinogen decarboxylase (URO-D)	1	167	1	5409	0.005988	0.000185	A0A452G949	A0A452G949	over	0.0308745	0.103471	1
PF01244	Membrane dipeptidase (Peptidase family M19)	1	167	1	5409	0.005988	0.000185	A0A452EFM3	A0A452EFM3	over	0.0308745	0.103471	1
PF02002	TFIIE alpha subunit	1	167	1	5409	0.005988	0.000185	A0A452E6A6	A0A452E6A6	over	0.0308745	0.103471	1
PF02182	SAD/SRA domain	1	167	1	5409	0.005988	0.000185	A0A452EPR0	A0A452EPR0	over	0.0308745	0.103471	1
PF02219	Methylenetetrahydrofolate reductase	1	167	1	5409	0.005988	0.000185	A0A452G4N1	A0A452G4N1	over	0.0308745	0.103471	1
PF02513	Spin/Ssty Family	1	167	1	5409	0.005988	0.000185	A0A452FZJ7	A0A452FZJ7	over	0.0308745	0.103471	1
PF02843	Phosphoribosylglycinamide synthetase, C domain	1	167	1	5409	0.005988	0.000185	A0A452F8K0	A0A452F8K0	over	0.0308745	0.103471	1
PF02844	Phosphoribosylglycinamide synthetase, N domain	1	167	1	5409	0.005988	0.000185	A0A452F8K0	A0A452F8K0	over	0.0308745	0.103471	1
PF03083	Sugar efflux transporter for intercellular exchange	1	167	1	5409	0.005988	0.000185	A0A0F6T9B8	A0A0F6T9B8	over	0.0308745	0.103471	1
PF03416	Peptidase family C54	1	167	1	5409	0.005988	0.000185	A0A452F3A1	A0A452F3A1	over	0.0308745	0.103471	1
PF03494	Beta-amyloid peptide (beta-APP)	1	167	1	5409	0.005988	0.000185	A0A452G7X0	A0A452G7X0	over	0.0308745	0.103471	1
PF03665	Uncharacterised protein family (UPF0172)	1	167	1	5409	0.005988	0.000185	A0A452FF87	A0A452FF87	over	0.0308745	0.103471	1
PF03981	Ubiquinol-cytochrome C chaperone	1	167	1	5409	0.005988	0.000185	A0A452EF53	A0A452EF53	over	0.0308745	0.103471	1
PF03997	VPS28 protein	1	167	1	5409	0.005988	0.000185	A0A452FCQ3	A0A452FCQ3	over	0.0308745	0.103471	1
PF04055	Radical SAM superfamily	1	167	1	5409	0.005988	0.000185	A0A452G4D4	A0A452G4D4	over	0.0308745	0.103471	1
PF04062	ARP2/3 complex ARPC3 (21 kDa) subunit	1	167	1	5409	0.005988	0.000185	A0A452FVB0	A0A452FVB0	over	0.0308745	0.103471	1
PF04124	Dor1-like family	1	167	1	5409	0.005988	0.000185	A0A452FLJ5	A0A452FLJ5	over	0.0308745	0.103471	1
PF04129	Vps52 / Sac2 family	1	167	1	5409	0.005988	0.000185	A0A452FTT3	A0A452FTT3	over	0.0308745	0.103471	1
PF04190	Protein of unknown function (DUF410)	1	167	1	5409	0.005988	0.000185	A0A452FKG7	A0A452FKG7	over	0.0308745	0.103471	1
PF05679	Chondroitin N-acetylgalactosaminyltransferase	1	167	1	5409	0.005988	0.000185	A0A452E9P2	A0A452E9P2	over	0.0308745	0.103471	1
PF06060	Pre-pro-megakaryocyte potentiating factor precursor (Mesothelin)	1	167	1	5409	0.005988	0.000185	A0A452DRG4	A0A452DRG4	over	0.0308745	0.103471	1
PF06701	Mib_herc2	1	167	1	5409	0.005988	0.000185	A0A452F3Z6	A0A452F3Z6	over	0.0308745	0.103471	1
PF06732	Pescadillo N-terminus	1	167	1	5409	0.005988	0.000185	A0A452ES27	A0A452ES27	over	0.0308745	0.103471	1
PF06814	Lung seven transmembrane receptor	1	167	1	5409	0.005988	0.000185	A0A452DX88	A0A452DX88	over	0.0308745	0.103471	1
PF06827	Zinc finger found in FPG and IleRS	1	167	1	5409	0.005988	0.000185	A0A452FRE1	A0A452FRE1	over	0.0308745	0.103471	1
PF08172	CASP C terminal	1	167	1	5409	0.005988	0.000185	A0A452DYT8	A0A452DYT8	over	0.0308745	0.103471	1
PF08338	Domain of unknown function (DUF1731)	1	167	1	5409	0.005988	0.000185	A0A452EMN0	A0A452EMN0	over	0.0308745	0.103471	1
PF09340	Histone acetyltransferase subunit NuA4	1	167	1	5409	0.005988	0.000185	A0A452DP08	A0A452DP08	over	0.0308745	0.103471	1
PF09730	Microtubule-associated protein Bicaudal-D	1	167	1	5409	0.005988	0.000185	A0A452FM02	A0A452FM02	over	0.0308745	0.103471	1
PF09776	Mitochondrial ribosomal protein L55	1	167	1	5409	0.005988	0.000185	A0A452FWL5	A0A452FWL5	over	0.0308745	0.103471	1
PF10174	RIM-binding protein of the cytomatrix active zone	1	167	1	5409	0.005988	0.000185	A0A452DQI8	A0A452DQI8	over	0.0308745	0.103471	1
PF10258	PHAX RNA-binding domain	1	167	1	5409	0.005988	0.000185	A0A452F8G9	A0A452F8G9	over	0.0308745	0.103471	1
PF10392	Golgi transport complex subunit 5	1	167	1	5409	0.005988	0.000185	A0A452G2S6	A0A452G2S6	over	0.0308745	0.103471	1
PF10559	Plug domain of Sec61p	1	167	1	5409	0.005988	0.000185	A0A452E2D7	A0A452E2D7	over	0.0308745	0.103471	1
PF10644	Misato Segment II tubulin-like domain	1	167	1	5409	0.005988	0.000185	A0A452GBJ8	A0A452GBJ8	over	0.0308745	0.103471	1
PF11521	C-terminal general transcription factor TFIIE alpha	1	167	1	5409	0.005988	0.000185	A0A452E6A6	A0A452E6A6	over	0.0308745	0.103471	1
PF11987	Translation-initiation factor 2	1	167	1	5409	0.005988	0.000185	A0A452GAM7	A0A452GAM7	over	0.0308745	0.103471	1
PF12148	Tandem tudor domain within UHRF1	1	167	1	5409	0.005988	0.000185	A0A452EPR0	A0A452EPR0	over	0.0308745	0.103471	1
PF12210	Hepatocyte growth factor-regulated tyrosine kinase substrate	1	167	1	5409	0.005988	0.000185	A0A452G1F4	A0A452G1F4	over	0.0308745	0.103471	1
PF12260	Protein-kinase domain of FAM69	1	167	1	5409	0.005988	0.000185	A0A452F6X3	A0A452F6X3	over	0.0308745	0.103471	1
PF12333	Rix1 complex component involved in 60S ribosome maturation	1	167	1	5409	0.005988	0.000185	A0A452EDF8	A0A452EDF8	over	0.0308745	0.103471	1
PF12460	RNAPII transcription regulator C-terminal	1	167	1	5409	0.005988	0.000185	A0A452EQB7	A0A452EQB7	over	0.0308745	0.103471	1
PF12580	Tripeptidyl peptidase II	1	167	1	5409	0.005988	0.000185	A0A452ECQ2	A0A452ECQ2	over	0.0308745	0.103471	1
PF12612	Tubulin folding cofactor D C terminal	1	167	1	5409	0.005988	0.000185	A0A452FBF4	A0A452FBF4	over	0.0308745	0.103471	1
PF13896	Glycosyl-transferase for dystroglycan	1	167	1	5409	0.005988	0.000185	A0A452EHU1	A0A452EHU1	over	0.0308745	0.103471	1
PF14500	Dos2-interacting transcription regulator of RNA-Pol-II	1	167	1	5409	0.005988	0.000185	A0A452EQB7	A0A452EQB7	over	0.0308745	0.103471	1
PF14881	Tubulin domain	1	167	1	5409	0.005988	0.000185	A0A452GBJ8	A0A452GBJ8	over	0.0308745	0.103471	1
PF15250	Raftlin	1	167	1	5409	0.005988	0.000185	A0A452EF47	A0A452EF47	over	0.0308745	0.103471	1
PF15501	Nuclear protein MDM1	1	167	1	5409	0.005988	0.000185	A0A452FTG0	A0A452FTG0	over	0.0308745	0.103471	1
PF16199	Radical_SAM C-terminal domain	1	167	1	5409	0.005988	0.000185	A0A452G4D4	A0A452G4D4	over	0.0308745	0.103471	1
PF16529	WD40 region of Ge1, enhancer of mRNA-decapping protein	1	167	1	5409	0.005988	0.000185	A0A452EYW2	A0A452EYW2	over	0.0308745	0.103471	1
PF00628	PHD-finger	2	167	12	5409	0.011976	0.002219	A0A452G0I3, A0A452EPR0	A0A452DKR2,A0A452FFQ0,A0A452F8C7,A0A452EPR0,A0A452EMH5,A0A452G0I3,A1E461,A0A452DNQ4,A0A452ECK7,A0A452E3P8,A0A452EP25,A0A452GAG8	over	0.051046	0.126712	0.166667
PF00109	Beta-ketoacyl synthase, N-terminal domain	1	167	2	5409	0.005988	0.00037	Q06B57	Q06B57,A0A452F5L4	over	0.0608012	0.126712	0.5
PF00178	Ets-domain	1	167	2	5409	0.005988	0.00037	A0A452E3W8	A0A452E3W8,A0A452EEP4	over	0.0608012	0.126712	0.5
PF00291	Pyridoxal-phosphate dependent enzyme	1	167	2	5409	0.005988	0.00037	A0A452E5E0	A0A452E5E0,A0A452EBE7	over	0.0608012	0.126712	0.5
PF00418	Tau and MAP protein, tubulin-binding repeat	1	167	2	5409	0.005988	0.00037	A0A452DLW2	A0A452EIY1,A0A452DLW2	over	0.0608012	0.126712	0.5
PF00551	Formyl transferase	1	167	2	5409	0.005988	0.00037	A0A452F8K0	A0A452F8K0,A0A452FAB6	over	0.0608012	0.126712	0.5
PF00975	Thioesterase domain	1	167	2	5409	0.005988	0.00037	Q06B57	Q06B57,A0A452F5L4	over	0.0608012	0.126712	0.5
PF01082	Copper type II ascorbate-dependent monooxygenase, N-terminal domain	1	167	2	5409	0.005988	0.00037	A0A452FMY4	A0A452FMY4,A0A452F8L9	over	0.0608012	0.126712	0.5
PF01370	NAD dependent epimerase/dehydratase family	1	167	2	5409	0.005988	0.00037	A0A452EMN0	A0A452EMN0,A0A452DWS2	over	0.0608012	0.126712	0.5
PF01756	Acyl-CoA oxidase	1	167	2	5409	0.005988	0.00037	A0A452EQC3	A0A290DG11,A0A452EQC3	over	0.0608012	0.126712	0.5
PF02177	Amyloid A4 N-terminal heparin-binding	1	167	2	5409	0.005988	0.00037	A0A452G7X0	A0A452G7X0,A0A452E6S4	over	0.0608012	0.126712	0.5
PF02198	Sterile alpha motif (SAM)/Pointed domain	1	167	2	5409	0.005988	0.00037	A0A452E3W8	A0A452E3W8,A0A452EEP4	over	0.0608012	0.126712	0.5
PF02801	Beta-ketoacyl synthase, C-terminal domain	1	167	2	5409	0.005988	0.00037	Q06B57	Q06B57,A0A452F5L4	over	0.0608012	0.126712	0.5
PF03177	Non-repetitive/WGA-negative nucleoporin C-terminal	1	167	2	5409	0.005988	0.00037	A0A452G6M0	A0A452G6M0,A0A452EYD4	over	0.0608012	0.126712	0.5
PF03712	Copper type II ascorbate-dependent monooxygenase, C-terminal domain	1	167	2	5409	0.005988	0.00037	A0A452FMY4	A0A452FMY4,A0A452F8L9	over	0.0608012	0.126712	0.5
PF03807	NADP oxidoreductase coenzyme F420-dependent	1	167	2	5409	0.005988	0.00037	A0A452FLM2	A0A452EV97,A0A452FLM2	over	0.0608012	0.126712	0.5
PF03901	Alg9-like mannosyltransferase family	1	167	2	5409	0.005988	0.00037	A0A452EZ02	A0A452EZ02,A0A452F5S6	over	0.0608012	0.126712	0.5
PF04003	Dip2/Utp12 Family	1	167	2	5409	0.005988	0.00037	A0A452G737	A0A452G737,A0A452E445	over	0.0608012	0.126712	0.5
PF04950	40S ribosome biogenesis protein Tsr1 and BMS1 C-terminal	1	167	2	5409	0.005988	0.00037	A0A452FW21	A0A452FSI8,A0A452FW21	over	0.0608012	0.126712	0.5
PF07690	Major Facilitator Superfamily	1	167	2	5409	0.005988	0.00037	A0A452F154	A0A452EKM5,A0A452F154	over	0.0608012	0.126712	0.5
PF07815	Abl-interactor HHR	1	167	2	5409	0.005988	0.00037	A0A452DNK9	A0A452DNK9,A0A452EPK2	over	0.0608012	0.126712	0.5
PF08142	AARP2CN (NUC121) domain	1	167	2	5409	0.005988	0.00037	A0A452FW21	A0A452FSI8,A0A452FW21	over	0.0608012	0.126712	0.5
PF08271	TFIIB zinc-binding	1	167	2	5409	0.005988	0.00037	A0A452E6A6	A0A452G5K0,A0A452E6A6	over	0.0608012	0.126712	0.5
PF08332	Calcium/calmodulin dependent protein kinase II association domain	1	167	2	5409	0.005988	0.00037	A0A452E2N0	A0A452E1R3,A0A452E2N0	over	0.0608012	0.126712	0.5
PF08659	KR domain	1	167	2	5409	0.005988	0.00037	Q06B57	Q06B57,A0A452F5L4	over	0.0608012	0.126712	0.5
PF09110	HAND	1	167	2	5409	0.005988	0.00037	A0A452E1N1	A0A452EIB7,A0A452E1N1	over	0.0608012	0.126712	0.5
PF09111	SLIDE	1	167	2	5409	0.005988	0.00037	A0A452E1N1	A0A452EIB7,A0A452E1N1	over	0.0608012	0.126712	0.5
PF09457	FIP domain	1	167	2	5409	0.005988	0.00037	A0A452DQI8	A0A452DQI8,A0A452FZ29	over	0.0608012	0.126712	0.5
PF10515	beta-amyloid precursor protein C-terminus	1	167	2	5409	0.005988	0.00037	A0A452G7X0	A0A452G7X0,A0A452E6S4	over	0.0608012	0.126712	0.5
PF11629	C terminal SARAH domain of Mst1	1	167	2	5409	0.005988	0.00037	A0A452E585	A0A452E585,A0A452DPL3	over	0.0608012	0.126712	0.5
PF12473	Kinesin protein	1	167	2	5409	0.005988	0.00037	A0A452G2H5	A0A452G2H5,A0A452E9J1	over	0.0608012	0.126712	0.5
PF12848	ABC transporter	1	167	2	5409	0.005988	0.00037	A0A452F4S7	A0A452F4S7,A0A452F104	over	0.0608012	0.126712	0.5
PF12924	Copper-binding of amyloid precursor, CuBD	1	167	2	5409	0.005988	0.00037	A0A452G7X0	A0A452G7X0,A0A452E6S4	over	0.0608012	0.126712	0.5
PF12925	E2 domain of amyloid precursor protein	1	167	2	5409	0.005988	0.00037	A0A452G7X0	A0A452G7X0,A0A452E6S4	over	0.0608012	0.126712	0.5
PF13864	Calmodulin-binding	1	167	2	5409	0.005988	0.00037	A0A452F5M0	A0A452F5M0,A0A452E012	over	0.0608012	0.126712	0.5
PF13892	DNA-binding domain	1	167	2	5409	0.005988	0.00037	A0A452E1N1	A0A452EIB7,A0A452E1N1	over	0.0608012	0.126712	0.5
PF13897	Golgi-dynamics membrane-trafficking	1	167	2	5409	0.005988	0.00037	A0A452DPN7	A0A452E465,A0A452DPN7	over	0.0608012	0.126712	0.5
PF14748	Pyrroline-5-carboxylate reductase dimerisation	1	167	2	5409	0.005988	0.00037	A0A452FLM2	A0A452EV97,A0A452FLM2	over	0.0608012	0.126712	0.5
PF14765	Polyketide synthase dehydratase	1	167	2	5409	0.005988	0.00037	Q06B57	Q06B57,A0A452F5L4	over	0.0608012	0.126712	0.5
PF14957	Cdc42 effector	1	167	2	5409	0.005988	0.00037	A0A452EXC8	A0A452EXC8,A0A452E578	over	0.0608012	0.126712	0.5
PF15612	WSTF, HB1, Itc1p, MBD9 motif 1	1	167	2	5409	0.005988	0.00037	A0A452G0I3	A0A452F8C7,A0A452G0I3	over	0.0608012	0.126712	0.5
PF16197	Ketoacyl-synthetase C-terminal extension	1	167	2	5409	0.005988	0.00037	Q06B57	Q06B57,A0A452F5L4	over	0.0608012	0.126712	0.5
PF16207	RAWUL domain RING finger- and WD40-associated ubiquitin-like	1	167	2	5409	0.005988	0.00037	A0A452EWQ5	A0A452EWQ5,A0A452ERJ5	over	0.0608012	0.126712	0.5
PF16512	p190-A and -B Rho GAPs FF domain	1	167	2	5409	0.005988	0.00037	A0A452E5T1	A0A452FY37,A0A452E5T1	over	0.0608012	0.126712	0.5
PF16589	BRCT domain, a BRCA1 C-terminus domain	1	167	2	5409	0.005988	0.00037	A0A452ES27	A0A452FF47,A0A452ES27	over	0.0608012	0.126712	0.5
PF00063	Myosin head (motor domain)	2	167	15	5409	0.011976	0.002773	A0A452FDI1, A0A452E954	A0A452FDI1,A0A452E5G1,A0A452ENK4,A0A452E9U8,A0A452F5G7,A0A452ENI9,A0A452EGU0,A0A452FSB2,A0A452E5D4,A0A452F6C9,A0A452FAW1,A0A452EWU4,A0A452EFM9,A0A452E954,A0A452FEJ0	over	0.0764851	0.15685	0.133333
PF07654	Immunoglobulin C1-set domain	3	167	33	5409	0.017964	0.006101	A0A452EE69, A0A452F074, A0A452E2P1	A5HTU8,A0A452EKT9,A0A452F9S7,A0A452EFL3,A0A452E047,A0A452FL66,A0A2N9DYY3,A0A452FYH2,A0A452G7S1,A0A2N9DYZ2,A0A452FKQ5,A0A452DY51,A0A452FQB9,Q6S5L3,A0A452DZD6,A0A452DYV8,A0A452EE69,A0A452F3G6,A0A452F074,A0A452F9S2,A0A452F0Q1,A0A452FX60,A0A452EPC6,A0A452F0Q6,A0A452ECT8,Q6S5L2,A0A452DY37,A0A452EWG9,A0A452E2P1,A0A452E2J8,A0A452G3J0,A0A452EKB3,A0A452E4F7	over	0.0803085	0.15685	0.0909091
PF00550	Phosphopantetheine attachment site	1	167	3	5409	0.005988	0.000555	Q06B57	Q06B57,A0A452F5L4,A0A452E7C6	over	0.0898092	0.15685	0.333333
PF00586	AIR synthase related protein, N-terminal domain	1	167	3	5409	0.005988	0.000555	A0A452F8K0	A0A452F8K0,A0A452FDD5,A0A452GAE9	over	0.0898092	0.15685	0.333333
PF00698	Acyl transferase domain	1	167	3	5409	0.005988	0.000555	Q06B57	Q06B57,A0A452F5L4,A0A452EW96	over	0.0898092	0.15685	0.333333
PF00792	Phosphoinositide 3-kinase C2	1	167	3	5409	0.005988	0.000555	A0A452ENZ1	A0A452ENZ1,A0A452EUC1,A0A452FAR7	over	0.0898092	0.15685	0.333333
PF00794	PI3-kinase family, ras-binding domain	1	167	3	5409	0.005988	0.000555	A0A452ENZ1	A0A452ENZ1,A0A452EUC1,A0A452FAR7	over	0.0898092	0.15685	0.333333
PF00929	Exonuclease	1	167	3	5409	0.005988	0.000555	A0A452DZQ7	A0A452DZQ7,A0A452EA75,A0A452FWX0	over	0.0898092	0.15685	0.333333
PF00930	Dipeptidyl peptidase IV (DPP IV) N-terminal region	1	167	3	5409	0.005988	0.000555	A0A075TCY1	A0A452DR77,A0A452DVS6,A0A075TCY1	over	0.0898092	0.15685	0.333333
PF01027	Inhibitor of apoptosis-promoting Bax1	1	167	3	5409	0.005988	0.000555	A0A452G2C1	A0A452G2C1,A9LLG2,A0A452DMG8	over	0.0898092	0.15685	0.333333
PF01335	Death effector domain	1	167	3	5409	0.005988	0.000555	A0A452DW12	A0A452F8B6,A0A452FWG9,A0A452DW12	over	0.0898092	0.15685	0.333333
PF01432	Peptidase family M3	1	167	3	5409	0.005988	0.000555	A0A452EIZ0	A0A452EIZ0,A0A452FK92,A0A452FYR1	over	0.0898092	0.15685	0.333333
PF01436	NHL repeat	1	167	3	5409	0.005988	0.000555	A0A452FMY4	A0A452FJF1,A0A452FMY4,A0A452DZH9	over	0.0898092	0.15685	0.333333
PF02463	RecF/RecN/SMC N terminal domain	1	167	3	5409	0.005988	0.000555	A0A452G5J4	A0A452E7Y6,A0A452DY79,A0A452G5J4	over	0.0898092	0.15685	0.333333
PF02889	Sec63 Brl domain	1	167	3	5409	0.005988	0.000555	A0A452FU25	A0A452FIA8,A0A452FU25,A0A452FF99	over	0.0898092	0.15685	0.333333
PF04051	Transport protein particle (TRAPP) component	1	167	3	5409	0.005988	0.000555	A0A452DN51	A0A452DN51,A0A452ESY2,A0A452DZA6	over	0.0898092	0.15685	0.333333
PF04857	CAF1 family ribonuclease	1	167	3	5409	0.005988	0.000555	A0A452E9X8	A0A452F3G7,A0A452G8J2,A0A452E9X8	over	0.0898092	0.15685	0.333333
PF07738	Sad1 / UNC-like C-terminal	1	167	3	5409	0.005988	0.000555	A0A452F3Z6	A0A452F3Z6,A0A452EGA6,A0A452E7C8	over	0.0898092	0.15685	0.333333
PF08080	RNPHF zinc finger	1	167	3	5409	0.005988	0.000555	A0A452FBG9	A0A452DT07,A0A452FIF7,A0A452FBG9	over	0.0898092	0.15685	0.333333
PF08232	Striatin family	1	167	3	5409	0.005988	0.000555	A0A452G098	A0A452G098,A0A452F7F8,A0A452F8W9	over	0.0898092	0.15685	0.333333
PF09068	EF hand	1	167	3	5409	0.005988	0.000555	A0A452EI67	A0A452EI67,A0A452DQU9,A0A452FLR5	over	0.0898092	0.15685	0.333333
PF09069	EF-hand	1	167	3	5409	0.005988	0.000555	A0A452EI67	A0A452EI67,A0A452DQU9,A0A452FLR5	over	0.0898092	0.15685	0.333333
PF13374	Tetratricopeptide repeat	1	167	3	5409	0.005988	0.000555	A0A452DRP0	A0A452EYX1,A0A452DRP0,A0A452E4U9	over	0.0898092	0.15685	0.333333
PF00069	Protein kinase domain	6	167	106	5409	0.035928	0.019597	A0A452E585, A0A452E1K4, A0A452FL00, A0A452FC70, A0A452E2N0, A0A452E8F3	A0A452G7X5,A0A452F8P3,A0A452EV64,A0A452E4G5,A0A452EYA6,A0A249RNJ6,A0A452E585,A0A452F2U1,A0A452FXR6,A0A452F8U8,A0A452FQF9,A0A452FK75,A0A452DYY8,A0A452DP45,A0A452FL12,A0A452DY22,A0A452FZK3,A0A452ET89,A0A452EZT2,A0A452G2T7,A0A452F161,A0A452ERF0,A0A452FTS1,A0A452FFM4,A0A452ENE3,A0A452FZI9,A0A452FXJ7,A0A452E1R3,A0A452F5N3,A0A452EM41,K7RCQ1,A0A452FP18,A0A452FY02,A0A452F9Z6,A0A452EFS7,A0A452FBI1,A0A452D…	over	0.108573	0.186279	0.0566038
PF00564	PB1 domain	1	167	4	5409	0.005988	0.00074	A0A452FL00	A0A452E1E7,A0A452G7X5,A0A452FQZ0,A0A452FL00	over	0.117926	0.186279	0.25
PF00613	Phosphoinositide 3-kinase family, accessory domain (PIK domain)	1	167	4	5409	0.005988	0.00074	A0A452ENZ1	A0A452ENZ1,A0A452EUC1,A0A452DY68,A0A452FAR7	over	0.117926	0.186279	0.25
PF00684	DnaJ central domain	1	167	4	5409	0.005988	0.00074	A0A452ERL0	A0A452FTB6,A0A452FX44,A0A452ERL0,A0A452F0X0	over	0.117926	0.186279	0.25
PF00728	Glycosyl hydrolase family 20, catalytic domain	1	167	4	5409	0.005988	0.00074	A0A452F8Z5	A0A452DWT0,A0A452FEW5,A0A452FCM6,A0A452F8Z5	over	0.117926	0.186279	0.25
PF01008	Initiation factor 2 subunit family	1	167	4	5409	0.005988	0.00074	A0A452F9A0	A0A452FEY1,A0A452F9A0,A0A452G2C5,A0A452EQN6	over	0.117926	0.186279	0.25
PF01846	FF domain	1	167	4	5409	0.005988	0.00074	A0A452E5T1	A0A452FY37,A0A452E918,A0A452E5T1,A0A452E645	over	0.117926	0.186279	0.25
PF02769	AIR synthase related protein, C-terminal domain	1	167	4	5409	0.005988	0.00074	A0A452F8K0	A0A452F8K0,A0A452FDD5,A0A452E2D3,A0A452GAE9	over	0.117926	0.186279	0.25
PF05383	La domain	1	167	4	5409	0.005988	0.00074	A0A452G5B3	A0A452FPL3,A0A452EJW6,A0A452G5B3,A0A452ELS8	over	0.117926	0.186279	0.25
PF08477	Ras of Complex, Roc, domain of DAPkinase	1	167	4	5409	0.005988	0.00074	A0A452EZW5	A0A452FK75,A0A452EZW5,A0A452G6K3,A0A452E086	over	0.117926	0.186279	0.25
PF08725	Integrin beta cytoplasmic domain	1	167	4	5409	0.005988	0.00074	A0A452EVX2	A0A452E668,A0A452F2G2,A0A452EVX2,A0A452EKF3	over	0.117926	0.186279	0.25
PF10591	Secreted protein acidic and rich in cysteine Ca binding region	1	167	4	5409	0.005988	0.00074	A0A452FJL6	A0A452FJL6,A0A452FGT4,A0A452FZB0,A0A452DTT6	over	0.117926	0.186279	0.25
PF11878	Domain of unknown function (DUF3398)	1	167	4	5409	0.005988	0.00074	A0A452F2E1	A0A452G056,A0A452F7S1,A0A452FQC4,A0A452F2E1	over	0.117926	0.186279	0.25
PF12348	CLASP N terminal	1	167	4	5409	0.005988	0.00074	A0A452F4P3	A0A452FN75,A0A452F1K6,A0A452F4P3,A0A452FR37	over	0.117926	0.186279	0.25
PF13857	Ankyrin repeats (many copies)	1	167	4	5409	0.005988	0.00074	A0A452F3Z6	A0A452F3Z6,A0A452G7T0,A0A452F4F3,A0A452FI61	over	0.117926	0.186279	0.25
PF00132	Bacterial transferase hexapeptide (six repeats)	1	167	5	5409	0.005988	0.000924	A0A452FEL2	A0A452DLU2,A0A452FEL2,A0A452ELR7,A0A452EZM7,A0A452G622	over	0.14518	0.213045	0.2
PF00326	Prolyl oligopeptidase family	1	167	5	5409	0.005988	0.000924	A0A075TCY1	A0A452DUR7,A0A452F941,A0A452DR77,A0A452DVS6,A0A075TCY1	over	0.14518	0.213045	0.2
PF00362	Integrin beta chain VWA domain	1	167	5	5409	0.005988	0.000924	A0A452EVX2	A0A452E668,A0A452F2G2,A0A452EVX2,A0A452DST4,A0A452EKF3	over	0.14518	0.213045	0.2
PF00569	Zinc finger, ZZ type	1	167	5	5409	0.005988	0.000924	A0A452EI67	A0A452F179,A0A452EI67,A0A452DQU9,A0A452FQZ0,A0A452FLR5	over	0.14518	0.213045	0.2
PF00571	CBS domain	1	167	5	5409	0.005988	0.000924	A0A452E5E0	A0A452E5E0,A0A452E7M2,A0A452FI76,A0A452FEA0,A0A452F2I9	over	0.14518	0.213045	0.2
PF01463	Leucine rich repeat C-terminal domain	1	167	5	5409	0.005988	0.000924	A0A452DW06	A0A452EDI2,A0A452DNH6,A0A452DW06,A0A452DUQ6,A0A452EZ30	over	0.14518	0.213045	0.2
PF02736	Myosin N-terminal SH3-like domain	1	167	5	5409	0.005988	0.000924	A0A452FDI1	A0A452FDI1,A0A452E5G1,A0A452E5D4,A0A452F6C9,A0A452FAW1	over	0.14518	0.213045	0.2
PF02985	HEAT repeat	1	167	5	5409	0.005988	0.000924	A0A452F4X2	A0A452FTI8,A0A452F3M1,A0A452F4X2,A0A452F199,A0A452E048	over	0.14518	0.213045	0.2
PF03127	GAT domain	1	167	5	5409	0.005988	0.000924	A0A452G0S7	A0A452G0S7,A0A452EZJ7,A0A452ELB2,A0A452EMQ1,A0A452FWU3	over	0.14518	0.213045	0.2
PF07965	Integrin beta tail domain	1	167	5	5409	0.005988	0.000924	A0A452EVX2	A0A452E668,A0A452F2G2,A0A452EVX2,A0A452DST4,A0A452EKF3	over	0.14518	0.213045	0.2
PF09011	HMG-box domain	1	167	5	5409	0.005988	0.000924	A0A452EMY0	A0A452E8U0,A0A452EMY0,A0A452E4A5,A0A452F540,A0A452E6V0	over	0.14518	0.213045	0.2
PF17205	Integrin plexin domain	1	167	5	5409	0.005988	0.000924	A0A452EVX2	A0A452E668,A0A452F2G2,A0A452EVX2,A0A452DST4,A0A452EKF3	over	0.14518	0.213045	0.2
PF00226	DnaJ domain	2	167	24	5409	0.011976	0.004437	A0A452ERL0, A0A452G899	A0A452FSZ2,A0A452G7F0,A0A452FAP2,A0A452EVF4,A0A452FTB6,A0A452FRG2,A0A452ES57,A0A452FIC9,A0A452ENP8,A0A452ENX1,A0A452FIA8,A0A452FX44,A0A452F2V2,A0A452F2U6,A0A452ERL0,A0A452FT60,A0A452E7Q8,A0A452DPI7,A0A452ESS6,A0A452F0X0,A0A452G7V3,A0A452DKD3,A0A452EY45,A0A452G899	over	0.168455	0.239079	0.0833333
PF00133	tRNA synthetases class I (I, L, M and V)	1	167	6	5409	0.005988	0.001109	A0A452FRE1	A0A452FRE1,A0A452ENN3,A0A452DV93,A0A452E6L4,A0A452DP98,A0A452FUM9	over	0.171597	0.239079	0.166667
PF01049	Cadherin cytoplasmic region	1	167	6	5409	0.005988	0.001109	A0A452E2V9	A0A452EQP7,A0A452EQV9,A0A452F333,A0A452E2V9,A0A452E986,A0A452FFG9	over	0.171597	0.239079	0.166667
PF04810	Sec23/Sec24 zinc finger	1	167	6	5409	0.005988	0.001109	A0A452DKT9	A0A452DKT9,A0A452G0M5,A0A452G819,A0A452G372,A0A452EVK5,A0A452F4C0	over	0.171597	0.239079	0.166667
PF04811	Sec23/Sec24 trunk domain	1	167	6	5409	0.005988	0.001109	A0A452DKT9	A0A452DKT9,A0A452G0M5,A0A452G819,A0A452G372,A0A452EVK5,A0A452F4C0	over	0.171597	0.239079	0.166667
PF04815	Sec23/Sec24 helical domain	1	167	6	5409	0.005988	0.001109	A0A452DKT9	A0A452DKT9,A0A452G0M5,A0A452G819,A0A452G372,A0A452EVK5,A0A452F4C0	over	0.171597	0.239079	0.166667
PF06920	Dock homology region 2	1	167	6	5409	0.005988	0.001109	A0A452F2E1	A0A452G056,A0A452F7S1,A0A452FQC4,A0A452FAD9,A0A452DMY2,A0A452F2E1	over	0.171597	0.239079	0.166667
PF08033	Sec23/Sec24 beta-sandwich domain	1	167	6	5409	0.005988	0.001109	A0A452DKT9	A0A452DKT9,A0A452G0M5,A0A452G819,A0A452G372,A0A452EVK5,A0A452F4C0	over	0.171597	0.239079	0.166667
PF08264	Anticodon-binding domain of tRNA	1	167	6	5409	0.005988	0.001109	A0A452FRE1	A0A452FRE1,A0A452ENN3,A0A452DV93,A0A452E6L4,A0A452DP98,A0A452FUM9	over	0.171597	0.239079	0.166667
PF13181	Tetratricopeptide repeat	2	167	25	5409	0.011976	0.004622	A0A452F9E4, A0A452DRP0	A0A452FSZ2,A0A452G7F0,A0A452E8N3,A0A452E5N4,A0A452DMY3,A0A452GAG7,A0A452F632,A0A452EA84,A0A452DRP0,A0A452FII1,A0A452F3X6,A0A452G497,A0A452FFC0,A0A452F9E4,A0A452EPI9,A0A452FFL6,A0A452EN21,A0A452FIK2,A0A452EA66,A0A452ERA9,A0A452DKA1,A0A452FLE4,A0A452F1P8,A0A452EVS0,A0A452F011	over	0.179589	0.248816	0.08
PF00079	Serpin (serine protease inhibitor)	2	167	26	5409	0.011976	0.004807	A0A452E6A2, A0A452E545	A0A452FGE5,A0A452E4U5,A0A452G9Y1,A0A452E6A2,A0A452DKX4,A0A452ES52,A0A452EUU7,A0A452F014,A0A452FJL2,A0A452F9F6,A0A452DNR6,A0A452EWZ3,A0A452DZU0,A0A452F7Y8,A0A452F854,A0A452ELU5,A0A452EC15,A0A452ELS1,A0A452G7E7,A0A452ETQ5,A0A452FJ07,A0A452E653,A0A452FN83,A0A452E545,A0A452F9K9,A0A452F5G1	over	0.190832	0.254719	0.0769231
PF00147	Fibrinogen beta and gamma chains, C-terminal globular domain	1	167	7	5409	0.005988	0.001294	A0A452FUJ8	A0A452EM67,A0A452ENA3,A0A452EF93,A0A452FUJ8,A0A452EZ08,A0A452FZU7,A0A452FFT4	over	0.197202	0.254719	0.142857
PF00248	Aldo/keto reductase family	1	167	7	5409	0.005988	0.001294	A0A452EBG5	A0A452FNV5,A0A452G227,A0A452EBG5,A0A452FE88,A0A452DRZ8,A0A452ELZ3,A0A452EAQ3	over	0.197202	0.254719	0.142857
PF00415	Regulator of chromosome condensation (RCC1) repeat	1	167	7	5409	0.005988	0.001294	A0A452F037	A0A452EEP7,A0A452EGZ1,A0A452G9R9,A0A452FP92,A0A452EBR6,A0A452F037,A0A452G1K4	over	0.197202	0.254719	0.142857
PF00454	Phosphatidylinositol 3- and 4-kinase	1	167	7	5409	0.005988	0.001294	A0A452ENZ1	A0A452G283,A0A452EJI1,A0A452ENZ1,A0A452EUC1,A0A452DY68,A0A452FCH1,A0A452FAR7	over	0.197202	0.254719	0.142857
PF00641	Zn-finger in Ran binding protein and others	1	167	7	5409	0.005988	0.001294	A0A452F4Y6	A0A452EDG3,A0A452FV25,A0A452DMN6,A0A452F4Y6,A0A452DQG8,A0A452DTS2,A0A452E095	over	0.197202	0.254719	0.142857
PF00652	Ricin-type beta-trefoil lectin domain	1	167	7	5409	0.005988	0.001294	A0A452E363	A0A452E363,A0A452EEI9,A0A452FX69,A0A452FV13,A0A452E4W7,A0A452F6U0,A0A452FYX2	over	0.197202	0.254719	0.142857
PF00786	P21-Rho-binding domain	1	167	7	5409	0.005988	0.001294	A0A452EXC8	A0A452EUT6,A0A452DP45,A0A452EXC8,A0A452F5N3,A0A452E578,A0A452FQ62,A0A452EPN4	over	0.197202	0.254719	0.142857
PF01237	Oxysterol-binding protein	1	167	7	5409	0.005988	0.001294	A0A452G8U1	A0A452FXE5,A0A452FL01,A0A452EYT2,A0A452DT55,A0A452E3Z5,A0A452G8U1,A0A452G516	over	0.197202	0.254719	0.142857
PF12894	Anaphase-promoting complex subunit 4 WD40 domain	1	167	7	5409	0.005988	0.001294	A0A452G6H1	A0A452ECV6,A0A452FJ54,A0A452EPZ3,A0A452DSX7,A0A452FU59,A0A452EFF8,A0A452G6H1	over	0.197202	0.254719	0.142857
PF13646	HEAT repeats	1	167	7	5409	0.005988	0.001294	A0A452FC70	A0A452FTI8,A0A452F3M1,A0A452FGK2,A0A452FUX3,A0A452EYN6,A0A452FSF2,A0A452FC70	over	0.197202	0.254719	0.142857
PF13923	Zinc finger, C3HC4 type (RING finger)	1	167	7	5409	0.005988	0.001294	A0A452EWQ5	A0A452F073,A0A452ESH1,A0A452ET33,A0A452EWQ5,A0A452DWF0,A0A452FV64,A0A452ERJ5	over	0.197202	0.254719	0.142857
PF14429	C2 domain in Dock180 and Zizimin proteins	1	167	7	5409	0.005988	0.001294	A0A452F2E1	A0A452G056,A0A452F7S1,A0A452FQC4,A0A452FAD9,A0A452DMY2,A0A452F2E1,A0A452FPD4	over	0.197202	0.254719	0.142857
PF14604	Variant SH3 domain	2	167	27	5409	0.011976	0.004992	A0A452DNK9, A0A452DPL1	A0A452G4V0,A0A452FQK8,A0A452F2A1,A0A452EHJ5,A0A452FSL3,A0A452FPF8,A0A452EZA6,A0A452ENI9,A0A452F3K9,A0A452FH19,A0A452EC67,A0A452GB88,A0A452DTR0,G1DFS9,A0A452FAX2,A0A452E3L1,A0A452G0T8,A0A452GBF9,A0A452FAD9,A0A452G8L4,A0A452DNK9,A0A452DPL1,A0A452DPT5,A0A452DQB1,A0A452ECW4,A0A452FUQ6,A0A452G9C4	over	0.202167	0.259779	0.0740741
PF00014	Kunitz/Bovine pancreatic trypsin inhibitor domain	1	167	8	5409	0.005988	0.001479	A0A452G7X0	A0A452F5S3,A0A452G7X0,A0A452GAG0,A0A452E6S4,A0A452G9D6,A0A452F573,A0A452G179,A0A452FA67	over	0.22202	0.265995	0.125
PF00047	Immunoglobulin domain	1	167	8	5409	0.005988	0.001479	A0A452E2P1	A0A452FZS6,A0A452FKF7,A0A452FQN1,A0A452G8V1,A0A452FXH6,A0A452FL62,A0A452G870,A0A452E2P1	over	0.22202	0.265995	0.125
PF00059	Lectin C-type domain	1	167	8	5409	0.005988	0.001479	A0A452GAF6	A0A452F9L6,A0A452GAF6,A0A452G5Z0,A0A452DV73,A0A452DZ60,A0A452FV13,A0A452EIQ3,A0A452DTF9	over	0.22202	0.265995	0.125
PF00155	Aminotransferase class I and II	1	167	8	5409	0.005988	0.001479	A0A452GAD8	A0A452EWT2,A0A452E461,A0A452ETR9,A0A452FC56,A0A452FY52,A0A452GAD8,A0A452EG24,A0A452FLI5	over	0.22202	0.265995	0.125
PF00225	Kinesin motor domain	1	167	8	5409	0.005988	0.001479	A0A452GB62	A0A452FI70,A0A452DW02,A0A452F228,A0A452EH78,A0A452E9J1,A0A452F874,A0A452FQP9,A0A452GB62	over	0.22202	0.265995	0.125
PF00535	Glycosyl transferase family 2	1	167	8	5409	0.005988	0.001479	A0A452E363	A0A452FXS3,A0A452E363,A0A452EEI9,A0A452FX69,A0A452E4W7,A0A452F6U0,A0A452ESM5,A0A452FYX2	over	0.22202	0.265995	0.125
PF01363	FYVE zinc finger	1	167	8	5409	0.005988	0.001479	A0A452G1F4	A0A452G5U9,A0A452FIX8,A0A452DX71,A0A452DW48,A0A452G1F4,A0A452DYL3,A0A452G2L1,A0A452E8E6	over	0.22202	0.265995	0.125
PF01412	Putative GTPase activating protein for Arf	1	167	8	5409	0.005988	0.001479	A0A452FRK0	A0A452FQK8,A0A452EPB1,A0A452FK98,A0A452FRK0,A0A452FPQ4,A0A452DQA6,A0A452EP38,A0A452GAX3	over	0.22202	0.265995	0.125
PF01556	DnaJ C terminal domain	1	167	8	5409	0.005988	0.001479	A0A452ERL0	A0A452FTB6,A0A452ES57,A0A452ENP8,A0A452ENX1,A0A452FX44,A0A452ERL0,A0A452FT60,A0A452F0X0	over	0.22202	0.265995	0.125
PF01585	G-patch domain	1	167	8	5409	0.005988	0.001479	A0A452F4Y6	A0A452FNB8,A0A452EIL3,A0A452DMN6,A0A452DM17,A0A452F4Y6,A0A452FS54,A0A452FYA3,A0A452EYY0	over	0.22202	0.265995	0.125
PF03144	Elongation factor Tu domain 2	1	167	8	5409	0.005988	0.001479	A0A452GAM7	A0A452EIR1,A0A452E2H7,A0A452DQ55,A0A452EPF2,A0A452E8S4,A0A452FF42,A0A452DZA3,A0A452GAM7	over	0.22202	0.265995	0.125
PF07648	Kazal-type serine protease inhibitor domain	1	167	8	5409	0.005988	0.001479	A0A452FJL6	A0A452FRT9,A0A452FML8,A0A452DTQ8,A0A452FJL6,A0A452FZB0,A0A452EPX1,A0A452FR43,A0A452F9X4	over	0.22202	0.265995	0.125
PF13432	Tetratricopeptide repeat	1	167	8	5409	0.005988	0.001479	A0A452F9E4	A0A452G7F0,A0A452GAT4,A0A452FII1,A0A452F3X6,A0A452F9E4,A0A452EZ95,A0A452EA66,A0A452F6A7	over	0.22202	0.265995	0.125
PF16211	C-terminus of histone H2A	1	167	8	5409	0.005988	0.001479	A0A452DTC0	A0A452DK99,A0A452F623,A0A452DVY3,A0A452DS67,A0A452DTC0,A0A452DUW8,A0A452FJ34,A0A452ECD2	over	0.22202	0.265995	0.125
PF00505	HMG (high mobility group) box	1	167	9	5409	0.005988	0.001664	A0A452EMY0	A0A452E8U0,A0A452E8Q1,A0A452EMY0,A0A452E4A5,A0A452F617,A0A452F540,A0A452EKF8,A0A452EBT8,A0A452E6V0	over	0.246075	0.291993	0.111111
PF13424	Tetratricopeptide repeat	1	167	9	5409	0.005988	0.001664	A0A452DRP0	A0A452E5N4,A0A452DMY3,A0A452EYX1,A0A452DRP0,A0A452DQ90,A0A452FFL6,A0A452G6X0,A0A452E4U9,A0A452FPB4	over	0.246075	0.291993	0.111111
PF00531	Death domain	1	167	10	5409	0.005988	0.001849	A0A452DW12	A0A452EQC7,A0A452FBW1,A0A452DLJ5,A0A452DXG3,A0A452F4F3,A0A452G086,A0A452G8B6,A0A452F629,A0A452F1M2,A0A452DW12	over	0.269391	0.318138	0.1
PF00086	Thyroglobulin type-1 repeat	1	167	11	5409	0.005988	0.002034	A0A452FJL6	A0A452FG20,A0A452G2F0,A0A452EKE6,A0A452FJL6,A0A452FZB0,A0A452F5Y3,A0A452FRI8,A0A452EEQ6,K9MM29,A0A452FXE6,F6M3U6	over	0.29199	0.338381	0.0909091
PF00335	Tetraspanin family	1	167	11	5409	0.005988	0.002034	A0A452DL20	A0A452F483,A0A452DL20,A0A452E4S1,B0LXL2,A0A452FHI7,A0A452G537,A0A452E0U0,A0A452DY90,A0A452ERN5,A0A452EMQ6,A0A452F985	over	0.29199	0.338381	0.0909091
PF00503	G-protein alpha subunit	1	167	11	5409	0.005988	0.002034	A4F2F7	A0A452E9T4,A0A452E831,A0A452FH09,A4F2F7,A0A452FTE9,A0A452FYL8,A0A452E1P4,A0A452F249,A0A452EAS1,A0A452FX54,A0A452EJE8	over	0.29199	0.338381	0.0909091
PF00626	Gelsolin repeat	1	167	11	5409	0.005988	0.002034	A0A452DKT9	A0A452DKT9,A0A452EVW2,A0A452G0M5,A0A452G819,A0A452G372,A0A452EVK5,A0A452FHJ3,A0A452FGC9,A0A452E399,A0A452EL54,A0A452F4C0	over	0.29199	0.338381	0.0909091
PF13855	Leucine rich repeat	2	167	36	5409	0.011976	0.006656	A0A452DW06, A0A452EXU9	A0A452EDI2,A0A452ETE3,A0A452EQH0,A0A452F2X6,A0A452FK75,A0A452ESI2,A0A452EYM7,A0A452DTM3,A0A452EXU9,A0A452F8T4,A0A452DNH6,A0A452F311,A0A452EA14,A0A452DRH5,A0A452FPA6,A0A452F127,A1YZ35,A0A452ED87,A0A452G351,A0A452EV37,A0A452DSE4,A0A452DMS9,A0A452DW06,A0A452G6M3,A0A452DUQ6,A0A452E399,A0A452DVV9,A0A452FV45,A0A452EZ30,A0A452ERV5,A0A452EL59,A0A452ETG6,A0A452ESD4,A0A452EFB1,A0A452DZZ5,A0A452FDT7	over	0.305889	0.352243	0.0555556
PF00009	Elongation factor Tu GTP binding domain	1	167	12	5409	0.005988	0.002219	A0A452GAM7	A0A452EIR1,A0A452E2H7,A0A452E3M4,A0A452FKA2,A0A452DMW8,A0A452DQ55,A0A452EPF2,A0A452EQP5,A0A452E8S4,A0A452FF42,A0A452DZA3,A0A452GAM7	over	0.313894	0.352243	0.0833333
PF00028	Cadherin domain	1	167	12	5409	0.005988	0.002219	A0A452E2V9	A0A452EQP7,A0A452EQV9,A0A452F6P9,A0A452EGS8,A0A452F333,A0A452EET0,A0A452EUS1,A0A452F2W2,A0A452E7H1,A0A452E2V9,A0A452E986,A0A452FFG9	over	0.313894	0.352243	0.0833333
PF00176	SNF2 family N-terminal domain	1	167	12	5409	0.005988	0.002219	A0A452E1N1	A0A452EQ80,A0A452G515,A0A452G2U4,A0A452DUV7,A0A452FFQ0,A0A452EIB7,A0A452E1N1,A0A452FH60,A0A452FM70,A0A452EA38,A0A452DXK7,A0A452EHN5	over	0.313894	0.352243	0.0833333
PF00441	Acyl-CoA dehydrogenase, C-terminal domain	1	167	12	5409	0.005988	0.002219	A0A452EQC3	A0A452DVQ6,A0A452ED98,A0A452FFQ6,A0A452G3R1,A0A452G2Y8,A0A452FCA8,A0A452EII2,A0A452G2D9,A0A452EQC3,A0A452E8E3,A0A452FYW5,A0A452ECL8	over	0.313894	0.352243	0.0833333
PF00632	HECT-domain (ubiquitin-transferase)	1	167	12	5409	0.005988	0.002219	A0A452F3Z6	A0A452FGR8,A0A452G4A0,A0A452EFU9,A0A452F3Z6,A0A452EEP7,A0A452EH82,A0A452F515,A0A452FFI7,A0A452E8L0,A0A452EBR6,A0A452F0U5,A0A452EMP9	over	0.313894	0.352243	0.0833333
PF00642	Zinc finger C-x8-C-x5-C-x3-H type (and similar)	1	167	12	5409	0.005988	0.002219	A0A452DSR7	A0A452DTM8,A0A452EKJ2,A0A452DYP5,A0A452F1F2,A0A452G694,A0A452EEQ4,A0A452FR26,A0A452F901,A0A452G8J2,A0A452DSR7,A0A452EH74,A0A452EJH5	over	0.313894	0.352243	0.0833333
PF00168	C2 domain	2	167	37	5409	0.011976	0.00684	A0A452ENZ1, A0A452FVU2	A0A452FG43,A0A452ECQ4,A0A452EYA6,A0A452DVG2,A0A452FXR6,A0A452FTU9,A0A452FPF8,A0A452FAC8,A0A452FZC2,A0A452E2E6,A0A452EZW1,A0A452EFU9,A0A452ENZ1,A0A452EBM4,A0A452ED67,A0A452G8N6,A0A452DZA1,A0A452EJS8,A0A452E1M5,A0A452FVU2,A0A452G0Q5,A0A452DLK0,A0A452EYE1,A0A452FE06,A0A452FSJ8,A0A452FZB7,A0A452DSF5,A0A452EDC8,A0A452E7G0,A0A452EW23,A0A452ECK1,A0A452G6V1,A0A452FZ29,A0A452E3F3,A0A452G758,A0A452FS25,A0A…	over	0.31738	0.354551	0.0540541
PF13499	EF-hand domain pair	2	167	38	5409	0.011976	0.007025	A0A452FIH6, A0A452DUM2	A0A452DUM2,A0A452FN53,A0A452F5Y9,A0A452EIH8,A0A452F7V6,A0A452EQR2,A0A452DVP8,G1DG98,A0A452EEN1,A0A452E3Y5,A0A452EHD5,A0A452FGK8,A0A452EMK0,A0A452EHE9,A0A452DY71,A0A452F2X8,A0A452FA17,A0A452FC35,A0A452EHS7,A0A452G3C9,A0A452FIH6,A0A452DW71,A0A452G1R9,A0A452ESZ6,A0A452EZ51,A0A452EL05,A0A452DTK2,A0A452EFA2,A0A452F4A4,A0A452FU92,A0A452DQU4,A0A452G651,A0A452EZ76,A0A452E9T3,A0A452DVP7,A0A452FKH5,A0A452F…	over	0.328829	0.365693	0.0526316
PF00107	Zinc-binding dehydrogenase	1	167	13	5409	0.005988	0.002403	Q06B57	A0A452G359,A0A452G830,Q06B57,A0A452DUL5,A0A452ENB9,A0A452EZS5,A0A452F5L4,A0A452EBE1,A0A452F8C8,A0A452F5J4,A0A452FJB0,A0A452EGM8,A0A452DTY7	over	0.335124	0.367747	0.0769231
PF00125	Core histone H2A/H2B/H3/H4	1	167	13	5409	0.005988	0.002403	A0A452DTC0	A0A452E4C3,A0A452DK99,A0A452F623,A0A452DVY3,A0A452DS67,A0A452DTC0,A0A452DUW8,A0A452DZJ0,A0A452FJ34,A0A452DXC5,A0A452DRQ7,A0A452ECD2,A0A452DUP8	over	0.335124	0.367747	0.0769231
PF02770	Acyl-CoA dehydrogenase, middle domain	1	167	13	5409	0.005988	0.002403	A0A452EQC3	A0A452DVQ6,A0A452ED98,A0A452FFQ6,A0A452G3R1,A0A290DG11,A0A452G2Y8,A0A452FCA8,A0A452EII2,A0A452G2D9,A0A452EQC3,A0A452E8E3,A0A452FYW5,A0A452ECL8	over	0.335124	0.367747	0.0769231
PF00025	ADP-ribosylation factor family	1	167	14	5409	0.005988	0.002588	A0A452DS03	A0A452E299,A0A452FYD0,A0A452EAA3,A0A452F730,A0A452E7J9,A0A452FNY5,A0A452F738,A0A452EAL6,A0A452DPE1,A0A452F1V0,A0A452DS03,A0A452DXS5,A0A452E633,A0A452FH66	over	0.355701	0.383539	0.0714286
PF00061	Lipocalin / cytosolic fatty-acid binding protein family	1	167	14	5409	0.005988	0.002588	A0A452EVP1	A0A452GAG0,A0A0A7CPQ3,V5KXW5,A0A452F0I8,A0A452E2F6,P02756,A0A452EVP1,A0A452F8E2,A1E458,Q6S4N9,A0A452FM00,A0A075VSP3,A0A452FHZ0,A0A075VRE8	over	0.355701	0.383539	0.0714286
PF00566	Rab-GTPase-TBC domain	1	167	14	5409	0.005988	0.002588	A0A452G2H5	A0A452FEL4,A0A452DWY4,A0A452EUA5,A0A452DZ73,A0A452EHL9,A0A452F5Y6,A0A452G2H5,A0A452FL51,A0A452G7E4,A0A452DV18,A0A452F3M3,A0A452FDK6,A0A452F2K5,A0A452EPI2	over	0.355701	0.383539	0.0714286
PF01423	LSM domain	1	167	14	5409	0.005988	0.002588	A0A452FZT3	A0A452DKT5,A0A452E616,A0A452DQ84,A0A452ET76,A0A452FUQ5,A0A452EK80,A0A452E3D7,A0A452DRM6,A0A452ETL0,A0A452FZT3,A0A452F0H3,A0A452DQK7,A0A452ED04,A0A452EFL5	over	0.355701	0.383539	0.0714286
PF00012	Hsp70 protein	1	167	15	5409	0.005988	0.002773	A0A452EU72	A0A452F0T8,A0A142DA83,A0A452EU72,A0A452DQM5,A0A452FRH2,F8UN03,A0A452FRC9,M4NBE4,A0A452FBM2,A0A452EYF6,J7F3B7,A0A452FUJ9,A0A452DZT8,A0A452FK27,A0A452E495	over	0.375645	0.40329	0.0666667
PF00005	ABC transporter	1	167	16	5409	0.005988	0.002958	A0A452F4S7	A0A452G8Q3,A0A452ENS6,A0A452E542,A0A452F4S7,A0A452FWK6,A0A452F1M0,A0A452F8U9,A0A452E0S7,A0A452FC29,A0A452DUB9,A0A452FTM9,A0A452FKY6,A0A452EPI7,A0A452F104,A0A452EWP3,A0A452FNI3	over	0.394975	0.420403	0.0625
PF00179	Ubiquitin-conjugating enzyme	1	167	16	5409	0.005988	0.002958	A0A452G1G0	A0A452GA05,A0A452DYH2,A0A452FT71,A0A452FPZ3,A9LM11,A0A452EHX2,A0A452DST8,A0A452G010,A0A452G427,A0A452FEG2,A0A452EWN3,A0A452G1G0,A0A452G382,A0A452DQ27,A0A452DLH9,A0A452F1N3	over	0.394975	0.420403	0.0625
PF00130	Phorbol esters/diacylglycerol binding domain (C1 domain)	1	167	17	5409	0.005988	0.003143	A0A452E1K4	A0A452G7X5,A0A452EYA6,A0A452E792,A0A452FXR6,A0A452F8U8,A0A452FL12,A0A452G2T7,A0A452F161,A0A452DS76,A0A452FPR8,A0A452E846,A0A452FLD4,A0A452FGK8,A0A452E1K4,A0A452EKW4,A0A452FHD1,A0A452EQF5	over	0.413711	0.438463	0.0588235
PF00271	Helicase conserved C-terminal domain	2	167	47	5409	0.011976	0.008689	A0A452E1N1, A0A452FU25	A0A452EEJ2,A0A452F5Z4,A0A452G4W7,A0A452EQ80,A0A452EKZ7,A0A452G515,A0A452G600,A0A452G744,A0A452GAF8,A0A452G2U4,A0A452EBN6,A0A452DSJ1,A0A452DUV7,A0A452E9Y3,A0A452FFQ0,A0A452EGI5,A0A452F0A0,A0A452EIB7,A0A452E1N1,A0A452FBS9,A0A452E157,A0A452FH60,A0A452G5M9,A0A452FM70,A0A452FU25,A0A452EA38,A0A452G8K4,A0A452FF99,A0A452F1F2,A0A452FIP5,A0A452DKN8,A0A452EUC8,A0A452F1A2,A0A452E6Q6,A0A452DKJ9,A0A452FLQ8,A0A…	over	0.428712	0.452428	0.0425532
PF00240	Ubiquitin family	1	167	19	5409	0.005988	0.003513	A0A452EPR0	A0A452EPY3,A0A452GAJ3,A0A452F5V2,A0A452DWA3,A0A452FP98,A0A452EPR0,A0A452F148,A0A452DZM2,A0A452EP50,A0A452FT58,A0A452EHZ1,A0A452EPG3,G1DGD6,A0A452EPK0,A0A452F7A7,A0A452G0E6,F2X355,A0A452DWN7,A0A452FW51	over	0.449468	0.468354	0.0526316
PF00514	Armadillo/beta-catenin-like repeat	1	167	19	5409	0.005988	0.003513	A0A452DNF5	A0A452GBK4,A0A452DW79,A0A452E8Z2,A0A452FUX3,A0A452ELU2,A0A452EPN7,A0A452FEC0,A0A452E8M2,A0A452DNF5,A0A452G6Z9,A0A452ECC4,A0A452EFV7,A0A452ETW3,A0A452F4V1,A0A452G0B9,A0A2Z4FR65,A0A452FY46,A0A452FPZ1,A0A452DS73	over	0.449468	0.468354	0.0526316
PF00787	PX domain	1	167	19	5409	0.005988	0.003513	A0A452ENZ1	A0A452FHG3,A0A452FI70,A0A452FZK3,A0A452ENZ1,A0A452DPL6,A0A452FH19,A0A452EIJ1,A0A452F2R6,A0A452F0X1,A0A452DU06,A0A452FL08,A0A452EGT9,A0A452F344,A0A452FKY9,A0A452FJT3,A0A452EZU4,A0A452G5M8,A0A452G6P4,A0A452EZM0	over	0.449468	0.468354	0.0526316
PF00621	RhoGEF domain	1	167	21	5409	0.005988	0.003882	A0A452FVU2	A0A452G6W0,A0A452E792,A0A452DY22,A0A452FPF8,A0A452EL38,A0A452F6X7,A0A452GB91,A0A452FLD4,A0A452GB88,A0A452F6N8,A0A452G0T8,A0A452FVU2,A0A452G2M5,A0A452G9J3,A0A452G7S9,A0A452FMS3,A0A452G740,A0A452G5T1,A0A452DML9,A0A452DMK4,A0A452ETG1	over	0.483058	0.501248	0.047619
PF07686	Immunoglobulin V-set domain	1	167	31	5409	0.005988	0.005731	A0A452DZA7	A0A452FW61,A0A452G7E1,A0A452G5Z0,A0A452E4Q7,A0A452F2E7,A0A452E8D3,A0A452F6Q6,A0A452G352,A0A452EHZ4,A0A452E9L8,A0A452FHD7,A0A452E4M3,A0A452EI54,A0A452FU44,A0A452E053,A0A452FEE2,A0A452ETK8,A0A452G588,A0A452DUC7,A0A452FTD0,A0A452DZA7,A0A452DPP0,A0A452E8A8,A0A452EWG9,A0A452EH87,A0A452G7Y4,A0A452FTX9,A0A452EIH0,A0A452G6C7,A0A452DPJ3,A0A452EVZ5	over	0.622787	0.640876	0.0322581
PF00270	DEAD/DEAH box helicase	1	167	32	5409	0.005988	0.005916	A0A452FU25	A0A452EEJ2,A0A452F5Z4,A0A452EKZ7,A0A452G600,A0A452G744,A0A452GAF8,A0A452EBN6,A0A452DSJ1,A0A452E9Y3,A0A452F0A0,A0A452FBS9,A0A452E157,A0A452G5M9,A0A452FU25,A0A452FF99,A0A452F1F2,A0A452FIP5,A0A452DKN8,A0A452EUC8,A0A452F1A2,A0A452E6Q6,A0A452DKJ9,A0A452FLQ8,A0A452G0P2,A0A452DQY2,A0A452FXC4,A0A452F6T5,A0A452FBG4,A0A452E717,A0A452DVB7,A0A452F8X7,A0A452FXW2	over	0.6345	0.650231	0.03125
PF00071	Ras family	2	167	65	5409	0.011976	0.012017	A0A452EZU7, A0A452E5T1	A0A452FY37,A0A452EMT1,A0A452F1G6,A0A452DQG7,A0A452DM28,A9LM14,A0A452DT65,I1W1N1,B2M0S8,A0A452ETE7,A9LM10,A0A452E3Q7,A0A452FJ48,A0A452ERV0,A0A452ENP9,A0A452FX52,A0A452EEF1,A0A452E9E7,A0A452G9U0,A0A452EZU7,I1VE57,A0A452F7S2,A0A452EKZ1,A0A452E6W2,A0A452G2R8,A0A452DMY4,A0A452F038,A0A452E1X5,B6RT17,A0A452G829,A0A452DQS6,A0A452F9L1,I1W1N3,A0A452G0K4,A0A452G020,A0A452E5T1,A0A452DPB0,A0A452FVD3,A0A452FWI…	under	0.601718	0.621775	0.0307692
PF00017	SH2 domain	1	167	33	5409	0.005988	0.006101	A0A452EE60	A0A452E792,A0A452GB50,A0A452DS57,A0A452FM52,A0A452E4Y8,A0A452DS76,A0A452EZ52,A0A452EE60,A0A452FNL9,A0A452DZ39,A0A452EZW1,A0A452E166,A0A0G3VSP3,A0A452FLD4,A0A452DK39,A0A452FGW5,A0A452EMM8,A0A452EBK3,A0A452DSI4,A0A452EJS8,A0A452E3L1,A0A452FKJ9,A0A452ET74,A0A452GB56,A0A452G3Z9,A0A452F960,A0A452FZB7,A0A452FBR6,A0A452ELZ4,A0A452FQZ5,A0A452F6F1,A0A452ECW4,A0A452ENQ7	under	0.645852	0.659141	0.030303
PF00400	WD domain, G-beta repeat	3	167	108	5409	0.017964	0.019967	A0A452G098, A0A452G737, A0A452G6H1	A0A452FFT2,A0A452FE36,A0A452E4R9,A0A452DPX9,A0A452DNS4,A0A452G098,A0A452E3T5,A0A452FYU7,A0A452EC11,A0A452E2M2,A0A452F7F8,A0A452G069,A0A452FZY9,A0A452EHF8,A0A452G737,A0A452FGK2,A0A452EXS0,A0A452FQB8,A0A452FMT5,A0A452EME7,A0A452EN70,A0A452F073,A0A452EHR1,A0A452ECV6,A0A452DQ19,A0A452EEP7,A0A452DQC4,A0A452FIX5,A0A452FEI3,A0A452F352,A0A452EXY5,A0A452G298,A0A452FXL9,A0A452FG69,A0A452FIF2,A0A452DVP0,A0A…	under	0.65423	0.664955	0.0277778
PF00076	RNA recognition motif. (a.k.a. RRM, RBD, or RNP domain)	3	167	116	5409	0.017964	0.021446	A0A452F4Y6, A0A452FBG9, A0A452FDT6	A0A452G1G3,A0A452E278,A0A452DT07,A0A452DZ88,A0A452EVF4,A0A452FYL9,A0A452G9D3,A0A452DPH5,A0A452DMN6,A0A452DUJ1,A0A452FYI5,A0A452G973,A0A452FPL3,A0A452FHG5,A0A452FUU1,A0A452FUA6,A0A452FF75,A0A452F4Y6,A0A452FMV1,A0A452FPC1,A0A452ESU0,A0A452E0R7,A0A452FBQ2,A0A452G5Y7,A0A452ETH2,A0A452EY28,A0A452G0J5,A0A452FMN8,A0A452G6T0,A0A452FS54,A0A452EJW6,A0A452EWV1,A0A452EAG0,A0A452FZT8,A0A452FI92,A0A452FBA4,A0A…	under	0.701411	0.71	0.0258621
PF12796	Ankyrin repeats (3 copies)	1	167	41	5409	0.005988	0.00758	A0A452FRK0	A0A452F0A3,A0A452G5U9,A0A452FP76,A0A452FBW1,A0A452DX27,A0A452DZP0,A0A452FQK8,A0A452FK98,A0A452F4U6,A0A452G8K3,A0A452DLJ5,A0A452G4A0,A0A452FUS9,A0A452FRK0,A0A452G265,A0A452DXG3,A0A452FKC2,A0A452G7T0,A0A452FCP4,A0A452FLP9,A0A452F4F3,A0A452F547,A0A452DU89,A0A452F5N4,A0A452FJ24,A0A452F158,A0A452F1C5,A0A452EZN7,A0A452EEU3,A0A452FRB8,A0A452F0R9,A0A452G0N9,A0A452EFR2,A0A452FI61,A0A452G096,A0A452DN82,A0A…	under	0.724911	0.730805	0.0243902
PF00307	Calponin homology (CH) domain	1	167	42	5409	0.005988	0.007765	A0A452DUM2	A0A452DUM2,A0A452G6W0,A0A452EW00,A0A452ENG9,A0A452G8H4,A0A452FST7,A0A452FLU2,A0A452F5Y9,A0A452E2E2,A0A452E7B9,A0A452ESF6,A0A452FYB0,A0A452FS01,A0A452FAT1,A0A452EVK6,A0A452DY71,A0A452F1U7,A0A452G0P9,A0A452DQU9,A0A452E7G1,A0A452F1S3,A0A452FMK7,A0A452ETD8,A0A452ED56,A0A452FGJ1,A0A452DR74,A0A452ED87,A0A452G351,A0A452FCM2,A0A452E729,A0A452FBG8,A0A452G0K8,A0A452FZY2,A0A452DKX2,A0A452EMK6,A0A452FH25,A0A…	under	0.733469	0.736439	0.0238095
PF00595	PDZ domain (Also known as DHR or GLGF)	1	167	44	5409	0.005988	0.008135	A0A452E954	A0A452DWM6,A0A452EVV7,A0A452FHG3,A0A452E9M3,A0A452EHX8,A0A452F8H2,A0A452F2J2,A0A452EZ72,A0A452ERF0,A0A452E2S1,A0A452F6F7,A0A452G444,A0A452EA26,A0A452EF16,A0A452FDC8,A0A452E1R7,A0A452FHJ5,A0A452EPX1,A0A452F8T4,A0A452FTV2,A0A452EA30,A0A452F2M0,A0A452G1F7,A0A452DXW5,A0A452G4W3,A0A452FGF8,A0A452FNV2,A0A452EKW4,A0A452G4Q4,A0A452F828,A0A452FLQ7,A0A452FM43,A0A452E8Y9,A0A452G9J3,A0A452ECM3,A0A452ED96,A0A…	under	0.749799	0.749799	0.0227273

## Sheet: Sheet5
Level	GO_ID	Term	Type	Seqs_Num	Sequences		Level	GO_ID	Term	Type	Seqs_Num	Sequences	Level	GO_ID	Term	Type	Seqs_Num	Sequences
1	GO:0008150	biological_process	Biological Process	64	A0A452DZB0,A0A452EVF4,A0A452F0L4,A0A452G643,A0A452ENS8,A0A452FNB8,A0A452FNI4,A0A452DRM6,A0A452ED04,A0A452E616,A0A452G3T0,A0A452FU07,A0A452F520,A0A452DQ87,A0A452DTL1,A0A452E7A1,A0A452EF47,A0A452E8N4,A0A452GB68,A0A452DP97,A0A452FIA8,A0A452DWG6,A0A452DZ88,A0A452F8Z1,A0A452F1I3,A0A452DRY3,A0A452EK18,A0A452FHG3,A0A452EN26,A0A452DX93,A0A452FPL3,A0A452EM40,A0A452FNZ8,A0A452G2Q3,A0A452GB23,A0A452F730,A0A…		1	GO:0003674	molecular_function	Molecular Function	71	A0A452EAJ3,A0A452FVJ4,A0A0C4Y1X3,A0A452EHU3,A0A452EEJ7,A0A452ERC4,A0A452EN26,A0A452E2Q8,A0A452EUA2,A0A452FPD7,A0A452DX93,A0A452E3U2,P02082,A0A452E8N4,A0A452G265,A0A452DMA6,A0A452DS67,A0A452DZJ0,A0A452ERJ5,A0A452G643,A0A452E616,A0A452ED04,A0A452EEH2,A0A452EM40,A0A452EVF4,A0A452F604,A0A452FNB8,A0A452FPL3,A0A452EF47,A0A452FTE4,A0A452DQ87,A0A452F8Z1,A0A452DRY3,A0A452DTL1,A0A452G2Q3,A0A452E5J1,A0A452F…	1	GO:0005575	cellular_component	Cellular Component	75	A0A452E616,A0A452F8Z1,A0A452E724,A0A452DQ87,A0A452DZB0,A0A452F520,A0A452FNI4,A0A452FUV1,A0A452G265,A0A452EF47,A0A452DWG6,A0A452F2V9,A0A452G643,A0A452E8N4,A0A452DZ88,A0A452FPL3,A0A452DX93,P02082,A0A452EN26,A0A452FFM4,A0A452FHG3,A0A452EEJ7,A0A452E7A1,A0A452EK18,A0A023NEL9,A0A0C4Y1X3,A0A452ERC4,A0A452F1I3,A0A452ED04,A0A452DRM6,A0A452DTL1,A0A452F730,A0A452G7S8,A0A0U2EXR7,A0A452DRF4,A0A452E3U2,A0A452E…
2	GO:0009987	cellular process	Biological Process	57	A0A452DZB0,A0A452EVF4,A0A452F0L4,A0A452G643,A0A452ENS8,A0A452FNB8,A0A452FNI4,A0A452DRM6,A0A452ED04,A0A452E616,A0A452G3T0,A0A452EF47,A0A452E8N4,A0A452DWG6,A0A452F8Z1,A0A452F1I3,A0A452FHG3,A0A452EN26,A0A452E7A1,A0A452DX93,A0A452FPL3,A0A452EM40,A0A452FNZ8,A0A452G2Q3,A0A452E5L5,A0A452ERC4,A0A452GB68,A0A452DST0,A0A452FUP9,A0A452DQ87,A0A452E3U2,A0A452EK18,A0A452FUV1,A0A452DTL1,A0A0U2EXR7,A0A452FU07,A0A…		2	GO:0140110	transcription regulator activity	Molecular Function	2	A0A452DX93,A0A452E8N4	2	GO:0016020	membrane	Cellular Component	29	A0A452DWG6,A0A452EF47,A0A452F2V9,A0A452F520,A0A452EK18,A0A452EUA2,A0A023NEL9,A0A452E7A1,A0A452F730,A0A452G7S8,A0A452DQ87,A0A452E8N4,A0A452FVJ4,A0A452EZ49,A0A0U2EXR7,A0A452DRF4,A0A452E3U2,A0A452E493,A0A452EXV3,A0A452F678,A0A452FIA8,A0A452GB23,A0A452GB68,A0A452FHG3,A0A452FNI4,A0A452ERC4,A0A0C4Y1X3,A0A452E616,A0A452F8Z1
2	GO:0050789	regulation of biological process	Biological Process	40	A0A452EVF4,A0A452F0L4,A0A452G643,A0A452ENS8,A0A452E616,A0A452GB68,A0A452FNI4,A0A452DWG6,A0A452E8N4,A0A452FNB8,A0A452FHG3,A0A452EN26,A0A452DX93,A0A452E3U2,A0A452EK18,A0A452FUV1,A0A452DZ88,A0A452ERC4,A0A452DTL1,A0A452G3T0,A0A452FU07,A0A452ERJ5,A0A452E724,A0A452DQ87,A0A452DSU6,A0A452EF47,A0A452EZ49,A0A452GB23,A0A452FUP9,A0A452EUA2,A0A452FSC8,A0A452E7A1,A0A452F520,A0A452G265,A0A452F7T9,A0A452DZB0,A0A…		2	GO:0003824	catalytic activity	Molecular Function	28	A0A0C4Y1X3,A0A452EHU3,A0A452E2Q8,A0A452EUA2,A0A452DX93,A0A452G2Q3,A0A452E5J1,A0A452FZA9,A0A452EN26,A0A452E7A1,A0A452ERF0,A0A452DXG6,A0A452FFM4,A0A452FUP9,A0A452ENS8,A0A452F7T9,A0A452FPD7,A0A023NEL9,A0A452DRF4,A0A452F2V9,A0A452F545,A0A452FHE6,A0A452FU07,A0A452FSI0,A0A452E953,A0A452FNZ8,A0A452FVJ4,A0A452DP97	2	GO:0005576	extracellular region	Cellular Component	4	A0A452F995,A0A452E7A1,A0A452EK18,A0A452E724
2	GO:0065007	biological regulation	Biological Process	40	A0A452EVF4,A0A452F0L4,A0A452G643,A0A452ENS8,A0A452E616,A0A452GB68,A0A452FNI4,A0A452DWG6,A0A452E8N4,A0A452FNB8,A0A452FHG3,A0A452EN26,A0A452DX93,A0A452E3U2,A0A452EK18,A0A452FUV1,A0A452DZ88,A0A452ERC4,A0A452DTL1,A0A452G3T0,A0A452FU07,A0A452ERJ5,A0A452FVJ4,A0A452E724,A0A452DQ87,A0A452F520,A0A452DSU6,A0A452EF47,A0A452EZ49,A0A452GB23,A0A452FUP9,A0A452EUA2,A0A452FSC8,A0A452E7A1,A0A452G265,A0A452F7T9,A0A…		2	GO:0005198	structural molecule activity	Molecular Function	3	A0A452FTE4,A0A452DRY3,A0A452E9R4	2	GO:0005623	cell	Cellular Component	68	A0A452DWG6,A0A452EF47,A0A452F2V9,A0A452G643,A0A452E7A1,A0A452F730,A0A452G7S8,A0A452E5L5,A0A452DZB0,A0A0U2EXR7,A0A452DS67,A0A452DZJ0,A0A452FVJ4,A0A452FSC8,A0A452E9R4,A0A452ERJ5,A0A452E8N4,A0A452FHG3,A0A452FUP9,A0A0C4Y1X3,A0A452F7T9,A0A452G3T0,A0A452DRM6,A0A452DST0,A0A452E340,A0A452E616,A0A452ED04,A0A452EEJ7,A0A452ENS8,A0A452F8Z1,A0A452FNZ8,A0A452FUR0,A0A452G265,A0A452EGH5,A0A452EK18,A0A452EM40,A0A…
2	GO:0008152	metabolic process	Biological Process	38	A0A452EVF4,A0A452F0L4,A0A452G643,A0A452ENS8,A0A452DRM6,A0A452ED04,A0A452E616,A0A452FNI4,A0A452G3T0,A0A452DWG6,A0A452E7A1,A0A452DX93,A0A452FPL3,A0A452EM40,A0A452FNB8,A0A452FNZ8,A0A452G2Q3,A0A452FIA8,A0A452DZ88,A0A452ERC4,A0A452DTL1,A0A0U2EXR7,A0A452FU07,A0A452ERJ5,A0A452FUV1,A0A452FFM4,A0A452FUR0,A0A452FVJ4,A0A452E8N4,A0A452FTE4,A0A452EK18,A0A023NEL9,A0A452EZ49,A0A452FSC8,A0A452F7T9,A0A452EAJ3,A0A…		2	GO:0005215	transporter activity	Molecular Function	3	A0A452F2V9,A0A0U2EXR7,A0A452F520	2	GO:0030054	cell junction	Cellular Component	5	A0A452DWG6,A0A452DQ87,A0A452DTL1,A0A452FUV1,A0A452G265
2	GO:0051179	localization	Biological Process	26	A0A452FIA8,A0A452FNI4,A0A452G3T0,A0A452GB23,A0A452F730,A0A452FHG3,A0A452E5L5,A0A452DR03,A0A452G7S8,A0A452GB68,A0A452ERC4,A0A452DZB0,A0A0U2EXR7,A0A452F8Z1,A0A452DTL1,A0A452DWG6,A0A452FVJ4,A0A452EEJ7,A0A452DQ87,A0A452EF47,A0A452F520,A0A452EK18,A0A452F545,A0A452EUA2,A0A452EVF4,A0A452EAJ3		2	GO:0005488	binding	Molecular Function	56	A0A452EAJ3,A0A452FVJ4,A0A452EEJ7,A0A452ERC4,A0A452EN26,A0A452FPD7,A0A452DX93,A0A452E3U2,A0A452E8N4,A0A452G265,A0A452DMA6,A0A452DS67,A0A452DZJ0,A0A452ERJ5,A0A452G643,A0A452E616,A0A452ED04,A0A452EEH2,A0A452EM40,A0A452EVF4,A0A452F604,A0A452FNB8,A0A452FPL3,A0A452EF47,A0A452DQ87,A0A452F8Z1,A0A452DRY3,A0A452DTL1,A0A452E7A1,A0A0C4Y1X3,P02082,A0A452EHU3,A0A452DXG6,A0A452E851,A0A452ERF0,A0A452FFM4,A0A452G…	2	GO:0031974	membrane-enclosed lumen	Cellular Component	27	A0A452FSI0,A0A452EAJ3,A0A452F1I3,A0A452DP97,A0A452DTL1,A0A452DX93,A0A452DXG6,A0A452DZB0,A0A452DZJ0,A0A452F0L4,A0A452FHG3,A0A452FNZ8,A0A452FUP9,A0A452FUV1,A0A452FVJ4,A0A452G3T0,A0A452DR03,A0A452DST0,A0A452F520,A0A452G643,A0A452FTE4,A0A452ERJ5,A0A452FU07,A0A452E340,A0A452ENS8,A0A452FNB8,A0A452FSC8
2	GO:0048519	negative regulation of biological process	Biological Process	24	A0A452EVF4,A0A452F0L4,A0A452G643,A0A452E616,A0A452DWG6,A0A452E8N4,A0A452FNB8,A0A452DZ88,A0A452ERC4,A0A452DTL1,A0A452ERJ5,A0A452FUV1,A0A452E724,A0A452EZ49,A0A452FUP9,A0A452G3T0,A0A452F520,A0A452DX93,A0A452FU07,A0A452F7T9,A0A452FVJ4,A0A452EAJ3,A0A452FFM4,A0A452DST0		2	GO:0098772	molecular function regulator	Molecular Function	7	A0A452F7T9,A0A452FUP9,A0A452E8N4,A0A452ENS8,A0A452F520,A0A452ERJ5,A0A452GB23	2	GO:0032991	protein-containing complex	Cellular Component	35	A0A452G643,A0A452E8N4,A0A452DZ88,A0A452FPL3,A0A452E724,A0A452DX93,P02082,A0A452EN26,A0A452FFM4,A0A452FHG3,A0A452EEJ7,A0A452ED04,A0A452ERJ5,A0A452DS67,A0A452DZJ0,A0A452EK18,A0A452FVJ4,A0A452EZ49,A0A452F1I3,A0A452FTE4,A0A452E5L5,A0A452DRM6,A0A452E616,A0A452ERC4,A0A452G7S8,A0A452F730,A0A0U2EXR7,A0A452F2V9,A0A452F520,A0A452G3T0,A0A452FU07,A0A452FHE6,A0A452FUP9,A0A452EF47,A0A452FNI4
2	GO:0071840	cellular component organization or biogenesis	Biological Process	24	A0A452DZB0,A0A452FNB8,A0A452FNI4,A0A452DRM6,A0A452ED04,A0A452G3T0,A0A452EF47,A0A452F8Z1,A0A452E7A1,A0A452ERC4,A0A452GB68,A0A452DQ87,A0A452DP97,A0A452DWG6,A0A452DTL1,A0A452ERJ5,A0A452DX93,A0A452FU07,A0A452F545,A0A452E9R4,A0A452F730,A0A452F995,A0A452E724,A0A452FSC8		2	GO:0060089	molecular transducer activity	Molecular Function	3	A0A452FUP9,A0A452E3U2,A0A452GB68	2	GO:0043226	organelle	Cellular Component	58	A0A452DQ87,A0A452F520,A0A0C4Y1X3,A0A452F7T9,A0A452FSC8,A0A452G3T0,A0A452EGH5,A0A452DS67,A0A452E8N4,A0A452EM40,A0A452ERC4,A0A452FHE6,A0A452FPL3,A0A452G265,A0A452F730,A0A452FIA8,A0A452FNI4,A0A452FUR0,A0A452FVJ4,A0A452DR03,A0A452E7A1,A0A452G643,A0A452DP97,A0A452DST0,A0A452DX93,A0A452F8Z1,A0A452DRY3,A0A452EF47,A0A452DZB0,A0A452F1I3,A0A452FHG3,A0A452EUA2,A0A452DWG6,A0A452ERJ5,A0A452FTE4,A0A452EEJ7,A0A…
2	GO:0050896	response to stimulus	Biological Process	23	A0A452ENS8,A0A452F520,A0A452GB68,A0A452FNI4,A0A452E8N4,A0A452DZ88,A0A452FHG3,A0A452EN26,A0A452DST0,A0A452FUP9,A0A452G643,A0A452E3U2,A0A452EK18,A0A452EW58,A0A452FUR0,A0A452FVJ4,A0A452EF47,A0A452DX93,A0A452G265,A0A452DWG6,A0A452DZB0,A0A452G3T0,A0A452EAJ3		2	GO:0140104	molecular carrier activity	Molecular Function	1	P02082	2	GO:0044215	other organism	Cellular Component	1	A0A452FUP9
2	GO:0048518	positive regulation of biological process	Biological Process	18	A0A452ENS8,A0A452GB68,A0A452E8N4,A0A452FUV1,A0A452FU07,A0A452DZ88,A0A452DWG6,A0A452EK18,A0A452EF47,A0A452FNI4,A0A452ERC4,A0A452EUA2,A0A452FSC8,A0A452E7A1,A0A452DQ87,A0A452G265,A0A452G3T0,A0A452FUP9		3	GO:0003712	transcription coregulator activity	Molecular Function	2	A0A452DX93,A0A452E8N4	2	GO:0044217	other organism part	Cellular Component	1	A0A452FUP9
2	GO:0032502	developmental process	Biological Process	17	A0A452FU07,A0A452DQ87,A0A452DTL1,A0A452E7A1,A0A452ENS8,A0A452DP97,A0A452E8N4,A0A452FIA8,A0A452ERC4,A0A452F520,A0A452ERJ5,A0A452EK18,A0A452G3T0,A0A452E724,A0A452DWG6,A0A452F995,A0A452FNI4		3	GO:0016491	oxidoreductase activity	Molecular Function	4	A0A0C4Y1X3,A0A452EHU3,A0A023NEL9,A0A452F545	2	GO:0044421	extracellular region part	Cellular Component	3	A0A452E7A1,A0A452EK18,A0A452F995
2	GO:0023052	signaling	Biological Process	16	A0A452ENS8,A0A452FNI4,A0A452E8N4,A0A452FHG3,A0A452EN26,A0A452E3U2,A0A452EK18,A0A452DQ87,A0A452EF47,A0A452F520,A0A452DX93,A0A452G265,A0A452DWG6,A0A452DZ88,A0A452DZB0,A0A452FVJ4		3	GO:0009975	cyclase activity	Molecular Function	1	A0A452EN26	2	GO:0044422	organelle part	Cellular Component	45	A0A452F1I3,A0A452F520,A0A023NEL9,A0A452E7A1,A0A452F730,A0A452G7S8,A0A452FNI4,A0A452EUA2,A0A452FSI0,A0A452EAJ3,A0A452G643,A0A452DS67,A0A452DZJ0,A0A452DST0,A0A452DZB0,A0A452FSC8,A0A452DP97,A0A452DTL1,A0A452DX93,A0A452DXG6,A0A452F0L4,A0A452FHG3,A0A452FNZ8,A0A452FUP9,A0A452FUV1,A0A452FVJ4,A0A452G3T0,A0A452ED04,A0A452DRM6,A0A452DR03,A0A452ERJ5,A0A452FFM4,A0A452FTE4,A0A452DWG6,A0A452ERC4,A0A452EZ49,A0A…
2	GO:0032501	multicellular organismal process	Biological Process	16	A0A452FU07,A0A452DQ87,A0A452DTL1,A0A452E7A1,A0A452ENS8,A0A452DP97,A0A452E8N4,A0A452FIA8,A0A452ERC4,A0A452F520,A0A452ERJ5,A0A452G3T0,A0A452E724,A0A452DWG6,A0A452F995,A0A452F7T9		3	GO:0016740	transferase activity	Molecular Function	12	A0A452E5J1,A0A452FZA9,A0A452ERF0,A0A452DXG6,A0A452FFM4,A0A452FUP9,A0A452DRF4,A0A452FHE6,A0A452FU07,A0A452FNZ8,A0A452FVJ4,A0A452DP97	2	GO:0044425	membrane part	Cellular Component	26	A0A452F520,A0A023NEL9,A0A0C4Y1X3,A0A0U2EXR7,A0A452DRF4,A0A452DWG6,A0A452E3U2,A0A452E493,A0A452E7A1,A0A452EXV3,A0A452F678,A0A452FIA8,A0A452FVJ4,A0A452GB23,A0A452GB68,A0A452E8N4,A0A452FHG3,A0A452EZ49,A0A452FNI4,A0A452ERC4,A0A452G7S8,A0A452F730,A0A452F2V9,A0A452EK18,A0A452EF47,A0A452DQ87
2	GO:0002376	immune system process	Biological Process	8	A0A452GB68,A0A452E8N4,A0A452ERC4,A0A452E724,A0A452EF47,A0A452EK18,A0A452G3T0,A0A452F995		3	GO:0016787	hydrolase activity	Molecular Function	9	A0A452E2Q8,A0A452EUA2,A0A452DX93,A0A452E7A1,A0A452ENS8,A0A452F7T9,A0A452FPD7,A0A452F2V9,A0A452E953	2	GO:0044456	synapse part	Cellular Component	3	A0A452E724,A0A452DQ87,A0A452F520
2	GO:0022610	biological adhesion	Biological Process	5	A0A452DRY3,A0A452EK18,A0A452DWG6,A0A452E8N4,A0A452DTL1		3	GO:0016829	lyase activity	Molecular Function	1	A0A452EN26	2	GO:0044464	cell part	Cellular Component	68	A0A452DWG6,A0A452EF47,A0A452F2V9,A0A452EK18,A0A452ERC4,A0A452FHG3,A0A452E724,A0A452F520,A0A452DQ87,A0A452DSP3,A0A452DTL1,A0A452DZ88,A0A452E953,A0A452DX93,A0A452G3T0,A0A452E8N4,A0A452GB68,A0A452ERJ5,A0A452FUP9,A0A0U2EXR7,A0A023NEL9,A0A452FHE6,A0A452DRM6,A0A452G643,A0A452FU07,A0A0C4Y1X3,A0A452F7T9,A0A452FSC8,A0A452DS67,A0A452EM40,A0A452FPL3,A0A452G265,A0A452DP97,A0A452DR03,A0A452DST0,A0A452F730,A0A…
2	GO:0051704	multi-organism process	Biological Process	5	A0A452GB68,A0A452EZ49,A0A452EW58,A0A452E8N4,A0A452FUP9		3	GO:0016874	ligase activity	Molecular Function	2	A0A452G2Q3,A0A452FSI0	2	GO:0045202	synapse	Cellular Component	3	A0A452F520,A0A452DQ87,A0A452E724
2	GO:0040011	locomotion	Biological Process	4	A0A452F8Z1,A0A452DTL1,A0A452DWG6,A0A452G3T0		3	GO:0140096	catalytic activity, acting on a protein	Molecular Function	10	A0A452ERF0,A0A452DXG6,A0A452FFM4,A0A452FUP9,A0A452ENS8,A0A452F7T9,A0A452FPD7,A0A452FU07,A0A452FNZ8,A0A452FVJ4	2	GO:0099080	supramolecular complex	Cellular Component	4	A0A452F995,A0A452E9R4,A0A452E8N4,A0A452DTL1
2	GO:0008283	cell proliferation	Biological Process	2	A0A452FUV1,A0A452DQ87		3	GO:0140097	catalytic activity, acting on DNA	Molecular Function	1	A0A452DX93	3	GO:0005886	plasma membrane	Cellular Component	9	A0A452E8N4,A0A452FHG3,A0A452EK18,A0A452ERC4,A0A452GB68,A0A452DQ87,A0A452DWG6,A0A452EF47,A0A452F2V9
2	GO:0001906	cell killing	Biological Process	1	A0A452GB68		3	GO:0140098	catalytic activity, acting on RNA	Molecular Function	3	A0A452FHE6,A0A452E953,A0A452DP97	3	GO:0005789	endoplasmic reticulum membrane	Cellular Component	2	A0A452FVJ4,A0A452F520
2	GO:0040007	growth	Biological Process	1	A0A452EF47		3	GO:0003735	structural constituent of ribosome	Molecular Function	1	A0A452FTE4	3	GO:0019867	outer membrane	Cellular Component	1	A0A452FNI4
2	GO:0007610	behavior	Biological Process	1	A0A452ERC4		3	GO:0022857	transmembrane transporter activity	Molecular Function	3	A0A452F2V9,A0A0U2EXR7,A0A452F520	3	GO:0031090	organelle membrane	Cellular Component	10	A0A452F520,A0A023NEL9,A0A452E7A1,A0A452F730,A0A452G7S8,A0A452EUA2,A0A452EZ49,A0A452FNI4,A0A0U2EXR7,A0A452ERC4
3	GO:0050794	regulation of cellular process	Biological Process	37	A0A452EVF4,A0A452F0L4,A0A452G643,A0A452ENS8,A0A452FNI4,A0A452DWG6,A0A452E8N4,A0A452FNB8,A0A452FHG3,A0A452EN26,A0A452DX93,A0A452E3U2,A0A452EK18,A0A452FUV1,A0A452DTL1,A0A452G3T0,A0A452FU07,A0A452DZ88,A0A452ERJ5,A0A452E724,A0A452DQ87,A0A452DSU6,A0A452EF47,A0A452EZ49,A0A452ERC4,A0A452EUA2,A0A452FSC8,A0A452GB68,A0A452E7A1,A0A452F520,A0A452G265,A0A452DZB0,A0A452FVJ4,A0A452EAJ3,A0A452FFM4,A0A452DST0,A0A…		3	GO:0005515	protein binding	Molecular Function	24	A0A452EAJ3,A0A452FVJ4,A0A452EEJ7,A0A452ERC4,A0A452E8N4,A0A452G265,A0A452DQ87,A0A452F8Z1,A0A452G643,A0A452DRY3,A0A452DTL1,A0A452DX93,A0A452FNI4,A0A452EK18,A0A452FUP9,A0A452G3T0,A0A452EUA2,A0A452FU07,A0A452E616,A0A452DS67,A0A452DZJ0,A0A452FFM4,A0A452FNB8,A0A452DST0	3	GO:0042175	nuclear outer membrane-endoplasmic reticulum membrane network	Cellular Component	2	A0A452F520,A0A452FVJ4
3	GO:0044237	cellular metabolic process	Biological Process	36	A0A452EVF4,A0A452F0L4,A0A452G643,A0A452ENS8,A0A452DRM6,A0A452ED04,A0A452E616,A0A452FNI4,A0A452G3T0,A0A452DWG6,A0A452DX93,A0A452FPL3,A0A452EM40,A0A452FNB8,A0A452E7A1,A0A452FNZ8,A0A452G2Q3,A0A452DTL1,A0A0U2EXR7,A0A452FU07,A0A452DZ88,A0A452ERJ5,A0A452FUV1,A0A452FFM4,A0A452FUR0,A0A452FVJ4,A0A452E8N4,A0A452ERC4,A0A452FTE4,A0A452EK18,A0A023NEL9,A0A452EZ49,A0A452FSC8,A0A452EAJ3,A0A452DST0,A0A452FUP9		3	GO:0003682	chromatin binding	Molecular Function	3	A0A452DST0,A0A452ERJ5,A0A452G643	3	GO:0048475	coated membrane	Cellular Component	3	A0A452G7S8,A0A452F730,A0A452ERC4
3	GO:0006807	nitrogen compound metabolic process	Biological Process	35	A0A452EVF4,A0A452F0L4,A0A452G643,A0A452ENS8,A0A452DRM6,A0A452ED04,A0A452E616,A0A452DWG6,A0A452DX93,A0A452FPL3,A0A452EM40,A0A452FNB8,A0A452E7A1,A0A452FNZ8,A0A452G3T0,A0A452G2Q3,A0A0U2EXR7,A0A452DZ88,A0A452ERJ5,A0A452FUV1,A0A452FFM4,A0A452FUR0,A0A452FVJ4,A0A452E8N4,A0A452FTE4,A0A023NEL9,A0A452EZ49,A0A452FNI4,A0A452FU07,A0A452ERC4,A0A452FSC8,A0A452EAJ3,A0A452DST0,A0A452FUP9,A0A452FIA8		3	GO:0030246	carbohydrate binding	Molecular Function	1	A0A452E7A1	3	GO:0098589	membrane region	Cellular Component	5	A0A452DWG6,A0A452E8N4,A0A452EF47,A0A452EK18,A0A452EZ49
3	GO:0044238	primary metabolic process	Biological Process	34	A0A452EVF4,A0A452F0L4,A0A452G643,A0A452ENS8,A0A452DRM6,A0A452ED04,A0A452E616,A0A452DWG6,A0A452E7A1,A0A452DX93,A0A452FPL3,A0A452EM40,A0A452FNB8,A0A452FNZ8,A0A452G3T0,A0A452G2Q3,A0A0U2EXR7,A0A452FU07,A0A452DZ88,A0A452ERJ5,A0A452FUV1,A0A452FFM4,A0A452FUR0,A0A452FVJ4,A0A452E8N4,A0A452FTE4,A0A023NEL9,A0A452EZ49,A0A452FNI4,A0A452ERC4,A0A452FSC8,A0A452EAJ3,A0A452DST0,A0A452FUP9		3	GO:0008289	lipid binding	Molecular Function	3	A0A452ERC4,A0A452FHG3,A0A452F520	3	GO:0098590	plasma membrane region	Cellular Component	2	A0A452EK18,A0A452DQ87
3	GO:0071704	organic substance metabolic process	Biological Process	34	A0A452EVF4,A0A452F0L4,A0A452G643,A0A452ENS8,A0A452DRM6,A0A452ED04,A0A452E616,A0A452DWG6,A0A452E7A1,A0A452DX93,A0A452FPL3,A0A452EM40,A0A452FNB8,A0A452FNZ8,A0A452G3T0,A0A452G2Q3,A0A452DZ88,A0A452ERC4,A0A0U2EXR7,A0A452FU07,A0A452ERJ5,A0A452FUV1,A0A452FFM4,A0A452FUR0,A0A452FVJ4,A0A452E8N4,A0A452FTE4,A0A023NEL9,A0A452EZ49,A0A452FNI4,A0A452FSC8,A0A452EAJ3,A0A452DST0,A0A452FUP9		3	GO:0008144	drug binding	Molecular Function	6	A0A452DXG6,A0A452E851,A0A452ERF0,A0A452FFM4,A0A452G2Q3,P02082	3	GO:0098805	whole membrane	Cellular Component	11	A0A452F520,A0A452EUA2,A0A452F730,A0A452G7S8,A0A452EZ49,A0A452EK18,A0A452DWG6,A0A452E8N4,A0A452EF47,A0A452FNI4,A0A452ERC4
3	GO:0019222	regulation of metabolic process	Biological Process	25	A0A452EVF4,A0A452F0L4,A0A452G643,A0A452ENS8,A0A452E616,A0A452DWG6,A0A452DX93,A0A452DZ88,A0A452ERC4,A0A452DTL1,A0A452FU07,A0A452ERJ5,A0A452FUV1,A0A452E8N4,A0A452EK18,A0A452EZ49,A0A452FNI4,A0A452G3T0,A0A452FSC8,A0A452FNB8,A0A452F7T9,A0A452EAJ3,A0A452FFM4,A0A452DST0,A0A452FUP9		3	GO:0036094	small molecule binding	Molecular Function	12	A0A452EN26,A0A452DXG6,A0A452E851,A0A452ERF0,A0A452FFM4,A0A452G2Q3,A0A452E2Q8,A0A452EUA2,A0A452F730,P02082,A0A452EHU3,A0A452F520	3	GO:0005911	cell-cell junction	Cellular Component	3	A0A452DQ87,A0A452DTL1,A0A452DWG6
3	GO:0016043	cellular component organization	Biological Process	23	A0A452DZB0,A0A452FNB8,A0A452FNI4,A0A452DRM6,A0A452ED04,A0A452G3T0,A0A452EF47,A0A452F8Z1,A0A452E7A1,A0A452ERC4,A0A452GB68,A0A452DQ87,A0A452DP97,A0A452DWG6,A0A452DTL1,A0A452ERJ5,A0A452DX93,A0A452FU07,A0A452F545,A0A452E9R4,A0A452F730,A0A452F995,A0A452E724		3	GO:0043167	ion binding	Molecular Function	21	A0A452FPD7,A0A452E3U2,A0A0C4Y1X3,A0A452E7A1,P02082,A0A452EHU3,A0A452DXG6,A0A452E851,A0A452ERF0,A0A452FFM4,A0A452G2Q3,A0A452E2Q8,A0A452EUA2,A0A452F730,A0A452ERC4,A0A452DMA6,A0A452EP32,A0A452F0L4,A0A452FNZ8,A0A452FHG3,A0A452F520	3	GO:0070161	anchoring junction	Cellular Component	1	A0A452DTL1
3	GO:0051234	establishment of localization	Biological Process	23	A0A452FIA8,A0A452FNI4,A0A452G3T0,A0A452GB23,A0A452F730,A0A452FHG3,A0A452E5L5,A0A452DR03,A0A452G7S8,A0A452GB68,A0A452ERC4,A0A452DZB0,A0A0U2EXR7,A0A452FVJ4,A0A452EEJ7,A0A452EF47,A0A452F520,A0A452EK18,A0A452F545,A0A452EUA2,A0A452DTL1,A0A452EVF4,A0A452EAJ3		3	GO:0044877	protein-containing complex binding	Molecular Function	6	A0A452DRY3,A0A452DTL1,A0A452GB68,A0A452DST0,A0A452G643,A0A452F7T9	3	GO:0043233	organelle lumen	Cellular Component	27	A0A452FSI0,A0A452EAJ3,A0A452F1I3,A0A452DP97,A0A452DTL1,A0A452DX93,A0A452DXG6,A0A452DZB0,A0A452DZJ0,A0A452F0L4,A0A452FHG3,A0A452FNZ8,A0A452FUP9,A0A452FUV1,A0A452FVJ4,A0A452G3T0,A0A452DR03,A0A452DST0,A0A452F520,A0A452G643,A0A452FTE4,A0A452ERJ5,A0A452FU07,A0A452E340,A0A452ENS8,A0A452FNB8,A0A452FSC8
3	GO:0048523	negative regulation of cellular process	Biological Process	21	A0A452EVF4,A0A452F0L4,A0A452G643,A0A452DWG6,A0A452E8N4,A0A452FNB8,A0A452DTL1,A0A452ERJ5,A0A452FUV1,A0A452E724,A0A452EZ49,A0A452G3T0,A0A452ERC4,A0A452F520,A0A452DX93,A0A452FU07,A0A452DZ88,A0A452FVJ4,A0A452EAJ3,A0A452FFM4,A0A452DST0		3	GO:0048037	cofactor binding	Molecular Function	4	A0A0C4Y1X3,A0A452EN26,P02082,A0A452EHU3	3	GO:0000776	kinetochore	Cellular Component	1	A0A452G643
3	GO:0051716	cellular response to stimulus	Biological Process	21	A0A452ENS8,A0A452FNI4,A0A452E8N4,A0A452FHG3,A0A452EN26,A0A452DST0,A0A452FUP9,A0A452G643,A0A452E3U2,A0A452EK18,A0A452FUR0,A0A452FVJ4,A0A452EF47,A0A452F520,A0A452DX93,A0A452G265,A0A452DWG6,A0A452DZ88,A0A452DZB0,A0A452G3T0,A0A452EAJ3		3	GO:0051540	metal cluster binding	Molecular Function	1	A0A452EHU3	3	GO:0002096	polkadots	Cellular Component	1	A0A452E8N4
3	GO:0009892	negative regulation of metabolic process	Biological Process	18	A0A452EVF4,A0A452F0L4,A0A452G643,A0A452E616,A0A452DWG6,A0A452DZ88,A0A452ERC4,A0A452DTL1,A0A452ERJ5,A0A452FUV1,A0A452EZ49,A0A452G3T0,A0A452DX93,A0A452FU07,A0A452F7T9,A0A452EAJ3,A0A452FFM4,A0A452DST0		3	GO:0060090	molecular adaptor activity	Molecular Function	3	A0A452G643,A0A452DSP3,A0A452G3T0	3	GO:1990904	ribonucleoprotein complex	Cellular Component	8	A0A452ED04,A0A452DRM6,A0A452F1I3,A0A452E616,A0A452FTE4,A0A452DZ88,A0A452FPL3,A0A452G643
3	GO:0048522	positive regulation of cellular process	Biological Process	17	A0A452ENS8,A0A452FUV1,A0A452FU07,A0A452DZ88,A0A452DWG6,A0A452E8N4,A0A452EK18,A0A452FNI4,A0A452ERC4,A0A452EUA2,A0A452FSC8,A0A452GB68,A0A452E7A1,A0A452DQ87,A0A452G265,A0A452G3T0,A0A452FUP9		3	GO:0097159	organic cyclic compound binding	Molecular Function	28	A0A452EN26,A0A452DX93,A0A452DMA6,A0A452DS67,A0A452DZJ0,A0A452E616,A0A452ED04,A0A452EEH2,A0A452EM40,A0A452EVF4,A0A452F604,A0A452FNB8,A0A452FPL3,A0A452EF47,A0A452DXG6,A0A452E851,A0A452ERF0,A0A452FFM4,A0A452G2Q3,A0A452E2Q8,A0A452EUA2,A0A452F730,A0A452DZ88,A0A452DZB0,A0A0C4Y1X3,P02082,A0A452F0L4,A0A452EHU3	3	GO:0005581	collagen trimer	Cellular Component	1	A0A452E724
3	GO:0048856	anatomical structure development	Biological Process	17	A0A452FU07,A0A452DQ87,A0A452DTL1,A0A452E7A1,A0A452ENS8,A0A452DP97,A0A452E8N4,A0A452FIA8,A0A452ERC4,A0A452F520,A0A452ERJ5,A0A452EK18,A0A452G3T0,A0A452E724,A0A452DWG6,A0A452F995,A0A452FNI4		3	GO:0097367	carbohydrate derivative binding	Molecular Function	8	A0A452DXG6,A0A452E851,A0A452ERF0,A0A452FFM4,A0A452G2Q3,A0A452E2Q8,A0A452EUA2,A0A452F730	3	GO:0005667	transcription factor complex	Cellular Component	1	A0A452DX93
3	GO:0007154	cell communication	Biological Process	16	A0A452ENS8,A0A452FNI4,A0A452E8N4,A0A452FHG3,A0A452EN26,A0A452E3U2,A0A452EK18,A0A452DQ87,A0A452EF47,A0A452F520,A0A452DX93,A0A452G265,A0A452DWG6,A0A452DZ88,A0A452DZB0,A0A452FVJ4		3	GO:1901363	heterocyclic compound binding	Molecular Function	28	A0A452EN26,A0A452DX93,A0A452DMA6,A0A452DS67,A0A452DZJ0,A0A452E616,A0A452ED04,A0A452EEH2,A0A452EM40,A0A452EVF4,A0A452F604,A0A452FNB8,A0A452FPL3,A0A452EF47,A0A452DXG6,A0A452E851,A0A452ERF0,A0A452FFM4,A0A452G2Q3,A0A452E2Q8,A0A452EUA2,A0A452F730,A0A452DZ88,A0A452DZB0,A0A0C4Y1X3,P02082,A0A452F0L4,A0A452EHU3	3	GO:0005833	hemoglobin complex	Cellular Component	1	P02082
3	GO:0033036	macromolecule localization	Biological Process	16	A0A452FIA8,A0A452FNI4,A0A452G3T0,A0A452F730,A0A452FHG3,A0A452E5L5,A0A452G7S8,A0A452FVJ4,A0A452DQ87,A0A452EF47,A0A452F545,A0A452DWG6,A0A452DTL1,A0A452DZB0,A0A452ERC4,A0A452EAJ3		3	GO:0016247	channel regulator activity	Molecular Function	2	A0A452F520,A0A452GB23	3	GO:0008074	guanylate cyclase complex, soluble	Cellular Component	1	A0A452EN26
3	GO:0009058	biosynthetic process	Biological Process	15	A0A452EVF4,A0A452F0L4,A0A452G643,A0A452DX93,A0A452G2Q3,A0A0U2EXR7,A0A452FU07,A0A452DZ88,A0A452ERJ5,A0A452FUV1,A0A452FTE4,A0A452E8N4,A0A452ERC4,A0A452FSC8,A0A452FUP9		3	GO:0030234	enzyme regulator activity	Molecular Function	5	A0A452F7T9,A0A452FUP9,A0A452E8N4,A0A452ENS8,A0A452ERJ5	3	GO:0017053	transcriptional repressor complex	Cellular Component	1	A0A452G643
3	GO:0007165	signal transduction	Biological Process	15	A0A452ENS8,A0A452FNI4,A0A452E8N4,A0A452EN26,A0A452E3U2,A0A452EK18,A0A452EF47,A0A452F520,A0A452DX93,A0A452G265,A0A452DWG6,A0A452DZ88,A0A452DZB0,A0A452FVJ4,A0A452FHG3		3	GO:0038023	signaling receptor activity	Molecular Function	2	A0A452E3U2,A0A452GB68	3	GO:0031519	PcG protein complex	Cellular Component	2	A0A452ERJ5,A0A452FFM4
3	GO:0007275	multicellular organism development	Biological Process	15	A0A452FU07,A0A452DQ87,A0A452DTL1,A0A452E7A1,A0A452ENS8,A0A452DP97,A0A452E8N4,A0A452FIA8,A0A452ERC4,A0A452F520,A0A452ERJ5,A0A452G3T0,A0A452E724,A0A452DWG6,A0A452F995		3	GO:0097472	cyclin-dependent protein kinase activity	Molecular Function	1	A0A452FUP9	3	GO:0032449	CBM complex	Cellular Component	1	A0A452E8N4
3	GO:0048583	regulation of response to stimulus	Biological Process	14	A0A452ENS8,A0A452GB68,A0A452E8N4,A0A452EF47,A0A452EK18,A0A452F520,A0A452DWG6,A0A452DZ88,A0A452DZB0,A0A452FVJ4,A0A452G3T0,A0A452EAJ3,A0A452DST0,A0A452FNI4		3	GO:0005344	oxygen carrier activity	Molecular Function	1	P02082	3	GO:0032993	protein-DNA complex	Cellular Component	2	A0A452DS67,A0A452DZJ0
3	GO:0051641	cellular localization	Biological Process	14	A0A452FIA8,A0A452FNI4,A0A452G3T0,A0A452F730,A0A452FHG3,A0A452DZB0,A0A452ERC4,A0A452FVJ4,A0A452EEJ7,A0A452DQ87,A0A452F545,A0A452DWG6,A0A452DTL1,A0A452EAJ3		4	GO:0003713	transcription coactivator activity	Molecular Function	2	A0A452DX93,A0A452E8N4	3	GO:0043235	receptor complex	Cellular Component	1	A0A452EK18
3	GO:0006950	response to stress	Biological Process	12	A0A452F520,A0A452GB68,A0A452E8N4,A0A452DZ88,A0A452DST0,A0A452FUP9,A0A452G643,A0A452FUR0,A0A452FVJ4,A0A452EF47,A0A452G3T0,A0A452EAJ3		4	GO:0009055	electron transfer activity	Molecular Function	2	A0A0C4Y1X3,A0A452EHU3	3	GO:0044815	DNA packaging complex	Cellular Component	2	A0A452DS67,A0A452DZJ0
3	GO:0008219	cell death	Biological Process	11	A0A452E8N4,A0A452FNI4,A0A452F1I3,A0A452FNB8,A0A452EZ49,A0A452F520,A0A452F7T9,A0A452G265,A0A452ERC4,A0A452FVJ4,A0A452G3T0		4	GO:0016651	oxidoreductase activity, acting on NAD(P)H	Molecular Function	1	A0A023NEL9	3	GO:0071203	WASH complex	Cellular Component	1	A0A452FHG3
3	GO:0044085	cellular component biogenesis	Biological Process	11	A0A452DZB0,A0A452DRM6,A0A452ED04,A0A452EF47,A0A452DP97,A0A452DWG6,A0A452DTL1,A0A452ERC4,A0A452DX93,A0A452F730,A0A452FSC8		4	GO:0016667	oxidoreductase activity, acting on a sulfur group of donors	Molecular Function	1	A0A452F545	3	GO:0098636	protein complex involved in cell adhesion	Cellular Component	1	A0A452EK18
3	GO:0009893	positive regulation of metabolic process	Biological Process	10	A0A452ENS8,A0A452FU07,A0A452DZ88,A0A452E8N4,A0A452EK18,A0A452FNI4,A0A452ERC4,A0A452FSC8,A0A452G3T0,A0A452FUP9		4	GO:0004383	guanylate cyclase activity	Molecular Function	1	A0A452EN26	3	GO:0098796	membrane protein complex	Cellular Component	9	A0A452FHG3,A0A452FVJ4,A0A452EZ49,A0A452F2V9,A0A452ERC4,A0A0U2EXR7,A0A452G7S8,A0A452F730,A0A452EK18
3	GO:0032879	regulation of localization	Biological Process	10	A0A452DTL1,A0A452DWG6,A0A452GB23,A0A452EK18,A0A452EUA2,A0A452ERC4,A0A452GB68,A0A452FNI4,A0A452DQ87,A0A452EAJ3		4	GO:0016741	transferase activity, transferring one-carbon groups	Molecular Function	4	A0A452DRF4,A0A452FHE6,A0A452FU07,A0A452DP97	3	GO:0098798	mitochondrial protein complex	Cellular Component	3	A0A452F1I3,A0A452FTE4,A0A0U2EXR7
3	GO:0048869	cellular developmental process	Biological Process	9	A0A452ERC4,A0A452EK18,A0A452G3T0,A0A452E724,A0A452DTL1,A0A452E7A1,A0A452DQ87,A0A452DWG6,A0A452FNI4		4	GO:0016746	transferase activity, transferring acyl groups	Molecular Function	1	A0A452FU07	3	GO:0099023	tethering complex	Cellular Component	1	A0A452E5L5
3	GO:0023051	regulation of signaling	Biological Process	9	A0A452ENS8,A0A452E8N4,A0A452DQ87,A0A452F520,A0A452DWG6,A0A452DZ88,A0A452DZB0,A0A452FVJ4,A0A452FNI4		4	GO:0016765	transferase activity, transferring alkyl or aryl (other than methyl) groups	Molecular Function	2	A0A452E5J1,A0A452FZA9	3	GO:0120114	Sm-like protein family complex	Cellular Component	2	A0A452DRM6,A0A452E616
3	GO:0009653	anatomical structure morphogenesis	Biological Process	9	A0A452E8N4,A0A452ENS8,A0A452ERC4,A0A452DWG6,A0A452DTL1,A0A452ERJ5,A0A452E7A1,A0A452DQ87,A0A452FNI4		4	GO:0016772	transferase activity, transferring phosphorus-containing groups	Molecular Function	4	A0A452ERF0,A0A452DXG6,A0A452FFM4,A0A452FUP9	3	GO:1902494	catalytic complex	Cellular Component	9	A0A452G643,A0A452DRM6,A0A452G3T0,A0A452ERJ5,A0A452F520,A0A452FHE6,A0A452FU07,A0A452FVJ4,A0A452FUP9
3	GO:0065008	regulation of biological quality	Biological Process	9	A0A452E8N4,A0A452FNI4,A0A452FVJ4,A0A452DWG6,A0A452G3T0,A0A452DQ87,A0A452F520,A0A452ERC4,A0A452F7T9		4	GO:0019787	ubiquitin-like protein transferase activity	Molecular Function	2	A0A452FNZ8,A0A452FVJ4	3	GO:1990745	EARP complex	Cellular Component	1	A0A452EEJ7
3	GO:0009056	catabolic process	Biological Process	8	A0A452FNI4,A0A452G3T0,A0A452E616,A0A452FNZ8,A0A452FUR0,A0A452FVJ4,A0A452EAJ3,A0A452FFM4		4	GO:0016788	hydrolase activity, acting on ester bonds	Molecular Function	4	A0A452ENS8,A0A452F7T9,A0A452FPD7,A0A452E953	3	GO:0043227	membrane-bounded organelle	Cellular Component	53	A0A0C4Y1X3,A0A452F7T9,A0A452FSC8,A0A452G3T0,A0A452DS67,A0A452E8N4,A0A452EM40,A0A452ERC4,A0A452FHE6,A0A452FPL3,A0A452G265,A0A452F730,A0A452FIA8,A0A452FNI4,A0A452FUR0,A0A452DR03,A0A452E7A1,A0A452F520,A0A452FVJ4,A0A452EGH5,A0A452EF47,A0A452FHG3,A0A452EUA2,A0A452EEJ7,A0A452G7S8,A0A023NEL9,A0A0U2EXR7,A0A452FSI0,A0A452F1I3,A0A452FTE4,A0A452G643,A0A452DZB0,A0A452ERJ5,A0A452DP97,A0A452DTL1,A0A452DX93,A0A…
3	GO:0051239	regulation of multicellular organismal process	Biological Process	7	A0A452G3T0,A0A452E724,A0A452DWG6,A0A452E8N4,A0A452E7A1,A0A452DQ87,A0A452F7T9		4	GO:0016798	hydrolase activity, acting on glycosyl bonds	Molecular Function	1	A0A452E7A1	3	GO:0043228	non-membrane-bounded organelle	Cellular Component	21	A0A452G643,A0A452DP97,A0A452DR03,A0A452DST0,A0A452DX93,A0A452F520,A0A452F8Z1,A0A452F1I3,A0A452DZB0,A0A452DQ87,A0A452DRY3,A0A452DWG6,A0A452ERJ5,A0A452FTE4,A0A452DS67,A0A452DZJ0,A0A452FSC8,A0A452E9R4,A0A452DTL1,A0A452FNZ8,A0A452E8N4
3	GO:0048585	negative regulation of response to stimulus	Biological Process	7	A0A452F520,A0A452DWG6,A0A452DZ88,A0A452FVJ4,A0A452G3T0,A0A452EAJ3,A0A452DST0		4	GO:0016817	hydrolase activity, acting on acid anhydrides	Molecular Function	4	A0A452E2Q8,A0A452EUA2,A0A452DX93,A0A452F2V9	3	GO:0043229	intracellular organelle	Cellular Component	58	A0A0C4Y1X3,A0A452F7T9,A0A452FSC8,A0A452G3T0,A0A452DS67,A0A452E8N4,A0A452EM40,A0A452ERC4,A0A452FHE6,A0A452FPL3,A0A452G265,A0A452F730,A0A452FIA8,A0A452FNI4,A0A452FUR0,A0A452DR03,A0A452E7A1,A0A452F520,A0A452G643,A0A452DP97,A0A452DST0,A0A452DX93,A0A452F8Z1,A0A452F1I3,A0A452DZB0,A0A452FVJ4,A0A452EGH5,A0A452DQ87,A0A452DRY3,A0A452DWG6,A0A452EF47,A0A452FHG3,A0A452EUA2,A0A452ERJ5,A0A452FTE4,A0A452EEJ7,A0A…
3	GO:0042221	response to chemical	Biological Process	7	A0A452ENS8,A0A452FUR0,A0A452FVJ4,A0A452E8N4,A0A452EF47,A0A452G3T0,A0A452EAJ3		4	GO:0016849	phosphorus-oxygen lyase activity	Molecular Function	1	A0A452EN26	3	GO:0099572	postsynaptic specialization	Cellular Component	2	A0A452DQ87,A0A452F520
3	GO:0065009	regulation of molecular function	Biological Process	7	A0A452ENS8,A0A452DTL1,A0A452ERC4,A0A452EZ49,A0A452E8N4,A0A452FNI4,A0A452G3T0		4	GO:0016877	ligase activity, forming carbon-sulfur bonds	Molecular Function	1	A0A452FSI0	3	GO:0018995	host	Cellular Component	1	A0A452FUP9
3	GO:0002682	regulation of immune system process	Biological Process	6	A0A452GB68,A0A452E8N4,A0A452E724,A0A452EF47,A0A452EK18,A0A452G3T0		4	GO:0016879	ligase activity, forming carbon-nitrogen bonds	Molecular Function	1	A0A452G2Q3	3	GO:0033643	host cell part	Cellular Component	1	A0A452FUP9
3	GO:0050793	regulation of developmental process	Biological Process	6	A0A452G3T0,A0A452E724,A0A452DWG6,A0A452E7A1,A0A452DQ87,A0A452FNI4		4	GO:0004672	protein kinase activity	Molecular Function	4	A0A452DXG6,A0A452FFM4,A0A452FUP9,A0A452ERF0	3	GO:0044216	other organism cell	Cellular Component	1	A0A452FUP9
3	GO:0048584	positive regulation of response to stimulus	Biological Process	6	A0A452ENS8,A0A452GB68,A0A452E8N4,A0A452EF47,A0A452EK18,A0A452FNI4		4	GO:0004721	phosphoprotein phosphatase activity	Molecular Function	3	A0A452ENS8,A0A452F7T9,A0A452FPD7	3	GO:0005615	extracellular space	Cellular Component	2	A0A452E7A1,A0A452EK18
3	GO:0044281	small molecule metabolic process	Biological Process	5	A0A452E7A1,A0A452G2Q3,A0A0U2EXR7,A0A452FU07,A0A023NEL9		4	GO:0008276	protein methyltransferase activity	Molecular Function	1	A0A452FU07	3	GO:0031012	extracellular matrix	Cellular Component	1	A0A452F995
3	GO:0007155	cell adhesion	Biological Process	5	A0A452DWG6,A0A452E8N4,A0A452DTL1,A0A452DRY3,A0A452EK18		4	GO:0003678	DNA helicase activity	Molecular Function	1	A0A452DX93	3	GO:0044420	extracellular matrix component	Cellular Component	1	A0A452F995
3	GO:0002520	immune system development	Biological Process	4	A0A452ERC4,A0A452E724,A0A452G3T0,A0A452F995		4	GO:0008173	RNA methyltransferase activity	Molecular Function	2	A0A452FHE6,A0A452DP97	3	GO:0000313	organellar ribosome	Cellular Component	2	A0A452F1I3,A0A452FTE4
3	GO:0002684	positive regulation of immune system process	Biological Process	4	A0A452GB68,A0A452E8N4,A0A452EF47,A0A452EK18		4	GO:0140101	catalytic activity, acting on a tRNA	Molecular Function	2	A0A452FHE6,A0A452E953	3	GO:0031300	intrinsic component of organelle membrane	Cellular Component	1	A0A452FNI4
3	GO:0006955	immune response	Biological Process	4	A0A452GB68,A0A452E8N4,A0A452EF47,A0A452EK18		4	GO:0140102	catalytic activity, acting on a rRNA	Molecular Function	1	A0A452DP97	3	GO:0044446	intracellular organelle part	Cellular Component	45	A0A452F1I3,A0A452G643,A0A452DS67,A0A452DZJ0,A0A452DP97,A0A452DTL1,A0A452DX93,A0A452DXG6,A0A452DZB0,A0A452F0L4,A0A452FHG3,A0A452FNZ8,A0A452FUP9,A0A452FUV1,A0A452FVJ4,A0A452G3T0,A0A452ED04,A0A452DR03,A0A452DST0,A0A452F520,A0A452FFM4,A0A452FSI0,A0A452DWG6,A0A452E7A1,A0A452F730,A0A452G7S8,A0A452EAJ3,A0A452ERC4,A0A452ERJ5,A0A452DRM6,A0A452E616,A0A452FNI4,A0A452FTE4,A0A023NEL9,A0A452EUA2,A0A452FSC8,A0A…
3	GO:0007049	cell cycle	Biological Process	4	A0A452FNB8,A0A452DZB0,A0A452G3T0,A0A452FFM4		4	GO:0015075	ion transmembrane transporter activity	Molecular Function	3	A0A452F2V9,A0A0U2EXR7,A0A452F520	3	GO:0005905	clathrin-coated pit	Cellular Component	1	A0A452ERC4
3	GO:0022402	cell cycle process	Biological Process	4	A0A452FNB8,A0A452DZB0,A0A452FFM4,A0A452G3T0		4	GO:0015318	inorganic molecular entity transmembrane transporter activity	Molecular Function	3	A0A452F2V9,A0A0U2EXR7,A0A452F520	3	GO:0031224	intrinsic component of membrane	Cellular Component	16	A0A023NEL9,A0A0U2EXR7,A0A452DRF4,A0A452DWG6,A0A452E3U2,A0A452E493,A0A452E7A1,A0A452EXV3,A0A452F520,A0A452F678,A0A452FIA8,A0A452FVJ4,A0A452GB23,A0A452GB68,A0A452FNI4,A0A452EK18
3	GO:0023057	negative regulation of signaling	Biological Process	4	A0A452F520,A0A452DWG6,A0A452DZ88,A0A452FVJ4		4	GO:0022803	passive transmembrane transporter activity	Molecular Function	1	A0A452F520	3	GO:0044455	mitochondrial membrane part	Cellular Component	2	A0A0U2EXR7,A0A452FNI4
3	GO:0051094	positive regulation of developmental process	Biological Process	4	A0A452E7A1,A0A452DQ87,A0A452FNI4,A0A452DWG6		4	GO:0022804	active transmembrane transporter activity	Molecular Function	1	A0A452F2V9	3	GO:0044459	plasma membrane part	Cellular Component	6	A0A452E8N4,A0A452FHG3,A0A452GB68,A0A452EK18,A0A452ERC4,A0A452DQ87
3	GO:0051050	positive regulation of transport	Biological Process	4	A0A452EK18,A0A452EUA2,A0A452GB68,A0A452FNI4		4	GO:0051082	unfolded protein binding	Molecular Function	2	A0A452EAJ3,A0A452FVJ4	3	GO:0070469	respiratory chain	Cellular Component	2	A0A023NEL9,A0A0C4Y1X3
3	GO:0009607	response to biotic stimulus	Biological Process	4	A0A452DZ88,A0A452GB68,A0A452EW58,A0A452E8N4		4	GO:0000149	SNARE binding	Molecular Function	2	A0A452EEJ7,A0A452ERC4	3	GO:0098552	side of membrane	Cellular Component	1	A0A452GB68
3	GO:0002252	immune effector process	Biological Process	3	A0A452GB68,A0A452E8N4,A0A452EK18		4	GO:0008134	transcription factor binding	Molecular Function	4	A0A452DX93,A0A452E8N4,A0A452G265,A0A452G643	3	GO:0097060	synaptic membrane	Cellular Component	1	A0A452DQ87
3	GO:0002683	negative regulation of immune system process	Biological Process	3	A0A452E8N4,A0A452E724,A0A452G3T0		4	GO:0002039	p53 binding	Molecular Function	1	A0A452G265	3	GO:0098794	postsynapse	Cellular Component	3	A0A452DQ87,A0A452F520,A0A452E724
3	GO:0045321	leukocyte activation	Biological Process	3	A0A452EK18,A0A452G3T0,A0A452E8N4		4	GO:0042393	histone binding	Molecular Function	2	A0A452FU07,A0A452G643	3	GO:0099524	postsynaptic cytosol	Cellular Component	1	A0A452DQ87
3	GO:0007017	microtubule-based process	Biological Process	3	A0A452FNB8,A0A452DTL1,A0A452DSU6		4	GO:0051087	chaperone binding	Molecular Function	1	A0A452FVJ4	3	GO:0005622	intracellular	Cellular Component	64	A0A452G643,A0A452E7A1,A0A452F730,A0A452G7S8,A0A452E5L5,A0A452DZB0,A0A0U2EXR7,A0A452DS67,A0A452DZJ0,A0A452FVJ4,A0A452FSC8,A0A452E9R4,A0A452ERJ5,A0A452E8N4,A0A452FUP9,A0A0C4Y1X3,A0A452F7T9,A0A452G3T0,A0A452DRM6,A0A452DST0,A0A452E340,A0A452E616,A0A452ED04,A0A452EEJ7,A0A452ENS8,A0A452F8Z1,A0A452FHG3,A0A452FNZ8,A0A452FUR0,A0A452G265,A0A452EGH5,A0A452EM40,A0A452ERC4,A0A452FHE6,A0A452FPL3,A0A452F520,A0A…
3	GO:0001775	cell activation	Biological Process	3	A0A452EK18,A0A452G3T0,A0A452E8N4		4	GO:0030674	protein binding, bridging	Molecular Function	2	A0A452G3T0,A0A452G643	3	GO:0008287	protein serine/threonine phosphatase complex	Cellular Component	1	A0A452F520
3	GO:0006928	movement of cell or subcellular component	Biological Process	3	A0A452F8Z1,A0A452DTL1,A0A452DWG6		4	GO:0005102	signaling receptor binding	Molecular Function	1	A0A452ERC4	3	GO:0009986	cell surface	Cellular Component	3	A0A452GB68,A0A452EK18,A0A452ERC4
3	GO:0032940	secretion by cell	Biological Process	3	A0A452E5L5,A0A452EK18,A0A452EUA2		4	GO:0050839	cell adhesion molecule binding	Molecular Function	1	A0A452DRY3	3	GO:0012505	endomembrane system	Cellular Component	16	A0A452EF47,A0A452F730,A0A452FIA8,A0A452FNI4,A0A452FUR0,A0A452DR03,A0A452FHG3,A0A452ERC4,A0A452FVJ4,A0A452F520,A0A452EUA2,A0A452EEJ7,A0A452EZ49,A0A452EAJ3,A0A452E7A1,A0A452G7S8
3	GO:0023056	positive regulation of signaling	Biological Process	3	A0A452ENS8,A0A452E8N4,A0A452FNI4		4	GO:0005516	calmodulin binding	Molecular Function	1	A0A452DTL1	3	GO:0030427	site of polarized growth	Cellular Component	1	A0A452DQ87
3	GO:0051240	positive regulation of multicellular organismal process	Biological Process	3	A0A452E8N4,A0A452E7A1,A0A452DQ87		4	GO:0046983	protein dimerization activity	Molecular Function	3	A0A452DS67,A0A452DZJ0,A0A452G3T0	3	GO:0030904	retromer complex	Cellular Component	1	A0A452FHG3
3	GO:0051241	negative regulation of multicellular organismal process	Biological Process	3	A0A452E724,A0A452G3T0,A0A452F7T9		4	GO:0008022	protein C-terminus binding	Molecular Function	1	A0A452E8N4	3	GO:0031252	cell leading edge	Cellular Component	1	A0A452DWG6
3	GO:0040012	regulation of locomotion	Biological Process	3	A0A452DTL1,A0A452DWG6,A0A452G3T0		4	GO:0008092	cytoskeletal protein binding	Molecular Function	6	A0A452DQ87,A0A452F8Z1,A0A452DRY3,A0A452DTL1,A0A452EUA2,A0A452ERC4	3	GO:0031975	envelope	Cellular Component	4	A0A452F520,A0A023NEL9,A0A452FNI4,A0A0U2EXR7
3	GO:0048870	cell motility	Biological Process	3	A0A452F8Z1,A0A452DTL1,A0A452DWG6		4	GO:0042802	identical protein binding	Molecular Function	5	A0A452DX93,A0A452E8N4,A0A452FNI4,A0A452G265,A0A452G643	3	GO:0042995	cell projection	Cellular Component	3	A0A452DWG6,A0A452DQ87,A0A452G3T0
3	GO:0030155	regulation of cell adhesion	Biological Process	3	A0A452DWG6,A0A452E8N4,A0A452DTL1		4	GO:0031072	heat shock protein binding	Molecular Function	1	A0A452EK18	3	GO:0044297	cell body	Cellular Component	1	A0A452ERC4
3	GO:0044087	regulation of cellular component biogenesis	Biological Process	3	A0A452DWG6,A0A452DTL1,A0A452FSC8		4	GO:0019899	enzyme binding	Molecular Function	6	A0A452E8N4,A0A452ERC4,A0A452FUP9,A0A452G3T0,A0A452G643,A0A452FVJ4	3	GO:0044424	intracellular part	Cellular Component	64	A0A452DSP3,A0A452DTL1,A0A452DZ88,A0A452E953,A0A452DX93,A0A452F520,A0A452G3T0,A0A452FUP9,A0A0U2EXR7,A0A452ERC4,A0A023NEL9,A0A452DRM6,A0A452G643,A0A452E8N4,A0A0C4Y1X3,A0A452F7T9,A0A452FSC8,A0A452DST0,A0A452DZJ0,A0A452E340,A0A452E616,A0A452ED04,A0A452EEJ7,A0A452ENS8,A0A452ERJ5,A0A452F8Z1,A0A452FHG3,A0A452FNZ8,A0A452FUR0,A0A452G265,A0A452F730,A0A452FIA8,A0A452FNI4,A0A452DR03,A0A452FSI0,A0A452EAJ3,A0A…
3	GO:0009605	response to external stimulus	Biological Process	3	A0A452GB68,A0A452EW58,A0A452E8N4		4	GO:0019904	protein domain specific binding	Molecular Function	4	A0A452E616,A0A452E8N4,A0A452FNB8,A0A452EUA2	3	GO:0044463	cell projection part	Cellular Component	1	A0A452DQ87
3	GO:0051674	localization of cell	Biological Process	3	A0A452F8Z1,A0A452DTL1,A0A452DWG6		4	GO:0030276	clathrin binding	Molecular Function	1	A0A452ERC4	3	GO:0071944	cell periphery	Cellular Component	10	A0A452DWG6,A0A452EF47,A0A452F2V9,A0A452E8N4,A0A452FHG3,A0A452EK18,A0A452ERC4,A0A452GB68,A0A452DQ87,A0A452E5L5
3	GO:0051707	response to other organism	Biological Process	3	A0A452GB68,A0A452EW58,A0A452E8N4		4	GO:0032182	ubiquitin-like protein binding	Molecular Function	1	A0A452G3T0	3	GO:0097458	neuron part	Cellular Component	4	A0A452DQ87,A0A452F520,A0A452ERC4,A0A452G3T0
3	GO:0002253	activation of immune response	Biological Process	2	A0A452E8N4,A0A452EF47		4	GO:0043621	protein self-association	Molecular Function	1	A0A452E8N4	3	GO:0098685	Schaffer collateral - CA1 synapse	Cellular Component	1	A0A452F520
3	GO:0007059	chromosome segregation	Biological Process	2	A0A452DZB0,A0A452FFM4		4	GO:0047485	protein N-terminus binding	Molecular Function	1	A0A452FFM4	3	GO:0098978	glutamatergic synapse	Cellular Component	1	A0A452DQ87
3	GO:0019725	cellular homeostasis	Biological Process	2	A0A452FNI4,A0A452F520		4	GO:0140030	modification-dependent protein binding	Molecular Function	3	A0A452FU07,A0A452G643,A0A452DST0	3	GO:0098984	neuron to neuron synapse	Cellular Component	2	A0A452DQ87,A0A452F520
3	GO:0030029	actin filament-based process	Biological Process	2	A0A452DQ87,A0A452DWG6		4	GO:0031491	nucleosome binding	Molecular Function	1	A0A452DST0	3	GO:0099081	supramolecular polymer	Cellular Component	4	A0A452F995,A0A452E9R4,A0A452E8N4,A0A452DTL1
3	GO:0061919	process utilizing autophagic mechanism	Biological Process	2	A0A452FNI4,A0A452G3T0		4	GO:0005543	phospholipid binding	Molecular Function	3	A0A452ERC4,A0A452FHG3,A0A452F520	4	GO:0000835	ER ubiquitin ligase complex	Cellular Component	1	A0A452FVJ4
3	GO:0007267	cell-cell signaling	Biological Process	2	A0A452DQ87,A0A452DZ88		4	GO:0005524	ATP binding	Molecular Function	5	A0A452DXG6,A0A452E851,A0A452ERF0,A0A452FFM4,A0A452G2Q3	4	GO:0036513	Derlin-1 retrotranslocation complex	Cellular Component	1	A0A452FVJ4
3	GO:0007568	aging	Biological Process	2	A0A452FIA8,A0A452ERC4		4	GO:0019825	oxygen binding	Molecular Function	1	P02082	4	GO:0031968	organelle outer membrane	Cellular Component	1	A0A452FNI4
3	GO:0051093	negative regulation of developmental process	Biological Process	2	A0A452E724,A0A452G3T0		4	GO:0000166	nucleotide binding	Molecular Function	10	A0A452DXG6,A0A452E851,A0A452ERF0,A0A452FFM4,A0A452G2Q3,A0A452E2Q8,A0A452EUA2,A0A452F730,A0A452EHU3,A0A452EN26	4	GO:0012506	vesicle membrane	Cellular Component	4	A0A452F520,A0A452F730,A0A452G7S8,A0A452ERC4
3	GO:0045785	positive regulation of cell adhesion	Biological Process	2	A0A452E8N4,A0A452DWG6		4	GO:0001882	nucleoside binding	Molecular Function	3	A0A452E2Q8,A0A452EUA2,A0A452F730	4	GO:0019866	organelle inner membrane	Cellular Component	3	A0A452F520,A0A023NEL9,A0A0U2EXR7
3	GO:0051051	negative regulation of transport	Biological Process	2	A0A452ERC4,A0A452EAJ3		4	GO:0043178	alcohol binding	Molecular Function	1	A0A452F520	4	GO:0031965	nuclear membrane	Cellular Component	1	A0A452F520
3	GO:1903828	negative regulation of cellular protein localization	Biological Process	2	A0A452ERC4,A0A452EAJ3		4	GO:0043168	anion binding	Molecular Function	12	A0A452DXG6,A0A452E851,A0A452ERF0,A0A452FFM4,A0A452G2Q3,A0A452E2Q8,A0A452EUA2,A0A452F730,A0A452ERC4,A0A452FHG3,A0A452F520,A0A452EHU3	4	GO:0031966	mitochondrial membrane	Cellular Component	3	A0A023NEL9,A0A0U2EXR7,A0A452FNI4
3	GO:0009628	response to abiotic stimulus	Biological Process	2	A0A452F520,A0A452E8N4		4	GO:0043169	cation binding	Molecular Function	10	A0A452FPD7,A0A452E3U2,A0A0C4Y1X3,A0A452E7A1,P02082,A0A452EHU3,A0A452DMA6,A0A452EP32,A0A452F0L4,A0A452FNZ8	4	GO:0098588	bounding membrane of organelle	Cellular Component	8	A0A452E7A1,A0A452F730,A0A452G7S8,A0A452F520,A0A452EUA2,A0A452EZ49,A0A452FNI4,A0A452ERC4
3	GO:0044419	interspecies interaction between organisms	Biological Process	2	A0A452EZ49,A0A452FUP9		4	GO:0051015	actin filament binding	Molecular Function	2	A0A452DRY3,A0A452DTL1	4	GO:0030117	membrane coat	Cellular Component	3	A0A452G7S8,A0A452F730,A0A452ERC4
3	GO:0055114	oxidation-reduction process	Biological Process	1	A0A023NEL9		4	GO:0019865	immunoglobulin binding	Molecular Function	1	A0A452GB68	4	GO:0098857	membrane microdomain	Cellular Component	5	A0A452DWG6,A0A452E8N4,A0A452EF47,A0A452EK18,A0A452EZ49
3	GO:0032259	methylation	Biological Process	1	A0A452FU07		4	GO:0043021	ribonucleoprotein complex binding	Molecular Function	1	A0A452G643	4	GO:0044853	plasma membrane raft	Cellular Component	1	A0A452EK18
3	GO:1990845	adaptive thermogenesis	Biological Process	1	A0A452F7T9		4	GO:0020037	heme binding	Molecular Function	3	A0A0C4Y1X3,A0A452EN26,P02082	4	GO:0030658	transport vesicle membrane	Cellular Component	1	A0A452F730
3	GO:0001909	leukocyte mediated cytotoxicity	Biological Process	1	A0A452GB68		4	GO:0050662	coenzyme binding	Molecular Function	1	A0A452EHU3	4	GO:0030667	secretory granule membrane	Cellular Component	1	A0A452F520
3	GO:0001776	leukocyte homeostasis	Biological Process	1	A0A452E8N4		4	GO:0051536	iron-sulfur cluster binding	Molecular Function	1	A0A452EHU3	4	GO:0010008	endosome membrane	Cellular Component	2	A0A452EUA2,A0A452EZ49
3	GO:0019882	antigen processing and presentation	Biological Process	1	A0A452GB68		4	GO:0035591	signaling adaptor activity	Molecular Function	1	A0A452DSP3	4	GO:0030660	Golgi-associated vesicle membrane	Cellular Component	2	A0A452F730,A0A452G7S8
3	GO:0040008	regulation of growth	Biological Process	1	A0A452EF47		4	GO:0003676	nucleic acid binding	Molecular Function	16	A0A452DX93,A0A452DS67,A0A452DZJ0,A0A452E616,A0A452ED04,A0A452EEH2,A0A452EM40,A0A452EVF4,A0A452F604,A0A452FNB8,A0A452FPL3,A0A452EF47,A0A452DZ88,A0A452DZB0,A0A452F0L4,A0A452DMA6	4	GO:0030662	coated vesicle membrane	Cellular Component	3	A0A452F730,A0A452G7S8,A0A452ERC4
3	GO:0045927	positive regulation of growth	Biological Process	1	A0A452EF47		4	GO:0046906	tetrapyrrole binding	Molecular Function	3	A0A0C4Y1X3,A0A452EN26,P02082	4	GO:0030666	endocytic vesicle membrane	Cellular Component	1	A0A452ERC4
3	GO:0007611	learning or memory	Biological Process	1	A0A452ERC4		4	GO:1901265	nucleoside phosphate binding	Molecular Function	10	A0A452EN26,A0A452DXG6,A0A452E851,A0A452ERF0,A0A452FFM4,A0A452G2Q3,A0A452E2Q8,A0A452EUA2,A0A452F730,A0A452EHU3	4	GO:0031903	microbody membrane	Cellular Component	1	A0A452FNI4
3	GO:0008284	positive regulation of cell proliferation	Biological Process	1	A0A452FUV1		4	GO:0032553	ribonucleotide binding	Molecular Function	8	A0A452DXG6,A0A452E851,A0A452ERF0,A0A452FFM4,A0A452G2Q3,A0A452E2Q8,A0A452EUA2,A0A452F730	4	GO:0005913	cell-cell adherens junction	Cellular Component	1	A0A452DTL1
3	GO:0042127	regulation of cell proliferation	Biological Process	1	A0A452FUV1		4	GO:0016248	channel inhibitor activity	Molecular Function	1	A0A452F520	4	GO:0005921	gap junction	Cellular Component	1	A0A452DQ87
3	GO:0061351	neural precursor cell proliferation	Biological Process	1	A0A452DQ87		4	GO:0099106	ion channel regulator activity	Molecular Function	2	A0A452F520,A0A452GB23	4	GO:0043296	apical junction complex	Cellular Component	1	A0A452DTL1
3	GO:0007163	establishment or maintenance of cell polarity	Biological Process	1	A0A452DTL1		4	GO:0008047	enzyme activator activity	Molecular Function	3	A0A452F7T9,A0A452E8N4,A0A452ENS8	4	GO:0005912	adherens junction	Cellular Component	1	A0A452DTL1
3	GO:0008037	cell recognition	Biological Process	1	A0A452GB68		4	GO:0019207	kinase regulator activity	Molecular Function	3	A0A452FUP9,A0A452E8N4,A0A452ENS8	4	GO:0070013	intracellular organelle lumen	Cellular Component	27	A0A452FSI0,A0A452EAJ3,A0A452F1I3,A0A452DP97,A0A452DTL1,A0A452DX93,A0A452DXG6,A0A452DZB0,A0A452DZJ0,A0A452F0L4,A0A452FHG3,A0A452FNZ8,A0A452FUP9,A0A452FUV1,A0A452FVJ4,A0A452G3T0,A0A452DR03,A0A452DST0,A0A452F520,A0A452G643,A0A452FTE4,A0A452ERJ5,A0A452FU07,A0A452E340,A0A452ENS8,A0A452FNB8,A0A452FSC8
3	GO:0045103	intermediate filament-based process	Biological Process	1	A0A452E9R4		4	GO:0055106	ubiquitin-protein transferase regulator activity	Molecular Function	1	A0A452ERJ5	4	GO:0030532	small nuclear ribonucleoprotein complex	Cellular Component	2	A0A452DRM6,A0A452E616
3	GO:0051301	cell division	Biological Process	1	A0A452FNB8		4	GO:0060589	nucleoside-triphosphatase regulator activity	Molecular Function	1	A0A452F7T9	4	GO:0005840	ribosome	Cellular Component	2	A0A452F1I3,A0A452FTE4
3	GO:0051651	maintenance of location in cell	Biological Process	1	A0A452DQ87		4	GO:0004888	transmembrane signaling receptor activity	Molecular Function	2	A0A452E3U2,A0A452GB68	4	GO:0005681	spliceosomal complex	Cellular Component	3	A0A452DRM6,A0A452E616,A0A452ED04
3	GO:0097194	execution phase of apoptosis	Biological Process	1	A0A452G265		4	GO:0004693	cyclin-dependent protein serine/threonine kinase activity	Molecular Function	1	A0A452FUP9	4	GO:0044391	ribosomal subunit	Cellular Component	2	A0A452F1I3,A0A452FTE4
3	GO:0001816	cytokine production	Biological Process	1	A0A452E8N4		5	GO:0003954	NADH dehydrogenase activity	Molecular Function	1	A0A023NEL9	4	GO:0035102	PRC1 complex	Cellular Component	1	A0A452ERJ5
3	GO:0003008	system process	Biological Process	1	A0A452ERC4		5	GO:0016655	oxidoreductase activity, acting on NAD(P)H, quinone or similar compound as acceptor	Molecular Function	1	A0A023NEL9	4	GO:0000786	nucleosome	Cellular Component	2	A0A452DS67,A0A452DZJ0
3	GO:0007389	pattern specification process	Biological Process	1	A0A452ERJ5		5	GO:0015036	disulfide oxidoreductase activity	Molecular Function	1	A0A452F545	4	GO:0098802	plasma membrane receptor complex	Cellular Component	1	A0A452EK18
3	GO:0007585	respiratory gaseous exchange	Biological Process	1	A0A452E7A1		5	GO:0008168	methyltransferase activity	Molecular Function	4	A0A452DRF4,A0A452FHE6,A0A452FU07,A0A452DP97	4	GO:0008305	integrin complex	Cellular Component	1	A0A452EK18
3	GO:0009791	post-embryonic development	Biological Process	1	A0A452F520		5	GO:0016747	transferase activity, transferring acyl groups other than amino-acyl groups	Molecular Function	1	A0A452FU07	4	GO:0016469	proton-transporting two-sector ATPase complex	Cellular Component	2	A0A0U2EXR7,A0A452F2V9
3	GO:0048871	multicellular organismal homeostasis	Biological Process	1	A0A452F7T9		5	GO:0004364	glutathione transferase activity	Molecular Function	2	A0A452E5J1,A0A452FZA9	4	GO:0030119	AP-type membrane coat adaptor complex	Cellular Component	1	A0A452ERC4
3	GO:0050879	multicellular organismal movement	Biological Process	1	A0A452F520		5	GO:0016301	kinase activity	Molecular Function	4	A0A452ERF0,A0A452DXG6,A0A452FFM4,A0A452FUP9	4	GO:0033177	proton-transporting two-sector ATPase complex, proton-transporting domain	Cellular Component	1	A0A0U2EXR7
3	GO:0097242	amyloid-beta clearance	Biological Process	1	A0A452ERC4		5	GO:0016773	phosphotransferase activity, alcohol group as acceptor	Molecular Function	4	A0A452ERF0,A0A452DXG6,A0A452FFM4,A0A452FUP9	4	GO:0033178	proton-transporting two-sector ATPase complex, catalytic domain	Cellular Component	1	A0A452F2V9
3	GO:0048646	anatomical structure formation involved in morphogenesis	Biological Process	1	A0A452E8N4		5	GO:0004842	ubiquitin-protein transferase activity	Molecular Function	2	A0A452FNZ8,A0A452FVJ4	4	GO:0071986	Ragulator complex	Cellular Component	1	A0A452EZ49
3	GO:0021700	developmental maturation	Biological Process	1	A0A452ERC4		5	GO:0061659	ubiquitin-like protein ligase activity	Molecular Function	2	A0A452FNZ8,A0A452FVJ4	4	GO:0098797	plasma membrane protein complex	Cellular Component	2	A0A452ERC4,A0A452EK18
3	GO:0040017	positive regulation of locomotion	Biological Process	1	A0A452DWG6		5	GO:0042578	phosphoric ester hydrolase activity	Molecular Function	3	A0A452ENS8,A0A452F7T9,A0A452FPD7	4	GO:0098800	inner mitochondrial membrane protein complex	Cellular Component	1	A0A0U2EXR7
3	GO:0044089	positive regulation of cellular component biogenesis	Biological Process	1	A0A452FSC8		5	GO:0052689	carboxylic ester hydrolase activity	Molecular Function	1	A0A452E953	4	GO:0005761	mitochondrial ribosome	Cellular Component	2	A0A452FTE4,A0A452F1I3
3	GO:0051091	positive regulation of DNA-binding transcription factor activity	Biological Process	1	A0A452E8N4		5	GO:0004553	hydrolase activity, hydrolyzing O-glycosyl compounds	Molecular Function	1	A0A452E7A1	4	GO:0005762	mitochondrial large ribosomal subunit	Cellular Component	1	A0A452FTE4
3	GO:1902685	positive regulation of receptor localization to synapse	Biological Process	1	A0A452DQ87		5	GO:0016799	hydrolase activity, hydrolyzing N-glycosyl compounds	Molecular Function	1	A0A452E7A1	4	GO:0000145	exocyst	Cellular Component	1	A0A452E5L5
3	GO:1903829	positive regulation of cellular protein localization	Biological Process	1	A0A452FNI4		5	GO:0016818	hydrolase activity, acting on acid anhydrides, in phosphorus-containing anhydrides	Molecular Function	4	A0A452E2Q8,A0A452EUA2,A0A452DX93,A0A452F2V9	4	GO:0034715	pICln-Sm protein complex	Cellular Component	1	A0A452DRM6
3	GO:1904951	positive regulation of establishment of protein localization	Biological Process	1	A0A452FNI4		5	GO:0016405	CoA-ligase activity	Molecular Function	1	A0A452FSI0	4	GO:0034719	SMN-Sm protein complex	Cellular Component	1	A0A452DRM6
3	GO:0043901	negative regulation of multi-organism process	Biological Process	1	A0A452FUP9		5	GO:0016878	acid-thiol ligase activity	Molecular Function	1	A0A452FSI0	4	GO:0120115	Lsm2-8 complex	Cellular Component	1	A0A452E616
3	GO:1904950	negative regulation of establishment of protein localization	Biological Process	1	A0A452EAJ3		5	GO:0016880	acid-ammonia (or amide) ligase activity	Molecular Function	1	A0A452G2Q3	4	GO:0000118	histone deacetylase complex	Cellular Component	1	A0A452G643
3	GO:0043900	regulation of multi-organism process	Biological Process	1	A0A452FUP9		5	GO:0004674	protein serine/threonine kinase activity	Molecular Function	3	A0A452FUP9,A0A452DXG6,A0A452FFM4	4	GO:0071013	catalytic step 2 spliceosome	Cellular Component	1	A0A452DRM6
3	GO:0009719	response to endogenous stimulus	Biological Process	1	A0A452ENS8		5	GO:0004722	protein serine/threonine phosphatase activity	Molecular Function	3	A0A452ENS8,A0A452F7T9,A0A452FPD7	4	GO:1903293	phosphatase complex	Cellular Component	1	A0A452F520
3	GO:0031503	protein-containing complex localization	Biological Process	1	A0A452DQ87		5	GO:0016279	protein-lysine N-methyltransferase activity	Molecular Function	1	A0A452FU07	4	GO:1990234	transferase complex	Cellular Component	8	A0A452DRM6,A0A452G643,A0A452G3T0,A0A452ERJ5,A0A452FHE6,A0A452FU07,A0A452FVJ4,A0A452FUP9
3	GO:0051235	maintenance of location	Biological Process	1	A0A452DQ87		5	GO:0042054	histone methyltransferase activity	Molecular Function	1	A0A452FU07	4	GO:0043231	intracellular membrane-bounded organelle	Cellular Component	50	A0A0C4Y1X3,A0A452F7T9,A0A452FSC8,A0A452G3T0,A0A452DS67,A0A452E8N4,A0A452EM40,A0A452ERC4,A0A452FHE6,A0A452FPL3,A0A452G265,A0A452F730,A0A452FIA8,A0A452FNI4,A0A452FUR0,A0A452DR03,A0A452E7A1,A0A452F520,A0A452FVJ4,A0A452EGH5,A0A0U2EXR7,A0A023NEL9,A0A452FSI0,A0A452F1I3,A0A452FTE4,A0A452G643,A0A452DZB0,A0A452ERJ5,A0A452DP97,A0A452DTL1,A0A452DX93,A0A452DXG6,A0A452DZJ0,A0A452F0L4,A0A452FHG3,A0A452FNZ8,A0A…
4	GO:0043170	macromolecule metabolic process	Biological Process	31	A0A452EVF4,A0A452F0L4,A0A452G643,A0A452ENS8,A0A452DRM6,A0A452ED04,A0A452E616,A0A452DWG6,A0A452DX93,A0A452FPL3,A0A452EM40,A0A452FNB8,A0A452E7A1,A0A452FNZ8,A0A452G3T0,A0A452DZ88,A0A452ERC4,A0A452ERJ5,A0A452FUV1,A0A452FFM4,A0A452FUR0,A0A452FVJ4,A0A452E8N4,A0A452FTE4,A0A452EZ49,A0A452FNI4,A0A452FU07,A0A452FSC8,A0A452EAJ3,A0A452DST0,A0A452FUP9		5	GO:0008174	mRNA methyltransferase activity	Molecular Function	1	A0A452FHE6	4	GO:0031967	organelle envelope	Cellular Component	4	A0A452F520,A0A023NEL9,A0A452FNI4,A0A0U2EXR7
4	GO:0044260	cellular macromolecule metabolic process	Biological Process	26	A0A452EVF4,A0A452F0L4,A0A452G643,A0A452ENS8,A0A452E616,A0A452DWG6,A0A452DX93,A0A452E7A1,A0A452FNZ8,A0A452G3T0,A0A452DZ88,A0A452ERJ5,A0A452FUV1,A0A452FFM4,A0A452FUR0,A0A452FVJ4,A0A452E8N4,A0A452ERC4,A0A452FTE4,A0A452EZ49,A0A452FNI4,A0A452FU07,A0A452FSC8,A0A452EAJ3,A0A452DST0,A0A452FUP9		5	GO:0008175	tRNA methyltransferase activity	Molecular Function	1	A0A452FHE6	4	GO:0031982	vesicle	Cellular Component	9	A0A452EF47,A0A452ERC4,A0A452FHG3,A0A452EUA2,A0A452F520,A0A452EEJ7,A0A452EZ49,A0A452G7S8,A0A452F730
4	GO:0031323	regulation of cellular metabolic process	Biological Process	23	A0A452EVF4,A0A452F0L4,A0A452G643,A0A452ENS8,A0A452DWG6,A0A452DX93,A0A452DTL1,A0A452FU07,A0A452DZ88,A0A452ERJ5,A0A452FUV1,A0A452E8N4,A0A452EK18,A0A452EZ49,A0A452FNI4,A0A452G3T0,A0A452ERC4,A0A452FSC8,A0A452FNB8,A0A452EAJ3,A0A452FFM4,A0A452DST0,A0A452FUP9		5	GO:0008649	rRNA methyltransferase activity	Molecular Function	1	A0A452DP97	4	GO:0031984	organelle subcompartment	Cellular Component	6	A0A452EUA2,A0A452E7A1,A0A452F730,A0A452G7S8,A0A452F520,A0A452FVJ4
4	GO:0060255	regulation of macromolecule metabolic process	Biological Process	22	A0A452EVF4,A0A452F0L4,A0A452G643,A0A452ENS8,A0A452E616,A0A452DWG6,A0A452DX93,A0A452DZ88,A0A452ERC4,A0A452ERJ5,A0A452FUV1,A0A452E8N4,A0A452EZ49,A0A452FNI4,A0A452G3T0,A0A452FSC8,A0A452FNB8,A0A452FU07,A0A452EAJ3,A0A452FFM4,A0A452DST0,A0A452FUP9		5	GO:0002161	aminoacyl-tRNA editing activity	Molecular Function	1	A0A452E953	4	GO:0043232	intracellular non-membrane-bounded organelle	Cellular Component	21	A0A452G643,A0A452DP97,A0A452DR03,A0A452DST0,A0A452DX93,A0A452F520,A0A452F8Z1,A0A452DQ87,A0A452DRY3,A0A452DZB0,A0A452F1I3,A0A452DWG6,A0A452ERJ5,A0A452FTE4,A0A452DS67,A0A452DZJ0,A0A452FSC8,A0A452E9R4,A0A452DTL1,A0A452FNZ8,A0A452E8N4
4	GO:0006810	transport	Biological Process	22	A0A452FIA8,A0A452FNI4,A0A452G3T0,A0A452GB23,A0A452F730,A0A452FHG3,A0A452E5L5,A0A452DR03,A0A452G7S8,A0A452GB68,A0A452ERC4,A0A0U2EXR7,A0A452FVJ4,A0A452EEJ7,A0A452EF47,A0A452F520,A0A452EK18,A0A452F545,A0A452EUA2,A0A452DTL1,A0A452EVF4,A0A452EAJ3		5	GO:0005216	ion channel activity	Molecular Function	1	A0A452F520	4	GO:0097708	intracellular vesicle	Cellular Component	9	A0A452EF47,A0A452ERC4,A0A452FHG3,A0A452EUA2,A0A452F520,A0A452EEJ7,A0A452EZ49,A0A452G7S8,A0A452F730
4	GO:0034641	cellular nitrogen compound metabolic process	Biological Process	21	A0A452EVF4,A0A452F0L4,A0A452G643,A0A452DRM6,A0A452ED04,A0A452E616,A0A452DX93,A0A452FPL3,A0A452EM40,A0A452FNB8,A0A0U2EXR7,A0A452DZ88,A0A452ERJ5,A0A452FUV1,A0A452FTE4,A0A023NEL9,A0A452E8N4,A0A452ERC4,A0A452FSC8,A0A452DST0,A0A452FUP9		5	GO:0008324	cation transmembrane transporter activity	Molecular Function	3	A0A452F2V9,A0A0U2EXR7,A0A452F520	4	GO:0014069	postsynaptic density	Cellular Component	2	A0A452DQ87,A0A452F520
4	GO:0051171	regulation of nitrogen compound metabolic process	Biological Process	21	A0A452EVF4,A0A452F0L4,A0A452G643,A0A452ENS8,A0A452DWG6,A0A452DX93,A0A452DZ88,A0A452ERJ5,A0A452FUV1,A0A452E8N4,A0A452EZ49,A0A452FNI4,A0A452G3T0,A0A452ERC4,A0A452FSC8,A0A452FNB8,A0A452FU07,A0A452EAJ3,A0A452FFM4,A0A452DST0,A0A452FUP9		5	GO:0022839	ion gated channel activity	Molecular Function	1	A0A452F520	4	GO:0043657	host cell	Cellular Component	1	A0A452FUP9
4	GO:1901564	organonitrogen compound metabolic process	Biological Process	21	A0A452ENS8,A0A452DWG6,A0A452E7A1,A0A452FNZ8,A0A452G3T0,A0A452G2Q3,A0A0U2EXR7,A0A452DZ88,A0A452FFM4,A0A452FUR0,A0A452FVJ4,A0A452E8N4,A0A452FTE4,A0A452ERJ5,A0A023NEL9,A0A452EZ49,A0A452FNI4,A0A452FU07,A0A452ERC4,A0A452EAJ3,A0A452FUP9		5	GO:0022853	active ion transmembrane transporter activity	Molecular Function	1	A0A452F2V9	4	GO:0033646	host intracellular part	Cellular Component	1	A0A452FUP9
4	GO:0080090	regulation of primary metabolic process	Biological Process	21	A0A452EVF4,A0A452F0L4,A0A452G643,A0A452ENS8,A0A452DWG6,A0A452DX93,A0A452FU07,A0A452DZ88,A0A452ERJ5,A0A452FUV1,A0A452E8N4,A0A452EZ49,A0A452FNI4,A0A452G3T0,A0A452ERC4,A0A452FSC8,A0A452FNB8,A0A452EAJ3,A0A452FFM4,A0A452DST0,A0A452FUP9		5	GO:0022890	inorganic cation transmembrane transporter activity	Molecular Function	3	A0A452F2V9,A0A0U2EXR7,A0A452F520	4	GO:0043656	intracellular region of host	Cellular Component	1	A0A452FUP9
4	GO:0006725	cellular aromatic compound metabolic process	Biological Process	19	A0A452EVF4,A0A452F0L4,A0A452G643,A0A452DRM6,A0A452ED04,A0A452E616,A0A452DX93,A0A452FPL3,A0A452EM40,A0A452FNB8,A0A0U2EXR7,A0A452ERJ5,A0A452FUV1,A0A023NEL9,A0A452E8N4,A0A452ERC4,A0A452FSC8,A0A452DST0,A0A452FUP9		5	GO:0015267	channel activity	Molecular Function	1	A0A452F520	4	GO:0001527	microfibril	Cellular Component	1	A0A452F995
4	GO:0046483	heterocycle metabolic process	Biological Process	19	A0A452EVF4,A0A452F0L4,A0A452G643,A0A452DRM6,A0A452ED04,A0A452E616,A0A452DX93,A0A452FPL3,A0A452EM40,A0A452FNB8,A0A0U2EXR7,A0A452ERJ5,A0A452FUV1,A0A023NEL9,A0A452E8N4,A0A452ERC4,A0A452FSC8,A0A452DST0,A0A452FUP9		5	GO:0015399	primary active transmembrane transporter activity	Molecular Function	1	A0A452F2V9	4	GO:0000315	organellar large ribosomal subunit	Cellular Component	1	A0A452FTE4
4	GO:0006139	nucleobase-containing compound metabolic process	Biological Process	19	A0A452EVF4,A0A452F0L4,A0A452G643,A0A452DRM6,A0A452ED04,A0A452E616,A0A452DX93,A0A452FPL3,A0A452EM40,A0A452FNB8,A0A0U2EXR7,A0A452ERJ5,A0A452FUV1,A0A023NEL9,A0A452E8N4,A0A452ERC4,A0A452FSC8,A0A452DST0,A0A452FUP9		5	GO:0033613	activating transcription factor binding	Molecular Function	1	A0A452DX93	4	GO:0031231	intrinsic component of peroxisomal membrane	Cellular Component	1	A0A452FNI4
4	GO:1901360	organic cyclic compound metabolic process	Biological Process	19	A0A452EVF4,A0A452F0L4,A0A452G643,A0A452DRM6,A0A452ED04,A0A452E616,A0A452DX93,A0A452FPL3,A0A452EM40,A0A452FNB8,A0A0U2EXR7,A0A452ERJ5,A0A452FUV1,A0A023NEL9,A0A452E8N4,A0A452ERC4,A0A452FSC8,A0A452DST0,A0A452FUP9		5	GO:0051059	NF-kappaB binding	Molecular Function	2	A0A452E8N4,A0A452G265	4	GO:0031301	integral component of organelle membrane	Cellular Component	1	A0A452FNI4
4	GO:0019538	protein metabolic process	Biological Process	18	A0A452ENS8,A0A452DWG6,A0A452E7A1,A0A452FNZ8,A0A452G3T0,A0A452DZ88,A0A452FFM4,A0A452FUR0,A0A452FVJ4,A0A452E8N4,A0A452FTE4,A0A452ERJ5,A0A452EZ49,A0A452FNI4,A0A452FU07,A0A452ERC4,A0A452EAJ3,A0A452FUP9		5	GO:0070491	repressing transcription factor binding	Molecular Function	1	A0A452G643	4	GO:0098573	intrinsic component of mitochondrial membrane	Cellular Component	1	A0A452FNI4
4	GO:0010605	negative regulation of macromolecule metabolic process	Biological Process	16	A0A452EVF4,A0A452F0L4,A0A452G643,A0A452E616,A0A452DWG6,A0A452DZ88,A0A452ERC4,A0A452ERJ5,A0A452FUV1,A0A452EZ49,A0A452G3T0,A0A452DX93,A0A452FU07,A0A452EAJ3,A0A452FFM4,A0A452DST0		5	GO:0035064	methylated histone binding	Molecular Function	2	A0A452FU07,A0A452G643	4	GO:0044427	chromosomal part	Cellular Component	5	A0A452G643,A0A452DS67,A0A452DZJ0,A0A452DST0,A0A452ERJ5
4	GO:0006996	organelle organization	Biological Process	16	A0A452DZB0,A0A452FNB8,A0A452FNI4,A0A452G3T0,A0A452F8Z1,A0A452E7A1,A0A452ERC4,A0A452DQ87,A0A452DP97,A0A452DWG6,A0A452DTL1,A0A452ERJ5,A0A452FU07,A0A452F545,A0A452E9R4,A0A452F730		5	GO:1990756	protein binding, bridging involved in substrate recognition for ubiquitination	Molecular Function	1	A0A452G3T0	4	GO:0044428	nuclear part	Cellular Component	28	A0A452DP97,A0A452DTL1,A0A452DX93,A0A452DXG6,A0A452DZB0,A0A452DZJ0,A0A452F0L4,A0A452F1I3,A0A452FHG3,A0A452FNZ8,A0A452FUP9,A0A452FUV1,A0A452FVJ4,A0A452G3T0,A0A452ED04,A0A452DR03,A0A452DST0,A0A452F520,A0A452G643,A0A452FFM4,A0A452ERJ5,A0A452DRM6,A0A452FSC8,A0A452FU07,A0A452E616,A0A452E340,A0A452ENS8,A0A452FNB8
4	GO:0044249	cellular biosynthetic process	Biological Process	15	A0A452EVF4,A0A452F0L4,A0A452G643,A0A452DX93,A0A452G2Q3,A0A0U2EXR7,A0A452FU07,A0A452DZ88,A0A452ERJ5,A0A452FUV1,A0A452FTE4,A0A452E8N4,A0A452ERC4,A0A452FSC8,A0A452FUP9		5	GO:0070325	lipoprotein particle receptor binding	Molecular Function	1	A0A452ERC4	4	GO:0044429	mitochondrial part	Cellular Component	6	A0A452FSI0,A0A023NEL9,A0A452F1I3,A0A452FTE4,A0A0U2EXR7,A0A452FNI4
4	GO:1901576	organic substance biosynthetic process	Biological Process	15	A0A452EVF4,A0A452F0L4,A0A452G643,A0A452DX93,A0A452G2Q3,A0A0U2EXR7,A0A452FU07,A0A452DZ88,A0A452ERJ5,A0A452FUV1,A0A452FTE4,A0A452E8N4,A0A452ERC4,A0A452FSC8,A0A452FUP9		5	GO:0045296	cadherin binding	Molecular Function	1	A0A452DRY3	4	GO:0044430	cytoskeletal part	Cellular Component	5	A0A452DWG6,A0A452DTL1,A0A452FNZ8,A0A452E9R4,A0A452E8N4
4	GO:0031324	negative regulation of cellular metabolic process	Biological Process	15	A0A452EVF4,A0A452F0L4,A0A452G643,A0A452DWG6,A0A452DTL1,A0A452ERJ5,A0A452FUV1,A0A452EZ49,A0A452G3T0,A0A452DX93,A0A452FU07,A0A452ERC4,A0A452EAJ3,A0A452FFM4,A0A452DST0		5	GO:0046982	protein heterodimerization activity	Molecular Function	3	A0A452DS67,A0A452DZJ0,A0A452G3T0	4	GO:0044431	Golgi apparatus part	Cellular Component	4	A0A452E7A1,A0A452F730,A0A452G7S8,A0A452EUA2
4	GO:0008104	protein localization	Biological Process	15	A0A452FIA8,A0A452FNI4,A0A452G3T0,A0A452F730,A0A452FHG3,A0A452E5L5,A0A452G7S8,A0A452FVJ4,A0A452DQ87,A0A452F545,A0A452DWG6,A0A452DTL1,A0A452DZB0,A0A452ERC4,A0A452EAJ3		5	GO:0003779	actin binding	Molecular Function	4	A0A452DRY3,A0A452DTL1,A0A452DQ87,A0A452F8Z1	4	GO:0044432	endoplasmic reticulum part	Cellular Component	3	A0A452EAJ3,A0A452F520,A0A452FVJ4
4	GO:0051172	negative regulation of nitrogen compound metabolic process	Biological Process	14	A0A452EVF4,A0A452F0L4,A0A452G643,A0A452DWG6,A0A452ERJ5,A0A452FUV1,A0A452EZ49,A0A452G3T0,A0A452DX93,A0A452FU07,A0A452ERC4,A0A452EAJ3,A0A452FFM4,A0A452DST0		5	GO:0015631	tubulin binding	Molecular Function	1	A0A452DTL1	4	GO:0044433	cytoplasmic vesicle part	Cellular Component	7	A0A452ERC4,A0A452G7S8,A0A452F730,A0A452EZ49,A0A452EEJ7,A0A452F520,A0A452EUA2
4	GO:0070727	cellular macromolecule localization	Biological Process	13	A0A452FIA8,A0A452FNI4,A0A452G3T0,A0A452F730,A0A452FHG3,A0A452FVJ4,A0A452DQ87,A0A452F545,A0A452DWG6,A0A452DTL1,A0A452DZB0,A0A452ERC4,A0A452EAJ3		5	GO:0017022	myosin binding	Molecular Function	1	A0A452EUA2	4	GO:0044438	microbody part	Cellular Component	1	A0A452FNI4
4	GO:0009889	regulation of biosynthetic process	Biological Process	12	A0A452EVF4,A0A452F0L4,A0A452G643,A0A452DX93,A0A452FU07,A0A452DZ88,A0A452ERJ5,A0A452FUV1,A0A452E8N4,A0A452ERC4,A0A452FSC8,A0A452FUP9		5	GO:0030507	spectrin binding	Molecular Function	1	A0A452DTL1	4	GO:0030132	clathrin coat of coated pit	Cellular Component	1	A0A452ERC4
4	GO:0048731	system development	Biological Process	12	A0A452FU07,A0A452E8N4,A0A452E7A1,A0A452FIA8,A0A452ENS8,A0A452ERC4,A0A452G3T0,A0A452E724,A0A452DTL1,A0A452ERJ5,A0A452F995,A0A452DQ87		5	GO:0048156	tau protein binding	Molecular Function	1	A0A452ERC4	4	GO:0016021	integral component of membrane	Cellular Component	16	A0A452FNI4,A0A452EK18,A0A023NEL9,A0A0U2EXR7,A0A452DRF4,A0A452DWG6,A0A452E3U2,A0A452E493,A0A452E7A1,A0A452EXV3,A0A452F520,A0A452F678,A0A452FIA8,A0A452FVJ4,A0A452GB23,A0A452GB68
4	GO:0051649	establishment of localization in cell	Biological Process	12	A0A452FIA8,A0A452FNI4,A0A452G3T0,A0A452F730,A0A452FHG3,A0A452DZB0,A0A452ERC4,A0A452FVJ4,A0A452EEJ7,A0A452F545,A0A452DTL1,A0A452EAJ3		5	GO:0002020	protease binding	Molecular Function	2	A0A452FVJ4,A0A452E8N4	4	GO:0031226	intrinsic component of plasma membrane	Cellular Component	1	A0A452EK18
4	GO:0045184	establishment of protein localization	Biological Process	11	A0A452FIA8,A0A452FNI4,A0A452G3T0,A0A452F730,A0A452FHG3,A0A452E5L5,A0A452G7S8,A0A452FVJ4,A0A452F545,A0A452DTL1,A0A452EAJ3		5	GO:0019900	kinase binding	Molecular Function	3	A0A452FUP9,A0A452G3T0,A0A452E8N4	4	GO:0001772	immunological synapse	Cellular Component	2	A0A452E8N4,A0A452FHG3
4	GO:0046907	intracellular transport	Biological Process	11	A0A452FIA8,A0A452FNI4,A0A452G3T0,A0A452F730,A0A452FHG3,A0A452ERC4,A0A452FVJ4,A0A452EEJ7,A0A452F545,A0A452DTL1,A0A452EAJ3		5	GO:0042826	histone deacetylase binding	Molecular Function	1	A0A452G643	4	GO:0009897	external side of plasma membrane	Cellular Component	1	A0A452GB68
4	GO:0031325	positive regulation of cellular metabolic process	Biological Process	10	A0A452ENS8,A0A452FU07,A0A452DZ88,A0A452E8N4,A0A452EK18,A0A452FNI4,A0A452ERC4,A0A452FSC8,A0A452G3T0,A0A452FUP9		5	GO:0044389	ubiquitin-like protein ligase binding	Molecular Function	2	A0A452E8N4,A0A452G3T0	4	GO:0045211	postsynaptic membrane	Cellular Component	1	A0A452DQ87
4	GO:0035556	intracellular signal transduction	Biological Process	9	A0A452ENS8,A0A452E8N4,A0A452FNI4,A0A452F520,A0A452G265,A0A452DWG6,A0A452DZB0,A0A452FVJ4,A0A452EN26		5	GO:0051020	GTPase binding	Molecular Function	1	A0A452ERC4	4	GO:0005955	calcineurin complex	Cellular Component	1	A0A452F520
4	GO:0010646	regulation of cell communication	Biological Process	9	A0A452ENS8,A0A452E8N4,A0A452DQ87,A0A452F520,A0A452DWG6,A0A452DZ88,A0A452DZB0,A0A452FVJ4,A0A452FNI4		5	GO:0051117	ATPase binding	Molecular Function	1	A0A452FVJ4	4	GO:0005635	nuclear envelope	Cellular Component	1	A0A452F520
4	GO:0012501	programmed cell death	Biological Process	9	A0A452E8N4,A0A452FNI4,A0A452F1I3,A0A452FNB8,A0A452EZ49,A0A452F520,A0A452F7T9,A0A452G265,A0A452FVJ4		5	GO:0042731	PH domain binding	Molecular Function	1	A0A452E616	4	GO:0005768	endosome	Cellular Component	6	A0A452ERC4,A0A452FHG3,A0A452EUA2,A0A452EEJ7,A0A452EZ49,A0A452EF47
4	GO:0022607	cellular component assembly	Biological Process	9	A0A452DZB0,A0A452DRM6,A0A452ED04,A0A452EF47,A0A452DWG6,A0A452DTL1,A0A452ERC4,A0A452DX93,A0A452F730		5	GO:0050700	CARD domain binding	Molecular Function	1	A0A452E8N4	4	GO:0005783	endoplasmic reticulum	Cellular Component	7	A0A452FVJ4,A0A452F520,A0A452EAJ3,A0A452F730,A0A452FIA8,A0A452FNI4,A0A452FUR0
4	GO:0051173	positive regulation of nitrogen compound metabolic process	Biological Process	8	A0A452ENS8,A0A452DZ88,A0A452E8N4,A0A452FNI4,A0A452ERC4,A0A452FSC8,A0A452FU07,A0A452FUP9		5	GO:0050733	RS domain binding	Molecular Function	1	A0A452FNB8	4	GO:0005794	Golgi apparatus	Cellular Component	5	A0A452E7A1,A0A452F730,A0A452G7S8,A0A452EUA2,A0A452DR03
4	GO:0044248	cellular catabolic process	Biological Process	8	A0A452FNI4,A0A452G3T0,A0A452E616,A0A452FNZ8,A0A452FUR0,A0A452FVJ4,A0A452EAJ3,A0A452FFM4		5	GO:0032050	clathrin heavy chain binding	Molecular Function	1	A0A452ERC4	4	GO:0030133	transport vesicle	Cellular Component	3	A0A452EUA2,A0A452ERC4,A0A452F730
4	GO:0010604	positive regulation of macromolecule metabolic process	Biological Process	8	A0A452ENS8,A0A452DZ88,A0A452E8N4,A0A452FNI4,A0A452ERC4,A0A452FSC8,A0A452FU07,A0A452FUP9		5	GO:0043130	ubiquitin binding	Molecular Function	1	A0A452G3T0	4	GO:0030141	secretory granule	Cellular Component	1	A0A452F520
4	GO:0006793	phosphorus metabolic process	Biological Process	8	A0A452ENS8,A0A452DWG6,A0A452DTL1,A0A0U2EXR7,A0A452FFM4,A0A023NEL9,A0A452G3T0,A0A452FUP9		5	GO:0031593	polyubiquitin modification-dependent protein binding	Molecular Function	1	A0A452DST0	4	GO:0030426	growth cone	Cellular Component	1	A0A452DQ87
4	GO:0009966	regulation of signal transduction	Biological Process	8	A0A452ENS8,A0A452E8N4,A0A452F520,A0A452DWG6,A0A452DZ88,A0A452DZB0,A0A452FVJ4,A0A452FNI4		5	GO:0140034	methylation-dependent protein binding	Molecular Function	2	A0A452FU07,A0A452G643	4	GO:0001726	ruffle	Cellular Component	1	A0A452DWG6
4	GO:0010941	regulation of cell death	Biological Process	8	A0A452E8N4,A0A452FNB8,A0A452EZ49,A0A452FNI4,A0A452G265,A0A452ERC4,A0A452FVJ4,A0A452G3T0		5	GO:0035091	phosphatidylinositol binding	Molecular Function	3	A0A452ERC4,A0A452FHG3,A0A452F520	4	GO:0120025	plasma membrane bounded cell projection	Cellular Component	3	A0A452DWG6,A0A452DQ87,A0A452G3T0
4	GO:0043933	protein-containing complex subunit organization	Biological Process	8	A0A452DZB0,A0A452DRM6,A0A452ED04,A0A452DWG6,A0A452DTL1,A0A452ERC4,A0A452DX93,A0A452F730		5	GO:0017076	purine nucleotide binding	Molecular Function	8	A0A452DXG6,A0A452E851,A0A452ERF0,A0A452FFM4,A0A452G2Q3,A0A452E2Q8,A0A452EUA2,A0A452F730	4	GO:0043025	neuronal cell body	Cellular Component	1	A0A452ERC4
4	GO:0051128	regulation of cellular component organization	Biological Process	8	A0A452G3T0,A0A452DWG6,A0A452DTL1,A0A452ERC4,A0A452GB68,A0A452FU07,A0A452DQ87,A0A452FNI4		5	GO:0050660	flavin adenine dinucleotide binding	Molecular Function	1	A0A452EHU3	4	GO:0000151	ubiquitin ligase complex	Cellular Component	3	A0A452ERJ5,A0A452G3T0,A0A452FVJ4
4	GO:0030154	cell differentiation	Biological Process	8	A0A452ERC4,A0A452EK18,A0A452G3T0,A0A452E724,A0A452DTL1,A0A452E7A1,A0A452DQ87,A0A452DWG6		5	GO:0051287	NAD binding	Molecular Function	1	A0A452EHU3	4	GO:0000307	cyclin-dependent protein kinase holoenzyme complex	Cellular Component	1	A0A452FUP9
4	GO:0033554	cellular response to stress	Biological Process	8	A0A452DST0,A0A452FUP9,A0A452G643,A0A452FUR0,A0A452FVJ4,A0A452F520,A0A452G3T0,A0A452EAJ3		5	GO:0001883	purine nucleoside binding	Molecular Function	3	A0A452E2Q8,A0A452EUA2,A0A452F730	4	GO:0005737	cytoplasm	Cellular Component	48	A0A452F520,A0A452E7A1,A0A452F730,A0A452G7S8,A0A452E5L5,A0A0U2EXR7,A0A452FVJ4,A0A452E8N4,A0A0C4Y1X3,A0A452F7T9,A0A452FSC8,A0A452G3T0,A0A452DRM6,A0A452DST0,A0A452DZJ0,A0A452E340,A0A452E616,A0A452ED04,A0A452EEJ7,A0A452ENS8,A0A452ERJ5,A0A452F8Z1,A0A452FHG3,A0A452FNZ8,A0A452FUR0,A0A452G265,A0A452EGH5,A0A023NEL9,A0A452FSI0,A0A452F1I3,A0A452FTE4,A0A452EF47,A0A452ERC4,A0A452FNI4,A0A452FIA8,A0A452EAJ3,A0A…
4	GO:0048513	animal organ development	Biological Process	8	A0A452E7A1,A0A452FIA8,A0A452ENS8,A0A452ERC4,A0A452E724,A0A452G3T0,A0A452ERJ5,A0A452F995		5	GO:0032549	ribonucleoside binding	Molecular Function	3	A0A452E2Q8,A0A452EUA2,A0A452F730	4	GO:0045263	proton-transporting ATP synthase complex, coupling factor F(o)	Cellular Component	1	A0A0U2EXR7
4	GO:1901575	organic substance catabolic process	Biological Process	7	A0A452E616,A0A452FNZ8,A0A452G3T0,A0A452FUR0,A0A452FVJ4,A0A452EAJ3,A0A452FFM4		5	GO:0070679	inositol 1,4,5 trisphosphate binding	Molecular Function	1	A0A452F520	4	GO:0016234	inclusion body	Cellular Component	2	A0A452G3T0,A0A452ERC4
4	GO:0007166	cell surface receptor signaling pathway	Biological Process	7	A0A452ENS8,A0A452EK18,A0A452E8N4,A0A452EF47,A0A452DX93,A0A452DZ88,A0A452E3U2		5	GO:0019003	GDP binding	Molecular Function	1	A0A452EUA2	4	GO:0031248	protein acetyltransferase complex	Cellular Component	1	A0A452FU07
4	GO:0009790	embryo development	Biological Process	7	A0A452DQ87,A0A452DTL1,A0A452E7A1,A0A452ENS8,A0A452DP97,A0A452E8N4,A0A452DWG6		5	GO:0035639	purine ribonucleoside triphosphate binding	Molecular Function	8	A0A452DXG6,A0A452E851,A0A452ERF0,A0A452FFM4,A0A452G2Q3,A0A452E2Q8,A0A452EUA2,A0A452F730	4	GO:0034708	methyltransferase complex	Cellular Component	4	A0A452DRM6,A0A452G643,A0A452FU07,A0A452FHE6
4	GO:0051049	regulation of transport	Biological Process	7	A0A452GB23,A0A452EK18,A0A452EUA2,A0A452ERC4,A0A452GB68,A0A452FNI4,A0A452EAJ3		5	GO:0046872	metal ion binding	Molecular Function	10	A0A452FPD7,A0A452E3U2,A0A452EHU3,A0A452DMA6,A0A452EP32,A0A452F0L4,A0A452FNZ8,A0A0C4Y1X3,A0A452E7A1,P02082	4	GO:0044444	cytoplasmic part	Cellular Component	44	A0A452E8N4,A0A0C4Y1X3,A0A452F7T9,A0A452FSC8,A0A452G3T0,A0A452DRM6,A0A452DST0,A0A452DZJ0,A0A452E340,A0A452E616,A0A452ED04,A0A452EEJ7,A0A452ENS8,A0A452ERJ5,A0A452F8Z1,A0A452FHG3,A0A452FNZ8,A0A452FUR0,A0A452G265,A0A452F730,A0A452FIA8,A0A452FNI4,A0A452DR03,A0A452ERC4,A0A452FVJ4,A0A452F520,A0A452EF47,A0A452EGH5,A0A452FHE6,A0A452F1I3,A0A452FSI0,A0A452E7A1,A0A452G7S8,A0A452EAJ3,P02082,A0A452EN26,A0A452E…
4	GO:0080134	regulation of response to stress	Biological Process	7	A0A452GB68,A0A452E8N4,A0A452EF47,A0A452FVJ4,A0A452G3T0,A0A452EAJ3,A0A452DST0		5	GO:0019864	IgG binding	Molecular Function	1	A0A452GB68	4	GO:0045259	proton-transporting ATP synthase complex	Cellular Component	1	A0A0U2EXR7
4	GO:0050790	regulation of catalytic activity	Biological Process	7	A0A452ENS8,A0A452DTL1,A0A452ERC4,A0A452EZ49,A0A452E8N4,A0A452FNI4,A0A452G3T0		5	GO:0051537	2 iron, 2 sulfur cluster binding	Molecular Function	1	A0A452EHU3	4	GO:1990037	Lewy body core	Cellular Component	1	A0A452G3T0
4	GO:0051130	positive regulation of cellular component organization	Biological Process	6	A0A452GB68,A0A452FU07,A0A452DQ87,A0A452FNI4,A0A452DWG6,A0A452G3T0		5	GO:0001067	regulatory region nucleic acid binding	Molecular Function	1	A0A452DX93	4	GO:1990038	Lewy body corona	Cellular Component	1	A0A452G3T0
4	GO:0048468	cell development	Biological Process	6	A0A452ERC4,A0A452G3T0,A0A452DTL1,A0A452E7A1,A0A452DQ87,A0A452DWG6		5	GO:0003677	DNA binding	Molecular Function	4	A0A452DX93,A0A452F0L4,A0A452DS67,A0A452DZJ0	4	GO:0120038	plasma membrane bounded cell projection part	Cellular Component	1	A0A452DQ87
4	GO:0010033	response to organic substance	Biological Process	6	A0A452ENS8,A0A452FUR0,A0A452FVJ4,A0A452E8N4,A0A452EF47,A0A452EAJ3		5	GO:0003723	RNA binding	Molecular Function	11	A0A452EF47,A0A452DZ88,A0A452DZB0,A0A452E616,A0A452ED04,A0A452EEH2,A0A452EM40,A0A452EVF4,A0A452F604,A0A452FNB8,A0A452FPL3	4	GO:0005938	cell cortex	Cellular Component	2	A0A452E5L5,A0A452DWG6
4	GO:0009890	negative regulation of biosynthetic process	Biological Process	5	A0A452EVF4,A0A452F0L4,A0A452G643,A0A452ERJ5,A0A452FUV1		5	GO:0032555	purine ribonucleotide binding	Molecular Function	8	A0A452DXG6,A0A452E851,A0A452ERF0,A0A452FFM4,A0A452G2Q3,A0A452E2Q8,A0A452EUA2,A0A452F730	4	GO:0043005	neuron projection	Cellular Component	2	A0A452DQ87,A0A452G3T0
4	GO:0009891	positive regulation of biosynthetic process	Biological Process	5	A0A452FU07,A0A452DZ88,A0A452E8N4,A0A452ERC4,A0A452FSC8		5	GO:0008200	ion channel inhibitor activity	Molecular Function	1	A0A452F520	4	GO:0033267	axon part	Cellular Component	1	A0A452DQ87
4	GO:0097190	apoptotic signaling pathway	Biological Process	5	A0A452FNI4,A0A452F520,A0A452G265,A0A452FVJ4,A0A452E8N4		5	GO:0005246	calcium channel regulator activity	Molecular Function	1	A0A452F520	4	GO:0036477	somatodendritic compartment	Cellular Component	2	A0A452ERC4,A0A452DQ87
4	GO:0060548	negative regulation of cell death	Biological Process	5	A0A452E8N4,A0A452FNB8,A0A452EZ49,A0A452FVJ4,A0A452G3T0		5	GO:0005096	GTPase activator activity	Molecular Function	1	A0A452F7T9	4	GO:0097413	Lewy body	Cellular Component	1	A0A452G3T0
4	GO:0061024	membrane organization	Biological Process	5	A0A452EF47,A0A452ERC4,A0A452GB68,A0A452DWG6,A0A452F730		5	GO:0019209	kinase activator activity	Molecular Function	2	A0A452E8N4,A0A452ENS8	4	GO:0097418	neurofibrillary tangle	Cellular Component	1	A0A452ERC4
4	GO:0045595	regulation of cell differentiation	Biological Process	5	A0A452G3T0,A0A452E724,A0A452E7A1,A0A452DQ87,A0A452DWG6		5	GO:0019887	protein kinase regulator activity	Molecular Function	1	A0A452FUP9	4	GO:0032279	asymmetric synapse	Cellular Component	2	A0A452DQ87,A0A452F520
4	GO:2000026	regulation of multicellular organismal development	Biological Process	5	A0A452G3T0,A0A452E724,A0A452DWG6,A0A452E7A1,A0A452DQ87		5	GO:0097027	ubiquitin-protein transferase activator activity	Molecular Function	1	A0A452ERJ5	4	GO:0099512	supramolecular fiber	Cellular Component	4	A0A452F995,A0A452E9R4,A0A452E8N4,A0A452DTL1
4	GO:0042592	homeostatic process	Biological Process	5	A0A452E8N4,A0A452FNI4,A0A452F520,A0A452ERC4,A0A452F7T9		5	GO:0030695	GTPase regulator activity	Molecular Function	1	A0A452F7T9	5	GO:0000836	Hrd1p ubiquitin ligase complex	Cellular Component	1	A0A452FVJ4
4	GO:0048534	hematopoietic or lymphoid organ development	Biological Process	4	A0A452ERC4,A0A452E724,A0A452G3T0,A0A452F995		5	GO:0004930	G protein-coupled receptor activity	Molecular Function	1	A0A452E3U2	5	GO:0005741	mitochondrial outer membrane	Cellular Component	1	A0A452FNI4
4	GO:0050776	regulation of immune response	Biological Process	4	A0A452GB68,A0A452E8N4,A0A452EF47,A0A452EK18		5	GO:0019763	immunoglobulin receptor activity	Molecular Function	1	A0A452GB68	5	GO:0030659	cytoplasmic vesicle membrane	Cellular Component	4	A0A452F520,A0A452F730,A0A452G7S8,A0A452ERC4
4	GO:0050778	positive regulation of immune response	Biological Process	4	A0A452GB68,A0A452E8N4,A0A452EF47,A0A452EK18		6	GO:0050136	NADH dehydrogenase (quinone) activity	Molecular Function	1	A0A023NEL9	5	GO:0005637	nuclear inner membrane	Cellular Component	1	A0A452F520
4	GO:0009968	negative regulation of signal transduction	Biological Process	4	A0A452F520,A0A452DWG6,A0A452DZ88,A0A452FVJ4		6	GO:0015035	protein disulfide oxidoreductase activity	Molecular Function	1	A0A452F545	5	GO:0005743	mitochondrial inner membrane	Cellular Component	2	A0A0U2EXR7,A0A023NEL9
4	GO:0010648	negative regulation of cell communication	Biological Process	4	A0A452F520,A0A452DWG6,A0A452DZ88,A0A452FVJ4		6	GO:0008170	N-methyltransferase activity	Molecular Function	1	A0A452FU07	5	GO:0000139	Golgi membrane	Cellular Component	3	A0A452E7A1,A0A452F730,A0A452G7S8
4	GO:0010942	positive regulation of cell death	Biological Process	4	A0A452E8N4,A0A452FNI4,A0A452G265,A0A452ERC4		6	GO:0008171	O-methyltransferase activity	Molecular Function	1	A0A452DRF4	5	GO:0030118	clathrin coat	Cellular Component	1	A0A452ERC4
4	GO:0030030	cell projection organization	Biological Process	4	A0A452ERC4,A0A452G3T0,A0A452DTL1,A0A452DQ87		6	GO:0008757	S-adenosylmethionine-dependent methyltransferase activity	Molecular Function	3	A0A452FHE6,A0A452FU07,A0A452DP97	5	GO:0030120	vesicle coat	Cellular Component	3	A0A452G7S8,A0A452F730,A0A452ERC4
4	GO:0032989	cellular component morphogenesis	Biological Process	4	A0A452ERC4,A0A452DQ87,A0A452FNI4,A0A452DWG6		6	GO:0016407	acetyltransferase activity	Molecular Function	1	A0A452FU07	5	GO:0045121	membrane raft	Cellular Component	5	A0A452EK18,A0A452EZ49,A0A452DWG6,A0A452E8N4,A0A452EF47
4	GO:0097435	supramolecular fiber organization	Biological Process	4	A0A452DQ87,A0A452DWG6,A0A452DTL1,A0A452F995		6	GO:0016410	N-acyltransferase activity	Molecular Function	1	A0A452FU07	5	GO:0012507	ER to Golgi transport vesicle membrane	Cellular Component	1	A0A452F730
4	GO:0060627	regulation of vesicle-mediated transport	Biological Process	4	A0A452EK18,A0A452EUA2,A0A452ERC4,A0A452GB68		6	GO:0061630	ubiquitin protein ligase activity	Molecular Function	2	A0A452FNZ8,A0A452FVJ4	5	GO:0031088	platelet dense granule membrane	Cellular Component	1	A0A452F520
4	GO:0080135	regulation of cellular response to stress	Biological Process	4	A0A452FVJ4,A0A452G3T0,A0A452EAJ3,A0A452DST0		6	GO:0016791	phosphatase activity	Molecular Function	3	A0A452ENS8,A0A452F7T9,A0A452FPD7	5	GO:0031902	late endosome membrane	Cellular Component	2	A0A452EUA2,A0A452EZ49
4	GO:0009888	tissue development	Biological Process	4	A0A452E8N4,A0A452EK18,A0A452DTL1,A0A452DWG6		6	GO:0015923	mannosidase activity	Molecular Function	1	A0A452E7A1	5	GO:0030663	COPI-coated vesicle membrane	Cellular Component	1	A0A452G7S8
4	GO:0060341	regulation of cellular localization	Biological Process	4	A0A452FNI4,A0A452DQ87,A0A452ERC4,A0A452EAJ3		6	GO:0016462	pyrophosphatase activity	Molecular Function	4	A0A452E2Q8,A0A452EUA2,A0A452DX93,A0A452F2V9	5	GO:0030665	clathrin-coated vesicle membrane	Cellular Component	1	A0A452ERC4
4	GO:0006952	defense response	Biological Process	4	A0A452GB68,A0A452E8N4,A0A452DZ88,A0A452EF47		6	GO:0050218	propionate-CoA ligase activity	Molecular Function	1	A0A452FSI0	5	GO:0030669	clathrin-coated endocytic vesicle membrane	Cellular Component	1	A0A452ERC4
4	GO:1901698	response to nitrogen compound	Biological Process	4	A0A452FUR0,A0A452FVJ4,A0A452EF47,A0A452EAJ3		6	GO:0016211	ammonia ligase activity	Molecular Function	1	A0A452G2Q3	5	GO:0005778	peroxisomal membrane	Cellular Component	1	A0A452FNI4
4	GO:0044092	negative regulation of molecular function	Biological Process	4	A0A452DTL1,A0A452EZ49,A0A452G3T0,A0A452ERC4		6	GO:0008353	RNA polymerase II CTD heptapeptide repeat kinase activity	Molecular Function	1	A0A452FUP9	5	GO:0005915	zonula adherens	Cellular Component	1	A0A452DTL1
4	GO:0044093	positive regulation of molecular function	Biological Process	4	A0A452ENS8,A0A452ERC4,A0A452E8N4,A0A452FNI4		6	GO:0018024	histone-lysine N-methyltransferase activity	Molecular Function	1	A0A452FU07	5	GO:0005759	mitochondrial matrix	Cellular Component	3	A0A452F1I3,A0A452FTE4,A0A452FSI0
4	GO:0022613	ribonucleoprotein complex biogenesis	Biological Process	4	A0A452DZB0,A0A452DRM6,A0A452ED04,A0A452FSC8		6	GO:0061953	mRNA (adenine-N1-)-methyltransferase activity	Molecular Function	1	A0A452FHE6	5	GO:0005788	endoplasmic reticulum lumen	Cellular Component	1	A0A452EAJ3
4	GO:0009894	regulation of catabolic process	Biological Process	3	A0A452G3T0,A0A452EAJ3,A0A452FFM4		6	GO:0016426	tRNA (adenine) methyltransferase activity	Molecular Function	1	A0A452FHE6	5	GO:0031981	nuclear lumen	Cellular Component	24	A0A452DP97,A0A452DTL1,A0A452DX93,A0A452DXG6,A0A452DZB0,A0A452DZJ0,A0A452F0L4,A0A452F1I3,A0A452FHG3,A0A452FNZ8,A0A452FUP9,A0A452FUV1,A0A452FVJ4,A0A452G3T0,A0A452DR03,A0A452DST0,A0A452F520,A0A452G643,A0A452ERJ5,A0A452FU07,A0A452E340,A0A452ENS8,A0A452FNB8,A0A452FSC8
4	GO:1901135	carbohydrate derivative metabolic process	Biological Process	3	A0A452E7A1,A0A0U2EXR7,A0A023NEL9		6	GO:0070037	rRNA (pseudouridine) methyltransferase activity	Molecular Function	1	A0A452DP97	5	GO:0097525	spliceosomal snRNP complex	Cellular Component	2	A0A452DRM6,A0A452E616
4	GO:0002443	leukocyte mediated immunity	Biological Process	3	A0A452GB68,A0A452E8N4,A0A452EK18		6	GO:0051499	D-aminoacyl-tRNA deacylase activity	Molecular Function	1	A0A452E953	5	GO:0005684	U2-type spliceosomal complex	Cellular Component	2	A0A452DRM6,A0A452E616
4	GO:0002694	regulation of leukocyte activation	Biological Process	3	A0A452EK18,A0A452G3T0,A0A452E8N4		6	GO:0005261	cation channel activity	Molecular Function	1	A0A452F520	5	GO:0005689	U12-type spliceosomal complex	Cellular Component	1	A0A452DRM6
4	GO:0050865	regulation of cell activation	Biological Process	3	A0A452EK18,A0A452G3T0,A0A452E8N4		6	GO:0015276	ligand-gated ion channel activity	Molecular Function	1	A0A452F520	5	GO:0071011	precatalytic spliceosome	Cellular Component	2	A0A452DRM6,A0A452E616
4	GO:0009967	positive regulation of signal transduction	Biological Process	3	A0A452ENS8,A0A452E8N4,A0A452FNI4		6	GO:0042625	ATPase coupled ion transmembrane transporter activity	Molecular Function	1	A0A452F2V9	5	GO:0015934	large ribosomal subunit	Cellular Component	1	A0A452FTE4
4	GO:0000278	mitotic cell cycle	Biological Process	3	A0A452FNB8,A0A452DZB0,A0A452G3T0		6	GO:0019829	cation-transporting ATPase activity	Molecular Function	1	A0A452F2V9	5	GO:0015935	small ribosomal subunit	Cellular Component	1	A0A452F1I3
4	GO:0051726	regulation of cell cycle	Biological Process	3	A0A452G3T0,A0A452FFM4,A0A452FNB8		6	GO:0046873	metal ion transmembrane transporter activity	Molecular Function	1	A0A452F520	5	GO:0033176	proton-transporting V-type ATPase complex	Cellular Component	1	A0A452F2V9
4	GO:0010647	positive regulation of cell communication	Biological Process	3	A0A452ENS8,A0A452E8N4,A0A452FNI4		6	GO:0015077	monovalent inorganic cation transmembrane transporter activity	Molecular Function	2	A0A452F2V9,A0A0U2EXR7	5	GO:0030131	clathrin adaptor complex	Cellular Component	1	A0A452ERC4
4	GO:0022411	cellular component disassembly	Biological Process	3	A0A452FNI4,A0A452G3T0,A0A452E724		6	GO:0022836	gated channel activity	Molecular Function	1	A0A452F520	5	GO:0033180	proton-transporting V-type ATPase, V1 domain	Cellular Component	1	A0A452F2V9
4	GO:0051129	negative regulation of cellular component organization	Biological Process	3	A0A452DWG6,A0A452ERC4,A0A452FU07		6	GO:0022838	substrate-specific channel activity	Molecular Function	1	A0A452F520	5	GO:0030122	AP-2 adaptor complex	Cellular Component	1	A0A452ERC4
4	GO:1903047	mitotic cell cycle process	Biological Process	3	A0A452FNB8,A0A452DZB0,A0A452G3T0		6	GO:0015405	P-P-bond-hydrolysis-driven transmembrane transporter activity	Molecular Function	1	A0A452F2V9	5	GO:0000276	mitochondrial proton-transporting ATP synthase complex, coupling factor F(o)	Cellular Component	1	A0A0U2EXR7
4	GO:0006887	exocytosis	Biological Process	3	A0A452EK18,A0A452EUA2,A0A452E5L5		6	GO:0050750	low-density lipoprotein particle receptor binding	Molecular Function	1	A0A452ERC4	5	GO:0005753	mitochondrial proton-transporting ATP synthase complex	Cellular Component	1	A0A0U2EXR7
4	GO:0045597	positive regulation of cell differentiation	Biological Process	3	A0A452E7A1,A0A452DQ87,A0A452DWG6		6	GO:0008017	microtubule binding	Molecular Function	1	A0A452DTL1	5	GO:0071007	U2-type catalytic step 2 spliceosome	Cellular Component	1	A0A452DRM6
4	GO:0070887	cellular response to chemical stimulus	Biological Process	3	A0A452ENS8,A0A452E8N4,A0A452G3T0		6	GO:0031489	myosin V binding	Molecular Function	1	A0A452EUA2	5	GO:0061695	transferase complex, transferring phosphorus-containing groups	Cellular Component	1	A0A452FUP9
4	GO:0098609	cell-cell adhesion	Biological Process	3	A0A452DWG6,A0A452E8N4,A0A452DTL1		6	GO:1990381	ubiquitin-specific protease binding	Molecular Function	1	A0A452FVJ4	5	GO:1902493	acetyltransferase complex	Cellular Component	1	A0A452FU07
4	GO:0035295	tube development	Biological Process	3	A0A452E8N4,A0A452ENS8,A0A452E7A1		6	GO:0019901	protein kinase binding	Molecular Function	3	A0A452E8N4,A0A452FUP9,A0A452G3T0	5	GO:0005739	mitochondrion	Cellular Component	10	A0A0U2EXR7,A0A023NEL9,A0A452FSI0,A0A452F1I3,A0A452FTE4,A0A452FNI4,A0A0C4Y1X3,A0A452F7T9,A0A452FSC8,A0A452G3T0
4	GO:0009887	animal organ morphogenesis	Biological Process	3	A0A452ENS8,A0A452ERJ5,A0A452E7A1		6	GO:0031625	ubiquitin protein ligase binding	Molecular Function	2	A0A452E8N4,A0A452G3T0	5	GO:0005773	vacuole	Cellular Component	1	A0A452E8N4
4	GO:0022603	regulation of anatomical structure morphogenesis	Biological Process	3	A0A452DWG6,A0A452DQ87,A0A452FNI4		6	GO:0031267	small GTPase binding	Molecular Function	1	A0A452ERC4	5	GO:0005634	nucleus	Cellular Component	35	A0A452G643,A0A452DZB0,A0A452FSC8,A0A452ERJ5,A0A452F520,A0A452DP97,A0A452DTL1,A0A452DX93,A0A452DXG6,A0A452DZJ0,A0A452F0L4,A0A452F1I3,A0A452FHG3,A0A452FNZ8,A0A452FUP9,A0A452FUV1,A0A452FVJ4,A0A452G3T0,A0A452FU07,A0A452ED04,A0A452DRM6,A0A452DR03,A0A452DST0,A0A452E340,A0A452ENS8,A0A452FNB8,A0A452FFM4,A0A452E616,A0A452DS67,A0A452E8N4,A0A452EM40,A0A452ERC4,A0A452FHE6,A0A452FPL3,A0A452G265
4	GO:0016477	cell migration	Biological Process	3	A0A452DTL1,A0A452DWG6,A0A452F8Z1		6	GO:0070530	K63-linked polyubiquitin modification-dependent protein binding	Molecular Function	1	A0A452DST0	5	GO:0005801	cis-Golgi network	Cellular Component	1	A0A452E7A1
4	GO:0031349	positive regulation of defense response	Biological Process	3	A0A452GB68,A0A452E8N4,A0A452EF47		6	GO:0005545	1-phosphatidylinositol binding	Molecular Function	1	A0A452ERC4	5	GO:0031094	platelet dense tubular network	Cellular Component	1	A0A452F520
4	GO:0032880	regulation of protein localization	Biological Process	3	A0A452FNI4,A0A452ERC4,A0A452EAJ3		6	GO:1901981	phosphatidylinositol phosphate binding	Molecular Function	1	A0A452FHG3	5	GO:0042579	microbody	Cellular Component	2	A0A452EGH5,A0A452FNI4
4	GO:0043207	response to external biotic stimulus	Biological Process	3	A0A452GB68,A0A452EW58,A0A452E8N4		6	GO:0019001	guanyl nucleotide binding	Molecular Function	3	A0A452E2Q8,A0A452EUA2,A0A452F730	5	GO:0005740	mitochondrial envelope	Cellular Component	3	A0A023NEL9,A0A452FNI4,A0A0U2EXR7
4	GO:0009617	response to bacterium	Biological Process	3	A0A452GB68,A0A452E8N4,A0A452EW58		6	GO:0030554	adenyl nucleotide binding	Molecular Function	5	A0A452DXG6,A0A452E851,A0A452ERF0,A0A452FFM4,A0A452G2Q3	5	GO:0098791	Golgi subcompartment	Cellular Component	4	A0A452E7A1,A0A452F730,A0A452G7S8,A0A452EUA2
4	GO:0009895	negative regulation of catabolic process	Biological Process	2	A0A452EAJ3,A0A452FFM4		6	GO:0071949	FAD binding	Molecular Function	1	A0A452EHU3	5	GO:0098827	endoplasmic reticulum subcompartment	Cellular Component	2	A0A452F520,A0A452FVJ4
4	GO:0044283	small molecule biosynthetic process	Biological Process	2	A0A452G2Q3,A0A452FU07		6	GO:0032550	purine ribonucleoside binding	Molecular Function	3	A0A452E2Q8,A0A452EUA2,A0A452F730	5	GO:0005694	chromosome	Cellular Component	6	A0A452DZB0,A0A452ERJ5,A0A452G643,A0A452DS67,A0A452DZJ0,A0A452DST0
4	GO:0017144	drug metabolic process	Biological Process	2	A0A0U2EXR7,A0A023NEL9		6	GO:0005525	GTP binding	Molecular Function	3	A0A452E2Q8,A0A452EUA2,A0A452F730	5	GO:0005730	nucleolus	Cellular Component	8	A0A452DZB0,A0A452FSC8,A0A452DP97,A0A452DR03,A0A452DST0,A0A452DX93,A0A452F520,A0A452G643
4	GO:0005975	carbohydrate metabolic process	Biological Process	2	A0A452E7A1,A0A452FU07		6	GO:0000287	magnesium ion binding	Molecular Function	1	A0A452FPD7	5	GO:0005856	cytoskeleton	Cellular Component	8	A0A452DQ87,A0A452DRY3,A0A452DWG6,A0A452E9R4,A0A452DTL1,A0A452FNZ8,A0A452E8N4,A0A452F8Z1
4	GO:0005996	monosaccharide metabolic process	Biological Process	2	A0A452E7A1,A0A452FU07		6	GO:0005509	calcium ion binding	Molecular Function	1	A0A452E3U2	5	GO:0031410	cytoplasmic vesicle	Cellular Component	9	A0A452EF47,A0A452ERC4,A0A452FHG3,A0A452EUA2,A0A452F520,A0A452EEJ7,A0A452G7S8,A0A452F730,A0A452EZ49
4	GO:0055086	nucleobase-containing small molecule metabolic process	Biological Process	2	A0A0U2EXR7,A0A023NEL9		6	GO:0046914	transition metal ion binding	Molecular Function	6	A0A452EHU3,A0A452DMA6,A0A452EP32,A0A452F0L4,A0A452FNZ8,A0A452FPD7	5	GO:0033647	host intracellular organelle	Cellular Component	1	A0A452FUP9
4	GO:0019637	organophosphate metabolic process	Biological Process	2	A0A0U2EXR7,A0A023NEL9		6	GO:0044212	transcription regulatory region DNA binding	Molecular Function	1	A0A452DX93	5	GO:0005779	integral component of peroxisomal membrane	Cellular Component	1	A0A452FNI4
4	GO:0002697	regulation of immune effector process	Biological Process	2	A0A452GB68,A0A452EK18		6	GO:0003690	double-stranded DNA binding	Molecular Function	1	A0A452DX93	5	GO:0032592	integral component of mitochondrial membrane	Cellular Component	1	A0A452FNI4
4	GO:0002699	positive regulation of immune effector process	Biological Process	2	A0A452GB68,A0A452EK18		6	GO:0003697	single-stranded DNA binding	Molecular Function	1	A0A452DX93	5	GO:0031306	intrinsic component of mitochondrial outer membrane	Cellular Component	1	A0A452FNI4
4	GO:0002218	activation of innate immune response	Biological Process	2	A0A452E8N4,A0A452EF47		6	GO:0043565	sequence-specific DNA binding	Molecular Function	2	A0A452DX93,A0A452F0L4	5	GO:0000785	chromatin	Cellular Component	4	A0A452DS67,A0A452DZJ0,A0A452G643,A0A452ERJ5
4	GO:0002757	immune response-activating signal transduction	Biological Process	2	A0A452E8N4,A0A452EF47		6	GO:0003725	double-stranded RNA binding	Molecular Function	1	A0A452EF47	5	GO:0044454	nuclear chromosome part	Cellular Component	2	A0A452G643,A0A452ERJ5
4	GO:1903706	regulation of hemopoiesis	Biological Process	2	A0A452E724,A0A452G3T0		6	GO:0003727	single-stranded RNA binding	Molecular Function	1	A0A452DZ88	5	GO:0090734	site of DNA damage	Cellular Component	2	A0A452DST0,A0A452G643
4	GO:1903707	negative regulation of hemopoiesis	Biological Process	2	A0A452E724,A0A452G3T0		6	GO:0003729	mRNA binding	Molecular Function	1	A0A452DZ88	5	GO:0098687	chromosomal region	Cellular Component	1	A0A452G643
4	GO:0002696	positive regulation of leukocyte activation	Biological Process	2	A0A452EK18,A0A452E8N4		6	GO:0017091	AU-rich element binding	Molecular Function	1	A0A452DZ88	5	GO:0000152	nuclear ubiquitin ligase complex	Cellular Component	1	A0A452ERJ5
4	GO:0002250	adaptive immune response	Biological Process	2	A0A452GB68,A0A452E8N4		6	GO:0019843	rRNA binding	Molecular Function	1	A0A452DZB0	5	GO:0000228	nuclear chromosome	Cellular Component	3	A0A452DZB0,A0A452G643,A0A452ERJ5
4	GO:0045087	innate immune response	Biological Process	2	A0A452E8N4,A0A452EF47		6	GO:0032559	adenyl ribonucleotide binding	Molecular Function	5	A0A452DXG6,A0A452E851,A0A452ERF0,A0A452FFM4,A0A452G2Q3	5	GO:0005654	nucleoplasm	Cellular Component	21	A0A452G643,A0A452FU07,A0A452DST0,A0A452ERJ5,A0A452E340,A0A452ENS8,A0A452FNB8,A0A452DP97,A0A452DTL1,A0A452DX93,A0A452DXG6,A0A452DZB0,A0A452DZJ0,A0A452F0L4,A0A452F1I3,A0A452FHG3,A0A452FNZ8,A0A452FUP9,A0A452FUV1,A0A452FVJ4,A0A452G3T0
4	GO:0046649	lymphocyte activation	Biological Process	2	A0A452G3T0,A0A452E8N4		6	GO:0032561	guanyl ribonucleotide binding	Molecular Function	3	A0A452E2Q8,A0A452EUA2,A0A452F730	5	GO:0044451	nucleoplasm part	Cellular Component	7	A0A452G643,A0A452DST0,A0A452ERJ5,A0A452E340,A0A452ENS8,A0A452FNB8,A0A452FU07
4	GO:0000226	microtubule cytoskeleton organization	Biological Process	2	A0A452DTL1,A0A452FNB8		6	GO:0019855	calcium channel inhibitor activity	Molecular Function	1	A0A452F520	5	GO:0044452	nucleolar part	Cellular Component	2	A0A452DZB0,A0A452FSC8
4	GO:0032886	regulation of microtubule-based process	Biological Process	2	A0A452DTL1,A0A452DSU6		6	GO:0016538	cyclin-dependent protein serine/threonine kinase regulator activity	Molecular Function	1	A0A452FUP9	5	GO:0005815	microtubule organizing center	Cellular Component	2	A0A452DTL1,A0A452FNZ8
4	GO:0050867	positive regulation of cell activation	Biological Process	2	A0A452EK18,A0A452E8N4		6	GO:0019770	IgG receptor activity	Molecular Function	1	A0A452GB68	5	GO:0030864	cortical actin cytoskeleton	Cellular Component	1	A0A452DWG6
4	GO:0002764	immune response-regulating signaling pathway	Biological Process	2	A0A452E8N4,A0A452EF47		7	GO:0008137	NADH dehydrogenase (ubiquinone) activity	Molecular Function	1	A0A023NEL9	5	GO:0099513	polymeric cytoskeletal fiber	Cellular Component	3	A0A452E9R4,A0A452E8N4,A0A452DTL1
4	GO:0051270	regulation of cellular component movement	Biological Process	2	A0A452DTL1,A0A452DWG6		7	GO:0016278	lysine N-methyltransferase activity	Molecular Function	1	A0A452FU07	5	GO:1990752	microtubule end	Cellular Component	1	A0A452DTL1
4	GO:0070997	neuron death	Biological Process	2	A0A452ERC4,A0A452G3T0		7	GO:0008080	N-acetyltransferase activity	Molecular Function	1	A0A452FU07	5	GO:0030126	COPI vesicle coat	Cellular Component	1	A0A452G7S8
4	GO:0006325	chromatin organization	Biological Process	2	A0A452ERJ5,A0A452FU07		7	GO:0004559	alpha-mannosidase activity	Molecular Function	1	A0A452E7A1	5	GO:0044440	endosomal part	Cellular Component	3	A0A452EZ49,A0A452EEJ7,A0A452EUA2
4	GO:0032535	regulation of cellular component size	Biological Process	2	A0A452DWG6,A0A452ERC4		7	GO:0017111	nucleoside-triphosphatase activity	Molecular Function	4	A0A452E2Q8,A0A452EUA2,A0A452DX93,A0A452F2V9	5	GO:0044439	peroxisomal part	Cellular Component	1	A0A452FNI4
4	GO:0050808	synapse organization	Biological Process	2	A0A452DQ87,A0A452E724		7	GO:0004356	glutamate-ammonia ligase activity	Molecular Function	1	A0A452G2Q3	5	GO:0005887	integral component of plasma membrane	Cellular Component	1	A0A452EK18
4	GO:0055082	cellular chemical homeostasis	Biological Process	2	A0A452FNI4,A0A452F520		7	GO:0042800	histone methyltransferase activity (H3-K4 specific)	Molecular Function	1	A0A452FU07	5	GO:0005769	early endosome	Cellular Component	2	A0A452ERC4,A0A452FHG3
4	GO:0010564	regulation of cell cycle process	Biological Process	2	A0A452FFM4,A0A452G3T0		7	GO:0016429	tRNA (adenine-N1-)-methyltransferase activity	Molecular Function	1	A0A452FHE6	5	GO:0005770	late endosome	Cellular Component	2	A0A452EUA2,A0A452EZ49
4	GO:0030036	actin cytoskeleton organization	Biological Process	2	A0A452DQ87,A0A452DWG6		7	GO:0005262	calcium channel activity	Molecular Function	1	A0A452F520	5	GO:0055037	recycling endosome	Cellular Component	1	A0A452EEJ7
4	GO:1903530	regulation of secretion by cell	Biological Process	2	A0A452EK18,A0A452EUA2		7	GO:0099094	ligand-gated cation channel activity	Molecular Function	1	A0A452F520	5	GO:0005790	smooth endoplasmic reticulum	Cellular Component	1	A0A452FVJ4
4	GO:1903532	positive regulation of secretion by cell	Biological Process	2	A0A452EK18,A0A452EUA2		7	GO:0005217	intracellular ligand-gated ion channel activity	Molecular Function	1	A0A452F520	5	GO:0016529	sarcoplasmic reticulum	Cellular Component	1	A0A452F520
4	GO:0045596	negative regulation of cell differentiation	Biological Process	2	A0A452E724,A0A452G3T0		7	GO:0015662	ATPase activity, coupled to transmembrane movement of ions, phosphorylative mechanism	Molecular Function	1	A0A452F2V9	5	GO:0030140	trans-Golgi network transport vesicle	Cellular Component	1	A0A452EUA2
4	GO:1903573	negative regulation of response to endoplasmic reticulum stress	Biological Process	2	A0A452FVJ4,A0A452EAJ3		7	GO:0036442	proton-exporting ATPase activity	Molecular Function	1	A0A452F2V9	5	GO:0070382	exocytic vesicle	Cellular Component	1	A0A452ERC4
4	GO:0006914	autophagy	Biological Process	2	A0A452FNI4,A0A452G3T0		7	GO:0015085	calcium ion transmembrane transporter activity	Molecular Function	1	A0A452F520	5	GO:0042827	platelet dense granule	Cellular Component	1	A0A452F520
4	GO:0031589	cell-substrate adhesion	Biological Process	2	A0A452DTL1,A0A452DWG6		7	GO:0015078	proton transmembrane transporter activity	Molecular Function	2	A0A452F2V9,A0A0U2EXR7	5	GO:0000153	cytoplasmic ubiquitin ligase complex	Cellular Component	1	A0A452FVJ4
4	GO:0051962	positive regulation of nervous system development	Biological Process	2	A0A452E7A1,A0A452DQ87		7	GO:0022834	ligand-gated channel activity	Molecular Function	1	A0A452F520	5	GO:0031461	cullin-RING ubiquitin ligase complex	Cellular Component	1	A0A452G3T0
4	GO:0048598	embryonic morphogenesis	Biological Process	2	A0A452E8N4,A0A452DWG6		7	GO:0042626	ATPase activity, coupled to transmembrane movement of substances	Molecular Function	1	A0A452F2V9	5	GO:0002944	cyclin K-CDK12 complex	Cellular Component	1	A0A452FUP9
4	GO:0048729	tissue morphogenesis	Biological Process	2	A0A452E8N4,A0A452DTL1		7	GO:0051011	microtubule minus-end binding	Molecular Function	1	A0A452DTL1	5	GO:0002945	cyclin K-CDK13 complex	Cellular Component	1	A0A452FUP9
4	GO:0016358	dendrite development	Biological Process	2	A0A452ERC4,A0A452DQ87		7	GO:0043422	protein kinase B binding	Molecular Function	1	A0A452E8N4	5	GO:0016528	sarcoplasm	Cellular Component	1	A0A452F520
4	GO:2000145	regulation of cell motility	Biological Process	2	A0A452DTL1,A0A452DWG6		7	GO:0017016	Ras GTPase binding	Molecular Function	1	A0A452ERC4	5	GO:0099568	cytoplasmic region	Cellular Component	2	A0A452E5L5,A0A452DWG6
4	GO:0051047	positive regulation of secretion	Biological Process	2	A0A452EK18,A0A452EUA2		7	GO:0032266	phosphatidylinositol-3-phosphate binding	Molecular Function	1	A0A452FHG3	5	GO:0097409	glial cytoplasmic inclusion	Cellular Component	1	A0A452G3T0
4	GO:0010810	regulation of cell-substrate adhesion	Biological Process	2	A0A452DTL1,A0A452DWG6		7	GO:0005506	iron ion binding	Molecular Function	1	A0A452EHU3	5	GO:0000123	histone acetyltransferase complex	Cellular Component	1	A0A452FU07
4	GO:0022407	regulation of cell-cell adhesion	Biological Process	2	A0A452DWG6,A0A452E8N4		7	GO:0008270	zinc ion binding	Molecular Function	4	A0A452DMA6,A0A452EP32,A0A452F0L4,A0A452FNZ8	5	GO:0034709	methylosome	Cellular Component	1	A0A452DRM6
4	GO:0043254	regulation of protein complex assembly	Biological Process	2	A0A452DWG6,A0A452DTL1		7	GO:0030145	manganese ion binding	Molecular Function	1	A0A452FPD7	5	GO:0035097	histone methyltransferase complex	Cellular Component	2	A0A452FU07,A0A452G643
4	GO:0051668	localization within membrane	Biological Process	2	A0A452F730,A0A452DQ87		7	GO:0000976	transcription regulatory region sequence-specific DNA binding	Molecular Function	1	A0A452DX93	5	GO:0043527	tRNA methyltransferase complex	Cellular Component	1	A0A452FHE6
4	GO:0044403	symbiont process	Biological Process	2	A0A452EZ49,A0A452FUP9		7	GO:0001012	RNA polymerase II regulatory region DNA binding	Molecular Function	1	A0A452DX93	5	GO:0005829	cytosol	Cellular Component	19	A0A452DQ87,P02082,A0A452EN26,A0A452DRM6,A0A452DST0,A0A452DZJ0,A0A452E340,A0A452E616,A0A452E8N4,A0A452ED04,A0A452EEJ7,A0A452ENS8,A0A452ERJ5,A0A452F8Z1,A0A452FHG3,A0A452FNZ8,A0A452FUR0,A0A452G265,A0A452G3T0
4	GO:0031647	regulation of protein stability	Biological Process	2	A0A452FVJ4,A0A452G3T0		7	GO:1990837	sequence-specific double-stranded DNA binding	Molecular Function	1	A0A452DX93	5	GO:0005881	cytoplasmic microtubule	Cellular Component	1	A0A452E8N4
4	GO:0090066	regulation of anatomical structure size	Biological Process	2	A0A452DWG6,A0A452ERC4		7	GO:0008187	poly-pyrimidine tract binding	Molecular Function	1	A0A452DZ88	5	GO:0044445	cytosolic part	Cellular Component	3	P02082,A0A452EN26,A0A452DQ87
4	GO:0022900	electron transport chain	Biological Process	1	A0A023NEL9		7	GO:0070717	poly-purine tract binding	Molecular Function	1	A0A452DZ88	5	GO:0044448	cell cortex part	Cellular Component	2	A0A452E5L5,A0A452DWG6
4	GO:0015980	energy derivation by oxidation of organic compounds	Biological Process	1	A0A023NEL9		7	GO:0003730	mRNA 3'-UTR binding	Molecular Function	1	A0A452DZ88	5	GO:0048471	perinuclear region of cytoplasm	Cellular Component	3	A0A452E8N4,A0A452ERC4,A0A452G265
4	GO:0009896	positive regulation of catabolic process	Biological Process	1	A0A452G3T0		7	GO:0035925	mRNA 3'-UTR AU-rich region binding	Molecular Function	1	A0A452DZ88	5	GO:0030425	dendrite	Cellular Component	1	A0A452DQ87
4	GO:0120163	negative regulation of cold-induced thermogenesis	Biological Process	1	A0A452F7T9		7	GO:0008097	5S rRNA binding	Molecular Function	1	A0A452DZB0	5	GO:0030424	axon	Cellular Component	1	A0A452DQ87
4	GO:0045913	positive regulation of carbohydrate metabolic process	Biological Process	1	A0A452FU07		8	GO:0034212	peptide N-acetyltransferase activity	Molecular Function	1	A0A452FU07	5	GO:0097447	dendritic tree	Cellular Component	1	A0A452DQ87
4	GO:0062013	positive regulation of small molecule metabolic process	Biological Process	1	A0A452FU07		8	GO:0003924	GTPase activity	Molecular Function	2	A0A452E2Q8,A0A452EUA2	5	GO:0097462	Lewy neurite	Cellular Component	1	A0A452G3T0
4	GO:0062012	regulation of small molecule metabolic process	Biological Process	1	A0A452FU07		8	GO:0004386	helicase activity	Molecular Function	1	A0A452DX93	5	GO:0150034	distal axon	Cellular Component	1	A0A452DQ87
4	GO:0120161	regulation of cold-induced thermogenesis	Biological Process	1	A0A452F7T9		8	GO:0016887	ATPase activity	Molecular Function	1	A0A452F2V9	5	GO:0097414	classical Lewy body	Cellular Component	1	A0A452G3T0
4	GO:0043414	macromolecule methylation	Biological Process	1	A0A452FU07		8	GO:0099604	ligand-gated calcium channel activity	Molecular Function	1	A0A452F520	6	GO:0000839	Hrd1p ubiquitin ligase ERAD-L complex	Cellular Component	1	A0A452FVJ4
4	GO:0006082	organic acid metabolic process	Biological Process	1	A0A452G2Q3		8	GO:0015278	calcium-release channel activity	Molecular Function	1	A0A452F520	6	GO:0030125	clathrin vesicle coat	Cellular Component	1	A0A452ERC4
4	GO:0006091	generation of precursor metabolites and energy	Biological Process	1	A0A023NEL9		8	GO:0008553	proton-exporting ATPase activity, phosphorylative mechanism	Molecular Function	1	A0A452F2V9	6	GO:0030127	COPII vesicle coat	Cellular Component	1	A0A452F730
4	GO:0072593	reactive oxygen species metabolic process	Biological Process	1	A0A452EK18		8	GO:0017137	Rab GTPase binding	Molecular Function	1	A0A452ERC4	6	GO:0032585	multivesicular body membrane	Cellular Component	1	A0A452EUA2
4	GO:0044262	cellular carbohydrate metabolic process	Biological Process	1	A0A452FU07		8	GO:0000977	RNA polymerase II regulatory region sequence-specific DNA binding	Molecular Function	1	A0A452DX93	6	GO:0030128	clathrin coat of endocytic vesicle	Cellular Component	1	A0A452ERC4
4	GO:0006520	cellular amino acid metabolic process	Biological Process	1	A0A452G2Q3		8	GO:0000987	proximal promoter sequence-specific DNA binding	Molecular Function	1	A0A452DX93	6	GO:0005685	U1 snRNP	Cellular Component	1	A0A452DRM6
4	GO:0106106	cold-induced thermogenesis	Biological Process	1	A0A452F7T9		8	GO:0008266	poly(U) RNA binding	Molecular Function	1	A0A452DZ88	6	GO:0005687	U4 snRNP	Cellular Component	1	A0A452DRM6
4	GO:0001788	antibody-dependent cellular cytotoxicity	Biological Process	1	A0A452GB68		8	GO:0008143	poly(A) binding	Molecular Function	1	A0A452DZ88	6	GO:0097526	spliceosomal tri-snRNP complex	Cellular Component	2	A0A452DRM6,A0A452E616
4	GO:0002260	lymphocyte homeostasis	Biological Process	1	A0A452E8N4		9	GO:0061733	peptide-lysine-N-acetyltransferase activity	Molecular Function	1	A0A452FU07	6	GO:0071005	U2-type precatalytic spliceosome	Cellular Component	2	A0A452DRM6,A0A452E616
4	GO:0002263	cell activation involved in immune response	Biological Process	1	A0A452EK18		9	GO:0042623	ATPase activity, coupled	Molecular Function	1	A0A452F2V9	6	GO:1902911	protein kinase complex	Cellular Component	1	A0A452FUP9
4	GO:0043299	leukocyte degranulation	Biological Process	1	A0A452EK18		9	GO:0005220	inositol 1,4,5-trisphosphate-sensitive calcium-release channel activity	Molecular Function	1	A0A452F520	6	GO:0000323	lytic vacuole	Cellular Component	1	A0A452E8N4
4	GO:0002905	regulation of mature B cell apoptotic process	Biological Process	1	A0A452E8N4		9	GO:0000978	RNA polymerase II proximal promoter sequence-specific DNA binding	Molecular Function	1	A0A452DX93	6	GO:0005777	peroxisome	Cellular Component	2	A0A452FNI4,A0A452EGH5
4	GO:0002695	negative regulation of leukocyte activation	Biological Process	1	A0A452G3T0		10	GO:0004402	histone acetyltransferase activity	Molecular Function	1	A0A452FU07	6	GO:0005795	Golgi stack	Cellular Component	2	A0A452E7A1,A0A452EUA2
4	GO:0002906	negative regulation of mature B cell apoptotic process	Biological Process	1	A0A452E8N4		10	GO:0043492	ATPase activity, coupled to movement of substances	Molecular Function	1	A0A452F2V9	6	GO:0031985	Golgi cisterna	Cellular Component	1	A0A452E7A1
4	GO:0002437	inflammatory response to antigenic stimulus	Biological Process	1	A0A452GB68		10	GO:0098695	inositol 1,4,5-trisphosphate receptor activity involved in regulation of postsynaptic cytosolic calcium levels	Molecular Function	1	A0A452F520	6	GO:0000793	condensed chromosome	Cellular Component	1	A0A452DZB0
4	GO:0019884	antigen processing and presentation of exogenous antigen	Biological Process	1	A0A452GB68		11	GO:0010485	H4 histone acetyltransferase activity	Molecular Function	1	A0A452FU07	6	GO:0000803	sex chromosome	Cellular Component	1	A0A452ERJ5
4	GO:0048002	antigen processing and presentation of peptide antigen	Biological Process	1	A0A452GB68		12	GO:0043995	histone acetyltransferase activity (H4-K5 specific)	Molecular Function	1	A0A452FU07	6	GO:0015629	actin cytoskeleton	Cellular Component	3	A0A452DWG6,A0A452DQ87,A0A452DRY3
4	GO:0002274	myeloid leukocyte activation	Biological Process	1	A0A452EK18		12	GO:0043996	histone acetyltransferase activity (H4-K8 specific)	Molecular Function	1	A0A452FU07	6	GO:0015630	microtubule cytoskeleton	Cellular Component	3	A0A452DTL1,A0A452FNZ8,A0A452E8N4
4	GO:0002366	leukocyte activation involved in immune response	Biological Process	1	A0A452EK18		12	GO:0046972	histone acetyltransferase activity (H4-K16 specific)	Molecular Function	1	A0A452FU07	6	GO:0030863	cortical cytoskeleton	Cellular Component	1	A0A452DWG6
4	GO:0040009	regulation of growth rate	Biological Process	1	A0A452EF47								6	GO:0045111	intermediate filament cytoskeleton	Cellular Component	1	A0A452E9R4
4	GO:0040010	positive regulation of growth rate	Biological Process	1	A0A452EF47								6	GO:0005798	Golgi-associated vesicle	Cellular Component	3	A0A452EUA2,A0A452F730,A0A452G7S8
4	GO:0051304	chromosome separation	Biological Process	1	A0A452FFM4								6	GO:0030139	endocytic vesicle	Cellular Component	1	A0A452ERC4
4	GO:0051983	regulation of chromosome segregation	Biological Process	1	A0A452FFM4								6	GO:0030135	coated vesicle	Cellular Component	4	A0A452EUA2,A0A452F730,A0A452G7S8,A0A452ERC4
4	GO:0098813	nuclear chromosome segregation	Biological Process	1	A0A452DZB0								6	GO:0048770	pigment granule	Cellular Component	1	A0A452EUA2
4	GO:0007018	microtubule-based movement	Biological Process	1	A0A452DTL1								6	GO:0099503	secretory vesicle	Cellular Component	2	A0A452ERC4,A0A452F520
4	GO:0050866	negative regulation of cell activation	Biological Process	1	A0A452G3T0								6	GO:0033648	host intracellular membrane-bounded organelle	Cellular Component	1	A0A452FUP9
4	GO:0023014	signal transduction by protein phosphorylation	Biological Process	1	A0A452ENS8								6	GO:0031307	integral component of mitochondrial outer membrane	Cellular Component	1	A0A452FNI4
4	GO:0060395	SMAD protein signal transduction	Biological Process	1	A0A452DX93								6	GO:0000790	nuclear chromatin	Cellular Component	2	A0A452G643,A0A452ERJ5
4	GO:0051272	positive regulation of cellular component movement	Biological Process	1	A0A452DWG6								6	GO:0000792	heterochromatin	Cellular Component	2	A0A452G643,A0A452ERJ5
4	GO:0045786	negative regulation of cell cycle	Biological Process	1	A0A452G3T0								6	GO:0000784	nuclear chromosome, telomeric region	Cellular Component	1	A0A452G643
4	GO:0010643	cell communication by chemical coupling	Biological Process	1	A0A452DQ87								6	GO:0035861	site of double-strand break	Cellular Component	1	A0A452DST0
4	GO:0010644	cell communication by electrical coupling	Biological Process	1	A0A452DQ87								6	GO:0000775	chromosome, centromeric region	Cellular Component	1	A0A452G643
4	GO:0030010	establishment of cell polarity	Biological Process	1	A0A452DTL1								6	GO:0000781	chromosome, telomeric region	Cellular Component	1	A0A452G643
4	GO:0030952	establishment or maintenance of cytoskeleton polarity	Biological Process	1	A0A452DTL1								6	GO:0010369	chromocenter	Cellular Component	1	A0A452G643
4	GO:0061245	establishment or maintenance of bipolar cell polarity	Biological Process	1	A0A452DTL1								6	GO:0000794	condensed nuclear chromosome	Cellular Component	1	A0A452DZB0
4	GO:0061339	establishment or maintenance of monopolar cell polarity	Biological Process	1	A0A452DTL1								6	GO:0016604	nuclear body	Cellular Component	6	A0A452G643,A0A452E340,A0A452ENS8,A0A452FNB8,A0A452DST0,A0A452ERJ5
4	GO:0070265	necrotic cell death	Biological Process	1	A0A452F7T9								6	GO:0001650	fibrillar center	Cellular Component	2	A0A452DZB0,A0A452FSC8
4	GO:0036473	cell death in response to oxidative stress	Biological Process	1	A0A452G3T0								6	GO:0005813	centrosome	Cellular Component	2	A0A452DTL1,A0A452FNZ8
4	GO:0006910	phagocytosis, recognition	Biological Process	1	A0A452GB68								6	GO:0005882	intermediate filament	Cellular Component	1	A0A452E9R4
4	GO:0010256	endomembrane system organization	Biological Process	1	A0A452DTL1								6	GO:0005874	microtubule	Cellular Component	2	A0A452E8N4,A0A452DTL1
4	GO:0034330	cell junction organization	Biological Process	1	A0A452DTL1								6	GO:0036449	microtubule minus-end	Cellular Component	1	A0A452DTL1
4	GO:0043954	cellular component maintenance	Biological Process	1	A0A452DTL1								6	GO:0005771	multivesicular body	Cellular Component	1	A0A452EUA2
4	GO:0099173	postsynapse organization	Biological Process	1	A0A452DQ87								6	GO:0070381	endosome to plasma membrane transport vesicle	Cellular Component	1	A0A452ERC4
4	GO:0000910	cytokinesis	Biological Process	1	A0A452FNB8								6	GO:0019005	SCF ubiquitin ligase complex	Cellular Component	1	A0A452G3T0
4	GO:0010948	negative regulation of cell cycle process	Biological Process	1	A0A452G3T0								6	GO:1902562	H4 histone acetyltransferase complex	Cellular Component	1	A0A452FU07
4	GO:0044770	cell cycle phase transition	Biological Process	1	A0A452G3T0								6	GO:0044665	MLL1/2 complex	Cellular Component	1	A0A452FU07
4	GO:0032970	regulation of actin filament-based process	Biological Process	1	A0A452DWG6								6	GO:0044666	MLL3/4 complex	Cellular Component	1	A0A452FU07
4	GO:0045104	intermediate filament cytoskeleton organization	Biological Process	1	A0A452E9R4								6	GO:0048188	Set1C/COMPASS complex	Cellular Component	1	A0A452FU07
4	GO:0007162	negative regulation of cell adhesion	Biological Process	1	A0A452DWG6								6	GO:0031515	tRNA (m1A) methyltransferase complex	Cellular Component	1	A0A452FHE6
4	GO:1900408	negative regulation of cellular response to oxidative stress	Biological Process	1	A0A452G3T0								6	GO:0099522	region of cytosol	Cellular Component	1	A0A452DQ87
4	GO:2001021	negative regulation of response to DNA damage stimulus	Biological Process	1	A0A452DST0								7	GO:0046540	U4/U6 x U5 tri-snRNP complex	Cellular Component	2	A0A452DRM6,A0A452E616
4	GO:0032507	maintenance of protein location in cell	Biological Process	1	A0A452DQ87								7	GO:1902554	serine/threonine protein kinase complex	Cellular Component	1	A0A452FUP9
4	GO:0071216	cellular response to biotic stimulus	Biological Process	1	A0A452E8N4								7	GO:0005764	lysosome	Cellular Component	1	A0A452E8N4
4	GO:0104004	cellular response to environmental stimulus	Biological Process	1	A0A452E8N4								7	GO:0005797	Golgi medial cisterna	Cellular Component	1	A0A452E7A1
4	GO:1900117	regulation of execution phase of apoptosis	Biological Process	1	A0A452G265								7	GO:0001739	sex chromatin	Cellular Component	1	A0A452ERJ5
4	GO:1900119	positive regulation of execution phase of apoptosis	Biological Process	1	A0A452G265								7	GO:0030137	COPI-coated vesicle	Cellular Component	1	A0A452G7S8
4	GO:0099536	synaptic signaling	Biological Process	1	A0A452DQ87								7	GO:0030134	COPII-coated ER to Golgi transport vesicle	Cellular Component	1	A0A452F730
4	GO:0198738	cell-cell signaling by wnt	Biological Process	1	A0A452DZ88								7	GO:0045334	clathrin-coated endocytic vesicle	Cellular Component	1	A0A452ERC4
4	GO:1905114	cell surface receptor signaling pathway involved in cell-cell signaling	Biological Process	1	A0A452DZ88								7	GO:0030136	clathrin-coated vesicle	Cellular Component	2	A0A452EUA2,A0A452ERC4
4	GO:0099177	regulation of trans-synaptic signaling	Biological Process	1	A0A452DQ87								7	GO:0042470	melanosome	Cellular Component	1	A0A452EUA2
4	GO:0001817	regulation of cytokine production	Biological Process	1	A0A452E8N4								7	GO:0042025	host cell nucleus	Cellular Component	1	A0A452FUP9
4	GO:0001819	positive regulation of cytokine production	Biological Process	1	A0A452E8N4								7	GO:0005720	nuclear heterochromatin	Cellular Component	2	A0A452ERJ5,A0A452G643
4	GO:0032637	interleukin-8 production	Biological Process	1	A0A452E8N4								7	GO:0005721	pericentric heterochromatin	Cellular Component	1	A0A452G643
4	GO:0042089	cytokine biosynthetic process	Biological Process	1	A0A452E8N4								7	GO:0016605	PML body	Cellular Component	1	A0A452G643
4	GO:0050877	nervous system process	Biological Process	1	A0A452ERC4								7	GO:0016607	nuclear speck	Cellular Component	3	A0A452E340,A0A452ENS8,A0A452FNB8
4	GO:0010259	multicellular organism aging	Biological Process	1	A0A452FIA8								7	GO:0045098	type III intermediate filament	Cellular Component	1	A0A452E9R4
4	GO:0003002	regionalization	Biological Process	1	A0A452ERJ5								7	GO:0005671	Ada2/Gcn5/Ada3 transcription activator complex	Cellular Component	1	A0A452FU07
4	GO:0001659	temperature homeostasis	Biological Process	1	A0A452F7T9								7	GO:0071339	MLL1 complex	Cellular Component	1	A0A452FU07
4	GO:0050881	musculoskeletal movement	Biological Process	1	A0A452F520
4	GO:0150093	amyloid-beta clearance by transcytosis	Biological Process	1	A0A452ERC4
4	GO:0035239	tube morphogenesis	Biological Process	1	A0A452E8N4
4	GO:0060042	retina morphogenesis in camera-type eye	Biological Process	1	A0A452E7A1
4	GO:0090647	modulation of age-related behavioral decline	Biological Process	1	A0A452ERC4
4	GO:0035148	tube formation	Biological Process	1	A0A452E8N4
4	GO:0016188	synaptic vesicle maturation	Biological Process	1	A0A452ERC4
4	GO:0001568	blood vessel development	Biological Process	1	A0A452ENS8
4	GO:0001824	blastocyst development	Biological Process	1	A0A452DP97
4	GO:0003205	cardiac chamber development	Biological Process	1	A0A452ENS8
4	GO:0003279	cardiac septum development	Biological Process	1	A0A452ENS8
4	GO:0048286	lung alveolus development	Biological Process	1	A0A452E7A1
4	GO:0060041	retina development in camera-type eye	Biological Process	1	A0A452E7A1
4	GO:0060996	dendritic spine development	Biological Process	1	A0A452DQ87
4	GO:0090141	positive regulation of mitochondrial fission	Biological Process	1	A0A452FNI4
4	GO:2000147	positive regulation of cell motility	Biological Process	1	A0A452DWG6
4	GO:0090070	positive regulation of ribosome biogenesis	Biological Process	1	A0A452FSC8
4	GO:0010811	positive regulation of cell-substrate adhesion	Biological Process	1	A0A452DWG6
4	GO:0022409	positive regulation of cell-cell adhesion	Biological Process	1	A0A452E8N4
4	GO:0032103	positive regulation of response to external stimulus	Biological Process	1	A0A452GB68
4	GO:0032388	positive regulation of intracellular transport	Biological Process	1	A0A452FNI4
4	GO:0045807	positive regulation of endocytosis	Biological Process	1	A0A452GB68
4	GO:0051222	positive regulation of protein transport	Biological Process	1	A0A452FNI4
4	GO:0051092	positive regulation of NF-kappaB transcription factor activity	Biological Process	1	A0A452E8N4
4	GO:0090316	positive regulation of intracellular protein transport	Biological Process	1	A0A452FNI4
4	GO:1905477	positive regulation of protein localization to membrane	Biological Process	1	A0A452FNI4
4	GO:0048525	negative regulation of viral process	Biological Process	1	A0A452FUP9
4	GO:1902883	negative regulation of response to oxidative stress	Biological Process	1	A0A452G3T0
4	GO:0032387	negative regulation of intracellular transport	Biological Process	1	A0A452EAJ3
4	GO:0045806	negative regulation of endocytosis	Biological Process	1	A0A452ERC4
4	GO:0051224	negative regulation of protein transport	Biological Process	1	A0A452EAJ3
4	GO:0090317	negative regulation of intracellular protein transport	Biological Process	1	A0A452EAJ3
4	GO:1904376	negative regulation of protein localization to cell periphery	Biological Process	1	A0A452ERC4
4	GO:1905476	negative regulation of protein localization to membrane	Biological Process	1	A0A452ERC4
4	GO:2000009	negative regulation of protein localization to cell surface	Biological Process	1	A0A452ERC4
4	GO:0043903	regulation of symbiosis, encompassing mutualism through parasitism	Biological Process	1	A0A452FUP9
4	GO:0090069	regulation of ribosome biogenesis	Biological Process	1	A0A452FSC8
4	GO:1901888	regulation of cell junction assembly	Biological Process	1	A0A452DTL1
4	GO:0032101	regulation of response to external stimulus	Biological Process	1	A0A452GB68
4	GO:0001666	response to hypoxia	Biological Process	1	A0A452F520
4	GO:0006979	response to oxidative stress	Biological Process	1	A0A452G3T0
4	GO:0009612	response to mechanical stimulus	Biological Process	1	A0A452E8N4
4	GO:0009991	response to extracellular stimulus	Biological Process	1	A0A452E8N4
4	GO:0071496	cellular response to external stimulus	Biological Process	1	A0A452E8N4
4	GO:0002347	response to tumor cell	Biological Process	1	A0A452DZ88
4	GO:0070482	response to oxygen levels	Biological Process	1	A0A452F520
4	GO:0071214	cellular response to abiotic stimulus	Biological Process	1	A0A452E8N4
4	GO:0071495	cellular response to endogenous stimulus	Biological Process	1	A0A452ENS8
4	GO:0071559	response to transforming growth factor beta	Biological Process	1	A0A452ENS8
4	GO:0032094	response to food	Biological Process	1	A0A452E8N4
4	GO:1901700	response to oxygen-containing compound	Biological Process	1	A0A452E8N4
4	GO:0097120	receptor localization to synapse	Biological Process	1	A0A452DQ87
4	GO:0006403	RNA localization	Biological Process	1	A0A452EF47
4	GO:0051236	establishment of RNA localization	Biological Process	1	A0A452EF47
4	GO:0051656	establishment of organelle localization	Biological Process	1	A0A452DZB0
4	GO:0045185	maintenance of protein location	Biological Process	1	A0A452DQ87
4	GO:0051640	organelle localization	Biological Process	1	A0A452DZB0
4	GO:0009620	response to fungus	Biological Process	1	A0A452E8N4
4	GO:0098542	defense response to other organism	Biological Process	1	A0A452GB68
4	GO:0035821	modification of morphology or physiology of other organism	Biological Process	1	A0A452FUP9
4	GO:0051701	interaction with host	Biological Process	1	A0A452FUP9
4	GO:0051702	interaction with symbiont	Biological Process	1	A0A452FUP9
4	GO:0048167	regulation of synaptic plasticity	Biological Process	1	A0A452DQ87
4	GO:0050803	regulation of synapse structure or activity	Biological Process	1	A0A452DQ87
4	GO:0051090	regulation of DNA-binding transcription factor activity	Biological Process	1	A0A452E8N4
4	GO:0017126	nucleologenesis	Biological Process	1	A0A452DP97
4	GO:0044091	membrane biogenesis	Biological Process	1	A0A452EF47
5	GO:0010467	gene expression	Biological Process	19	A0A452EVF4,A0A452F0L4,A0A452G643,A0A452DRM6,A0A452ED04,A0A452E616,A0A452DX93,A0A452FPL3,A0A452EM40,A0A452FNB8,A0A452DWG6,A0A452DZ88,A0A452ERC4,A0A452ERJ5,A0A452FUV1,A0A452FTE4,A0A452E8N4,A0A452FSC8,A0A452FUP9
5	GO:0044267	cellular protein metabolic process	Biological Process	17	A0A452ENS8,A0A452DWG6,A0A452FNZ8,A0A452G3T0,A0A452DZ88,A0A452FFM4,A0A452FUR0,A0A452FVJ4,A0A452E8N4,A0A452FTE4,A0A452ERJ5,A0A452EZ49,A0A452FNI4,A0A452FU07,A0A452ERC4,A0A452EAJ3,A0A452FUP9
5	GO:0090304	nucleic acid metabolic process	Biological Process	17	A0A452EVF4,A0A452F0L4,A0A452G643,A0A452DRM6,A0A452ED04,A0A452E616,A0A452DX93,A0A452FPL3,A0A452EM40,A0A452FNB8,A0A452ERJ5,A0A452FUV1,A0A452E8N4,A0A452ERC4,A0A452FSC8,A0A452DST0,A0A452FUP9
5	GO:0010468	regulation of gene expression	Biological Process	14	A0A452EVF4,A0A452F0L4,A0A452G643,A0A452E616,A0A452DX93,A0A452DWG6,A0A452DZ88,A0A452ERC4,A0A452ERJ5,A0A452FUV1,A0A452E8N4,A0A452FSC8,A0A452FNB8,A0A452FUP9
5	GO:0044271	cellular nitrogen compound biosynthetic process	Biological Process	13	A0A452EVF4,A0A452F0L4,A0A452G643,A0A452DX93,A0A0U2EXR7,A0A452DZ88,A0A452ERJ5,A0A452FUV1,A0A452FTE4,A0A452E8N4,A0A452ERC4,A0A452FSC8,A0A452FUP9
5	GO:0034613	cellular protein localization	Biological Process	13	A0A452FIA8,A0A452FNI4,A0A452G3T0,A0A452F730,A0A452FHG3,A0A452FVJ4,A0A452DQ87,A0A452F545,A0A452DWG6,A0A452DTL1,A0A452DZB0,A0A452ERC4,A0A452EAJ3
5	GO:0019219	regulation of nucleobase-containing compound metabolic process	Biological Process	12	A0A452EVF4,A0A452F0L4,A0A452G643,A0A452DX93,A0A452ERJ5,A0A452FUV1,A0A452E8N4,A0A452ERC4,A0A452FSC8,A0A452FNB8,A0A452DST0,A0A452FUP9
5	GO:0051246	regulation of protein metabolic process	Biological Process	12	A0A452ENS8,A0A452DWG6,A0A452DZ88,A0A452E8N4,A0A452EZ49,A0A452FNI4,A0A452G3T0,A0A452FU07,A0A452ERC4,A0A452EAJ3,A0A452FFM4,A0A452FUP9
5	GO:0031326	regulation of cellular biosynthetic process	Biological Process	12	A0A452EVF4,A0A452F0L4,A0A452G643,A0A452DX93,A0A452FU07,A0A452DZ88,A0A452ERJ5,A0A452FUV1,A0A452E8N4,A0A452ERC4,A0A452FSC8,A0A452FUP9
5	GO:0034645	cellular macromolecule biosynthetic process	Biological Process	12	A0A452EVF4,A0A452F0L4,A0A452G643,A0A452DX93,A0A452DZ88,A0A452ERJ5,A0A452FUV1,A0A452FTE4,A0A452E8N4,A0A452ERC4,A0A452FSC8,A0A452FUP9
5	GO:0009059	macromolecule biosynthetic process	Biological Process	12	A0A452EVF4,A0A452F0L4,A0A452G643,A0A452DX93,A0A452DZ88,A0A452ERJ5,A0A452FUV1,A0A452FTE4,A0A452E8N4,A0A452ERC4,A0A452FSC8,A0A452FUP9
5	GO:0032268	regulation of cellular protein metabolic process	Biological Process	12	A0A452ENS8,A0A452DWG6,A0A452DZ88,A0A452E8N4,A0A452EZ49,A0A452FNI4,A0A452G3T0,A0A452FU07,A0A452ERC4,A0A452EAJ3,A0A452FFM4,A0A452FUP9
5	GO:0071702	organic substance transport	Biological Process	12	A0A452FIA8,A0A452FNI4,A0A452G3T0,A0A452F730,A0A452FHG3,A0A452E5L5,A0A452G7S8,A0A452FVJ4,A0A452EF47,A0A452F545,A0A452DTL1,A0A452EAJ3
5	GO:0071705	nitrogen compound transport	Biological Process	12	A0A452FIA8,A0A452FNI4,A0A452G3T0,A0A452F730,A0A452FHG3,A0A452E5L5,A0A452G7S8,A0A452FVJ4,A0A452EF47,A0A452F545,A0A452DTL1,A0A452EAJ3
5	GO:0010556	regulation of macromolecule biosynthetic process	Biological Process	11	A0A452EVF4,A0A452F0L4,A0A452G643,A0A452DX93,A0A452DZ88,A0A452ERJ5,A0A452FUV1,A0A452E8N4,A0A452ERC4,A0A452FSC8,A0A452FUP9
5	GO:0018130	heterocycle biosynthetic process	Biological Process	11	A0A452EVF4,A0A452F0L4,A0A452G643,A0A452DX93,A0A0U2EXR7,A0A452ERJ5,A0A452FUV1,A0A452E8N4,A0A452ERC4,A0A452FSC8,A0A452FUP9
5	GO:0019438	aromatic compound biosynthetic process	Biological Process	11	A0A452EVF4,A0A452F0L4,A0A452G643,A0A452DX93,A0A0U2EXR7,A0A452ERJ5,A0A452FUV1,A0A452E8N4,A0A452ERC4,A0A452FSC8,A0A452FUP9
5	GO:1901362	organic cyclic compound biosynthetic process	Biological Process	11	A0A452EVF4,A0A452F0L4,A0A452G643,A0A452DX93,A0A0U2EXR7,A0A452ERJ5,A0A452FUV1,A0A452E8N4,A0A452ERC4,A0A452FSC8,A0A452FUP9
5	GO:0051252	regulation of RNA metabolic process	Biological Process	11	A0A452EVF4,A0A452F0L4,A0A452G643,A0A452DX93,A0A452ERJ5,A0A452FUV1,A0A452E8N4,A0A452ERC4,A0A452FSC8,A0A452FNB8,A0A452FUP9
5	GO:0034654	nucleobase-containing compound biosynthetic process	Biological Process	11	A0A452EVF4,A0A452F0L4,A0A452G643,A0A452DX93,A0A0U2EXR7,A0A452ERJ5,A0A452FUV1,A0A452E8N4,A0A452ERC4,A0A452FSC8,A0A452FUP9
5	GO:0015031	protein transport	Biological Process	11	A0A452FIA8,A0A452FNI4,A0A452G3T0,A0A452F730,A0A452FHG3,A0A452FVJ4,A0A452F545,A0A452DTL1,A0A452EAJ3,A0A452E5L5,A0A452G7S8
5	GO:0006508	proteolysis	Biological Process	10	A0A452FNZ8,A0A452G3T0,A0A452FUR0,A0A452FVJ4,A0A452EZ49,A0A452E8N4,A0A452FNI4,A0A452ERC4,A0A452EAJ3,A0A452FFM4
5	GO:0016192	vesicle-mediated transport	Biological Process	10	A0A452E5L5,A0A452DR03,A0A452G7S8,A0A452GB68,A0A452ERC4,A0A452FHG3,A0A452EEJ7,A0A452EK18,A0A452EUA2,A0A452F730
5	GO:0010629	negative regulation of gene expression	Biological Process	9	A0A452EVF4,A0A452F0L4,A0A452G643,A0A452E616,A0A452ERJ5,A0A452FUV1,A0A452DWG6,A0A452DZ88,A0A452ERC4
5	GO:0036211	protein modification process	Biological Process	9	A0A452ENS8,A0A452DWG6,A0A452FFM4,A0A452E8N4,A0A452ERJ5,A0A452FU07,A0A452G3T0,A0A452FVJ4,A0A452FUP9
5	GO:0043412	macromolecule modification	Biological Process	9	A0A452ENS8,A0A452DWG6,A0A452FFM4,A0A452E8N4,A0A452ERJ5,A0A452FU07,A0A452G3T0,A0A452FVJ4,A0A452FUP9
5	GO:0006886	intracellular protein transport	Biological Process	9	A0A452FIA8,A0A452FNI4,A0A452G3T0,A0A452FVJ4,A0A452F545,A0A452DTL1,A0A452EAJ3,A0A452F730,A0A452FHG3
5	GO:0006796	phosphate-containing compound metabolic process	Biological Process	8	A0A452ENS8,A0A452DWG6,A0A452DTL1,A0A0U2EXR7,A0A452FFM4,A0A023NEL9,A0A452G3T0,A0A452FUP9
5	GO:0006915	apoptotic process	Biological Process	8	A0A452E8N4,A0A452FNI4,A0A452FNB8,A0A452EZ49,A0A452F520,A0A452G265,A0A452FVJ4,A0A452F1I3
5	GO:0065003	protein-containing complex assembly	Biological Process	8	A0A452DZB0,A0A452DRM6,A0A452ED04,A0A452DWG6,A0A452DTL1,A0A452ERC4,A0A452DX93,A0A452F730
5	GO:0045934	negative regulation of nucleobase-containing compound metabolic process	Biological Process	7	A0A452EVF4,A0A452F0L4,A0A452G643,A0A452ERJ5,A0A452FUV1,A0A452DX93,A0A452DST0
5	GO:0051248	negative regulation of protein metabolic process	Biological Process	7	A0A452DWG6,A0A452EZ49,A0A452G3T0,A0A452FU07,A0A452ERC4,A0A452EAJ3,A0A452FFM4
5	GO:0051247	positive regulation of protein metabolic process	Biological Process	7	A0A452ENS8,A0A452DZ88,A0A452E8N4,A0A452FNI4,A0A452FU07,A0A452ERC4,A0A452FUP9
5	GO:0044265	cellular macromolecule catabolic process	Biological Process	7	A0A452E616,A0A452FNZ8,A0A452G3T0,A0A452FUR0,A0A452FVJ4,A0A452EAJ3,A0A452FFM4
5	GO:0009057	macromolecule catabolic process	Biological Process	7	A0A452E616,A0A452FNZ8,A0A452G3T0,A0A452FUR0,A0A452FVJ4,A0A452EAJ3,A0A452FFM4
5	GO:0032269	negative regulation of cellular protein metabolic process	Biological Process	7	A0A452DWG6,A0A452EZ49,A0A452G3T0,A0A452FU07,A0A452ERC4,A0A452EAJ3,A0A452FFM4
5	GO:0032270	positive regulation of cellular protein metabolic process	Biological Process	7	A0A452ENS8,A0A452DZ88,A0A452E8N4,A0A452FNI4,A0A452FU07,A0A452ERC4,A0A452FUP9
5	GO:1902531	regulation of intracellular signal transduction	Biological Process	7	A0A452ENS8,A0A452E8N4,A0A452F520,A0A452DWG6,A0A452DZB0,A0A452FVJ4,A0A452FNI4
5	GO:1901565	organonitrogen compound catabolic process	Biological Process	6	A0A452FNZ8,A0A452G3T0,A0A452FUR0,A0A452FVJ4,A0A452EAJ3,A0A452FFM4
5	GO:0030163	protein catabolic process	Biological Process	6	A0A452FNZ8,A0A452G3T0,A0A452FUR0,A0A452FVJ4,A0A452EAJ3,A0A452FFM4
5	GO:0043067	regulation of programmed cell death	Biological Process	6	A0A452E8N4,A0A452FNB8,A0A452EZ49,A0A452FNI4,A0A452G265,A0A452FVJ4
5	GO:0007010	cytoskeleton organization	Biological Process	6	A0A452FNB8,A0A452DQ87,A0A452DWG6,A0A452DTL1,A0A452E9R4,A0A452F8Z1
5	GO:0009792	embryo development ending in birth or egg hatching	Biological Process	6	A0A452DQ87,A0A452DTL1,A0A452E7A1,A0A452ENS8,A0A452DP97,A0A452E8N4
5	GO:0007399	nervous system development	Biological Process	6	A0A452E8N4,A0A452ERC4,A0A452G3T0,A0A452DTL1,A0A452E7A1,A0A452DQ87
5	GO:1901566	organonitrogen compound biosynthetic process	Biological Process	5	A0A452G2Q3,A0A0U2EXR7,A0A452DZ88,A0A452FTE4,A0A452E8N4
5	GO:0010558	negative regulation of macromolecule biosynthetic process	Biological Process	5	A0A452EVF4,A0A452F0L4,A0A452G643,A0A452ERJ5,A0A452FUV1
5	GO:0031327	negative regulation of cellular biosynthetic process	Biological Process	5	A0A452EVF4,A0A452F0L4,A0A452G643,A0A452ERJ5,A0A452FUV1
5	GO:0031328	positive regulation of cellular biosynthetic process	Biological Process	5	A0A452FU07,A0A452DZ88,A0A452E8N4,A0A452ERC4,A0A452FSC8
5	GO:0051253	negative regulation of RNA metabolic process	Biological Process	5	A0A452EVF4,A0A452F0L4,A0A452G643,A0A452ERJ5,A0A452FUV1
5	GO:0051174	regulation of phosphorus metabolic process	Biological Process	5	A0A452ENS8,A0A452DWG6,A0A452DTL1,A0A452G3T0,A0A452FUP9
5	GO:0033043	regulation of organelle organization	Biological Process	5	A0A452DWG6,A0A452DTL1,A0A452FU07,A0A452FNI4,A0A452G3T0
5	GO:0022008	neurogenesis	Biological Process	5	A0A452ERC4,A0A452G3T0,A0A452DTL1,A0A452E7A1,A0A452DQ87
5	GO:0051336	regulation of hydrolase activity	Biological Process	5	A0A452DTL1,A0A452ERC4,A0A452EZ49,A0A452E8N4,A0A452FNI4
5	GO:0010557	positive regulation of macromolecule biosynthetic process	Biological Process	4	A0A452DZ88,A0A452E8N4,A0A452ERC4,A0A452FSC8
5	GO:0010628	positive regulation of gene expression	Biological Process	4	A0A452DZ88,A0A452E8N4,A0A452ERC4,A0A452FSC8
5	GO:0030097	hemopoiesis	Biological Process	4	A0A452E724,A0A452G3T0,A0A452F995,A0A452ERC4
5	GO:0097193	intrinsic apoptotic signaling pathway	Biological Process	4	A0A452F520,A0A452G265,A0A452FVJ4,A0A452FNI4
5	GO:0043069	negative regulation of programmed cell death	Biological Process	4	A0A452E8N4,A0A452FNB8,A0A452EZ49,A0A452FVJ4
5	GO:0007005	mitochondrion organization	Biological Process	4	A0A452FNI4,A0A452G3T0,A0A452F545,A0A452E7A1
5	GO:0120036	plasma membrane bounded cell projection organization	Biological Process	4	A0A452ERC4,A0A452G3T0,A0A452DTL1,A0A452DQ87
5	GO:0030182	neuron differentiation	Biological Process	4	A0A452ERC4,A0A452G3T0,A0A452DTL1,A0A452DQ87
5	GO:0048666	neuron development	Biological Process	4	A0A452ERC4,A0A452G3T0,A0A452DTL1,A0A452DQ87
5	GO:0060284	regulation of cell development	Biological Process	4	A0A452G3T0,A0A452E7A1,A0A452DQ87,A0A452DWG6
5	GO:0034976	response to endoplasmic reticulum stress	Biological Process	4	A0A452FUR0,A0A452FVJ4,A0A452F520,A0A452EAJ3
5	GO:0072594	establishment of protein localization to organelle	Biological Process	4	A0A452FIA8,A0A452FNI4,A0A452G3T0,A0A452F545
5	GO:0043086	negative regulation of catalytic activity	Biological Process	4	A0A452DTL1,A0A452EZ49,A0A452G3T0,A0A452ERC4
5	GO:0043085	positive regulation of catalytic activity	Biological Process	4	A0A452ENS8,A0A452ERC4,A0A452E8N4,A0A452FNI4
5	GO:0043603	cellular amide metabolic process	Biological Process	3	A0A452DZ88,A0A452FTE4,A0A452ERC4
5	GO:0045935	positive regulation of nucleobase-containing compound metabolic process	Biological Process	3	A0A452E8N4,A0A452ERC4,A0A452FSC8
5	GO:0006518	peptide metabolic process	Biological Process	3	A0A452DZ88,A0A452FTE4,A0A452ERC4
5	GO:0031329	regulation of cellular catabolic process	Biological Process	3	A0A452G3T0,A0A452EAJ3,A0A452FFM4
5	GO:0010563	negative regulation of phosphorus metabolic process	Biological Process	3	A0A452DWG6,A0A452DTL1,A0A452G3T0
5	GO:0051254	positive regulation of RNA metabolic process	Biological Process	3	A0A452E8N4,A0A452ERC4,A0A452FSC8
5	GO:1902532	negative regulation of intracellular signal transduction	Biological Process	3	A0A452F520,A0A452DWG6,A0A452FVJ4
5	GO:1902533	positive regulation of intracellular signal transduction	Biological Process	3	A0A452ENS8,A0A452E8N4,A0A452FNI4
5	GO:2001233	regulation of apoptotic signaling pathway	Biological Process	3	A0A452FVJ4,A0A452E8N4,A0A452FNI4
5	GO:0043068	positive regulation of programmed cell death	Biological Process	3	A0A452E8N4,A0A452FNI4,A0A452G265
5	GO:0051276	chromosome organization	Biological Process	3	A0A452DZB0,A0A452ERJ5,A0A452FU07
5	GO:0010638	positive regulation of organelle organization	Biological Process	3	A0A452FU07,A0A452FNI4,A0A452G3T0
5	GO:0000902	cell morphogenesis	Biological Process	3	A0A452ERC4,A0A452DQ87,A0A452DWG6
5	GO:0032990	cell part morphogenesis	Biological Process	3	A0A452ERC4,A0A452DQ87,A0A452FNI4
5	GO:0071826	ribonucleoprotein complex subunit organization	Biological Process	3	A0A452DZB0,A0A452DRM6,A0A452ED04
5	GO:0010720	positive regulation of cell development	Biological Process	3	A0A452E7A1,A0A452DQ87,A0A452DWG6
5	GO:0000904	cell morphogenesis involved in differentiation	Biological Process	3	A0A452ERC4,A0A452DQ87,A0A452DWG6
5	GO:0006974	cellular response to DNA damage stimulus	Biological Process	3	A0A452DST0,A0A452FUP9,A0A452G643
5	GO:0051960	regulation of nervous system development	Biological Process	3	A0A452G3T0,A0A452E7A1,A0A452DQ87
5	GO:0060429	epithelium development	Biological Process	3	A0A452E8N4,A0A452DTL1,A0A452DWG6
5	GO:1903827	regulation of cellular protein localization	Biological Process	3	A0A452FNI4,A0A452ERC4,A0A452EAJ3
5	GO:0031347	regulation of defense response	Biological Process	3	A0A452GB68,A0A452E8N4,A0A452EF47
5	GO:0010243	response to organonitrogen compound	Biological Process	3	A0A452FUR0,A0A452FVJ4,A0A452EAJ3
5	GO:0046903	secretion	Biological Process	3	A0A452E5L5,A0A452EK18,A0A452EUA2
5	GO:0006839	mitochondrial transport	Biological Process	3	A0A452FNI4,A0A452G3T0,A0A452F545
5	GO:0055085	transmembrane transport	Biological Process	3	A0A0U2EXR7,A0A452FIA8,A0A452F545
5	GO:0016197	endosomal transport	Biological Process	3	A0A452EEJ7,A0A452FHG3,A0A452ERC4
5	GO:0048878	chemical homeostasis	Biological Process	3	A0A452FNI4,A0A452F520,A0A452ERC4
5	GO:0022618	ribonucleoprotein complex assembly	Biological Process	3	A0A452DZB0,A0A452DRM6,A0A452ED04
5	GO:0072521	purine-containing compound metabolic process	Biological Process	2	A0A0U2EXR7,A0A023NEL9
5	GO:0034248	regulation of cellular amide metabolic process	Biological Process	2	A0A452DZ88,A0A452ERC4
5	GO:0034250	positive regulation of cellular amide metabolic process	Biological Process	2	A0A452DZ88,A0A452ERC4
5	GO:0042176	regulation of protein catabolic process	Biological Process	2	A0A452EAJ3,A0A452FFM4
5	GO:0031330	negative regulation of cellular catabolic process	Biological Process	2	A0A452EAJ3,A0A452FFM4
5	GO:0042177	negative regulation of protein catabolic process	Biological Process	2	A0A452EAJ3,A0A452FFM4
5	GO:0051053	negative regulation of DNA metabolic process	Biological Process	2	A0A452DST0,A0A452DX93
5	GO:0010562	positive regulation of phosphorus metabolic process	Biological Process	2	A0A452ENS8,A0A452FUP9
5	GO:0051052	regulation of DNA metabolic process	Biological Process	2	A0A452DX93,A0A452DST0
5	GO:0046034	ATP metabolic process	Biological Process	2	A0A0U2EXR7,A0A023NEL9
5	GO:0006259	DNA metabolic process	Biological Process	2	A0A452DX93,A0A452DST0
5	GO:0019318	hexose metabolic process	Biological Process	2	A0A452E7A1,A0A452FU07
5	GO:0006753	nucleoside phosphate metabolic process	Biological Process	2	A0A0U2EXR7,A0A023NEL9
5	GO:0019693	ribose phosphate metabolic process	Biological Process	2	A0A0U2EXR7,A0A023NEL9
5	GO:0002444	myeloid leukocyte mediated immunity	Biological Process	2	A0A452GB68,A0A452EK18
5	GO:0002449	lymphocyte mediated immunity	Biological Process	2	A0A452GB68,A0A452E8N4
5	GO:0002703	regulation of leukocyte mediated immunity	Biological Process	2	A0A452GB68,A0A452EK18
5	GO:0002705	positive regulation of leukocyte mediated immunity	Biological Process	2	A0A452GB68,A0A452EK18
5	GO:0002758	innate immune response-activating signal transduction	Biological Process	2	A0A452E8N4,A0A452EF47
5	GO:0002429	immune response-activating cell surface receptor signaling pathway	Biological Process	2	A0A452E8N4,A0A452EF47
5	GO:0051249	regulation of lymphocyte activation	Biological Process	2	A0A452G3T0,A0A452E8N4
5	GO:0045088	regulation of innate immune response	Biological Process	2	A0A452E8N4,A0A452EF47
5	GO:1902105	regulation of leukocyte differentiation	Biological Process	2	A0A452E724,A0A452G3T0
5	GO:1902106	negative regulation of leukocyte differentiation	Biological Process	2	A0A452E724,A0A452G3T0
5	GO:0045089	positive regulation of innate immune response	Biological Process	2	A0A452E8N4,A0A452EF47
5	GO:0002460	adaptive immune response based on somatic recombination of immune receptors built from immunoglobulin superfamily domains	Biological Process	2	A0A452GB68,A0A452E8N4
5	GO:0002768	immune response-regulating cell surface receptor signaling pathway	Biological Process	2	A0A452E8N4,A0A452EF47
5	GO:0019932	second-messenger-mediated signaling	Biological Process	2	A0A452FNI4,A0A452F520
5	GO:0072331	signal transduction by p53 class mediator	Biological Process	2	A0A452G265,A0A452DZB0
5	GO:0007167	enzyme linked receptor protein signaling pathway	Biological Process	2	A0A452ENS8,A0A452DX93
5	GO:2001235	positive regulation of apoptotic signaling pathway	Biological Process	2	A0A452E8N4,A0A452FNI4
5	GO:1901214	regulation of neuron death	Biological Process	2	A0A452ERC4,A0A452G3T0
5	GO:0016569	covalent chromatin modification	Biological Process	2	A0A452ERJ5,A0A452FU07
5	GO:0010639	negative regulation of organelle organization	Biological Process	2	A0A452DWG6,A0A452FU07
5	GO:0016050	vesicle organization	Biological Process	2	A0A452ERC4,A0A452F730
5	GO:0048285	organelle fission	Biological Process	2	A0A452FNI4,A0A452DZB0
5	GO:1903008	organelle disassembly	Biological Process	2	A0A452FNI4,A0A452G3T0
5	GO:0031344	regulation of cell projection organization	Biological Process	2	A0A452G3T0,A0A452DQ87
5	GO:0048858	cell projection morphogenesis	Biological Process	2	A0A452ERC4,A0A452DQ87
5	GO:0022604	regulation of cell morphogenesis	Biological Process	2	A0A452DQ87,A0A452DWG6
5	GO:0030100	regulation of endocytosis	Biological Process	2	A0A452ERC4,A0A452GB68
5	GO:1902903	regulation of supramolecular fiber organization	Biological Process	2	A0A452DWG6,A0A452DTL1
5	GO:0010770	positive regulation of cell morphogenesis involved in differentiation	Biological Process	2	A0A452DQ87,A0A452DWG6
5	GO:0006900	vesicle budding from membrane	Biological Process	2	A0A452F730,A0A452ERC4
5	GO:0031579	membrane raft organization	Biological Process	2	A0A452EF47,A0A452DWG6
5	GO:0007015	actin filament organization	Biological Process	2	A0A452DWG6,A0A452DQ87
5	GO:0006873	cellular ion homeostasis	Biological Process	2	A0A452FNI4,A0A452F520
5	GO:0017157	regulation of exocytosis	Biological Process	2	A0A452EK18,A0A452EUA2
5	GO:0045921	positive regulation of exocytosis	Biological Process	2	A0A452EK18,A0A452EUA2
5	GO:0002521	leukocyte differentiation	Biological Process	2	A0A452E724,A0A452G3T0
5	GO:0030855	epithelial cell differentiation	Biological Process	2	A0A452DTL1,A0A452DWG6
5	GO:1905897	regulation of response to endoplasmic reticulum stress	Biological Process	2	A0A452FVJ4,A0A452EAJ3
5	GO:0071310	cellular response to organic substance	Biological Process	2	A0A452ENS8,A0A452E8N4
5	GO:0000422	autophagy of mitochondrion	Biological Process	2	A0A452G3T0,A0A452FNI4
5	GO:0030323	respiratory tube development	Biological Process	2	A0A452ENS8,A0A452E7A1
5	GO:0048880	sensory system development	Biological Process	2	A0A452ERJ5,A0A452E7A1
5	GO:0060541	respiratory system development	Biological Process	2	A0A452ENS8,A0A452E7A1
5	GO:0061008	hepaticobiliary system development	Biological Process	2	A0A452E7A1,A0A452FIA8
5	GO:0050769	positive regulation of neurogenesis	Biological Process	2	A0A452DQ87,A0A452E7A1
5	GO:0090596	sensory organ morphogenesis	Biological Process	2	A0A452ERJ5,A0A452E7A1
5	GO:0002009	morphogenesis of an epithelium	Biological Process	2	A0A452E8N4,A0A452DTL1
5	GO:0048813	dendrite morphogenesis	Biological Process	2	A0A452DQ87,A0A452ERC4
5	GO:0007423	sensory organ development	Biological Process	2	A0A452ERJ5,A0A452E7A1
5	GO:0030324	lung development	Biological Process	2	A0A452E7A1,A0A452ENS8
5	GO:0048732	gland development	Biological Process	2	A0A452E7A1,A0A452FIA8
5	GO:0030334	regulation of cell migration	Biological Process	2	A0A452DWG6,A0A452DTL1
5	GO:0070201	regulation of establishment of protein localization	Biological Process	2	A0A452FNI4,A0A452EAJ3
5	GO:0032386	regulation of intracellular transport	Biological Process	2	A0A452FNI4,A0A452EAJ3
5	GO:0051046	regulation of secretion	Biological Process	2	A0A452EK18,A0A452EUA2
5	GO:0090087	regulation of peptide transport	Biological Process	2	A0A452FNI4,A0A452EAJ3
5	GO:0032271	regulation of protein polymerization	Biological Process	2	A0A452DWG6,A0A452DTL1
5	GO:0006811	ion transport	Biological Process	2	A0A0U2EXR7,A0A452GB23
5	GO:0035459	cargo loading into vesicle	Biological Process	2	A0A452F730,A0A452ERC4
5	GO:0098657	import into cell	Biological Process	2	A0A452GB68,A0A452ERC4
5	GO:0090150	establishment of protein localization to membrane	Biological Process	2	A0A452FIA8,A0A452FNI4
5	GO:1903513	endoplasmic reticulum to cytosol transport	Biological Process	2	A0A452FVJ4,A0A452EAJ3
5	GO:0016032	viral process	Biological Process	2	A0A452EZ49,A0A452FUP9
5	GO:0051338	regulation of transferase activity	Biological Process	2	A0A452ENS8,A0A452G3T0
5	GO:0042254	ribosome biogenesis	Biological Process	2	A0A452DZB0,A0A452FSC8
5	GO:0022904	respiratory electron transport chain	Biological Process	1	A0A023NEL9
5	GO:0045333	cellular respiration	Biological Process	1	A0A023NEL9
5	GO:0044270	cellular nitrogen compound catabolic process	Biological Process	1	A0A452E616
5	GO:0031331	positive regulation of cellular catabolic process	Biological Process	1	A0A452G3T0
5	GO:0019439	aromatic compound catabolic process	Biological Process	1	A0A452E616
5	GO:0046700	heterocycle catabolic process	Biological Process	1	A0A452E616
5	GO:1901361	organic cyclic compound catabolic process	Biological Process	1	A0A452E616
5	GO:0043255	regulation of carbohydrate biosynthetic process	Biological Process	1	A0A452FU07
5	GO:0016053	organic acid biosynthetic process	Biological Process	1	A0A452G2Q3
5	GO:0046364	monosaccharide biosynthetic process	Biological Process	1	A0A452FU07
5	GO:0016051	carbohydrate biosynthetic process	Biological Process	1	A0A452FU07
5	GO:0090407	organophosphate biosynthetic process	Biological Process	1	A0A0U2EXR7
5	GO:1901137	carbohydrate derivative biosynthetic process	Biological Process	1	A0A0U2EXR7
5	GO:2000379	positive regulation of reactive oxygen species metabolic process	Biological Process	1	A0A452EK18
5	GO:0010676	positive regulation of cellular carbohydrate metabolic process	Biological Process	1	A0A452FU07
5	GO:0010907	positive regulation of glucose metabolic process	Biological Process	1	A0A452FU07
5	GO:0010675	regulation of cellular carbohydrate metabolic process	Biological Process	1	A0A452FU07
5	GO:2000377	regulation of reactive oxygen species metabolic process	Biological Process	1	A0A452EK18
5	GO:0010906	regulation of glucose metabolic process	Biological Process	1	A0A452FU07
5	GO:0006109	regulation of carbohydrate metabolic process	Biological Process	1	A0A452FU07
5	GO:0006479	protein methylation	Biological Process	1	A0A452FU07
5	GO:0043436	oxoacid metabolic process	Biological Process	1	A0A452G2Q3
5	GO:0006119	oxidative phosphorylation	Biological Process	1	A0A023NEL9
5	GO:0006801	superoxide metabolic process	Biological Process	1	A0A452EK18
5	GO:0009100	glycoprotein metabolic process	Biological Process	1	A0A452E7A1
5	GO:0043112	receptor metabolic process	Biological Process	1	A0A452ERC4
5	GO:0034655	nucleobase-containing compound catabolic process	Biological Process	1	A0A452E616
5	GO:0008652	cellular amino acid biosynthetic process	Biological Process	1	A0A452G2Q3
5	GO:1901605	alpha-amino acid metabolic process	Biological Process	1	A0A452G2Q3
5	GO:0042107	cytokine metabolic process	Biological Process	1	A0A452E8N4
5	GO:0042982	amyloid precursor protein metabolic process	Biological Process	1	A0A452ERC4
5	GO:0001782	B cell homeostasis	Biological Process	1	A0A452E8N4
5	GO:0043300	regulation of leukocyte degranulation	Biological Process	1	A0A452EK18
5	GO:0043302	positive regulation of leukocyte degranulation	Biological Process	1	A0A452EK18
5	GO:0043312	neutrophil degranulation	Biological Process	1	A0A452EK18
5	GO:1902563	regulation of neutrophil activation	Biological Process	1	A0A452EK18
5	GO:0002819	regulation of adaptive immune response	Biological Process	1	A0A452GB68
5	GO:0002861	regulation of inflammatory response to antigenic stimulus	Biological Process	1	A0A452GB68
5	GO:0043313	regulation of neutrophil degranulation	Biological Process	1	A0A452EK18
5	GO:0050854	regulation of antigen receptor-mediated signaling pathway	Biological Process	1	A0A452E8N4
5	GO:0045637	regulation of myeloid cell differentiation	Biological Process	1	A0A452E724
5	GO:0051250	negative regulation of lymphocyte activation	Biological Process	1	A0A452G3T0
5	GO:0045638	negative regulation of myeloid cell differentiation	Biological Process	1	A0A452E724
5	GO:0051251	positive regulation of lymphocyte activation	Biological Process	1	A0A452E8N4
5	GO:1902565	positive regulation of neutrophil activation	Biological Process	1	A0A452EK18
5	GO:0002821	positive regulation of adaptive immune response	Biological Process	1	A0A452GB68
5	GO:0002863	positive regulation of inflammatory response to antigenic stimulus	Biological Process	1	A0A452GB68
5	GO:0043315	positive regulation of neutrophil degranulation	Biological Process	1	A0A452EK18
5	GO:0002438	acute inflammatory response to antigenic stimulus	Biological Process	1	A0A452GB68
5	GO:0002478	antigen processing and presentation of exogenous peptide antigen	Biological Process	1	A0A452GB68
5	GO:0002474	antigen processing and presentation of peptide antigen via MHC class I	Biological Process	1	A0A452GB68
5	GO:0002275	myeloid cell activation involved in immune response	Biological Process	1	A0A452EK18
5	GO:0036230	granulocyte activation	Biological Process	1	A0A452EK18
5	GO:0030098	lymphocyte differentiation	Biological Process	1	A0A452G3T0
5	GO:0042110	T cell activation	Biological Process	1	A0A452E8N4
5	GO:1905818	regulation of chromosome separation	Biological Process	1	A0A452FFM4
5	GO:0000819	sister chromatid segregation	Biological Process	1	A0A452DZB0
5	GO:0051310	metaphase plate congression	Biological Process	1	A0A452DZB0
5	GO:0030951	establishment or maintenance of microtubule cytoskeleton polarity	Biological Process	1	A0A452DTL1
5	GO:0031109	microtubule polymerization or depolymerization	Biological Process	1	A0A452DTL1
5	GO:0034453	microtubule anchoring	Biological Process	1	A0A452DTL1
5	GO:0070507	regulation of microtubule cytoskeleton organization	Biological Process	1	A0A452DTL1
5	GO:0099111	microtubule-based transport	Biological Process	1	A0A452DTL1
5	GO:0000165	MAPK cascade	Biological Process	1	A0A452ENS8
5	GO:0007249	I-kappaB kinase/NF-kappaB signaling	Biological Process	1	A0A452E8N4
5	GO:0070528	protein kinase C signaling	Biological Process	1	A0A452DWG6
5	GO:0007229	integrin-mediated signaling pathway	Biological Process	1	A0A452EK18
5	GO:0031663	lipopolysaccharide-mediated signaling pathway	Biological Process	1	A0A452E8N4
5	GO:0097191	extrinsic apoptotic signaling pathway	Biological Process	1	A0A452E8N4
5	GO:0030111	regulation of Wnt signaling pathway	Biological Process	1	A0A452DZ88
5	GO:0030178	negative regulation of Wnt signaling pathway	Biological Process	1	A0A452DZ88
5	GO:2001234	negative regulation of apoptotic signaling pathway	Biological Process	1	A0A452FVJ4
5	GO:0001836	release of cytochrome c from mitochondria	Biological Process	1	A0A452FNI4
5	GO:0007346	regulation of mitotic cell cycle	Biological Process	1	A0A452G3T0
5	GO:0045930	negative regulation of mitotic cell cycle	Biological Process	1	A0A452G3T0
5	GO:1904029	regulation of cyclin-dependent protein kinase activity	Biological Process	1	A0A452G3T0
5	GO:0045736	negative regulation of cyclin-dependent protein serine/threonine kinase activity	Biological Process	1	A0A452G3T0
5	GO:0061162	establishment of monopolar cell polarity	Biological Process	1	A0A452DTL1
5	GO:0090162	establishment of epithelial cell polarity	Biological Process	1	A0A452DTL1
5	GO:0035088	establishment or maintenance of apical/basal cell polarity	Biological Process	1	A0A452DTL1
5	GO:0097300	programmed necrotic cell death	Biological Process	1	A0A452F7T9
5	GO:1903201	regulation of oxidative stress-induced cell death	Biological Process	1	A0A452G3T0
5	GO:1901216	positive regulation of neuron death	Biological Process	1	A0A452ERC4
5	GO:0036475	neuron death in response to oxidative stress	Biological Process	1	A0A452G3T0
5	GO:1903202	negative regulation of oxidative stress-induced cell death	Biological Process	1	A0A452G3T0
5	GO:1901215	negative regulation of neuron death	Biological Process	1	A0A452G3T0
5	GO:1902275	regulation of chromatin organization	Biological Process	1	A0A452FU07
5	GO:1905268	negative regulation of chromatin organization	Biological Process	1	A0A452FU07
5	GO:1905269	positive regulation of chromatin organization	Biological Process	1	A0A452FU07
5	GO:0007033	vacuole organization	Biological Process	1	A0A452E7A1
5	GO:0006997	nucleus organization	Biological Process	1	A0A452DP97
5	GO:0007030	Golgi organization	Biological Process	1	A0A452DTL1
5	GO:0007031	peroxisome organization	Biological Process	1	A0A452FNI4
5	GO:0048284	organelle fusion	Biological Process	1	A0A452FNI4
5	GO:0070925	organelle assembly	Biological Process	1	A0A452DZB0
5	GO:0034329	cell junction assembly	Biological Process	1	A0A452DTL1
5	GO:0071709	membrane assembly	Biological Process	1	A0A452EF47
5	GO:1905224	clathrin-coated pit assembly	Biological Process	1	A0A452ERC4
5	GO:0098883	synapse pruning	Biological Process	1	A0A452E724
5	GO:0031346	positive regulation of cell projection organization	Biological Process	1	A0A452DQ87
5	GO:0030832	regulation of actin filament length	Biological Process	1	A0A452DWG6
5	GO:0097494	regulation of vesicle size	Biological Process	1	A0A452ERC4
5	GO:0034331	cell junction maintenance	Biological Process	1	A0A452DTL1
5	GO:0034332	adherens junction organization	Biological Process	1	A0A452DTL1
5	GO:0045216	cell-cell junction organization	Biological Process	1	A0A452DTL1
5	GO:0050807	regulation of synapse organization	Biological Process	1	A0A452DQ87
5	GO:1903391	regulation of adherens junction organization	Biological Process	1	A0A452DTL1
5	GO:0031333	negative regulation of protein complex assembly	Biological Process	1	A0A452DWG6
5	GO:1902904	negative regulation of supramolecular fiber organization	Biological Process	1	A0A452DWG6
5	GO:0010324	membrane invagination	Biological Process	1	A0A452GB68
5	GO:0097753	membrane bending	Biological Process	1	A0A452ERC4
5	GO:0046785	microtubule polymerization	Biological Process	1	A0A452DTL1
5	GO:0097061	dendritic spine organization	Biological Process	1	A0A452DQ87
5	GO:0099175	regulation of postsynapse organization	Biological Process	1	A0A452DQ87
5	GO:0061640	cytoskeleton-dependent cytokinesis	Biological Process	1	A0A452FNB8
5	GO:1901987	regulation of cell cycle phase transition	Biological Process	1	A0A452G3T0
5	GO:1901988	negative regulation of cell cycle phase transition	Biological Process	1	A0A452G3T0
5	GO:0044772	mitotic cell cycle phase transition	Biological Process	1	A0A452G3T0
5	GO:0044843	cell cycle G1/S phase transition	Biological Process	1	A0A452G3T0
5	GO:0000070	mitotic sister chromatid segregation	Biological Process	1	A0A452DZB0
5	GO:0000281	mitotic cytokinesis	Biological Process	1	A0A452FNB8
5	GO:0007080	mitotic metaphase plate congression	Biological Process	1	A0A452DZB0
5	GO:0140014	mitotic nuclear division	Biological Process	1	A0A452DZB0
5	GO:0032956	regulation of actin cytoskeleton organization	Biological Process	1	A0A452DWG6
5	GO:0045055	regulated exocytosis	Biological Process	1	A0A452EK18
5	GO:0022408	negative regulation of cell-cell adhesion	Biological Process	1	A0A452DWG6
5	GO:1902236	negative regulation of endoplasmic reticulum stress-induced intrinsic apoptotic signaling pathway	Biological Process	1	A0A452FVJ4
5	GO:1904293	negative regulation of ERAD pathway	Biological Process	1	A0A452EAJ3
5	GO:0045738	negative regulation of DNA repair	Biological Process	1	A0A452DST0
5	GO:0010668	ectodermal cell differentiation	Biological Process	1	A0A452EK18
5	GO:0030099	myeloid cell differentiation	Biological Process	1	A0A452E724
5	GO:0002064	epithelial cell development	Biological Process	1	A0A452DWG6
5	GO:1900407	regulation of cellular response to oxidative stress	Biological Process	1	A0A452G3T0
5	GO:2001020	regulation of response to DNA damage stimulus	Biological Process	1	A0A452DST0
5	GO:0034599	cellular response to oxidative stress	Biological Process	1	A0A452G3T0
5	GO:1901701	cellular response to oxygen-containing compound	Biological Process	1	A0A452E8N4
5	GO:0071219	cellular response to molecule of bacterial origin	Biological Process	1	A0A452E8N4
5	GO:0010506	regulation of autophagy	Biological Process	1	A0A452G3T0
5	GO:0010508	positive regulation of autophagy	Biological Process	1	A0A452G3T0
5	GO:0007160	cell-matrix adhesion	Biological Process	1	A0A452DTL1
5	GO:0034446	substrate adhesion-dependent cell spreading	Biological Process	1	A0A452DWG6
5	GO:0007159	leukocyte cell-cell adhesion	Biological Process	1	A0A452E8N4
5	GO:0034113	heterotypic cell-cell adhesion	Biological Process	1	A0A452DWG6
5	GO:0090136	epithelial cell-cell adhesion	Biological Process	1	A0A452DTL1
5	GO:0098742	cell-cell adhesion via plasma-membrane adhesion molecules	Biological Process	1	A0A452DWG6
5	GO:0099537	trans-synaptic signaling	Biological Process	1	A0A452DQ87
5	GO:0016055	Wnt signaling pathway	Biological Process	1	A0A452DZ88
5	GO:0050804	modulation of chemical synaptic transmission	Biological Process	1	A0A452DQ87
5	GO:0032677	regulation of interleukin-8 production	Biological Process	1	A0A452E8N4
5	GO:0042035	regulation of cytokine biosynthetic process	Biological Process	1	A0A452E8N4
5	GO:0032757	positive regulation of interleukin-8 production	Biological Process	1	A0A452E8N4
5	GO:0042108	positive regulation of cytokine biosynthetic process	Biological Process	1	A0A452E8N4
5	GO:0042228	interleukin-8 biosynthetic process	Biological Process	1	A0A452E8N4
5	GO:0050890	cognition	Biological Process	1	A0A452ERC4
5	GO:0045995	regulation of embryonic development	Biological Process	1	A0A452DWG6
5	GO:0021915	neural tube development	Biological Process	1	A0A452E8N4
5	GO:0001501	skeletal system development	Biological Process	1	A0A452FU07
5	GO:0001944	vasculature development	Biological Process	1	A0A452ENS8
5	GO:0072358	cardiovascular system development	Biological Process	1	A0A452ENS8
5	GO:0072359	circulatory system development	Biological Process	1	A0A452ENS8
5	GO:0009952	anterior/posterior pattern specification	Biological Process	1	A0A452ERJ5
5	GO:0050882	voluntary musculoskeletal movement	Biological Process	1	A0A452F520
5	GO:0003007	heart morphogenesis	Biological Process	1	A0A452ENS8
5	GO:0010470	regulation of gastrulation	Biological Process	1	A0A452DWG6
5	GO:0090140	regulation of mitochondrial fission	Biological Process	1	A0A452FNI4
5	GO:0060562	epithelial tube morphogenesis	Biological Process	1	A0A452E8N4
5	GO:0007369	gastrulation	Biological Process	1	A0A452DWG6
5	GO:0016331	morphogenesis of embryonic epithelium	Biological Process	1	A0A452E8N4
5	GO:0060606	tube closure	Biological Process	1	A0A452E8N4
5	GO:0072175	epithelial tube formation	Biological Process	1	A0A452E8N4
5	GO:0060840	artery development	Biological Process	1	A0A452ENS8
5	GO:0060976	coronary vasculature development	Biological Process	1	A0A452ENS8
5	GO:0007398	ectoderm development	Biological Process	1	A0A452EK18
5	GO:0050773	regulation of dendrite development	Biological Process	1	A0A452DQ87
5	GO:1900006	positive regulation of dendrite development	Biological Process	1	A0A452DQ87
5	GO:0007507	heart development	Biological Process	1	A0A452ENS8
5	GO:0060997	dendritic spine morphogenesis	Biological Process	1	A0A452DQ87
5	GO:0060998	regulation of dendritic spine development	Biological Process	1	A0A452DQ87
5	GO:0060999	positive regulation of dendritic spine development	Biological Process	1	A0A452DQ87
5	GO:0030335	positive regulation of cell migration	Biological Process	1	A0A452DWG6
5	GO:2000234	positive regulation of rRNA processing	Biological Process	1	A0A452FSC8
5	GO:1900026	positive regulation of substrate adhesion-dependent cell spreading	Biological Process	1	A0A452DWG6
5	GO:1903039	positive regulation of leukocyte cell-cell adhesion	Biological Process	1	A0A452E8N4
5	GO:0050729	positive regulation of inflammatory response	Biological Process	1	A0A452GB68
5	GO:0050766	positive regulation of phagocytosis	Biological Process	1	A0A452GB68
5	GO:0090314	positive regulation of protein targeting to membrane	Biological Process	1	A0A452FNI4
5	GO:0044793	negative regulation by host of viral process	Biological Process	1	A0A452FUP9
5	GO:1903901	negative regulation of viral life cycle	Biological Process	1	A0A452FUP9
5	GO:0048261	negative regulation of receptor-mediated endocytosis	Biological Process	1	A0A452ERC4
5	GO:0070862	negative regulation of protein exit from endoplasmic reticulum	Biological Process	1	A0A452EAJ3
5	GO:1903077	negative regulation of protein localization to plasma membrane	Biological Process	1	A0A452ERC4
5	GO:0001952	regulation of cell-matrix adhesion	Biological Process	1	A0A452DTL1
5	GO:1900024	regulation of substrate adhesion-dependent cell spreading	Biological Process	1	A0A452DWG6
5	GO:0034114	regulation of heterotypic cell-cell adhesion	Biological Process	1	A0A452DWG6
5	GO:0070587	regulation of cell-cell adhesion involved in gastrulation	Biological Process	1	A0A452DWG6
5	GO:1903037	regulation of leukocyte cell-cell adhesion	Biological Process	1	A0A452E8N4
5	GO:0043269	regulation of ion transport	Biological Process	1	A0A452GB23
5	GO:1902683	regulation of receptor localization to synapse	Biological Process	1	A0A452DQ87
5	GO:0050792	regulation of viral process	Biological Process	1	A0A452FUP9
5	GO:2000232	regulation of rRNA processing	Biological Process	1	A0A452FSC8
5	GO:0090109	regulation of cell-substrate junction assembly	Biological Process	1	A0A452DTL1
5	GO:0050727	regulation of inflammatory response	Biological Process	1	A0A452GB68
5	GO:1902882	regulation of response to oxidative stress	Biological Process	1	A0A452G3T0
5	GO:0002357	defense response to tumor cell	Biological Process	1	A0A452DZ88
5	GO:0006954	inflammatory response	Biological Process	1	A0A452GB68
5	GO:0006968	cellular defense response	Biological Process	1	A0A452E8N4
5	GO:0071260	cellular response to mechanical stimulus	Biological Process	1	A0A452E8N4
5	GO:0031667	response to nutrient levels	Biological Process	1	A0A452E8N4
5	GO:0002237	response to molecule of bacterial origin	Biological Process	1	A0A452E8N4
5	GO:0036293	response to decreased oxygen levels	Biological Process	1	A0A452F520
5	GO:0071560	cellular response to transforming growth factor beta stimulus	Biological Process	1	A0A452ENS8
5	GO:0014070	response to organic cyclic compound	Biological Process	1	A0A452EF47
5	GO:0033993	response to lipid	Biological Process	1	A0A452E8N4
5	GO:0070848	response to growth factor	Biological Process	1	A0A452ENS8
5	GO:0043331	response to dsRNA	Biological Process	1	A0A452EF47
5	GO:0032496	response to lipopolysaccharide	Biological Process	1	A0A452E8N4
5	GO:0007034	vacuolar transport	Biological Process	1	A0A452FHG3
5	GO:0042044	fluid transport	Biological Process	1	A0A452F520
5	GO:0070633	transepithelial transport	Biological Process	1	A0A452F520
5	GO:1901998	toxin transport	Biological Process	1	A0A452EVF4
5	GO:0050658	RNA transport	Biological Process	1	A0A452EF47
5	GO:0051303	establishment of chromosome localization	Biological Process	1	A0A452DZB0
5	GO:0051220	cytoplasmic sequestering of protein	Biological Process	1	A0A452DQ87
5	GO:0006888	ER to Golgi vesicle-mediated transport	Biological Process	1	A0A452F730
5	GO:0008333	endosome to lysosome transport	Biological Process	1	A0A452FHG3
5	GO:0016482	cytosolic transport	Biological Process	1	A0A452EEJ7
5	GO:0030705	cytoskeleton-dependent intracellular transport	Biological Process	1	A0A452DTL1
5	GO:0090110	cargo loading into COPII-coated vesicle	Biological Process	1	A0A452F730
5	GO:0050000	chromosome localization	Biological Process	1	A0A452DZB0
5	GO:0042742	defense response to bacterium	Biological Process	1	A0A452GB68
5	GO:0051817	modification of morphology or physiology of other organism involved in symbiotic interaction	Biological Process	1	A0A452FUP9
5	GO:0044003	modification by symbiont of host morphology or physiology	Biological Process	1	A0A452FUP9
5	GO:0051851	modification by host of symbiont morphology or physiology	Biological Process	1	A0A452FUP9
5	GO:0050821	protein stabilization	Biological Process	1	A0A452FVJ4
5	GO:0048872	homeostasis of number of cells	Biological Process	1	A0A452E8N4
5	GO:0031915	positive regulation of synaptic plasticity	Biological Process	1	A0A452DQ87
5	GO:0042273	ribosomal large subunit biogenesis	Biological Process	1	A0A452DZB0
6	GO:0016070	RNA metabolic process	Biological Process	16	A0A452EVF4,A0A452F0L4,A0A452G643,A0A452DRM6,A0A452ED04,A0A452E616,A0A452DX93,A0A452FPL3,A0A452EM40,A0A452FNB8,A0A452ERJ5,A0A452FUV1,A0A452E8N4,A0A452ERC4,A0A452FSC8,A0A452FUP9
6	GO:2000112	regulation of cellular macromolecule biosynthetic process	Biological Process	11	A0A452EVF4,A0A452F0L4,A0A452G643,A0A452DX93,A0A452DZ88,A0A452ERJ5,A0A452FUV1,A0A452E8N4,A0A452ERC4,A0A452FSC8,A0A452FUP9
6	GO:0015833	peptide transport	Biological Process	11	A0A452FIA8,A0A452FNI4,A0A452G3T0,A0A452F730,A0A452FHG3,A0A452E5L5,A0A452G7S8,A0A452FVJ4,A0A452F545,A0A452DTL1,A0A452EAJ3
6	GO:0042886	amide transport	Biological Process	11	A0A452FIA8,A0A452FNI4,A0A452G3T0,A0A452F730,A0A452FHG3,A0A452E5L5,A0A452G7S8,A0A452FVJ4,A0A452F545,A0A452DTL1,A0A452EAJ3
6	GO:2001141	regulation of RNA biosynthetic process	Biological Process	10	A0A452EVF4,A0A452F0L4,A0A452G643,A0A452DX93,A0A452ERJ5,A0A452FUV1,A0A452E8N4,A0A452ERC4,A0A452FSC8,A0A452FUP9
6	GO:0006351	transcription, DNA-templated	Biological Process	10	A0A452EVF4,A0A452F0L4,A0A452G643,A0A452DX93,A0A452ERJ5,A0A452FUV1,A0A452E8N4,A0A452ERC4,A0A452FSC8,A0A452FUP9
6	GO:0032774	RNA biosynthetic process	Biological Process	10	A0A452EVF4,A0A452F0L4,A0A452G643,A0A452DX93,A0A452ERJ5,A0A452FUV1,A0A452E8N4,A0A452ERC4,A0A452FSC8,A0A452FUP9
6	GO:0006355	regulation of transcription, DNA-templated	Biological Process	10	A0A452EVF4,A0A452F0L4,A0A452G643,A0A452DX93,A0A452ERJ5,A0A452FUV1,A0A452E8N4,A0A452ERC4,A0A452FSC8,A0A452FUP9
6	GO:0006464	cellular protein modification process	Biological Process	9	A0A452ENS8,A0A452DWG6,A0A452FFM4,A0A452E8N4,A0A452ERJ5,A0A452FU07,A0A452G3T0,A0A452FVJ4,A0A452FUP9
6	GO:0006396	RNA processing	Biological Process	7	A0A452DRM6,A0A452ED04,A0A452E616,A0A452EM40,A0A452FNB8,A0A452FSC8,A0A452FPL3
6	GO:0034622	cellular protein-containing complex assembly	Biological Process	7	A0A452DZB0,A0A452DRM6,A0A452ED04,A0A452DWG6,A0A452DTL1,A0A452ERC4,A0A452F730
6	GO:0030162	regulation of proteolysis	Biological Process	6	A0A452EZ49,A0A452E8N4,A0A452FNI4,A0A452ERC4,A0A452EAJ3,A0A452FFM4
6	GO:0044257	cellular protein catabolic process	Biological Process	6	A0A452FNZ8,A0A452G3T0,A0A452FUR0,A0A452FVJ4,A0A452EAJ3,A0A452FFM4
6	GO:0031399	regulation of protein modification process	Biological Process	6	A0A452ENS8,A0A452DWG6,A0A452E8N4,A0A452G3T0,A0A452FU07,A0A452FUP9
6	GO:0016310	phosphorylation	Biological Process	6	A0A452ENS8,A0A452DWG6,A0A452FFM4,A0A023NEL9,A0A452G3T0,A0A452FUP9
6	GO:0051603	proteolysis involved in cellular protein catabolic process	Biological Process	6	A0A452FNZ8,A0A452G3T0,A0A452FUR0,A0A452FVJ4,A0A452EAJ3,A0A452FFM4
6	GO:0042981	regulation of apoptotic process	Biological Process	6	A0A452E8N4,A0A452FNB8,A0A452EZ49,A0A452FNI4,A0A452G265,A0A452FVJ4
6	GO:0043009	chordate embryonic development	Biological Process	6	A0A452DQ87,A0A452DTL1,A0A452E7A1,A0A452ENS8,A0A452DP97,A0A452E8N4
6	GO:0043632	modification-dependent macromolecule catabolic process	Biological Process	5	A0A452FNZ8,A0A452G3T0,A0A452FUR0,A0A452FVJ4,A0A452FFM4
6	GO:1902679	negative regulation of RNA biosynthetic process	Biological Process	5	A0A452EVF4,A0A452F0L4,A0A452G643,A0A452ERJ5,A0A452FUV1
6	GO:2000113	negative regulation of cellular macromolecule biosynthetic process	Biological Process	5	A0A452EVF4,A0A452F0L4,A0A452G643,A0A452ERJ5,A0A452FUV1
6	GO:0045892	negative regulation of transcription, DNA-templated	Biological Process	5	A0A452EVF4,A0A452F0L4,A0A452G643,A0A452ERJ5,A0A452FUV1
6	GO:0019220	regulation of phosphate metabolic process	Biological Process	5	A0A452ENS8,A0A452DWG6,A0A452DTL1,A0A452G3T0,A0A452FUP9
6	GO:0048699	generation of neurons	Biological Process	5	A0A452ERC4,A0A452G3T0,A0A452DTL1,A0A452E7A1,A0A452DQ87
6	GO:0033365	protein localization to organelle	Biological Process	5	A0A452FIA8,A0A452FNI4,A0A452G3T0,A0A452F545,A0A452DZB0
6	GO:0045861	negative regulation of proteolysis	Biological Process	4	A0A452EZ49,A0A452ERC4,A0A452EAJ3,A0A452FFM4
6	GO:0031401	positive regulation of protein modification process	Biological Process	4	A0A452ENS8,A0A452E8N4,A0A452FU07,A0A452FUP9
6	GO:0043066	negative regulation of apoptotic process	Biological Process	4	A0A452E8N4,A0A452EZ49,A0A452FVJ4,A0A452FNB8
6	GO:0031175	neuron projection development	Biological Process	4	A0A452ERC4,A0A452G3T0,A0A452DQ87,A0A452DTL1
6	GO:0072657	protein localization to membrane	Biological Process	4	A0A452FIA8,A0A452DWG6,A0A452FNI4,A0A452ERC4
6	GO:0006605	protein targeting	Biological Process	4	A0A452FIA8,A0A452FNI4,A0A452G3T0,A0A452F545
6	GO:0052547	regulation of peptidase activity	Biological Process	4	A0A452EZ49,A0A452E8N4,A0A452FNI4,A0A452ERC4
6	GO:1902680	positive regulation of RNA biosynthetic process	Biological Process	3	A0A452E8N4,A0A452ERC4,A0A452FSC8
6	GO:0045936	negative regulation of phosphate metabolic process	Biological Process	3	A0A452DWG6,A0A452DTL1,A0A452G3T0
6	GO:0031400	negative regulation of protein modification process	Biological Process	3	A0A452DWG6,A0A452G3T0,A0A452FU07
6	GO:0045893	positive regulation of transcription, DNA-templated	Biological Process	3	A0A452FSC8,A0A452E8N4,A0A452ERC4
6	GO:0045862	positive regulation of proteolysis	Biological Process	3	A0A452E8N4,A0A452FNI4,A0A452ERC4
6	GO:0010498	proteasomal protein catabolic process	Biological Process	3	A0A452FUR0,A0A452FVJ4,A0A452EAJ3
6	GO:0043065	positive regulation of apoptotic process	Biological Process	3	A0A452E8N4,A0A452FNI4,A0A452G265
6	GO:0006626	protein targeting to mitochondrion	Biological Process	3	A0A452F545,A0A452FNI4,A0A452G3T0
6	GO:0050767	regulation of neurogenesis	Biological Process	3	A0A452G3T0,A0A452E7A1,A0A452DQ87
6	GO:0036503	ERAD pathway	Biological Process	3	A0A452FUR0,A0A452FVJ4,A0A452EAJ3
6	GO:0048193	Golgi vesicle transport	Biological Process	3	A0A452DR03,A0A452G7S8,A0A452F730
6	GO:0072655	establishment of protein localization to mitochondrion	Biological Process	3	A0A452FNI4,A0A452G3T0,A0A452F545
6	GO:0050801	ion homeostasis	Biological Process	3	A0A452FNI4,A0A452F520,A0A452ERC4
6	GO:0051346	negative regulation of hydrolase activity	Biological Process	3	A0A452DTL1,A0A452EZ49,A0A452ERC4
6	GO:0051345	positive regulation of hydrolase activity	Biological Process	3	A0A452ERC4,A0A452E8N4,A0A452FNI4
6	GO:0043604	amide biosynthetic process	Biological Process	2	A0A452DZ88,A0A452FTE4
6	GO:0006163	purine nucleotide metabolic process	Biological Process	2	A0A0U2EXR7,A0A023NEL9
6	GO:0043043	peptide biosynthetic process	Biological Process	2	A0A452DZ88,A0A452FTE4
6	GO:1903362	regulation of cellular protein catabolic process	Biological Process	2	A0A452EAJ3,A0A452FFM4
6	GO:1903363	negative regulation of cellular protein catabolic process	Biological Process	2	A0A452EAJ3,A0A452FFM4
6	GO:0006412	translation	Biological Process	2	A0A452DZ88,A0A452FTE4
6	GO:0045937	positive regulation of phosphate metabolic process	Biological Process	2	A0A452ENS8,A0A452FUP9
6	GO:0009117	nucleotide metabolic process	Biological Process	2	A0A0U2EXR7,A0A023NEL9
6	GO:0009123	nucleoside monophosphate metabolic process	Biological Process	2	A0A0U2EXR7,A0A023NEL9
6	GO:0009141	nucleoside triphosphate metabolic process	Biological Process	2	A0A0U2EXR7,A0A023NEL9
6	GO:0009259	ribonucleotide metabolic process	Biological Process	2	A0A0U2EXR7,A0A023NEL9
6	GO:0002886	regulation of myeloid leukocyte mediated immunity	Biological Process	2	A0A452GB68,A0A452EK18
6	GO:0002888	positive regulation of myeloid leukocyte mediated immunity	Biological Process	2	A0A452GB68,A0A452EK18
6	GO:0019724	B cell mediated immunity	Biological Process	2	A0A452GB68,A0A452E8N4
6	GO:0002221	pattern recognition receptor signaling pathway	Biological Process	2	A0A452E8N4,A0A452EF47
6	GO:0050851	antigen receptor-mediated signaling pathway	Biological Process	2	A0A452E8N4,A0A452EF47
6	GO:0019722	calcium-mediated signaling	Biological Process	2	A0A452FNI4,A0A452F520
6	GO:0070059	intrinsic apoptotic signaling pathway in response to endoplasmic reticulum stress	Biological Process	2	A0A452FVJ4,A0A452F520
6	GO:2001242	regulation of intrinsic apoptotic signaling pathway	Biological Process	2	A0A452FVJ4,A0A452FNI4
6	GO:0007178	transmembrane receptor protein serine/threonine kinase signaling pathway	Biological Process	2	A0A452ENS8,A0A452DX93
6	GO:0016570	histone modification	Biological Process	2	A0A452ERJ5,A0A452FU07
6	GO:0051493	regulation of cytoskeleton organization	Biological Process	2	A0A452DWG6,A0A452DTL1
6	GO:0010821	regulation of mitochondrion organization	Biological Process	2	A0A452FNI4,A0A452G3T0
6	GO:0010822	positive regulation of mitochondrion organization	Biological Process	2	A0A452FNI4,A0A452G3T0
6	GO:0061726	mitochondrion disassembly	Biological Process	2	A0A452FNI4,A0A452G3T0
6	GO:0120035	regulation of plasma membrane bounded cell projection organization	Biological Process	2	A0A452G3T0,A0A452DQ87
6	GO:0120039	plasma membrane bounded cell projection morphogenesis	Biological Process	2	A0A452ERC4,A0A452DQ87
6	GO:0010769	regulation of cell morphogenesis involved in differentiation	Biological Process	2	A0A452DQ87,A0A452DWG6
6	GO:0030003	cellular cation homeostasis	Biological Process	2	A0A452FNI4,A0A452F520
6	GO:0045664	regulation of neuron differentiation	Biological Process	2	A0A452G3T0,A0A452DQ87
6	GO:0048667	cell morphogenesis involved in neuron differentiation	Biological Process	2	A0A452ERC4,A0A452DQ87
6	GO:0150063	visual system development	Biological Process	2	A0A452ERJ5,A0A452E7A1
6	GO:0001889	liver development	Biological Process	2	A0A452E7A1,A0A452FIA8
6	GO:0048592	eye morphogenesis	Biological Process	2	A0A452ERJ5,A0A452E7A1
6	GO:0001654	eye development	Biological Process	2	A0A452ERJ5,A0A452E7A1
6	GO:0051223	regulation of protein transport	Biological Process	2	A0A452FNI4,A0A452EAJ3
6	GO:0033157	regulation of intracellular protein transport	Biological Process	2	A0A452FNI4,A0A452EAJ3
6	GO:1905475	regulation of protein localization to membrane	Biological Process	2	A0A452FNI4,A0A452ERC4
6	GO:1990778	protein localization to cell periphery	Biological Process	2	A0A452DWG6,A0A452ERC4
6	GO:0006897	endocytosis	Biological Process	2	A0A452GB68,A0A452ERC4
6	GO:0071806	protein transmembrane transport	Biological Process	2	A0A452FIA8,A0A452F545
6	GO:0006612	protein targeting to membrane	Biological Process	2	A0A452FIA8,A0A452FNI4
6	GO:0032527	protein exit from endoplasmic reticulum	Biological Process	2	A0A452FVJ4,A0A452EAJ3
6	GO:0065002	intracellular protein transmembrane transport	Biological Process	2	A0A452FIA8,A0A452F545
6	GO:0030970	retrograde protein transport, ER to cytosol	Biological Process	2	A0A452EAJ3,A0A452FVJ4
6	GO:0019079	viral genome replication	Biological Process	2	A0A452FUP9,A0A452EZ49
6	GO:0019058	viral life cycle	Biological Process	2	A0A452EZ49,A0A452FUP9
6	GO:0043549	regulation of kinase activity	Biological Process	2	A0A452ENS8,A0A452G3T0
6	GO:0000387	spliceosomal snRNP assembly	Biological Process	2	A0A452DRM6,A0A452ED04
6	GO:0042773	ATP synthesis coupled electron transport	Biological Process	1	A0A023NEL9
6	GO:0072522	purine-containing compound biosynthetic process	Biological Process	1	A0A0U2EXR7
6	GO:0006417	regulation of translation	Biological Process	1	A0A452DZ88
6	GO:1902003	regulation of amyloid-beta formation	Biological Process	1	A0A452ERC4
6	GO:1902991	regulation of amyloid precursor protein catabolic process	Biological Process	1	A0A452ERC4
6	GO:1902992	negative regulation of amyloid precursor protein catabolic process	Biological Process	1	A0A452ERC4
6	GO:0045727	positive regulation of translation	Biological Process	1	A0A452DZ88
6	GO:1902004	positive regulation of amyloid-beta formation	Biological Process	1	A0A452ERC4
6	GO:1902993	positive regulation of amyloid precursor protein catabolic process	Biological Process	1	A0A452ERC4
6	GO:0050435	amyloid-beta metabolic process	Biological Process	1	A0A452ERC4
6	GO:0006401	RNA catabolic process	Biological Process	1	A0A452E616
6	GO:0006111	regulation of gluconeogenesis	Biological Process	1	A0A452FU07
6	GO:0045722	positive regulation of gluconeogenesis	Biological Process	1	A0A452FU07
6	GO:0046394	carboxylic acid biosynthetic process	Biological Process	1	A0A452G2Q3
6	GO:0019319	hexose biosynthetic process	Biological Process	1	A0A452FU07
6	GO:0046390	ribose phosphate biosynthetic process	Biological Process	1	A0A0U2EXR7
6	GO:1901293	nucleoside phosphate biosynthetic process	Biological Process	1	A0A0U2EXR7
6	GO:0006402	mRNA catabolic process	Biological Process	1	A0A452E616
6	GO:0032930	positive regulation of superoxide anion generation	Biological Process	1	A0A452EK18
6	GO:0090322	regulation of superoxide metabolic process	Biological Process	1	A0A452EK18
6	GO:0010608	posttranscriptional regulation of gene expression	Biological Process	1	A0A452DZ88
6	GO:0043484	regulation of RNA splicing	Biological Process	1	A0A452FNB8
6	GO:0050684	regulation of mRNA processing	Biological Process	1	A0A452FNB8
6	GO:0006282	regulation of DNA repair	Biological Process	1	A0A452DST0
6	GO:1903311	regulation of mRNA metabolic process	Biological Process	1	A0A452FNB8
6	GO:0016571	histone methylation	Biological Process	1	A0A452FU07
6	GO:0018022	peptidyl-lysine methylation	Biological Process	1	A0A452FU07
6	GO:0019752	carboxylic acid metabolic process	Biological Process	1	A0A452G2Q3
6	GO:0016311	dephosphorylation	Biological Process	1	A0A452DTL1
6	GO:0042554	superoxide anion generation	Biological Process	1	A0A452EK18
6	GO:0006754	ATP biosynthetic process	Biological Process	1	A0A0U2EXR7
6	GO:0006281	DNA repair	Biological Process	1	A0A452DST0
6	GO:0006491	N-glycan processing	Biological Process	1	A0A452E7A1
6	GO:0031623	receptor internalization	Biological Process	1	A0A452ERC4
6	GO:1901607	alpha-amino acid biosynthetic process	Biological Process	1	A0A452G2Q3
6	GO:0009064	glutamine family amino acid metabolic process	Biological Process	1	A0A452G2Q3
6	GO:0042987	amyloid precursor protein catabolic process	Biological Process	1	A0A452ERC4
6	GO:0006006	glucose metabolic process	Biological Process	1	A0A452FU07
6	GO:0006013	mannose metabolic process	Biological Process	1	A0A452E7A1
6	GO:0140053	mitochondrial gene expression	Biological Process	1	A0A452FTE4
6	GO:0002901	mature B cell apoptotic process	Biological Process	1	A0A452E8N4
6	GO:0001802	type III hypersensitivity	Biological Process	1	A0A452GB68
6	GO:0002445	type II hypersensitivity	Biological Process	1	A0A452GB68
6	GO:0002446	neutrophil mediated immunity	Biological Process	1	A0A452EK18
6	GO:0002706	regulation of lymphocyte mediated immunity	Biological Process	1	A0A452GB68
6	GO:0002708	positive regulation of lymphocyte mediated immunity	Biological Process	1	A0A452GB68
6	GO:0060216	definitive hemopoiesis	Biological Process	1	A0A452F995
6	GO:0045619	regulation of lymphocyte differentiation	Biological Process	1	A0A452G3T0
6	GO:0050863	regulation of T cell activation	Biological Process	1	A0A452E8N4
6	GO:0002822	regulation of adaptive immune response based on somatic recombination of immune receptors built from immunoglobulin superfamily domains	Biological Process	1	A0A452GB68
6	GO:0002864	regulation of acute inflammatory response to antigenic stimulus	Biological Process	1	A0A452GB68
6	GO:0050856	regulation of T cell receptor signaling pathway	Biological Process	1	A0A452E8N4
6	GO:0002761	regulation of myeloid leukocyte differentiation	Biological Process	1	A0A452E724
6	GO:0045620	negative regulation of lymphocyte differentiation	Biological Process	1	A0A452G3T0
6	GO:0002762	negative regulation of myeloid leukocyte differentiation	Biological Process	1	A0A452E724
6	GO:0050870	positive regulation of T cell activation	Biological Process	1	A0A452E8N4
6	GO:0002824	positive regulation of adaptive immune response based on somatic recombination of immune receptors built from immunoglobulin superfamily domains	Biological Process	1	A0A452GB68
6	GO:0002866	positive regulation of acute inflammatory response to antigenic stimulus	Biological Process	1	A0A452GB68
6	GO:0002524	hypersensitivity	Biological Process	1	A0A452GB68
6	GO:0042590	antigen processing and presentation of exogenous peptide antigen via MHC class I	Biological Process	1	A0A452GB68
6	GO:0002283	neutrophil activation involved in immune response	Biological Process	1	A0A452EK18
6	GO:0042119	neutrophil activation	Biological Process	1	A0A452EK18
6	GO:0031110	regulation of microtubule polymerization or depolymerization	Biological Process	1	A0A452DTL1
6	GO:0010970	transport along microtubule	Biological Process	1	A0A452DTL1
6	GO:0099118	microtubule-based protein transport	Biological Process	1	A0A452DTL1
6	GO:0043408	regulation of MAPK cascade	Biological Process	1	A0A452ENS8
6	GO:0043410	positive regulation of MAPK cascade	Biological Process	1	A0A452ENS8
6	GO:0043122	regulation of I-kappaB kinase/NF-kappaB signaling	Biological Process	1	A0A452E8N4
6	GO:0043123	positive regulation of I-kappaB kinase/NF-kappaB signaling	Biological Process	1	A0A452E8N4
6	GO:0090036	regulation of protein kinase C signaling	Biological Process	1	A0A452DWG6
6	GO:0090038	negative regulation of protein kinase C signaling	Biological Process	1	A0A452DWG6
6	GO:0072332	intrinsic apoptotic signaling pathway by p53 class mediator	Biological Process	1	A0A452G265
6	GO:1901796	regulation of signal transduction by p53 class mediator	Biological Process	1	A0A452DZB0
6	GO:2001243	negative regulation of intrinsic apoptotic signaling pathway	Biological Process	1	A0A452FVJ4
6	GO:2001244	positive regulation of intrinsic apoptotic signaling pathway	Biological Process	1	A0A452FNI4
6	GO:0050848	regulation of calcium-mediated signaling	Biological Process	1	A0A452F520
6	GO:0050849	negative regulation of calcium-mediated signaling	Biological Process	1	A0A452F520
6	GO:2001236	regulation of extrinsic apoptotic signaling pathway	Biological Process	1	A0A452E8N4
6	GO:2001238	positive regulation of extrinsic apoptotic signaling pathway	Biological Process	1	A0A452E8N4
6	GO:0060828	regulation of canonical Wnt signaling pathway	Biological Process	1	A0A452DZ88
6	GO:0090090	negative regulation of canonical Wnt signaling pathway	Biological Process	1	A0A452DZ88
6	GO:1901990	regulation of mitotic cell cycle phase transition	Biological Process	1	A0A452G3T0
6	GO:1901991	negative regulation of mitotic cell cycle phase transition	Biological Process	1	A0A452G3T0
6	GO:0000079	regulation of cyclin-dependent protein serine/threonine kinase activity	Biological Process	1	A0A452G3T0
6	GO:1904030	negative regulation of cyclin-dependent protein kinase activity	Biological Process	1	A0A452G3T0
6	GO:0035089	establishment of apical/basal cell polarity	Biological Process	1	A0A452DTL1
6	GO:0045198	establishment of epithelial cell apical/basal polarity	Biological Process	1	A0A452DTL1
6	GO:0045197	establishment or maintenance of epithelial cell apical/basal polarity	Biological Process	1	A0A452DTL1
6	GO:0008637	apoptotic mitochondrial changes	Biological Process	1	A0A452FNI4
6	GO:0071887	leukocyte apoptotic process	Biological Process	1	A0A452E8N4
6	GO:0070266	necroptotic process	Biological Process	1	A0A452F7T9
6	GO:1903203	regulation of oxidative stress-induced neuron death	Biological Process	1	A0A452G3T0
6	GO:1903204	negative regulation of oxidative stress-induced neuron death	Biological Process	1	A0A452G3T0
6	GO:0031056	regulation of histone modification	Biological Process	1	A0A452FU07
6	GO:0031057	negative regulation of histone modification	Biological Process	1	A0A452FU07
6	GO:0031058	positive regulation of histone modification	Biological Process	1	A0A452FU07
6	GO:0033044	regulation of chromosome organization	Biological Process	1	A0A452FU07
6	GO:2001251	negative regulation of chromosome organization	Biological Process	1	A0A452FU07
6	GO:2001252	positive regulation of chromosome organization	Biological Process	1	A0A452FU07
6	GO:0051494	negative regulation of cytoskeleton organization	Biological Process	1	A0A452DWG6
6	GO:0007000	nucleolus organization	Biological Process	1	A0A452DP97
6	GO:0000266	mitochondrial fission	Biological Process	1	A0A452FNI4
6	GO:0008053	mitochondrial fusion	Biological Process	1	A0A452FNI4
6	GO:0070584	mitochondrion morphogenesis	Biological Process	1	A0A452FNI4
6	GO:1903358	regulation of Golgi organization	Biological Process	1	A0A452DTL1
6	GO:0016559	peroxisome fission	Biological Process	1	A0A452FNI4
6	GO:0000280	nuclear division	Biological Process	1	A0A452DZB0
6	GO:0042255	ribosome assembly	Biological Process	1	A0A452DZB0
6	GO:0007044	cell-substrate junction assembly	Biological Process	1	A0A452DTL1
6	GO:0034333	adherens junction assembly	Biological Process	1	A0A452DTL1
6	GO:0051259	protein complex oligomerization	Biological Process	1	A0A452DX93
6	GO:0001765	membrane raft assembly	Biological Process	1	A0A452EF47
6	GO:0010976	positive regulation of neuron projection development	Biological Process	1	A0A452DQ87
6	GO:0106027	neuron projection organization	Biological Process	1	A0A452DQ87
6	GO:0008064	regulation of actin polymerization or depolymerization	Biological Process	1	A0A452DWG6
6	GO:0034334	adherens junction maintenance	Biological Process	1	A0A452DTL1
6	GO:0045217	cell-cell junction maintenance	Biological Process	1	A0A452DTL1
6	GO:0048259	regulation of receptor-mediated endocytosis	Biological Process	1	A0A452ERC4
6	GO:0050764	regulation of phagocytosis	Biological Process	1	A0A452GB68
6	GO:0031113	regulation of microtubule polymerization	Biological Process	1	A0A452DTL1
6	GO:0110053	regulation of actin filament organization	Biological Process	1	A0A452DWG6
6	GO:0051893	regulation of focal adhesion assembly	Biological Process	1	A0A452DTL1
6	GO:0032272	negative regulation of protein polymerization	Biological Process	1	A0A452DWG6
6	GO:0030837	negative regulation of actin filament polymerization	Biological Process	1	A0A452DWG6
6	GO:0050775	positive regulation of dendrite morphogenesis	Biological Process	1	A0A452DQ87
6	GO:0048194	Golgi vesicle budding	Biological Process	1	A0A452F730
6	GO:0099024	plasma membrane invagination	Biological Process	1	A0A452GB68
6	GO:0008154	actin polymerization or depolymerization	Biological Process	1	A0A452DWG6
6	GO:0061001	regulation of dendritic spine morphogenesis	Biological Process	1	A0A452DQ87
6	GO:1902806	regulation of cell cycle G1/S phase transition	Biological Process	1	A0A452G3T0
6	GO:1902807	negative regulation of cell cycle G1/S phase transition	Biological Process	1	A0A452G3T0
6	GO:0000082	G1/S transition of mitotic cell cycle	Biological Process	1	A0A452G3T0
6	GO:1903305	regulation of regulated secretory pathway	Biological Process	1	A0A452EK18
6	GO:1903307	positive regulation of regulated secretory pathway	Biological Process	1	A0A452EK18
6	GO:0034115	negative regulation of heterotypic cell-cell adhesion	Biological Process	1	A0A452DWG6
6	GO:1904153	negative regulation of retrograde protein transport, ER to cytosol	Biological Process	1	A0A452EAJ3
6	GO:2000780	negative regulation of double-strand break repair	Biological Process	1	A0A452DST0
6	GO:0002573	myeloid leukocyte differentiation	Biological Process	1	A0A452E724
6	GO:0045666	positive regulation of neuron differentiation	Biological Process	1	A0A452DQ87
6	GO:0030859	polarized epithelial cell differentiation	Biological Process	1	A0A452DTL1
6	GO:0045446	endothelial cell differentiation	Biological Process	1	A0A452DWG6
6	GO:0001885	endothelial cell development	Biological Process	1	A0A452DWG6
6	GO:1902235	regulation of endoplasmic reticulum stress-induced intrinsic apoptotic signaling pathway	Biological Process	1	A0A452FVJ4
6	GO:1904292	regulation of ERAD pathway	Biological Process	1	A0A452EAJ3
6	GO:0071363	cellular response to growth factor stimulus	Biological Process	1	A0A452ENS8
6	GO:0071396	cellular response to lipid	Biological Process	1	A0A452E8N4
6	GO:0071222	cellular response to lipopolysaccharide	Biological Process	1	A0A452E8N4
6	GO:1903146	regulation of autophagy of mitochondrion	Biological Process	1	A0A452G3T0
6	GO:1903599	positive regulation of autophagy of mitochondrion	Biological Process	1	A0A452G3T0
6	GO:0048041	focal adhesion assembly	Biological Process	1	A0A452DTL1
6	GO:0070586	cell-cell adhesion involved in gastrulation	Biological Process	1	A0A452DWG6
6	GO:0098916	anterograde trans-synaptic signaling	Biological Process	1	A0A452DQ87
6	GO:0060070	canonical Wnt signaling pathway	Biological Process	1	A0A452DZ88
6	GO:0045414	regulation of interleukin-8 biosynthetic process	Biological Process	1	A0A452E8N4
6	GO:0045416	positive regulation of interleukin-8 biosynthetic process	Biological Process	1	A0A452E8N4
6	GO:0001841	neural tube formation	Biological Process	1	A0A452E8N4
6	GO:0001838	embryonic epithelial tube formation	Biological Process	1	A0A452E8N4
6	GO:0001738	morphogenesis of a polarized epithelium	Biological Process	1	A0A452DTL1
6	GO:0001843	neural tube closure	Biological Process	1	A0A452E8N4
6	GO:0035904	aorta development	Biological Process	1	A0A452ENS8
6	GO:0003158	endothelium development	Biological Process	1	A0A452DWG6
6	GO:0048814	regulation of dendrite morphogenesis	Biological Process	1	A0A452DQ87
6	GO:0061003	positive regulation of dendritic spine morphogenesis	Biological Process	1	A0A452DQ87
6	GO:0002675	positive regulation of acute inflammatory response	Biological Process	1	A0A452GB68
6	GO:0044828	negative regulation by host of viral genome replication	Biological Process	1	A0A452FUP9
6	GO:0045071	negative regulation of viral genome replication	Biological Process	1	A0A452FUP9
6	GO:1904375	regulation of protein localization to cell periphery	Biological Process	1	A0A452ERC4
6	GO:2000008	regulation of protein localization to cell surface	Biological Process	1	A0A452ERC4
6	GO:1903900	regulation of viral life cycle	Biological Process	1	A0A452FUP9
6	GO:0030833	regulation of actin filament polymerization	Biological Process	1	A0A452DWG6
6	GO:0002673	regulation of acute inflammatory response	Biological Process	1	A0A452GB68
6	GO:0002526	acute inflammatory response	Biological Process	1	A0A452GB68
6	GO:0007179	transforming growth factor beta receptor signaling pathway	Biological Process	1	A0A452ENS8
6	GO:0043330	response to exogenous dsRNA	Biological Process	1	A0A452EF47
6	GO:0034394	protein localization to cell surface	Biological Process	1	A0A452ERC4
6	GO:0045056	transcytosis	Biological Process	1	A0A452ERC4
6	GO:0071985	multivesicular body sorting pathway	Biological Process	1	A0A452EUA2
6	GO:0098876	vesicle-mediated transport to the plasma membrane	Biological Process	1	A0A452FHG3
6	GO:0006812	cation transport	Biological Process	1	A0A0U2EXR7
6	GO:0034220	ion transmembrane transport	Biological Process	1	A0A0U2EXR7
6	GO:1990542	mitochondrial transmembrane transport	Biological Process	1	A0A452F545
6	GO:0007041	lysosomal transport	Biological Process	1	A0A452FHG3
6	GO:0042045	epithelial fluid transport	Biological Process	1	A0A452F520
6	GO:0015931	nucleobase-containing compound transport	Biological Process	1	A0A452EF47
6	GO:0017038	protein import	Biological Process	1	A0A452F545
6	GO:0044743	protein transmembrane import into intracellular organelle	Biological Process	1	A0A452F545
6	GO:0072599	establishment of protein localization to endoplasmic reticulum	Biological Process	1	A0A452FIA8
6	GO:0033227	dsRNA transport	Biological Process	1	A0A452EF47
6	GO:0098840	protein transport along microtubule	Biological Process	1	A0A452DTL1
6	GO:0090114	COPII-coated vesicle budding	Biological Process	1	A0A452F730
6	GO:0032456	endocytic recycling	Biological Process	1	A0A452EEJ7
6	GO:0042147	retrograde transport, endosome to Golgi	Biological Process	1	A0A452EEJ7
6	GO:1990126	retrograde transport, endosome to plasma membrane	Biological Process	1	A0A452FHG3
6	GO:0019048	modulation by virus of host morphology or physiology	Biological Process	1	A0A452FUP9
6	GO:0044068	modulation by symbiont of host cellular process	Biological Process	1	A0A452FUP9
6	GO:0044788	modulation by host of viral process	Biological Process	1	A0A452FUP9
6	GO:0051348	negative regulation of transferase activity	Biological Process	1	A0A452G3T0
6	GO:0051347	positive regulation of transferase activity	Biological Process	1	A0A452ENS8
6	GO:0010921	regulation of phosphatase activity	Biological Process	1	A0A452DTL1
6	GO:0043087	regulation of GTPase activity	Biological Process	1	A0A452ERC4
6	GO:0006364	rRNA processing	Biological Process	1	A0A452FSC8
6	GO:0000027	ribosomal large subunit assembly	Biological Process	1	A0A452DZB0
7	GO:1903506	regulation of nucleic acid-templated transcription	Biological Process	10	A0A452EVF4,A0A452F0L4,A0A452G643,A0A452DX93,A0A452ERJ5,A0A452FUV1,A0A452E8N4,A0A452ERC4,A0A452FSC8,A0A452FUP9
7	GO:0097659	nucleic acid-templated transcription	Biological Process	10	A0A452EVF4,A0A452F0L4,A0A452G643,A0A452DX93,A0A452ERJ5,A0A452FUV1,A0A452E8N4,A0A452ERC4,A0A452FSC8,A0A452FUP9
7	GO:0019941	modification-dependent protein catabolic process	Biological Process	5	A0A452FNZ8,A0A452G3T0,A0A452FUR0,A0A452FVJ4,A0A452FFM4
7	GO:1903507	negative regulation of nucleic acid-templated transcription	Biological Process	5	A0A452EVF4,A0A452F0L4,A0A452G643,A0A452ERJ5,A0A452FUV1
7	GO:0006366	transcription by RNA polymerase II	Biological Process	5	A0A452EVF4,A0A452F0L4,A0A452G643,A0A452DX93,A0A452FUP9
7	GO:0006357	regulation of transcription by RNA polymerase II	Biological Process	5	A0A452EVF4,A0A452F0L4,A0A452G643,A0A452FUP9,A0A452DX93
7	GO:0006468	protein phosphorylation	Biological Process	5	A0A452ENS8,A0A452DWG6,A0A452FFM4,A0A452G3T0,A0A452FUP9
7	GO:0016071	mRNA metabolic process	Biological Process	5	A0A452DRM6,A0A452ED04,A0A452E616,A0A452EM40,A0A452FNB8
7	GO:0006397	mRNA processing	Biological Process	5	A0A452DRM6,A0A452ED04,A0A452E616,A0A452FNB8,A0A452EM40
7	GO:0001701	in utero embryonic development	Biological Process	5	A0A452DP97,A0A452DQ87,A0A452DTL1,A0A452E7A1,A0A452ENS8
7	GO:0001932	regulation of protein phosphorylation	Biological Process	4	A0A452ENS8,A0A452DWG6,A0A452G3T0,A0A452FUP9
7	GO:0042325	regulation of phosphorylation	Biological Process	4	A0A452ENS8,A0A452DWG6,A0A452G3T0,A0A452FUP9
7	GO:0008380	RNA splicing	Biological Process	4	A0A452DRM6,A0A452ED04,A0A452E616,A0A452FNB8
7	GO:0052548	regulation of endopeptidase activity	Biological Process	4	A0A452EZ49,A0A452E8N4,A0A452FNI4,A0A452ERC4
7	GO:1903508	positive regulation of nucleic acid-templated transcription	Biological Process	3	A0A452E8N4,A0A452ERC4,A0A452FSC8
7	GO:0000122	negative regulation of transcription by RNA polymerase II	Biological Process	3	A0A452EVF4,A0A452F0L4,A0A452G643
7	GO:0010952	positive regulation of peptidase activity	Biological Process	3	A0A452E8N4,A0A452FNI4,A0A452ERC4
7	GO:0070647	protein modification by small protein conjugation or removal	Biological Process	3	A0A452E8N4,A0A452ERJ5,A0A452FVJ4
7	GO:0043281	regulation of cysteine-type endopeptidase activity involved in apoptotic process	Biological Process	3	A0A452EZ49,A0A452E8N4,A0A452FNI4
7	GO:0070585	protein localization to mitochondrion	Biological Process	3	A0A452FNI4,A0A452G3T0,A0A452F545
7	GO:0055080	cation homeostasis	Biological Process	3	A0A452FNI4,A0A452F520,A0A452ERC4
7	GO:0098771	inorganic ion homeostasis	Biological Process	3	A0A452FNI4,A0A452F520,A0A452ERC4
7	GO:0009150	purine ribonucleotide metabolic process	Biological Process	2	A0A0U2EXR7,A0A023NEL9
7	GO:1903050	regulation of proteolysis involved in cellular protein catabolic process	Biological Process	2	A0A452EAJ3,A0A452FFM4
7	GO:1903051	negative regulation of proteolysis involved in cellular protein catabolic process	Biological Process	2	A0A452EAJ3,A0A452FFM4
7	GO:0042326	negative regulation of phosphorylation	Biological Process	2	A0A452DWG6,A0A452G3T0
7	GO:0001933	negative regulation of protein phosphorylation	Biological Process	2	A0A452G3T0,A0A452DWG6
7	GO:0010466	negative regulation of peptidase activity	Biological Process	2	A0A452EZ49,A0A452ERC4
7	GO:0042327	positive regulation of phosphorylation	Biological Process	2	A0A452ENS8,A0A452FUP9
7	GO:0001934	positive regulation of protein phosphorylation	Biological Process	2	A0A452ENS8,A0A452FUP9
7	GO:0018193	peptidyl-amino acid modification	Biological Process	2	A0A452FFM4,A0A452FU07
7	GO:0043161	proteasome-mediated ubiquitin-dependent protein catabolic process	Biological Process	2	A0A452FUR0,A0A452FVJ4
7	GO:0009126	purine nucleoside monophosphate metabolic process	Biological Process	2	A0A0U2EXR7,A0A023NEL9
7	GO:0009161	ribonucleoside monophosphate metabolic process	Biological Process	2	A0A0U2EXR7,A0A023NEL9
7	GO:0009144	purine nucleoside triphosphate metabolic process	Biological Process	2	A0A0U2EXR7,A0A023NEL9
7	GO:0009199	ribonucleoside triphosphate metabolic process	Biological Process	2	A0A0U2EXR7,A0A023NEL9
7	GO:0016064	immunoglobulin mediated immune response	Biological Process	2	A0A452GB68,A0A452E8N4
7	GO:0002224	toll-like receptor signaling pathway	Biological Process	2	A0A452EF47,A0A452E8N4
7	GO:0043280	positive regulation of cysteine-type endopeptidase activity involved in apoptotic process	Biological Process	2	A0A452E8N4,A0A452FNI4
7	GO:0051258	protein polymerization	Biological Process	2	A0A452DWG6,A0A452DTL1
7	GO:0010975	regulation of neuron projection development	Biological Process	2	A0A452DQ87,A0A452G3T0
7	GO:0048812	neuron projection morphogenesis	Biological Process	2	A0A452ERC4,A0A452DQ87
7	GO:0006875	cellular metal ion homeostasis	Biological Process	2	A0A452FNI4,A0A452F520
7	GO:0072503	cellular divalent inorganic cation homeostasis	Biological Process	2	A0A452FNI4,A0A452F520
7	GO:0030433	ubiquitin-dependent ERAD pathway	Biological Process	2	A0A452FUR0,A0A452FVJ4
7	GO:0048593	camera-type eye morphogenesis	Biological Process	2	A0A452E7A1,A0A452ERJ5
7	GO:0043010	camera-type eye development	Biological Process	2	A0A452ERJ5,A0A452E7A1
7	GO:0072659	protein localization to plasma membrane	Biological Process	2	A0A452ERC4,A0A452DWG6
7	GO:0006898	receptor-mediated endocytosis	Biological Process	2	A0A452ERC4,A0A452GB68
7	GO:0006890	retrograde vesicle-mediated transport, Golgi to ER	Biological Process	2	A0A452DR03,A0A452G7S8
7	GO:0045859	regulation of protein kinase activity	Biological Process	2	A0A452ENS8,A0A452G3T0
7	GO:0006164	purine nucleotide biosynthetic process	Biological Process	1	A0A0U2EXR7
7	GO:1902959	regulation of aspartic-type endopeptidase activity involved in amyloid precursor protein catabolic process	Biological Process	1	A0A452ERC4
7	GO:1902962	regulation of metalloendopeptidase activity involved in amyloid precursor protein catabolic process	Biological Process	1	A0A452ERC4
7	GO:1902963	negative regulation of metalloendopeptidase activity involved in amyloid precursor protein catabolic process	Biological Process	1	A0A452ERC4
7	GO:1902961	positive regulation of aspartic-type endopeptidase activity involved in amyloid precursor protein catabolic process	Biological Process	1	A0A452ERC4
7	GO:0034205	amyloid-beta formation	Biological Process	1	A0A452ERC4
7	GO:0006360	transcription by RNA polymerase I	Biological Process	1	A0A452FSC8
7	GO:0032543	mitochondrial translation	Biological Process	1	A0A452FTE4
7	GO:0006094	gluconeogenesis	Biological Process	1	A0A452FU07
7	GO:0009260	ribonucleotide biosynthetic process	Biological Process	1	A0A0U2EXR7
7	GO:0009124	nucleoside monophosphate biosynthetic process	Biological Process	1	A0A0U2EXR7
7	GO:0009142	nucleoside triphosphate biosynthetic process	Biological Process	1	A0A0U2EXR7
7	GO:0009165	nucleotide biosynthetic process	Biological Process	1	A0A0U2EXR7
7	GO:0000956	nuclear-transcribed mRNA catabolic process	Biological Process	1	A0A452E616
7	GO:0035305	negative regulation of dephosphorylation	Biological Process	1	A0A452DTL1
7	GO:0045943	positive regulation of transcription by RNA polymerase I	Biological Process	1	A0A452FSC8
7	GO:1903322	positive regulation of protein modification by small protein conjugation or removal	Biological Process	1	A0A452E8N4
7	GO:1903320	regulation of protein modification by small protein conjugation or removal	Biological Process	1	A0A452E8N4
7	GO:0035303	regulation of dephosphorylation	Biological Process	1	A0A452DTL1
7	GO:0032928	regulation of superoxide anion generation	Biological Process	1	A0A452EK18
7	GO:0006356	regulation of transcription by RNA polymerase I	Biological Process	1	A0A452FSC8
7	GO:0048024	regulation of mRNA splicing, via spliceosome	Biological Process	1	A0A452FNB8
7	GO:2000779	regulation of double-strand break repair	Biological Process	1	A0A452DST0
7	GO:0031060	regulation of histone methylation	Biological Process	1	A0A452FU07
7	GO:0031061	negative regulation of histone methylation	Biological Process	1	A0A452FU07
7	GO:0031062	positive regulation of histone methylation	Biological Process	1	A0A452FU07
7	GO:0034968	histone lysine methylation	Biological Process	1	A0A452FU07
7	GO:0015986	ATP synthesis coupled proton transport	Biological Process	1	A0A0U2EXR7
7	GO:0006302	double-strand break repair	Biological Process	1	A0A452DST0
7	GO:0008213	protein alkylation	Biological Process	1	A0A452FU07
7	GO:0043543	protein acylation	Biological Process	1	A0A452FU07
7	GO:0034660	ncRNA metabolic process	Biological Process	1	A0A452FSC8
7	GO:0009084	glutamine family amino acid biosynthetic process	Biological Process	1	A0A452G2Q3
7	GO:0006541	glutamine metabolic process	Biological Process	1	A0A452G2Q3
7	GO:0061136	regulation of proteasomal protein catabolic process	Biological Process	1	A0A452EAJ3
7	GO:1901799	negative regulation of proteasomal protein catabolic process	Biological Process	1	A0A452EAJ3
7	GO:0034470	ncRNA processing	Biological Process	1	A0A452FSC8
7	GO:0001803	regulation of type III hypersensitivity	Biological Process	1	A0A452GB68
7	GO:0001805	positive regulation of type III hypersensitivity	Biological Process	1	A0A452GB68
7	GO:0001794	type IIa hypersensitivity	Biological Process	1	A0A452GB68
7	GO:0002892	regulation of type II hypersensitivity	Biological Process	1	A0A452GB68
7	GO:0002894	positive regulation of type II hypersensitivity	Biological Process	1	A0A452GB68
7	GO:0002712	regulation of B cell mediated immunity	Biological Process	1	A0A452GB68
7	GO:0002714	positive regulation of B cell mediated immunity	Biological Process	1	A0A452GB68
7	GO:0050852	T cell receptor signaling pathway	Biological Process	1	A0A452E8N4
7	GO:0050853	B cell receptor signaling pathway	Biological Process	1	A0A452EF47
7	GO:0002883	regulation of hypersensitivity	Biological Process	1	A0A452GB68
7	GO:0030852	regulation of granulocyte differentiation	Biological Process	1	A0A452E724
7	GO:0045649	regulation of macrophage differentiation	Biological Process	1	A0A452E724
7	GO:0030853	negative regulation of granulocyte differentiation	Biological Process	1	A0A452E724
7	GO:0045650	negative regulation of macrophage differentiation	Biological Process	1	A0A452E724
7	GO:0002885	positive regulation of hypersensitivity	Biological Process	1	A0A452GB68
7	GO:0043405	regulation of MAP kinase activity	Biological Process	1	A0A452ENS8
7	GO:0043406	positive regulation of MAP kinase activity	Biological Process	1	A0A452ENS8
7	GO:0035584	calcium-mediated signaling using intracellular calcium source	Biological Process	1	A0A452FNI4
7	GO:2000045	regulation of G1/S transition of mitotic cell cycle	Biological Process	1	A0A452G3T0
7	GO:2000134	negative regulation of G1/S transition of mitotic cell cycle	Biological Process	1	A0A452G3T0
7	GO:0043154	negative regulation of cysteine-type endopeptidase activity involved in apoptotic process	Biological Process	1	A0A452EZ49
7	GO:2000107	negative regulation of leukocyte apoptotic process	Biological Process	1	A0A452E8N4
7	GO:0043653	mitochondrial fragmentation involved in apoptotic process	Biological Process	1	A0A452FNI4
7	GO:2000106	regulation of leukocyte apoptotic process	Biological Process	1	A0A452E8N4
7	GO:0070227	lymphocyte apoptotic process	Biological Process	1	A0A452E8N4
7	GO:0016573	histone acetylation	Biological Process	1	A0A452FU07
7	GO:0016574	histone ubiquitination	Biological Process	1	A0A452ERJ5
7	GO:0045041	protein import into mitochondrial intermembrane space	Biological Process	1	A0A452F545
7	GO:0007045	cell-substrate adherens junction assembly	Biological Process	1	A0A452DTL1
7	GO:0048268	clathrin coat assembly	Biological Process	1	A0A452ERC4
7	GO:0051260	protein homooligomerization	Biological Process	1	A0A452DX93
7	GO:0061564	axon development	Biological Process	1	A0A452ERC4
7	GO:0045218	zonula adherens maintenance	Biological Process	1	A0A452DTL1
7	GO:0006911	phagocytosis, engulfment	Biological Process	1	A0A452GB68
7	GO:0030041	actin filament polymerization	Biological Process	1	A0A452DWG6
7	GO:0030225	macrophage differentiation	Biological Process	1	A0A452E724
7	GO:0030851	granulocyte differentiation	Biological Process	1	A0A452E724
7	GO:0007409	axonogenesis	Biological Process	1	A0A452ERC4
7	GO:0061028	establishment of endothelial barrier	Biological Process	1	A0A452DWG6
7	GO:1904152	regulation of retrograde protein transport, ER to cytosol	Biological Process	1	A0A452EAJ3
7	GO:0007268	chemical synaptic transmission	Biological Process	1	A0A452DQ87
7	GO:0014020	primary neural tube formation	Biological Process	1	A0A452E8N4
7	GO:0070861	regulation of protein exit from endoplasmic reticulum	Biological Process	1	A0A452EAJ3
7	GO:1903533	regulation of protein targeting	Biological Process	1	A0A452FNI4
7	GO:1903076	regulation of protein localization to plasma membrane	Biological Process	1	A0A452ERC4
7	GO:0090313	regulation of protein targeting to membrane	Biological Process	1	A0A452FNI4
7	GO:0045069	regulation of viral genome replication	Biological Process	1	A0A452FUP9
7	GO:0034504	protein localization to nucleus	Biological Process	1	A0A452DZB0
7	GO:0070972	protein localization to endoplasmic reticulum	Biological Process	1	A0A452FIA8
7	GO:0006909	phagocytosis	Biological Process	1	A0A452GB68
7	GO:0015672	monovalent inorganic cation transport	Biological Process	1	A0A0U2EXR7
7	GO:0098655	cation transmembrane transport	Biological Process	1	A0A0U2EXR7
7	GO:0098660	inorganic ion transmembrane transport	Biological Process	1	A0A0U2EXR7
7	GO:0050657	nucleic acid transport	Biological Process	1	A0A452EF47
7	GO:0045047	protein targeting to ER	Biological Process	1	A0A452FIA8
7	GO:0006613	cotranslational protein targeting to membrane	Biological Process	1	A0A452FIA8
7	GO:0006620	posttranslational protein targeting to endoplasmic reticulum membrane	Biological Process	1	A0A452FIA8
7	GO:0031204	posttranslational protein targeting to membrane, translocation	Biological Process	1	A0A452FIA8
7	GO:0019054	modulation by virus of host process	Biological Process	1	A0A452FUP9
7	GO:0044827	modulation by host of viral genome replication	Biological Process	1	A0A452FUP9
7	GO:0010923	negative regulation of phosphatase activity	Biological Process	1	A0A452DTL1
7	GO:0033673	negative regulation of kinase activity	Biological Process	1	A0A452G3T0
7	GO:0043547	positive regulation of GTPase activity	Biological Process	1	A0A452ERC4
7	GO:0033674	positive regulation of kinase activity	Biological Process	1	A0A452ENS8
7	GO:1905048	regulation of metallopeptidase activity	Biological Process	1	A0A452ERC4
7	GO:1905245	regulation of aspartic-type peptidase activity	Biological Process	1	A0A452ERC4
8	GO:0006511	ubiquitin-dependent protein catabolic process	Biological Process	5	A0A452FUR0,A0A452FVJ4,A0A452FFM4,A0A452FNZ8,A0A452G3T0
8	GO:0000398	mRNA splicing, via spliceosome	Biological Process	4	A0A452DRM6,A0A452ED04,A0A452FNB8,A0A452E616
8	GO:0000375	RNA splicing, via transesterification reactions	Biological Process	4	A0A452DRM6,A0A452ED04,A0A452E616,A0A452FNB8
8	GO:0010950	positive regulation of endopeptidase activity	Biological Process	3	A0A452E8N4,A0A452FNI4,A0A452ERC4
8	GO:0032446	protein modification by small protein conjugation	Biological Process	3	A0A452E8N4,A0A452ERJ5,A0A452FVJ4
8	GO:0055065	metal ion homeostasis	Biological Process	3	A0A452FNI4,A0A452F520,A0A452ERC4
8	GO:2000116	regulation of cysteine-type endopeptidase activity	Biological Process	3	A0A452EZ49,A0A452E8N4,A0A452FNI4
8	GO:0010951	negative regulation of endopeptidase activity	Biological Process	2	A0A452EZ49,A0A452ERC4
8	GO:0009167	purine ribonucleoside monophosphate metabolic process	Biological Process	2	A0A0U2EXR7,A0A023NEL9
8	GO:0009205	purine ribonucleoside triphosphate metabolic process	Biological Process	2	A0A0U2EXR7,A0A023NEL9
8	GO:0006874	cellular calcium ion homeostasis	Biological Process	2	A0A452FNI4,A0A452F520
8	GO:0072507	divalent inorganic cation homeostasis	Biological Process	2	A0A452FNI4,A0A452F520
8	GO:0071900	regulation of protein serine/threonine kinase activity	Biological Process	2	A0A452ENS8,A0A452G3T0
8	GO:0009152	purine ribonucleotide biosynthetic process	Biological Process	1	A0A0U2EXR7
8	GO:2000058	regulation of ubiquitin-dependent protein catabolic process	Biological Process	1	A0A452FFM4
8	GO:2000059	negative regulation of ubiquitin-dependent protein catabolic process	Biological Process	1	A0A452FFM4
8	GO:0009127	purine nucleoside monophosphate biosynthetic process	Biological Process	1	A0A0U2EXR7
8	GO:0009156	ribonucleoside monophosphate biosynthetic process	Biological Process	1	A0A0U2EXR7
8	GO:0009145	purine nucleoside triphosphate biosynthetic process	Biological Process	1	A0A0U2EXR7
8	GO:0009201	ribonucleoside triphosphate biosynthetic process	Biological Process	1	A0A0U2EXR7
8	GO:0006469	negative regulation of protein kinase activity	Biological Process	1	A0A452G3T0
8	GO:1905049	negative regulation of metallopeptidase activity	Biological Process	1	A0A452ERC4
8	GO:0045860	positive regulation of protein kinase activity	Biological Process	1	A0A452ENS8
8	GO:1901409	positive regulation of phosphorylation of RNA polymerase II C-terminal domain	Biological Process	1	A0A452FUP9
8	GO:0031398	positive regulation of protein ubiquitination	Biological Process	1	A0A452E8N4
8	GO:1905247	positive regulation of aspartic-type peptidase activity	Biological Process	1	A0A452ERC4
8	GO:1901407	regulation of phosphorylation of RNA polymerase II C-terminal domain	Biological Process	1	A0A452FUP9
8	GO:0031396	regulation of protein ubiquitination	Biological Process	1	A0A452E8N4
8	GO:0070816	phosphorylation of RNA polymerase II C-terminal domain	Biological Process	1	A0A452FUP9
8	GO:0051569	regulation of histone H3-K4 methylation	Biological Process	1	A0A452FU07
8	GO:0051572	negative regulation of histone H3-K4 methylation	Biological Process	1	A0A452FU07
8	GO:0051571	positive regulation of histone H3-K4 methylation	Biological Process	1	A0A452FU07
8	GO:0051568	histone H3-K4 methylation	Biological Process	1	A0A452FU07
8	GO:0018105	peptidyl-serine phosphorylation	Biological Process	1	A0A452FFM4
8	GO:0018205	peptidyl-lysine modification	Biological Process	1	A0A452FU07
8	GO:0018209	peptidyl-serine modification	Biological Process	1	A0A452FFM4
8	GO:0006473	protein acetylation	Biological Process	1	A0A452FU07
8	GO:0016072	rRNA metabolic process	Biological Process	1	A0A452FSC8
8	GO:0006542	glutamine biosynthetic process	Biological Process	1	A0A452G2Q3
8	GO:0001796	regulation of type IIa hypersensitivity	Biological Process	1	A0A452GB68
8	GO:0001798	positive regulation of type IIa hypersensitivity	Biological Process	1	A0A452GB68
8	GO:0002889	regulation of immunoglobulin mediated immune response	Biological Process	1	A0A452GB68
8	GO:0002891	positive regulation of immunoglobulin mediated immune response	Biological Process	1	A0A452GB68
8	GO:0034138	toll-like receptor 3 signaling pathway	Biological Process	1	A0A452EF47
8	GO:0000185	activation of MAPKKK activity	Biological Process	1	A0A452ENS8
8	GO:0070229	negative regulation of lymphocyte apoptotic process	Biological Process	1	A0A452E8N4
8	GO:0070228	regulation of lymphocyte apoptotic process	Biological Process	1	A0A452E8N4
8	GO:0001783	B cell apoptotic process	Biological Process	1	A0A452E8N4
8	GO:0070231	T cell apoptotic process	Biological Process	1	A0A452E8N4
8	GO:0043966	histone H3 acetylation	Biological Process	1	A0A452FU07
8	GO:0010390	histone monoubiquitination	Biological Process	1	A0A452ERJ5
8	GO:0033522	histone H2A ubiquitination	Biological Process	1	A0A452ERJ5
8	GO:1902570	protein localization to nucleolus	Biological Process	1	A0A452DZB0
8	GO:0072583	clathrin-dependent endocytosis	Biological Process	1	A0A452ERC4
8	GO:1902600	proton transmembrane transport	Biological Process	1	A0A0U2EXR7
8	GO:0098662	inorganic cation transmembrane transport	Biological Process	1	A0A0U2EXR7
8	GO:0006614	SRP-dependent cotranslational protein targeting to membrane	Biological Process	1	A0A452FIA8
8	GO:1904683	regulation of metalloendopeptidase activity	Biological Process	1	A0A452ERC4
9	GO:0000377	RNA splicing, via transesterification reactions with bulged adenosine as nucleophile	Biological Process	4	A0A452DRM6,A0A452ED04,A0A452E616,A0A452FNB8
9	GO:0016567	protein ubiquitination	Biological Process	3	A0A452E8N4,A0A452ERJ5,A0A452FVJ4
9	GO:2001056	positive regulation of cysteine-type endopeptidase activity	Biological Process	2	A0A452E8N4,A0A452FNI4
9	GO:0032469	endoplasmic reticulum calcium ion homeostasis	Biological Process	2	A0A452FNI4,A0A452F520
9	GO:0055074	calcium ion homeostasis	Biological Process	2	A0A452FNI4,A0A452F520
9	GO:0009168	purine ribonucleoside monophosphate biosynthetic process	Biological Process	1	A0A0U2EXR7
9	GO:0009206	purine ribonucleoside triphosphate biosynthetic process	Biological Process	1	A0A0U2EXR7
9	GO:0071901	negative regulation of protein serine/threonine kinase activity	Biological Process	1	A0A452G3T0
9	GO:1904684	negative regulation of metalloendopeptidase activity	Biological Process	1	A0A452ERC4
9	GO:2000117	negative regulation of cysteine-type endopeptidase activity	Biological Process	1	A0A452EZ49
9	GO:0032147	activation of protein kinase activity	Biological Process	1	A0A452ENS8
9	GO:0071902	positive regulation of protein serine/threonine kinase activity	Biological Process	1	A0A452ENS8
9	GO:2001165	positive regulation of phosphorylation of RNA polymerase II C-terminal domain serine 2 residues	Biological Process	1	A0A452FUP9
9	GO:2001163	regulation of phosphorylation of RNA polymerase II C-terminal domain serine 2 residues	Biological Process	1	A0A452FUP9
9	GO:0071619	phosphorylation of RNA polymerase II C-terminal domain serine 2 residues	Biological Process	1	A0A452FUP9
9	GO:0018394	peptidyl-lysine acetylation	Biological Process	1	A0A452FU07
9	GO:0006475	internal protein amino acid acetylation	Biological Process	1	A0A452FU07
9	GO:0002903	negative regulation of B cell apoptotic process	Biological Process	1	A0A452E8N4
9	GO:0002902	regulation of B cell apoptotic process	Biological Process	1	A0A452E8N4
9	GO:0035518	histone H2A monoubiquitination	Biological Process	1	A0A452ERJ5
9	GO:0051480	regulation of cytosolic calcium ion concentration	Biological Process	1	A0A452FNI4
9	GO:0051560	mitochondrial calcium ion homeostasis	Biological Process	1	A0A452FNI4
9	GO:0015985	energy coupled proton transport, down electrochemical gradient	Biological Process	1	A0A0U2EXR7
9	GO:0055076	transition metal ion homeostasis	Biological Process	1	A0A452ERC4
10	GO:0018393	internal peptidyl-lysine acetylation	Biological Process	1	A0A452FU07
10	GO:0000209	protein polyubiquitination	Biological Process	1	A0A452FVJ4
10	GO:0006513	protein monoubiquitination	Biological Process	1	A0A452ERJ5
10	GO:0032471	negative regulation of endoplasmic reticulum calcium ion concentration	Biological Process	1	A0A452FNI4
10	GO:0007204	positive regulation of cytosolic calcium ion concentration	Biological Process	1	A0A452FNI4
10	GO:0051561	positive regulation of mitochondrial calcium ion concentration	Biological Process	1	A0A452FNI4
10	GO:0055072	iron ion homeostasis	Biological Process	1	A0A452ERC4
11	GO:0070936	protein K48-linked ubiquitination	Biological Process	1	A0A452FVJ4

## Sheet: Sheet6
Level	GO_ID	Term	Type	Seqs_Num	Sequences	Level	GO_ID	Term	Type	Seqs_Num	Sequences	Level	GO_ID	Term	Type	Seqs_Num	Sequences
1	GO:0008150	biological_process	Biological Process	109	A0A452FW21,A0A452EQB7,A0A452EE60,A0A452E545,A0A452F4Y6,A0A452FBF4,A0A452EVP1,A0A452FZT3,A0A452ES27,A0A452EN89,A0A452DLW2,A0A452G4D4,A0A452EF47,A0A452G4N1,A0A452DW12,A0A452DUM2,A0A452E8F3,A0A452E5E0,A0A452FUJ8,A0A452FVU2,A0A452FDI1,A0A452E3W8,A0A452ERL0,A0A452G0I3,A0A452FXG0,A0A452EVX2,A0A452G098,A0A452DPL1,A0A452E585,A0A452E5T1,A0A452EZU7,A0A452F294,A0A452FL21,A0A452E1K4,A0A452F8Z5,A0A452GAD8,A0A…	1	GO:0003674	molecular_function	Molecular Function	114	A0A452ERL0,A0A452EZ02,A0A452DRP0,A0A452FRE1,A0A452FDI1,A0A452DZQ7,A0A452E5T1,A0A452EZU7,A0A452GAM7,A4F2F7,A0A452EMY0,A0A452F3A1,A0A452DUM2,A0A452E2V9,A0A452FIH6,A0A452FJL6,A0A452EE60,A0A452E9X8,A0A452FE18,A0A452FU25,A0A452FYB8,A0A452DTC0,A0A452E1N1,A0A452E954,A0A452G5J4,A0A452E3W8,A0A452EQB7,A0A452FBG9,A0A452FDT6,A0A452G5B3,A0A452EF47,A0A452F4Y6,A0A452DSL4,A0A452FWL5,A0A452EPR0,A0A452G0I3,A0A452F…	1	GO:0005575	cellular_component	Cellular Component	111	A0A452EZU7,A0A452F294,A0A452FTT3,A0A0C5Q4X5,A0A452FWN6,A0A452EFM3,A0A452EF47,A0A452EMY0,A0A452E2V9,A0A452EE60,A0A452EKX6,A0A452ENZ1,A0A452F037,A0A452FM02,A0A452FVU2,A0A452DMU5,A0A452E2D7,A0A452EZ02,A0A452DW06,A0A452DP08,A0A452G6M0,A0A452FVB0,A0A452G5J4,A0A452FXG0,A0A452E954,A0A452E9X8,A0A452G4D4,A0A452F9E4,A0A452EQB7,A0A452G098,A0A452FU25,A0A452E545,A0A452E6A2,A0A452EN89,A0A452EVP1,A0A452F6X3,A0A…
2	GO:0009987	cellular process	Biological Process	93	A0A452EQB7,A0A452EE60,A0A452E545,A0A452F4Y6,A0A452FBF4,A0A452FZT3,A0A452ES27,A0A452DLW2,A0A452G4D4,A0A452EF47,A0A452FUJ8,A0A452FVU2,A0A452E8F3,A0A452E3W8,A0A452ERL0,A0A452G0I3,A0A452DUM2,A0A452FXG0,A0A452G098,A0A452DPL1,A0A452E585,A0A452E5T1,A0A452EZU7,A0A452F294,A0A452FL21,A0A452E1K4,A0A452GAD8,A0A023ND81,A0A452F8K0,A0A452E954,A0A452G5J4,A0A452E1S1,A0A452FU25,A0A452DTC0,A0A452E6A6,A0A452EMY0,A0A…	2	GO:0140110	transcription regulator activity	Molecular Function	4	A0A452E3W8,A0A452EMY0,A0A452EQB7,A0A452E6A6	2	GO:0016020	membrane	Cellular Component	48	A0A452E2V9,A0A452EE60,A0A452EF47,A0A452EFM3,A0A452EKX6,A0A452ENZ1,A0A452F037,A0A452FM02,A0A452FVU2,A0A452DMU5,A0A452E2D7,A0A452EZ02,A0A452G6M0,A0A452G2C1,A0A452G1F4,A0A023ND81,A0A452EF53,A0A452GBJ8,A0A452E363,A0A452E954,A0A452F6X3,A0A452FLJ5,A0A452DRP0,A0A452DX88,A0A452E9P2,A0A452FCQ3,A0A452DKT9,A0A0F6T9B8,A0A452DL20,A0A452EED9,A0A452EI67,A0A452F074,A0A452F154,A0A452FMY4,A0A452G5J4,A0A452G7X0,A0A…
2	GO:0008152	metabolic process	Biological Process	58	A0A452EE60,A0A452E545,A0A452F4Y6,A0A452FZT3,A0A452ES27,A0A452E3W8,A0A452F8Z5,A0A452EVP1,A0A452GAD8,A0A023ND81,A0A452F8K0,A0A452E954,A0A452EQB7,A0A452G5J4,A0A452E1S1,A0A452FU25,A0A452G0I3,A0A452E6A6,A0A452G4D4,A0A452EMY0,A0A452EKX6,A0A452F9E4,A0A452G6M0,A0A452DSL4,A0A452FRE1,A0A452GAM7,A0A452E363,A0A452FMY4,A0A452E5E0,A0A452G4N1,A0A452EQC3,A0A452EFM3,A0A452EN89,A0A452G949,A0A452F3A1,Q06B57,A0A452D…	2	GO:0003824	catalytic activity	Molecular Function	51	A0A452EZ02,A0A452FDI1,A0A452DZQ7,A0A452E5T1,A0A452EZU7,A0A452GAM7,A4F2F7,A0A452F3A1,A0A452FRE1,A0A452E954,A0A452GB62,A0A075TCY1,A0A452ECQ2,A0A452EQC3,A0A452GAD8,A0A452E5E0,A0A452DXA2,A0A452EFM3,A0A452EIZ0,A0A452FUJ8,Q06B57,A0A452G4N1,A0A452EKX6,A0A452E9X8,A0A452F8K0,A0A452E363,A0A452FC70,A0A452E585,A0A452FL00,A0A452E2N0,A0A452E8F3,A0A452E1K4,A0A452F294,A0A452FLM2,A0A452F3Z6,A0A452G949,A0A452EBG5,…	2	GO:0005576	extracellular region	Cellular Component	10	A0A140C4Q7,A0A452DW06,A0A452E545,A0A452E6A2,A0A452EN89,A0A452EVP1,A0A452F6X3,A0A452FGM4,A0A452FJL6,A0A0C5Q4X5
2	GO:0065007	biological regulation	Biological Process	56	A0A452EE60,A0A452E545,A0A452F4Y6,A0A452FZT3,A0A452DW12,A0A452E8F3,A0A452FUJ8,A0A452FVU2,A0A452FXG0,A0A452G098,A0A452DPL1,A0A452E585,A0A452E5T1,A0A452EZU7,A0A452F294,A0A452FL21,A0A452E1K4,A0A452E6A6,A0A452G4D4,A0A452GAM7,A0A452EN89,A4F2F7,A0A452EVX2,A0A452F2E1,A0A452E954,A0A452EXC8,A0A452DW06,A0A452DSR7,A0A452ENZ1,A0A452G1F4,A0A452EVP1,A0A452E5E0,A0A452FJL6,A0A452F6X3,A0A452G0I3,A0A452FDI1,A0A452E…	2	GO:0005198	structural molecule activity	Molecular Function	3	A0A452DSL4,A0A452FWL5,A0A452G6M0	2	GO:0005623	cell	Cellular Component	96	A0A452E2V9,A0A452EE60,A0A452EF47,A0A452EFM3,A0A452EKX6,A0A452ENZ1,A0A452F037,A0A452FM02,A0A452FVU2,A0A452E363,A0A452E954,A0A452F6X3,A0A452FLJ5,A0A452FWN6,A0A452DNF5,A0A452F294,A0A452FL21,A0A452E8F3,A0A452DMU5,A0A452DP08,A0A452DTC0,A0A452FCQ3,A0A452EYW2,A0A452FTT3,A0A452G6M0,A0A452DXZ3,A0A452EED9,A0A452E1S1,A0A452F9A0,A0A452FDI1,A0A452FRK0,A0A452G1F4,A0A452DZQ7,A0A452FRE1,A0A452DX88,A0A452E1K4,A0A…
2	GO:0050789	regulation of biological process	Biological Process	54	A0A452EE60,A0A452E545,A0A452F4Y6,A0A452FZT3,A0A452DW12,A0A452E8F3,A0A452FUJ8,A0A452FVU2,A0A452FXG0,A0A452G098,A0A452DPL1,A0A452E585,A0A452E5T1,A0A452EZU7,A0A452F294,A0A452FL21,A0A452E1K4,A0A452E6A6,A0A452G4D4,A0A452GAM7,A4F2F7,A0A452EVX2,A0A452F2E1,A0A452E954,A0A452EXC8,A0A452DW06,A0A452DSR7,A0A452ENZ1,A0A452G1F4,A0A452EVP1,A0A452E5E0,A0A452FJL6,A0A452F6X3,A0A452G0I3,A0A452EFM3,A0A452G4N1,A0A452F…	2	GO:0005215	transporter activity	Molecular Function	2	A0A452E2D7,A0A452F154	2	GO:0009295	nucleoid	Cellular Component	1	A0A452EMY0
2	GO:0050896	response to stimulus	Biological Process	39	A0A452EE60,A0A452E545,A0A452EVP1,A0A452DW12,A0A452FUJ8,A0A452E8F3,A0A452G098,A0A452DPL1,A0A452E585,A0A452E5T1,A0A452EZU7,A0A452F294,A0A452FL21,A0A452E1K4,A0A452FVU2,A0A452EQB7,A0A452G5J4,A0A452E1S1,A0A452FU25,A0A452EFM3,A0A452FGM4,A4F2F7,A0A452EVX2,A0A452F2E1,A0A452DW06,A0A452ERL0,A0A452G1F4,A0A452E5E0,A0A452F6X3,A0A452EN89,A0A452EF47,A0A452FMI8,A0A452DRP0,A0A452DL20,A0A452ENZ1,A0A140C4Q7,A0A452D…	2	GO:0005488	binding	Molecular Function	90	A0A452ERL0,A0A452DRP0,A0A452FRE1,A0A452EMY0,A0A452DUM2,A0A452E2V9,A0A452FIH6,A0A452FJL6,A0A452EE60,A0A452DZQ7,A0A452E9X8,A0A452FE18,A0A452FU25,A0A452FYB8,A0A452DTC0,A0A452E1N1,A0A452E954,A0A452G5J4,A0A452FBG9,A0A452FDT6,A0A452G5B3,A0A452EF47,A0A452F4Y6,A0A452GAM7,A0A452EPR0,A0A452G0I3,A0A452FKG7,A0A452FVB0,A0A452FXG0,A0A452FDI1,A0A452G2C1,A0A452F2E1,A0A452FVU2,A0A452DW06,A0A452FGM4,A0A452EN89,A0A…	2	GO:0030054	cell junction	Cellular Component	4	A0A452DW06,A0A452G098,A0A452DZQ7,A0A452EFM3
2	GO:0071840	cellular component organization or biogenesis	Biological Process	37	A0A452FW21,A0A452F4Y6,A0A452ES27,A0A452DLW2,A0A452EF47,A0A452G0I3,A0A452DUM2,A0A452FXG0,A0A452FVU2,A0A452DTC0,A0A452G6M0,A0A452FBF4,A0A452E2D7,A0A452G5J4,A0A452DW06,A0A452DNK9,A0A452EXC8,A0A452G1F4,A0A452FJL6,A0A452EQB7,A0A452E2V9,A0A452E954,A0A452FDI1,A0A452G4N1,A0A452EE60,A0A452FVB0,A0A452EF53,A0A452E1N1,A0A452DP08,A0A452FTG0,A0A452GBJ8,A0A452EVP1,A0A452DMU5,A0A452FM02,A0A452FKG7,A0A452FWN6,A0A…	2	GO:0098772	molecular function regulator	Molecular Function	17	A0A452G7X0,A0A452FJL6,A0A452F2E1,A0A452FVU2,A0A452DPL1,A0A452FBF4,A0A452FRK0,A0A452G2H5,A0A452FGM4,A0A0C5Q4X5,A0A140C4Q7,A0A452G4D4,A0A452DPX8,A0A452F294,A0A452FL21,A0A452EFM3,A0A452DW06	2	GO:0031974	membrane-enclosed lumen	Cellular Component	26	A0A452EMY0,A0A452E1K4,A0A452E1S1,A0A452E8F3,A0A452EFM3,A0A452EKX6,A0A452ENZ1,A0A452EPR0,A0A452EQB7,A0A452ES27,A0A452EYW2,A0A452F4Y6,A0A452F9A0,A0A452FKG7,A0A452FL21,A0A452G0I3,A0A452G949,A0A452DP08,A0A452DXZ3,A0A452DZQ7,A0A452G4D4,A0A452FWL5,A0A452DTC0,A0A452E1N1,A0A452E6A6,A0A452ECQ2
2	GO:0051179	localization	Biological Process	36	A0A452G4D4,A0A452DUM2,A0A452FVU2,A0A452G6M0,A0A452F8G9,A0A452E2D7,A0A452G1F4,A0A452EVP1,A0A452G8U1,A0A452DKT9,A0A452G0S7,A0A452FM02,A0A452DYT8,A0A452FLJ5,A0A452G2S6,A0A452ENZ1,A0A452FTT3,A0A0F6T9B8,A0A452E545,A0A452F3A1,A0A452E954,A0A452EFM3,A0A452EF47,A0A452DX88,A0A452FCQ3,A0A452DN51,A0A452GBJ8,A0A452FKG7,A0A452DL20,A0A452FWN6,A0A452FMI8,A0A452F294,A0A452G2C1,A0A452DW12,A0A452EN89,A0A452DW06	2	GO:0060089	molecular transducer activity	Molecular Function	2	A0A452E8F3,A0A452EVX2	2	GO:0032991	protein-containing complex	Cellular Component	49	A0A452DP08,A0A452G6M0,A0A452FM02,A0A452FVB0,A0A452G5J4,A0A452FXG0,A0A452E954,A0A452E9X8,A0A452G4D4,A0A452F9E4,A0A452EQB7,A0A452G098,A0A452FU25,A0A452FTT3,A0A452DSL4,A0A452F4Y6,A0A452FEL2,A0A452FDI1,A0A452E6A6,A0A452FCQ3,A0A452G1F4,A0A023ND81,A0A452FKG7,A0A452EVX2,A0A452FF87,A0A452EKX6,A0A452FWL5,A0A452FWN6,A0A452FLJ5,A0A452G2S6,A0A452DN51,A0A452FZT3,A0A452DW12,A0A452DTC0,A0A452ES27,A0A452F6X3,A0A…
2	GO:0023052	signaling	Biological Process	29	A0A452EE60,A0A452E545,A0A452G098,A0A452DPL1,A0A452E585,A0A452E5T1,A0A452EZU7,A0A452F294,A0A452FL21,A0A452E1K4,A0A452FVU2,A4F2F7,A0A452EVX2,A0A452F2E1,A0A452DW06,A0A452EVP1,A0A452G1F4,A0A452E5E0,A0A452F6X3,A0A452FDI1,A0A452EF47,A0A452DW12,A0A452DRP0,A0A452DL20,A0A452ENZ1,A0A452E2V9,A0A140C4Q7,A0A452G2C1,A0A452EN89	3	GO:0003700	DNA-binding transcription factor activity	Molecular Function	2	A0A452E3W8,A0A452EMY0	2	GO:0043226	organelle	Cellular Component	77	A0A452FMI8,A0A452ENZ1,A0A452DZQ7,A0A452FRE1,A0A452EQC3,A0A452DNF5,A0A452E3W8,A0A452EMY0,A0A452FTG0,A0A452FU25,A0A452FW21,A0A452DN51,A0A452E5T1,A0A452EHU1,A0A452EN89,A0A452FL21,A0A452FM02,A0A452G2C1,A0A452GBN0,A0A452EF53,A0A452DP08,A0A452DSL4,A0A452ES27,A0A452DXZ3,A0A452FKG7,A0A452G4D4,A0A452DRP0,A0A452EF47,A0A452G1F4,A0A452DUM2,A0A452EYW2,A0A452G5J4,A0A452G6M0,A0A452EKX6,A0A452FWL5,A0A452DMU5,A0A…
2	GO:0032501	multicellular organismal process	Biological Process	27	A0A452EN89,A0A452EE60,A0A452G4D4,A0A452E545,A0A452G4N1,A0A452DUM2,A0A452E5E0,A0A452FDI1,A0A452E8F3,A0A452FZJ7,A0A452G7X0,A0A452DW06,A0A452FVU2,A0A452DW12,A0A452FJL6,A0A452G1F4,A0A452G6M0,A0A452DLW2,A0A452E2V9,A0A452E2D7,A0A452FUJ8,A0A452FTG0,A0A452FTT3,A0A452FBF4,A0A452F6X3,A0A452EVP1,A0A452ENZ1	3	GO:0003712	transcription coregulator activity	Molecular Function	1	A0A452EQB7	2	GO:0044215	other organism	Cellular Component	1	A0A452E3W8
2	GO:0032502	developmental process	Biological Process	27	A0A452EE60,A0A452G4D4,A0A452E545,A0A452G4N1,A0A452E5E0,A0A452E8F3,A0A452G7X0,A0A452DW06,A0A452FVU2,A0A452DW12,A0A452FDI1,A0A452EVP1,A0A452EXC8,A0A452FTT3,A0A452FJL6,A0A452G1F4,A0A452G6M0,A0A452DLW2,A0A452E2V9,A0A452EPR0,A0A452E3W8,A0A452E2D7,A0A452DUM2,A0A452FUJ8,A0A452FBF4,A0A452F6X3,A0A452ENZ1	3	GO:0140223	general transcription initiation factor activity	Molecular Function	1	A0A452E6A6	2	GO:0044217	other organism part	Cellular Component	1	A0A452E3W8
2	GO:0048518	positive regulation of biological process	Biological Process	27	A0A452E545,A0A452EE60,A0A452DW12,A0A452E8F3,A0A452ENZ1,A0A452G1F4,A0A452G4D4,A0A452EXC8,A0A452EZU7,A0A452EF47,A0A452FVB0,A0A452F294,A0A452DUM2,A0A452F4Y6,A0A452DRP0,A0A452DL20,A0A452EMY0,A0A452EN89,A0A452EQB7,A0A452G0I3,A0A452E954,A0A452FVU2,A0A452DW06,A0A452EF53,A0A452EPR0,A0A452FMI8,A0A140C4Q7	3	GO:0016491	oxidoreductase activity	Molecular Function	7	A0A452EQC3,A0A452G4N1,A0A452FLM2,A0A023ND81,A0A452FMY4,A0A452EBG5,Q06B57	2	GO:0044421	extracellular region part	Cellular Component	9	A0A452DW06,A0A452E545,A0A452E6A2,A0A452EN89,A0A452EVP1,A0A452F6X3,A0A452FGM4,A0A452FJL6,A0A140C4Q7
2	GO:0048519	negative regulation of biological process	Biological Process	25	A0A452FZT3,A0A452FUJ8,A0A452FVU2,A0A452FXG0,A0A452E954,A0A452EE60,A0A452FL21,A0A452G098,A0A452DSR7,A0A452EVP1,A0A452G1F4,A0A452FJL6,A0A452G0I3,A0A452EFM3,A0A452FBF4,A0A452F6X3,A0A452E545,A0A452DRP0,A0A452E8F3,A0A452FTG0,A0A140C4Q7,A0A452DW12,A0A452EPR0,A0A452F294,A0A452G2C1	3	GO:0016740	transferase activity	Molecular Function	18	A0A452EZ02,A0A452GAD8,A0A452DXA2,Q06B57,A0A452F8K0,A0A452E363,A0A452FC70,A0A452E585,A0A452FL00,A0A452E2N0,A0A452E8F3,A0A452E1K4,A0A452F3Z6,A0A452G4D4,A0A452EHU1,A0A452ENZ1,A0A452E9P2,A0A452EPR0	2	GO:0044422	organelle part	Cellular Component	63	A0A452G6M0,A0A452FMI8,A0A452F294,A0A023ND81,A0A452EF53,A0A452E363,A0A452E954,A0A452F6X3,A0A452FLJ5,A0A452GBJ8,A0A452G2C1,A0A452DYT8,A0A452FL21,A0A452DP08,A0A452DTC0,A0A452G5J4,A0A452E1S1,A0A452F9A0,A0A452FM02,A0A452E1K4,A0A452E8F3,A0A452EFM3,A0A452EKX6,A0A452ENZ1,A0A452EPR0,A0A452EQB7,A0A452ES27,A0A452EYW2,A0A452F4Y6,A0A452FKG7,A0A452G0I3,A0A452G949,A0A452E6A6,A0A452DXZ3,A0A452DZQ7,A0A452G4D4,A0A…
2	GO:0002376	immune system process	Biological Process	10	A0A452DW12,A0A452FUJ8,A0A452FVU2,A0A452FGM4,A0A452EFM3,A0A452EF47,A0A452E954,A0A452E8F3,A0A452DRP0,A0A452EVP1	3	GO:0016787	hydrolase activity	Molecular Function	24	A0A452FDI1,A0A452DZQ7,A0A452E5T1,A0A452EZU7,A0A452GAM7,A4F2F7,A0A452F3A1,A0A452FRE1,A0A452E954,A0A452GB62,A0A075TCY1,A0A452ECQ2,A0A452EFM3,A0A452EIZ0,A0A452FUJ8,A0A452EKX6,A0A452E9X8,A0A452F294,A0A452E1N1,A0A452F4S7,A0A452F8Z5,Q06B57,A0A452E1S1,A0A452FU25	2	GO:0044425	membrane part	Cellular Component	33	A0A452DMU5,A0A452E2D7,A0A452EZ02,A0A023ND81,A0A0F6T9B8,A0A452DL20,A0A452DX88,A0A452E2V9,A0A452E363,A0A452EED9,A0A452EI67,A0A452F074,A0A452F154,A0A452FMY4,A0A452G2C1,A0A452G5J4,A0A452G7X0,A0A452G899,A0A452GAF6,A0A452GBN0,A0A452EFM3,A0A452FM02,A0A452FCQ3,A0A452FF87,A0A452DW06,A0A452DYT8,A0A452F6X3,A0A452DKT9,A0A452DRP0,A0A452DXZ3,A0A452EF47,A0A452EVX2,A0A452DW12
2	GO:0022610	biological adhesion	Biological Process	10	A0A452E8F3,A0A452EN89,A0A452EVX2,A0A452E2V9,A0A452FJL6,A0A452DW12,A0A452FUJ8,A0A452EVP1,A0A452DW06,A0A452EE60	3	GO:0016829	lyase activity	Molecular Function	2	A0A452E5E0,A0A452G949	2	GO:0044464	cell part	Cellular Component	96	A0A452E2V9,A0A452EE60,A0A452EF47,A0A452EFM3,A0A452EKX6,A0A452ENZ1,A0A452F037,A0A452FM02,A0A452FVU2,A0A452DL20,A0A452DRP0,A0A452F294,A0A452FL21,A0A452FDI1,A0A452DNF5,A0A452E8F3,A0A452DLW2,A0A452E5E0,A0A452EI67,A0A452F3A1,A0A452FMI8,A0A452FVB0,A0A452FXG0,A0A452GAM7,A0A452DN51,A0A452E9X8,A0A452G4D4,A0A023ND81,A0A452DUM2,A0A452EF53,A0A452DW06,A0A452GBJ8,A0A452FRK0,A0A452DP08,A0A452DZQ7,A0A452FRE1,A0A…
2	GO:0040011	locomotion	Biological Process	10	A0A452G4D4,A0A452FVU2,A0A452DW06,A0A452E545,A0A452E954,A0A452EFM3,A0A452ENZ1,A0A452FMI8,A0A452EVP1,A0A452DW12	3	GO:0016853	isomerase activity	Molecular Function	1	A0A452F9A0	2	GO:0045202	synapse	Cellular Component	2	A0A452E2V9,A0A452FVU2
2	GO:0051704	multi-organism process	Biological Process	10	A0A452EE60,A0A452E8F3,A0A452FZJ7,A0A452FVU2,A0A452DRP0,A0A452G0I3,A0A452FUJ8,A0A452DW12,A0A452E5E0,A0A452FMI8	3	GO:0016874	ligase activity	Molecular Function	2	A0A452F8K0,A0A452FRE1	2	GO:0099080	supramolecular complex	Cellular Component	4	A0A452DLW2,A0A452GB62,A0A452F5M0,A0A452F294
2	GO:0008283	cell proliferation	Biological Process	9	A0A452FL21,A0A452G098,A0A452DW12,A0A452EE60,A0A452E8F3,A0A452EVP1,A0A452E3W8,A0A452F6X3,A0A452FU25	3	GO:0140096	catalytic activity, acting on a protein	Molecular Function	16	A0A452F3A1,A0A075TCY1,A0A452ECQ2,A0A452EFM3,A0A452EIZ0,A0A452FUJ8,A0A452E363,A0A452FC70,A0A452E585,A0A452FL00,A0A452E2N0,A0A452E8F3,A0A452E1K4,A0A452F294,A0A452F3Z6,A0A452EPR0	3	GO:0005886	plasma membrane	Cellular Component	14	A0A452DW06,A0A452EVX2,A0A452DW12,A0A452DRP0,A0A452DL20,A0A452E2V9,A0A452EE60,A0A452EF47,A0A452EFM3,A0A452EKX6,A0A452ENZ1,A0A452F037,A0A452FM02,A0A452FVU2
2	GO:0000003	reproduction	Biological Process	3	A0A452FZJ7,A0A452E5E0,A0A452FMI8	3	GO:0140097	catalytic activity, acting on DNA	Molecular Function	2	A0A452E1S1,A0A452FU25	3	GO:0005789	endoplasmic reticulum membrane	Cellular Component	4	A0A452FF87,A0A452DMU5,A0A452E2D7,A0A452EZ02
2	GO:0040007	growth	Biological Process	3	A0A452EF47,A0A452DUM2,A0A452F6X3	3	GO:0140098	catalytic activity, acting on RNA	Molecular Function	4	A0A452DZQ7,A0A452FRE1,A0A452EKX6,A0A452E9X8	3	GO:0019867	outer membrane	Cellular Component	3	A0A452GBJ8,A0A452DXZ3,A0A452EED9
2	GO:0022414	reproductive process	Biological Process	3	A0A452FZJ7,A0A452E5E0,A0A452FMI8	3	GO:0003735	structural constituent of ribosome	Molecular Function	2	A0A452DSL4,A0A452FWL5	3	GO:0031090	organelle membrane	Cellular Component	18	A0A452G6M0,A0A023ND81,A0A452EF53,A0A452GBJ8,A0A452E363,A0A452E954,A0A452F6X3,A0A452FLJ5,A0A452G2C1,A0A452DX88,A0A452E9P2,A0A452DMU5,A0A452G1F4,A0A452FCQ3,A0A452DKT9,A0A452DYT8,A0A452DXZ3,A0A452EED9
2	GO:0007610	behavior	Biological Process	2	A0A452FMI8,A0A452FDI1	3	GO:0017056	structural constituent of nuclear pore	Molecular Function	1	A0A452G6M0	3	GO:0042175	nuclear outer membrane-endoplasmic reticulum membrane network	Cellular Component	5	A0A452FM02,A0A452DMU5,A0A452E2D7,A0A452EZ02,A0A452FF87
2	GO:0001906	cell killing	Biological Process	1	A0A452DW12	3	GO:0022857	transmembrane transporter activity	Molecular Function	2	A0A452E2D7,A0A452F154	3	GO:0048475	coated membrane	Cellular Component	2	A0A452F6X3,A0A452DKT9
3	GO:0071704	organic substance metabolic process	Biological Process	55	A0A452EE60,A0A452E545,A0A452F4Y6,A0A452FZT3,A0A452ES27,A0A452E3W8,A0A452F8Z5,A0A452EVP1,A0A452GAD8,A0A023ND81,A0A452F8K0,A0A452E954,A0A452EQB7,A0A452G5J4,A0A452E1S1,A0A452FU25,A0A452G0I3,A0A452E6A6,A0A452G4D4,A0A452EMY0,A0A452EKX6,A0A452F9E4,A0A452G6M0,A0A452DSL4,A0A452FRE1,A0A452GAM7,A0A452E363,A0A452FMY4,A0A452E5E0,A0A452G4N1,A0A452EQC3,A0A452EFM3,A0A452EN89,A0A452G949,A0A452DSR7,A0A452E8F3,A0A…	3	GO:0005515	protein binding	Molecular Function	39	A0A452ERL0,A0A452EE60,A0A452EPR0,A0A452G0I3,A0A452FKG7,A0A452FVB0,A0A452FXG0,A0A452DUM2,A0A452E954,A0A452FDI1,A0A452G2C1,A0A452F2E1,A0A452FVU2,A0A452DW06,A0A452FGM4,A0A452EN89,A0A452E2N0,A0A452DLW2,A0A452FTG0,A0A452GB62,A0A452FM02,A0A452DW12,A0A452DXA2,A0A452F9A0,A0A452DPX8,A0A452DL20,A0A452EQB7,A0A452FRK0,A0A452G2H5,A0A452F294,A0A452G1F4,A0A452FTT3,A0A452G2S8,A0A452G098,A0A452E8F3,A0A452E545,A0A…	3	GO:0098589	membrane region	Cellular Component	2	A0A452FM02,A0A452EF47
3	GO:0044237	cellular metabolic process	Biological Process	53	A0A452EE60,A0A452E545,A0A452F4Y6,A0A452FZT3,A0A452ES27,A0A452E3W8,A0A452GAD8,A0A023ND81,A0A452F8K0,A0A452E954,A0A452EQB7,A0A452G5J4,A0A452E1S1,A0A452FU25,A0A452G0I3,A0A452E6A6,A0A452G4D4,A0A452EMY0,A0A452EKX6,A0A452F9E4,A0A452DSL4,A0A452FRE1,A0A452GAM7,A0A452E363,A0A452FMY4,A0A452E5E0,A0A452G4N1,A0A452EQC3,A0A452EFM3,A0A452EN89,A0A452G949,A0A452F3A1,A0A452DSR7,A0A452ENZ1,A0A452F9A0,A0A452E9P2,A0A…	3	GO:0003682	chromatin binding	Molecular Function	3	A0A452E1N1,A0A452EMY0,A0A452G5J4	3	GO:0098590	plasma membrane region	Cellular Component	1	A0A452DRP0
3	GO:0050794	regulation of cellular process	Biological Process	52	A0A452EE60,A0A452E545,A0A452F4Y6,A0A452FVU2,A0A452FXG0,A0A452G098,A0A452DPL1,A0A452E585,A0A452E5T1,A0A452EZU7,A0A452F294,A0A452FL21,A0A452E1K4,A0A452E6A6,A0A452G4D4,A0A452GAM7,A4F2F7,A0A452EVX2,A0A452F2E1,A0A452E954,A0A452EXC8,A0A452DW06,A0A452ENZ1,A0A452EVP1,A0A452G1F4,A0A452E5E0,A0A452FJL6,A0A452F6X3,A0A452G0I3,A0A452EFM3,A0A452G4N1,A0A452FBF4,A0A452DUM2,A0A452EF47,A0A452FVB0,A0A452DW12,A0A452D…	3	GO:0030246	carbohydrate binding	Molecular Function	1	A0A452E363	3	GO:0098805	whole membrane	Cellular Component	11	A0A452G2C1,A0A452DMU5,A0A452G1F4,A0A452GBJ8,A0A452FCQ3,A0A452DKT9,A0A452F6X3,A0A452FM02,A0A452EF47,A0A452DXZ3,A0A452EED9
3	GO:0006807	nitrogen compound metabolic process	Biological Process	51	A0A452EE60,A0A452E545,A0A452F4Y6,A0A452FZT3,A0A452ES27,A0A452E3W8,A0A023ND81,A0A452F8K0,A0A452E954,A0A452EQB7,A0A452G5J4,A0A452E1S1,A0A452FU25,A0A452G0I3,A0A452E6A6,A0A452G4D4,A0A452EMY0,A0A452EKX6,A0A452F9E4,A0A452DSL4,A0A452FRE1,A0A452GAM7,A0A452E363,A0A452FMY4,A0A452E5E0,A0A452G4N1,A0A452EFM3,A0A452G949,A0A452DSR7,A0A452F9A0,A0A452E9P2,A0A452DXA2,A0A452EHU1,A0A452F294,A0A452GAD8,A0A452FL21,A0A…	3	GO:0008289	lipid binding	Molecular Function	4	A0A452EVP1,A0A452ENZ1,A0A452G2S8,A0A452FRK0	3	GO:0042645	mitochondrial nucleoid	Cellular Component	1	A0A452EMY0
3	GO:0044238	primary metabolic process	Biological Process	50	A0A452EE60,A0A452E545,A0A452F4Y6,A0A452FZT3,A0A452ES27,A0A452E3W8,A0A452F8Z5,A0A452EVP1,A0A023ND81,A0A452F8K0,A0A452E954,A0A452EQB7,A0A452G5J4,A0A452E1S1,A0A452FU25,A0A452G0I3,A0A452E6A6,A0A452G4D4,A0A452EMY0,A0A452EKX6,A0A452F9E4,A0A452DSL4,A0A452FRE1,A0A452GAM7,A0A452E363,A0A452E5E0,A0A452G4N1,A0A452EQC3,A0A452EN89,A0A452DSR7,A0A452F9A0,A0A452E9P2,A0A452EHU1,A0A452F294,A0A452GAD8,A0A452FL21,A0A…	3	GO:0008144	drug binding	Molecular Function	17	A0A452E1K4,A0A452E1N1,A0A452E2N0,A0A452E585,A0A452E8F3,A0A452E954,A0A452ERL0,A0A452EU72,A0A452F4S7,A0A452F8K0,A0A452FC70,A0A452FDI1,A0A452FL00,A0A452FRE1,A0A452FU25,A0A452GB62,A0A452GAD8	3	GO:0005911	cell-cell junction	Cellular Component	2	A0A452G098,A0A452DW06
3	GO:0016043	cellular component organization	Biological Process	35	A0A452F4Y6,A0A452DLW2,A0A452EF47,A0A452G0I3,A0A452DUM2,A0A452FXG0,A0A452FVU2,A0A452DTC0,A0A452G6M0,A0A452FBF4,A0A452E2D7,A0A452G5J4,A0A452DW06,A0A452DNK9,A0A452EXC8,A0A452G1F4,A0A452FJL6,A0A452EQB7,A0A452E2V9,A0A452E954,A0A452FDI1,A0A452G4N1,A0A452EE60,A0A452FVB0,A0A452EF53,A0A452E1N1,A0A452DP08,A0A452FTG0,A0A452GBJ8,A0A452EVP1,A0A452DMU5,A0A452FM02,A0A452FKG7,A0A452FWN6,A0A452E545	3	GO:0033218	amide binding	Molecular Function	1	Q06B57	3	GO:0030055	cell-substrate junction	Cellular Component	2	A0A452DW06,A0A452DZQ7
3	GO:0051716	cellular response to stimulus	Biological Process	35	A0A452EE60,A0A452E545,A0A452G098,A0A452DPL1,A0A452E585,A0A452E5T1,A0A452EZU7,A0A452F294,A0A452FL21,A0A452E1K4,A0A452FVU2,A0A452EQB7,A0A452G5J4,A0A452E1S1,A0A452FU25,A4F2F7,A0A452EVX2,A0A452F2E1,A0A452DW06,A0A452EVP1,A0A452G1F4,A0A452E5E0,A0A452F6X3,A0A452DW12,A0A452EFM3,A0A452EF47,A0A452DRP0,A0A452DL20,A0A452ENZ1,A0A140C4Q7,A0A452DTC0,A0A452EN89,A0A452G2C1,A0A452FKG7,A0A452E8F3	3	GO:0036094	small molecule binding	Molecular Function	26	A0A452E1K4,A0A452E1N1,A0A452E2N0,A0A452E585,A0A452E8F3,A0A452E954,A0A452ERL0,A0A452EU72,A0A452F4S7,A0A452F8K0,A0A452FC70,A0A452FDI1,A0A452FL00,A0A452FRE1,A0A452FU25,A0A452GB62,A0A452DS03,A0A452E5T1,A0A452EZU7,A0A452GAM7,A4F2F7,A0A452EVP1,A0A452GAD8,Q06B57,A0A452G4N1,A0A452EQC3	3	GO:0070161	anchoring junction	Cellular Component	2	A0A452DW06,A0A452DZQ7
3	GO:0007154	cell communication	Biological Process	29	A0A452EE60,A0A452E545,A0A452G098,A0A452DPL1,A0A452E585,A0A452E5T1,A0A452EZU7,A0A452F294,A0A452FL21,A0A452E1K4,A0A452FVU2,A4F2F7,A0A452EVX2,A0A452F2E1,A0A452DW06,A0A452EVP1,A0A452G1F4,A0A452E5E0,A0A452F6X3,A0A452FDI1,A0A452EF47,A0A452DW12,A0A452DRP0,A0A452DL20,A0A452ENZ1,A0A452E2V9,A0A140C4Q7,A0A452G2C1,A0A452EN89	3	GO:0042562	hormone binding	Molecular Function	1	A0A452EE60	3	GO:0043233	organelle lumen	Cellular Component	26	A0A452EMY0,A0A452E1K4,A0A452E1S1,A0A452E8F3,A0A452EFM3,A0A452EKX6,A0A452ENZ1,A0A452EPR0,A0A452EQB7,A0A452ES27,A0A452EYW2,A0A452F4Y6,A0A452F9A0,A0A452FKG7,A0A452FL21,A0A452G0I3,A0A452G949,A0A452DP08,A0A452DXZ3,A0A452DZQ7,A0A452G4D4,A0A452FWL5,A0A452DTC0,A0A452E1N1,A0A452E6A6,A0A452ECQ2
3	GO:0007165	signal transduction	Biological Process	26	A0A452EE60,A0A452E545,A0A452G098,A0A452E1K4,A0A452FVU2,A4F2F7,A0A452EVX2,A0A452F2E1,A0A452DW06,A0A452EVP1,A0A452G1F4,A0A452E5E0,A0A452F6X3,A0A452EZU7,A0A452EF47,A0A452DW12,A0A452DRP0,A0A452DL20,A0A452ENZ1,A0A140C4Q7,A0A452G2C1,A0A452DPL1,A0A452E585,A0A452E5T1,A0A452F294,A0A452FL21	3	GO:0043167	ion binding	Molecular Function	46	A0A452DUM2,A0A452E2V9,A0A452FIH6,A0A452FJL6,A0A023ND81,A0A452DSR7,A0A452E1K4,A0A452EIZ0,A0A452EPR0,A0A452ERL0,A0A452F3Z6,A0A452F4Y6,A0A452F8K0,A0A452FRK0,A0A452G0I3,A0A452G1F4,A0A452G4D4,A4F2F7,A0A452FMY4,A0A452E1N1,A0A452E2N0,A0A452E585,A0A452E8F3,A0A452E954,A0A452EU72,A0A452F4S7,A0A452FC70,A0A452FDI1,A0A452FL00,A0A452FRE1,A0A452FU25,A0A452GB62,A0A452DS03,A0A452E5T1,A0A452EZU7,A0A452GAM7,A0A452G…	3	GO:0000776	kinetochore	Cellular Component	2	A0A452G6M0,A0A452DP08
3	GO:0051234	establishment of localization	Biological Process	26	A0A452DUM2,A0A452G6M0,A0A452F8G9,A0A452E2D7,A0A452G1F4,A0A452EVP1,A0A452G8U1,A0A452DKT9,A0A452G0S7,A0A452FM02,A0A452DYT8,A0A452FLJ5,A0A452G2S6,A0A452ENZ1,A0A452FTT3,A0A0F6T9B8,A0A452F3A1,A0A452EF47,A0A452DX88,A0A452FVU2,A0A452FCQ3,A0A452DN51,A0A452E954,A0A452FKG7,A0A452FWN6,A0A452EN89	3	GO:0044877	protein-containing complex binding	Molecular Function	12	A0A452DUM2,A0A452E954,A0A452FDI1,A0A452EE60,A0A452EN89,A0A452E1N1,A4F2F7,A0A452ES27,A0A452E2D7,A0A452FM02,A0A452G098,A0A452G4N1	3	GO:0000940	condensed chromosome outer kinetochore	Cellular Component	1	A0A452G6M0
3	GO:0009058	biosynthetic process	Biological Process	25	A0A452E3W8,A0A452F8K0,A0A452G0I3,A0A452E6A6,A0A452G4D4,A0A452EMY0,A0A452DSL4,A0A452FRE1,A0A452GAM7,A0A452E363,A0A452E5E0,A0A452G949,A0A452EE60,A0A452F9A0,A0A452E9P2,A0A452EHU1,A0A452E545,A0A452EN89,A0A452EQB7,A0A452DW12,A0A452FLM2,A0A452EKX6,A0A452EF53,A0A452GAD8,Q06B57	3	GO:0048037	cofactor binding	Molecular Function	6	A0A452GAD8,Q06B57,A0A452G4N1,A0A452EMN0,A0A452G4D4,A0A452EQC3	3	GO:1990904	ribonucleoprotein complex	Cellular Component	7	A0A452DSL4,A0A452F4Y6,A0A452FZT3,A0A452ES27,A0A452EKX6,A0A452FWL5,A0A452EYW2
3	GO:0048522	positive regulation of cellular process	Biological Process	25	A0A452E545,A0A452EE60,A0A452ENZ1,A0A452G4D4,A0A452EXC8,A0A452EZU7,A0A452FVB0,A0A452F294,A0A452DW12,A0A452F4Y6,A0A452DRP0,A0A452DL20,A0A452EMY0,A0A452EN89,A0A452EQB7,A0A452G0I3,A0A452E8F3,A0A452E954,A0A452FVU2,A0A452DW06,A0A452EF53,A0A452EPR0,A0A452FMI8,A0A452G1F4,A0A140C4Q7	3	GO:0051540	metal cluster binding	Molecular Function	1	A0A452G4D4	3	GO:0005643	nuclear pore	Cellular Component	2	A0A452G6M0,A0A452FM02
3	GO:0048856	anatomical structure development	Biological Process	24	A0A452EE60,A0A452G4D4,A0A452E545,A0A452G4N1,A0A452E5E0,A0A452E8F3,A0A452G7X0,A0A452DW06,A0A452FVU2,A0A452DW12,A0A452FDI1,A0A452EXC8,A0A452FTT3,A0A452FJL6,A0A452G1F4,A0A452G6M0,A0A452DLW2,A0A452E2V9,A0A452E3W8,A0A452E2D7,A0A452FUJ8,A0A452FBF4,A0A452F6X3,A0A452ENZ1	3	GO:0060090	molecular adaptor activity	Molecular Function	1	A0A452FM02	3	GO:0005667	transcription factor complex	Cellular Component	1	A0A452E6A6
3	GO:0019222	regulation of metabolic process	Biological Process	23	A0A452E545,A0A452EE60,A0A452F4Y6,A0A452FZT3,A0A452E6A6,A0A452G4D4,A0A452GAM7,A0A452DSR7,A0A452E8F3,A0A452ENZ1,A0A452G1F4,A0A452G0I3,A0A452G4N1,A0A452F294,A0A452FYB8,A0A452E5E0,A0A452EMY0,A0A452EN89,A0A452EQB7,A0A452DW12,A0A140C4Q7,A0A452EVP1,A0A452EF53	3	GO:0072341	modified amino acid binding	Molecular Function	3	Q06B57,A0A452EFM3,A0A452G4N1	3	GO:0005875	microtubule associated complex	Cellular Component	1	A0A452FEL2
3	GO:0048523	negative regulation of cellular process	Biological Process	22	A0A452FVU2,A0A452FXG0,A0A452E954,A0A452EE60,A0A452FL21,A0A452G098,A0A452EVP1,A0A452G1F4,A0A452FJL6,A0A452G0I3,A0A452EFM3,A0A452FBF4,A0A452F6X3,A0A452FUJ8,A0A452E545,A0A452E8F3,A0A452FTG0,A0A140C4Q7,A0A452DW12,A0A452EPR0,A0A452F294,A0A452G2C1	3	GO:0097159	organic cyclic compound binding	Molecular Function	40	A0A452DRP0,A0A452FRE1,A0A452EMY0,A0A452DZQ7,A0A452E9X8,A0A452FE18,A0A452FU25,A0A452FYB8,A0A452DTC0,A0A452E1N1,A0A452E954,A0A452FBG9,A0A452FDT6,A0A452G5B3,A0A452EF47,A0A452F4Y6,A0A452GAM7,A0A452E1K4,A0A452E2N0,A0A452E585,A0A452E8F3,A0A452ERL0,A0A452EU72,A0A452F4S7,A0A452F8K0,A0A452FC70,A0A452FDI1,A0A452FL00,A0A452GB62,A0A452DS03,A0A452E5T1,A0A452EZU7,A4F2F7,A0A452EVP1,A0A452GAD8,A0A452FZT3,A0A452D…	3	GO:0005885	Arp2/3 protein complex	Cellular Component	1	A0A452FVB0
3	GO:0007275	multicellular organism development	Biological Process	22	A0A452EE60,A0A452G4D4,A0A452E545,A0A452G4N1,A0A452E5E0,A0A452E8F3,A0A452G7X0,A0A452DW06,A0A452FVU2,A0A452DW12,A0A452FDI1,A0A452FJL6,A0A452G1F4,A0A452G6M0,A0A452DLW2,A0A452E2V9,A0A452E2D7,A0A452FUJ8,A0A452FTT3,A0A452FBF4,A0A452F6X3,A0A452ENZ1	3	GO:0097367	carbohydrate derivative binding	Molecular Function	22	A0A452E1K4,A0A452E1N1,A0A452E2N0,A0A452E585,A0A452E8F3,A0A452E954,A0A452ERL0,A0A452EU72,A0A452F4S7,A0A452F8K0,A0A452FC70,A0A452FDI1,A0A452FL00,A0A452FRE1,A0A452FU25,A0A452GB62,A0A452DS03,A0A452E5T1,A0A452EZU7,A0A452GAM7,A4F2F7,A0A452G7X0	3	GO:0008278	cohesin complex	Cellular Component	1	A0A452G5J4
3	GO:0033036	macromolecule localization	Biological Process	20	A0A452G6M0,A0A452F8G9,A0A452E2D7,A0A452G1F4,A0A452EVP1,A0A452G8U1,A0A452DKT9,A0A452G0S7,A0A452F3A1,A0A452FLJ5,A0A452EF47,A0A452FM02,A0A452FCQ3,A0A452E954,A0A452FKG7,A0A452DL20,A0A452F294,A0A452G2C1,A0A452DUM2,A0A452EN89	3	GO:1901363	heterocyclic compound binding	Molecular Function	39	A0A452DRP0,A0A452FRE1,A0A452EMY0,A0A452DZQ7,A0A452E9X8,A0A452FE18,A0A452FU25,A0A452FYB8,A0A452DTC0,A0A452E1N1,A0A452E954,A0A452FBG9,A0A452FDT6,A0A452G5B3,A0A452EF47,A0A452F4Y6,A0A452GAM7,A0A452E1K4,A0A452E2N0,A0A452E585,A0A452E8F3,A0A452ERL0,A0A452EU72,A0A452F4S7,A0A452F8K0,A0A452FC70,A0A452FDI1,A0A452FL00,A0A452GB62,A0A452DS03,A0A452E5T1,A0A452EZU7,A4F2F7,A0A452GAD8,A0A452FZT3,A0A452DSR7,A0A452E…	3	GO:0008290	F-actin capping protein complex	Cellular Component	1	A0A452FXG0
3	GO:0006950	response to stress	Biological Process	18	A0A452EVP1,A0A452EE60,A0A452EQB7,A0A452G5J4,A0A452E1S1,A0A452FU25,A0A452EFM3,A0A452FGM4,A0A452ERL0,A0A452EF47,A0A452E5E0,A0A452DW12,A0A452FUJ8,A0A452FVU2,A0A452DRP0,A0A452DTC0,A0A452FKG7,A0A452E8F3	3	GO:1901681	sulfur compound binding	Molecular Function	1	A0A452G7X0	3	GO:0016459	myosin complex	Cellular Component	2	A0A452FDI1,A0A452E954
3	GO:0051641	cellular localization	Biological Process	18	A0A452G6M0,A0A452F8G9,A0A452E2D7,A0A452G1F4,A0A452DKT9,A0A452G0S7,A0A452FTT3,A0A452FM02,A0A452DX88,A0A452EVP1,A0A452FCQ3,A0A452GBJ8,A0A452FKG7,A0A452DL20,A0A452FWN6,A0A452F294,A0A452G2C1,A0A452DUM2	3	GO:0005085	guanyl-nucleotide exchange factor activity	Molecular Function	3	A0A452DPX8,A0A452F2E1,A0A452FVU2	3	GO:0030014	CCR4-NOT complex	Cellular Component	1	A0A452E9X8
3	GO:0048583	regulation of response to stimulus	Biological Process	17	A0A452E545,A0A452EE60,A0A452DW12,A0A452EVP1,A0A452G1F4,A0A452E5E0,A0A452F6X3,A0A452EZU7,A0A452EF47,A0A452DRP0,A0A452FVU2,A0A452FUJ8,A0A452DL20,A0A140C4Q7,A0A452G2C1,A0A452EQB7,A0A452E8F3	3	GO:0030234	enzyme regulator activity	Molecular Function	13	A0A452G7X0,A0A452FJL6,A0A452DPL1,A0A452FBF4,A0A452FRK0,A0A452FVU2,A0A452G2H5,A0A0C5Q4X5,A0A140C4Q7,A0A452G4D4,A0A452F294,A0A452FL21,A0A452EFM3	3	GO:0031080	nuclear pore outer ring	Cellular Component	1	A0A452G6M0
3	GO:0044085	cellular component biogenesis	Biological Process	17	A0A452FW21,A0A452F4Y6,A0A452ES27,A0A452EF47,A0A452G0I3,A0A452DUM2,A0A452FXG0,A0A452FBF4,A0A452EQB7,A0A452EXC8,A0A452FVB0,A0A452EF53,A0A452FTG0,A0A452EVP1,A0A452DW06,A0A452E545,A0A452G1F4	3	GO:0030545	receptor regulator activity	Molecular Function	2	A0A452FGM4,A0A452DW06	3	GO:0032993	protein-DNA complex	Cellular Component	2	A0A452E6A6,A0A452DTC0
3	GO:0048869	cellular developmental process	Biological Process	15	A0A452G4D4,A0A452E8F3,A0A452DW06,A0A452EXC8,A0A452FTT3,A0A452FJL6,A0A452DLW2,A0A452E2V9,A0A452G6M0,A0A452EPR0,A0A452E3W8,A0A452DW12,A0A452FUJ8,A0A452FBF4,A0A452FDI1	3	GO:0038023	signaling receptor activity	Molecular Function	1	A0A452EVX2	3	GO:0033588	Elongator holoenzyme complex	Cellular Component	1	A0A452G4D4
3	GO:0023051	regulation of signaling	Biological Process	15	A0A452E545,A0A452EE60,A0A452EVP1,A0A452G1F4,A0A452E5E0,A0A452F6X3,A0A452EZU7,A0A452DRP0,A0A452DW12,A0A452DL20,A0A452E2V9,A0A452FVU2,A0A140C4Q7,A0A452G2C1,A0A452EN89	3	GO:0097472	cyclin-dependent protein kinase activity	Molecular Function	1	A0A452E8F3	3	GO:0036452	ESCRT complex	Cellular Component	2	A0A452FCQ3,A0A452G1F4
3	GO:0032879	regulation of localization	Biological Process	15	A0A452FVU2,A0A452E545,A0A452G4D4,A0A452EFM3,A0A452EVP1,A0A452E954,A0A452ENZ1,A0A452FMI8,A0A452F294,A0A452G2C1,A0A452DUM2,A0A452G1F4,A0A452DW12,A0A452EN89,A0A452DW06	4	GO:0003713	transcription coactivator activity	Molecular Function	1	A0A452EQB7	3	GO:0043235	receptor complex	Cellular Component	1	A0A452EVX2
3	GO:0042221	response to chemical	Biological Process	14	A0A452EVP1,A0A452DW06,A0A452EFM3,A0A452G1F4,A0A452FVU2,A0A452EN89,A0A452FMI8,A0A452EF47,A0A452E545,A0A452E5E0,A0A452DW12,A0A140C4Q7,A0A452EE60,A0A452FKG7	4	GO:0016251	RNA polymerase II general transcription initiation factor activity	Molecular Function	1	A0A452E6A6	3	GO:0044815	DNA packaging complex	Cellular Component	1	A0A452DTC0
3	GO:0065008	regulation of biological quality	Biological Process	14	A0A452E545,A0A452FXG0,A0A452EN89,A0A452EXC8,A0A452FDI1,A0A452DUM2,A0A452FVB0,A0A452DW12,A0A452FVU2,A0A452FTG0,A0A452E8F3,A0A452FKG7,A0A452DW06,A0A452E5E0	4	GO:0009055	electron transfer activity	Molecular Function	1	A0A023ND81	3	GO:0055087	Ski complex	Cellular Component	1	A0A452F9E4
3	GO:0006928	movement of cell or subcellular component	Biological Process	13	A0A452G4D4,A0A452FVU2,A0A452GB62,A0A452DW06,A0A452FDI1,A0A452E545,A0A452E954,A0A452EFM3,A0A452FM02,A0A452ENZ1,A0A452FMI8,A0A452EVP1,A0A452DW12	4	GO:0004497	monooxygenase activity	Molecular Function	1	A0A452FMY4	3	GO:0070069	cytochrome complex	Cellular Component	1	A0A023ND81
3	GO:0009653	anatomical structure morphogenesis	Biological Process	13	A0A452EE60,A0A452G4N1,A0A452E5E0,A0A452DW06,A0A452EXC8,A0A452G1F4,A0A452E2V9,A0A452FVU2,A0A452FTT3,A0A452FBF4,A0A452FDI1,A0A452ENZ1,A0A452E545	4	GO:0016627	oxidoreductase activity, acting on the CH-CH group of donors	Molecular Function	1	A0A452EQC3	3	GO:0071817	MMXD complex	Cellular Component	1	A0A452EQB7
3	GO:0009056	catabolic process	Biological Process	12	A0A452FZT3,A0A452F9E4,A0A452EQC3,A0A452EN89,A0A452EFM3,A0A452F3A1,A0A452ENZ1,A0A452FL21,A0A452FCQ3,A0A140C4Q7,A0A452DMU5,A0A452FKG7	4	GO:0016645	oxidoreductase activity, acting on the CH-NH group of donors	Molecular Function	2	A0A452G4N1,A0A452FLM2	3	GO:0072379	ER membrane insertion complex	Cellular Component	1	A0A452FKG7
3	GO:0044281	small molecule metabolic process	Biological Process	12	A0A452EVP1,A0A452GAD8,A0A023ND81,A0A452F8K0,A0A452FRE1,A0A452E5E0,A0A452G4N1,A0A452EQC3,A0A452EFM3,A0A452F9A0,A0A452E9P2,A0A452FLM2	4	GO:0016679	oxidoreductase activity, acting on diphenols and related substances as donors	Molecular Function	1	A0A023ND81	3	GO:0090443	FAR/SIN/STRIPAK complex	Cellular Component	1	A0A452G098
3	GO:0009893	positive regulation of metabolic process	Biological Process	11	A0A452E545,A0A452EE60,A0A452ENZ1,A0A452G1F4,A0A452F294,A0A452EMY0,A0A452EN89,A0A452EQB7,A0A452G0I3,A0A452DW12,A0A452EF53	4	GO:0016705	oxidoreductase activity, acting on paired donors, with incorporation or reduction of molecular oxygen	Molecular Function	1	A0A452FMY4	3	GO:0097361	CIA complex	Cellular Component	1	A0A452EQB7
3	GO:0051239	regulation of multicellular organismal process	Biological Process	11	A0A452E545,A0A452FJL6,A0A452G1F4,A0A452DW12,A0A452DUM2,A0A452FUJ8,A0A452E8F3,A0A452DW06,A0A452FVU2,A0A452EVP1,A0A452ENZ1	4	GO:0016741	transferase activity, transferring one-carbon groups	Molecular Function	1	A0A452F8K0	3	GO:0098636	protein complex involved in cell adhesion	Cellular Component	1	A0A452EVX2
3	GO:0050793	regulation of developmental process	Biological Process	11	A0A452EXC8,A0A452FJL6,A0A452G1F4,A0A452DUM2,A0A452FUJ8,A0A452E8F3,A0A452DW12,A0A452DW06,A0A452FVU2,A0A452ENZ1,A0A452E545	4	GO:0016746	transferase activity, transferring acyl groups	Molecular Function	3	A0A452DXA2,Q06B57,A0A452G4D4	3	GO:0098796	membrane protein complex	Cellular Component	9	A0A452FCQ3,A0A452FF87,A0A452DXZ3,A0A452EED9,A0A023ND81,A0A452F6X3,A0A452DKT9,A0A452DW12,A0A452EVX2
3	GO:0009605	response to external stimulus	Biological Process	11	A0A452EE60,A0A452E8F3,A0A452DW06,A0A452DW12,A0A452EFM3,A0A452FVU2,A0A452EN89,A0A452FUJ8,A0A452E5E0,A0A452DRP0,A0A452EVP1	4	GO:0016757	transferase activity, transferring glycosyl groups	Molecular Function	4	A0A452EZ02,A0A452E363,A0A452EHU1,A0A452E9P2	3	GO:0098798	mitochondrial protein complex	Cellular Component	4	A0A452EKX6,A0A452FWL5,A0A452DXZ3,A0A452EED9
3	GO:0007155	cell adhesion	Biological Process	10	A0A452E8F3,A0A452E2V9,A0A452FJL6,A0A452DW12,A0A452FUJ8,A0A452EVP1,A0A452DW06,A0A452EE60,A0A452EN89,A0A452EVX2	4	GO:0016769	transferase activity, transferring nitrogenous groups	Molecular Function	1	A0A452GAD8	3	GO:0099023	tethering complex	Cellular Component	5	A0A452FWN6,A0A452FTT3,A0A452FLJ5,A0A452G2S6,A0A452DN51
3	GO:0048870	cell motility	Biological Process	10	A0A452G4D4,A0A452FVU2,A0A452E545,A0A452E954,A0A452EFM3,A0A452ENZ1,A0A452FMI8,A0A452EVP1,A0A452DW12,A0A452DW06	4	GO:0016772	transferase activity, transferring phosphorus-containing groups	Molecular Function	7	A0A452FC70,A0A452E585,A0A452FL00,A0A452E2N0,A0A452E8F3,A0A452E1K4,A0A452ENZ1	3	GO:0099053	activating signal cointegrator 1 complex	Cellular Component	1	A0A452FU25
3	GO:0051674	localization of cell	Biological Process	10	A0A452G4D4,A0A452FVU2,A0A452E545,A0A452E954,A0A452EFM3,A0A452ENZ1,A0A452FMI8,A0A452EVP1,A0A452DW12,A0A452DW06	4	GO:0019787	ubiquitin-like protein transferase activity	Molecular Function	2	A0A452F3Z6,A0A452EPR0	3	GO:0120114	Sm-like protein family complex	Cellular Component	1	A0A452FZT3
3	GO:0030029	actin filament-based process	Biological Process	9	A0A452DUM2,A0A452FXG0,A0A452FVU2,A0A452DNK9,A0A452FDI1,A0A452E954,A0A452EE60,A0A452FVB0,A0A452FRK0	4	GO:0008233	peptidase activity	Molecular Function	6	A0A452F3A1,A0A075TCY1,A0A452ECQ2,A0A452EFM3,A0A452EIZ0,A0A452FUJ8	3	GO:1902494	catalytic complex	Cellular Component	12	A0A452FZT3,A0A452DW12,A0A023ND81,A0A452DNF5,A0A452F294,A0A452FL21,A0A452E1N1,A0A452G0I3,A0A452DP08,A0A452E8F3,A0A452DRP0,A0A452E6A6
3	GO:0040012	regulation of locomotion	Biological Process	9	A0A452FVU2,A0A452E545,A0A452G4D4,A0A452EFM3,A0A452ENZ1,A0A452FMI8,A0A452EVP1,A0A452DW12,A0A452DW06	4	GO:0016788	hydrolase activity, acting on ester bonds	Molecular Function	6	A0A452DZQ7,A0A452FRE1,A0A452EKX6,A0A452E9X8,A0A452F294,Q06B57	3	GO:1990745	EARP complex	Cellular Component	1	A0A452FTT3
3	GO:0048584	positive regulation of response to stimulus	Biological Process	9	A0A452E545,A0A452EE60,A0A452DW12,A0A452EZU7,A0A452EF47,A0A452DRP0,A0A452DL20,A0A140C4Q7,A0A452EQB7	4	GO:0016798	hydrolase activity, acting on glycosyl bonds	Molecular Function	2	A0A452F8Z5,A0A452E1S1	3	GO:0005929	cilium	Cellular Component	1	A0A452FMI8
3	GO:0044087	regulation of cellular component biogenesis	Biological Process	9	A0A452FXG0,A0A452FBF4,A0A452EXC8,A0A452FVB0,A0A452FTG0,A0A452EVP1,A0A452DW06,A0A452E545,A0A452G1F4	4	GO:0016810	hydrolase activity, acting on carbon-nitrogen (but not peptide) bonds	Molecular Function	1	A0A452EFM3	3	GO:0043227	membrane-bounded organelle	Cellular Component	63	A0A452ENZ1,A0A452DZQ7,A0A452FRE1,A0A452DNF5,A0A452E3W8,A0A452EMY0,A0A452FTG0,A0A452FU25,A0A452FW21,A0A452DN51,A0A452E5T1,A0A452EHU1,A0A452EN89,A0A452FL21,A0A452FM02,A0A452G2C1,A0A452GBN0,A0A452G1F4,A0A452EQC3,A0A452EF53,A0A452EF47,A0A452DMU5,A0A452FTT3,A0A452E363,A0A452E954,A0A452F6X3,A0A452FLJ5,A0A452GBJ8,A0A023ND81,A0A452G6M0,A0A452DX88,A0A452E9P2,A0A452DXZ3,A0A452EED9,A0A452EKX6,A0A452FWL5,A0A…
3	GO:0065009	regulation of molecular function	Biological Process	9	A0A452E545,A0A452EE60,A0A452G0I3,A0A452G1F4,A0A452E5E0,A0A452F294,A0A452FVU2,A0A452DW12,A0A140C4Q7	4	GO:0016817	hydrolase activity, acting on acid anhydrides	Molecular Function	10	A0A452FDI1,A0A452E5T1,A0A452EZU7,A0A452GAM7,A4F2F7,A0A452E954,A0A452GB62,A0A452E1N1,A0A452F4S7,A0A452FU25	3	GO:0043228	non-membrane-bounded organelle	Cellular Component	36	A0A452DP08,A0A452DSL4,A0A452ES27,A0A452DXZ3,A0A452DZQ7,A0A452FKG7,A0A452G4D4,A0A452FTG0,A0A452EMY0,A0A452DRP0,A0A452EYW2,A0A452DUM2,A0A452G5J4,A0A452G6M0,A0A452EKX6,A0A452FWL5,A0A452EQB7,A0A452FEL2,A0A452FVB0,A0A452FXG0,A0A452E954,A0A452DLW2,A0A452GB62,A0A452DTC0,A0A452EPR0,A0A452E1N1,A0A452G0I3,A0A452F294,A0A452FL21,A0A452E1S1,A0A452F9A0,A0A452FDI1,A0A452E8F3,A0A452FBF4,A0A452FM02,A0A452F5M0
3	GO:0009892	negative regulation of metabolic process	Biological Process	8	A0A452FZT3,A0A452DSR7,A0A452EE60,A0A452G0I3,A0A452E545,A0A140C4Q7,A0A452EVP1,A0A452F294	4	GO:0017171	serine hydrolase activity	Molecular Function	2	A0A075TCY1,A0A452ECQ2	3	GO:0043229	intracellular organelle	Cellular Component	76	A0A452DZQ7,A0A452FRE1,A0A452DNF5,A0A452E3W8,A0A452EMY0,A0A452FTG0,A0A452FU25,A0A452FW21,A0A452DN51,A0A452E5T1,A0A452EHU1,A0A452EN89,A0A452FL21,A0A452FM02,A0A452G2C1,A0A452GBN0,A0A452DP08,A0A452DSL4,A0A452ES27,A0A452DXZ3,A0A452FKG7,A0A452G4D4,A0A452EF53,A0A452G1F4,A0A452EQC3,A0A452DRP0,A0A452EF47,A0A452EYW2,A0A452DUM2,A0A452G5J4,A0A452G6M0,A0A452EKX6,A0A452FWL5,A0A452DMU5,A0A452EQB7,A0A452FEL2,A0A…
3	GO:0008219	cell death	Biological Process	8	A0A452E954,A0A452EE60,A0A452F6X3,A0A452DW12,A0A452F4Y6,A0A452G2C1,A0A140C4Q7,A0A452E545	4	GO:0016830	carbon-carbon lyase activity	Molecular Function	1	A0A452G949	3	GO:0018995	host	Cellular Component	1	A0A452E3W8
3	GO:0023056	positive regulation of signaling	Biological Process	8	A0A452E545,A0A452EE60,A0A452EZU7,A0A452DRP0,A0A452DW12,A0A452DL20,A0A140C4Q7,A0A452EN89	4	GO:0016835	carbon-oxygen lyase activity	Molecular Function	1	A0A452E5E0	3	GO:0033643	host cell part	Cellular Component	1	A0A452E3W8
3	GO:0048585	negative regulation of response to stimulus	Biological Process	8	A0A452EVP1,A0A452G1F4,A0A452FVU2,A0A452FUJ8,A0A452E545,A0A140C4Q7,A0A452G2C1,A0A452E8F3	4	GO:0016860	intramolecular oxidoreductase activity	Molecular Function	1	A0A452F9A0	3	GO:0044216	other organism cell	Cellular Component	1	A0A452E3W8
3	GO:0002682	regulation of immune system process	Biological Process	7	A0A452DW12,A0A452FUJ8,A0A452FVU2,A0A452EF47,A0A452E954,A0A452E8F3,A0A452EVP1	4	GO:0016875	ligase activity, forming carbon-oxygen bonds	Molecular Function	1	A0A452FRE1	3	GO:0005615	extracellular space	Cellular Component	8	A0A452DW06,A0A452E545,A0A452E6A2,A0A452EN89,A0A452EVP1,A0A452F6X3,A0A452FGM4,A0A452FJL6
3	GO:0042127	regulation of cell proliferation	Biological Process	6	A0A452FL21,A0A452G098,A0A452DW12,A0A452E8F3,A0A452EVP1,A0A452EE60	4	GO:0016879	ligase activity, forming carbon-nitrogen bonds	Molecular Function	1	A0A452F8K0	3	GO:0031012	extracellular matrix	Cellular Component	1	A0A140C4Q7
3	GO:0051241	negative regulation of multicellular organismal process	Biological Process	6	A0A452FJL6,A0A452G1F4,A0A452FUJ8,A0A452E8F3,A0A452FVU2,A0A452EVP1	4	GO:0004653	polypeptide N-acetylgalactosaminyltransferase activity	Molecular Function	1	A0A452E363	3	GO:0000313	organellar ribosome	Cellular Component	2	A0A452EKX6,A0A452FWL5
3	GO:0009607	response to biotic stimulus	Biological Process	6	A0A452EE60,A0A452E8F3,A0A452FVU2,A0A452FUJ8,A0A452DRP0,A0A452DW12	4	GO:0004672	protein kinase activity	Molecular Function	6	A0A452E585,A0A452FL00,A0A452E2N0,A0A452E8F3,A0A452E1K4,A0A452FC70	3	GO:0031300	intrinsic component of organelle membrane	Cellular Component	1	A0A452DYT8
3	GO:0051707	response to other organism	Biological Process	6	A0A452EE60,A0A452E8F3,A0A452FVU2,A0A452FUJ8,A0A452DRP0,A0A452DW12	4	GO:0004721	phosphoprotein phosphatase activity	Molecular Function	1	A0A452F294	3	GO:0044441	ciliary part	Cellular Component	1	A0A452FMI8
3	GO:0002252	immune effector process	Biological Process	5	A0A452DW12,A0A452FUJ8,A0A452FVU2,A0A452DRP0,A0A452E954	4	GO:0003678	DNA helicase activity	Molecular Function	1	A0A452FU25	3	GO:0044446	intracellular organelle part	Cellular Component	62	A0A452DP08,A0A452G6M0,A0A452G5J4,A0A452FM02,A0A452E1K4,A0A452E1S1,A0A452E8F3,A0A452EFM3,A0A452EKX6,A0A452ENZ1,A0A452EPR0,A0A452EQB7,A0A452ES27,A0A452EYW2,A0A452F4Y6,A0A452F9A0,A0A452FKG7,A0A452FL21,A0A452G0I3,A0A452G949,A0A452DXZ3,A0A452DZQ7,A0A452G4D4,A0A452EMY0,A0A452FVB0,A0A452FXG0,A0A452E954,A0A452E363,A0A452F6X3,A0A452FLJ5,A0A452FTT3,A0A452G2S6,A0A452DMU5,A0A452E2D7,A0A452EZ02,A0A452FF87,A0A…
3	GO:0002683	negative regulation of immune system process	Biological Process	5	A0A452FUJ8,A0A452FVU2,A0A452E8F3,A0A452DW12,A0A452EVP1	4	GO:0019104	DNA N-glycosylase activity	Molecular Function	1	A0A452E1S1	3	GO:0044449	contractile fiber part	Cellular Component	1	A0A452F294
3	GO:0006955	immune response	Biological Process	5	A0A452DW12,A0A452FUJ8,A0A452EF47,A0A452FVU2,A0A452FGM4	4	GO:0004540	ribonuclease activity	Molecular Function	3	A0A452DZQ7,A0A452EKX6,A0A452E9X8	3	GO:0031224	intrinsic component of membrane	Cellular Component	24	A0A023ND81,A0A0F6T9B8,A0A452DL20,A0A452DX88,A0A452E2D7,A0A452E2V9,A0A452E363,A0A452EED9,A0A452EI67,A0A452EZ02,A0A452F074,A0A452F154,A0A452FMY4,A0A452G2C1,A0A452G5J4,A0A452G7X0,A0A452G899,A0A452GAF6,A0A452GBN0,A0A452EFM3,A0A452DW06,A0A452DYT8,A0A452EVX2,A0A452FF87
3	GO:0007017	microtubule-based process	Biological Process	5	A0A452DLW2,A0A452GB62,A0A452FBF4,A0A452FTG0,A0A452FM02	4	GO:0140101	catalytic activity, acting on a tRNA	Molecular Function	1	A0A452FRE1	3	GO:0044455	mitochondrial membrane part	Cellular Component	2	A0A452DXZ3,A0A452EED9
3	GO:0007049	cell cycle	Biological Process	5	A0A452FBF4,A0A452G5J4,A0A452E8F3,A0A452FTG0,A0A452EPR0	4	GO:0015075	ion transmembrane transporter activity	Molecular Function	1	A0A452E2D7	3	GO:0044459	plasma membrane part	Cellular Component	5	A0A452DL20,A0A452DW06,A0A452DRP0,A0A452DW12,A0A452EVX2
3	GO:0032940	secretion by cell	Biological Process	5	A0A452FVU2,A0A452E954,A0A452FWN6,A0A452G1F4,A0A452EN89	4	GO:0015318	inorganic molecular entity transmembrane transporter activity	Molecular Function	1	A0A452E2D7	3	GO:0070469	respiratory chain	Cellular Component	1	A0A023ND81
3	GO:0023057	negative regulation of signaling	Biological Process	5	A0A452EVP1,A0A452G1F4,A0A452E545,A0A140C4Q7,A0A452G2C1	4	GO:0022803	passive transmembrane transporter activity	Molecular Function	1	A0A452E2D7	3	GO:0005622	intracellular	Cellular Component	91	A0A452E363,A0A452E954,A0A452F6X3,A0A452FLJ5,A0A452FWN6,A0A452DNF5,A0A452F294,A0A452FL21,A0A452E8F3,A0A452DMU5,A0A452DP08,A0A452DTC0,A0A452FCQ3,A0A452EYW2,A0A452FTT3,A0A452G6M0,A0A452DXZ3,A0A452EED9,A0A452E1S1,A0A452F9A0,A0A452FDI1,A0A452G1F4,A0A452DZQ7,A0A452FRE1,A0A452DX88,A0A452E1K4,A0A452E5T1,A0A452E6A6,A0A452ECQ2,A0A452F037,A0A452F2E1,A0A452FF87,A0A452FM02,A0A452FTG0,A0A452FU25,A0A452FVU2,A0A…
3	GO:0003008	system process	Biological Process	5	A0A452DUM2,A0A452FDI1,A0A452E545,A0A452FVU2,A0A452E5E0	4	GO:0051082	unfolded protein binding	Molecular Function	1	A0A452ERL0	3	GO:0005642	annulate lamellae	Cellular Component	1	A0A452FM02
3	GO:0051240	positive regulation of multicellular organismal process	Biological Process	5	A0A452E545,A0A452DW12,A0A452DUM2,A0A452DW06,A0A452ENZ1	4	GO:0000149	SNARE binding	Molecular Function	1	A0A452FTT3	3	GO:0008287	protein serine/threonine phosphatase complex	Cellular Component	2	A0A452F294,A0A452FL21
3	GO:0051093	negative regulation of developmental process	Biological Process	5	A0A452FJL6,A0A452G1F4,A0A452FUJ8,A0A452E8F3,A0A452FVU2	4	GO:0008134	transcription factor binding	Molecular Function	2	A0A452EQB7,A0A452G098	3	GO:0009986	cell surface	Cellular Component	1	A0A452DL20
3	GO:0051094	positive regulation of developmental process	Biological Process	5	A0A452DUM2,A0A452DW12,A0A452DW06,A0A452ENZ1,A0A452E545	4	GO:0042393	histone binding	Molecular Function	2	A0A452EPR0,A0A452G0I3	3	GO:0012505	endomembrane system	Cellular Component	26	A0A452EF47,A0A452DN51,A0A452E5T1,A0A452EHU1,A0A452EN89,A0A452FL21,A0A452FM02,A0A452G2C1,A0A452GBN0,A0A452G6M0,A0A452G1F4,A0A452DMU5,A0A452E2D7,A0A452EZ02,A0A452FTT3,A0A452FCQ3,A0A452FF87,A0A452E363,A0A452E954,A0A452F6X3,A0A452FLJ5,A0A452G2S6,A0A452DYT8,A0A452DX88,A0A452E9P2,A0A452DKT9
3	GO:0040017	positive regulation of locomotion	Biological Process	5	A0A452E545,A0A452G4D4,A0A452ENZ1,A0A452FMI8,A0A452DW12	4	GO:0051087	chaperone binding	Molecular Function	1	A0A452FKG7	3	GO:0030427	site of polarized growth	Cellular Component	1	A0A452FDI1
3	GO:0044089	positive regulation of cellular component biogenesis	Biological Process	5	A0A452EXC8,A0A452FVB0,A0A452DW06,A0A452G1F4,A0A452E545	4	GO:0030674	protein binding, bridging	Molecular Function	1	A0A452FM02	3	GO:0031252	cell leading edge	Cellular Component	3	A0A452E8F3,A0A452FRK0,A0A452DRP0
3	GO:0030155	regulation of cell adhesion	Biological Process	5	A0A452E8F3,A0A452FJL6,A0A452DW12,A0A452FUJ8,A0A452EVP1	4	GO:0005102	signaling receptor binding	Molecular Function	9	A0A452G2C1,A0A452DW06,A0A452EE60,A0A452FGM4,A0A452EN89,A0A452EQB7,A0A452G098,A0A452E545,A0A452DW12	3	GO:0031975	envelope	Cellular Component	7	A0A452FM02,A0A452G6M0,A0A452GBJ8,A0A023ND81,A0A452EF53,A0A452DXZ3,A0A452EED9
3	GO:0045321	leukocyte activation	Biological Process	4	A0A452FUJ8,A0A452DW12,A0A452E954,A0A452FVU2	4	GO:0050839	cell adhesion molecule binding	Molecular Function	1	A0A452EN89	3	GO:0042995	cell projection	Cellular Component	5	A0A452E8F3,A0A452FRK0,A0A452FMI8,A0A452DRP0,A0A452FDI1
3	GO:0050900	leukocyte migration	Biological Process	4	A0A452FVU2,A0A452EFM3,A0A452EVP1,A0A452DW12	4	GO:0019838	growth factor binding	Molecular Function	1	A0A452EE60	3	GO:0044424	intracellular part	Cellular Component	91	A0A452DNF5,A0A452F294,A0A452FL21,A0A452E8F3,A0A452DLW2,A0A452E2V9,A0A452E5E0,A0A452EI67,A0A452ENZ1,A0A452F3A1,A0A452FDI1,A0A452FMI8,A0A452FVB0,A0A452FXG0,A0A452GAM7,A0A452DN51,A0A452E9X8,A0A452G4D4,A0A023ND81,A0A452EF53,A0A452GBJ8,A0A452DZQ7,A0A452FRE1,A0A452DX88,A0A452E1K4,A0A452E1S1,A0A452E5T1,A0A452E6A6,A0A452ECQ2,A0A452F037,A0A452F2E1,A0A452F9A0,A0A452FF87,A0A452FM02,A0A452FTG0,A0A452FU25,A0A…
3	GO:0008285	negative regulation of cell proliferation	Biological Process	4	A0A452EVP1,A0A452E8F3,A0A452FL21,A0A452G098	4	GO:0005516	calmodulin binding	Molecular Function	1	A0A452E2N0	3	GO:0044463	cell projection part	Cellular Component	3	A0A452DRP0,A0A452FDI1,A0A452FMI8
3	GO:0001775	cell activation	Biological Process	4	A0A452FUJ8,A0A452DW12,A0A452E954,A0A452FVU2	4	GO:0046983	protein dimerization activity	Molecular Function	1	A0A452DTC0	3	GO:0045177	apical part of cell	Cellular Component	2	A0A452DRP0,A0A452EFM3
3	GO:0007267	cell-cell signaling	Biological Process	4	A0A452G098,A0A452E2V9,A0A452FVU2,A0A452EN89	4	GO:0008092	cytoskeletal protein binding	Molecular Function	10	A0A452FVB0,A0A452FXG0,A0A452DUM2,A0A452E954,A0A452FDI1,A0A452DLW2,A0A452FTG0,A0A452GB62,A0A452FM02,A0A452FBF4	3	GO:0071944	cell periphery	Cellular Component	16	A0A452E2V9,A0A452EE60,A0A452EF47,A0A452EFM3,A0A452EKX6,A0A452ENZ1,A0A452F037,A0A452FM02,A0A452FVU2,A0A452DW06,A0A452EVX2,A0A452DW12,A0A452DRP0,A0A452DL20,A0A452FWN6,A0A452DUM2
3	GO:0048646	anatomical structure formation involved in morphogenesis	Biological Process	4	A0A452EE60,A0A452G4N1,A0A452G1F4,A0A452ENZ1	4	GO:0042802	identical protein binding	Molecular Function	3	A0A452DW12,A0A452DXA2,A0A452F9A0	3	GO:0097223	sperm part	Cellular Component	1	A0A452FMI8
3	GO:0051050	positive regulation of transport	Biological Process	4	A0A452E954,A0A452FVU2,A0A452G1F4,A0A452EN89	4	GO:0031072	heat shock protein binding	Molecular Function	1	A0A452ERL0	3	GO:0097458	neuron part	Cellular Component	1	A0A452FDI1
3	GO:0043900	regulation of multi-organism process	Biological Process	4	A0A452DRP0,A0A452G0I3,A0A452FUJ8,A0A452FMI8	4	GO:0019899	enzyme binding	Molecular Function	13	A0A452F2E1,A0A452FVU2,A0A452EE60,A0A452DPX8,A0A452FM02,A0A452FRK0,A0A452G2H5,A0A452F294,A0A452G1F4,A0A452G098,A0A452DW12,A0A452DL20,A0A452EQB7	3	GO:0098862	cluster of actin-based cell projections	Cellular Component	2	A0A452DUM2,A0A452FDI1
3	GO:0055114	oxidation-reduction process	Biological Process	3	A0A023ND81,A0A452EQC3,A0A452EVP1	4	GO:0019904	protein domain specific binding	Molecular Function	5	A0A452G2S8,A0A452DW12,A0A452E5T1,A0A452G098,A0A452G1F4	3	GO:1990204	oxidoreductase complex	Cellular Component	1	A0A023ND81
3	GO:0002520	immune system development	Biological Process	3	A0A452DW12,A0A452FUJ8,A0A452E8F3	4	GO:0030332	cyclin binding	Molecular Function	1	A0A452E8F3	3	GO:0098685	Schaffer collateral - CA1 synapse	Cellular Component	2	A0A452E2V9,A0A452FVU2
3	GO:0002684	positive regulation of immune system process	Biological Process	3	A0A452DW12,A0A452EF47,A0A452E954	4	GO:0051219	phosphoprotein binding	Molecular Function	1	A0A452EE60	3	GO:0098978	glutamatergic synapse	Cellular Component	2	A0A452E2V9,A0A452FVU2
3	GO:0022402	cell cycle process	Biological Process	3	A0A452G5J4,A0A452FTG0,A0A452EPR0	4	GO:0051959	dynein light intermediate chain binding	Molecular Function	1	A0A452FM02	3	GO:0099081	supramolecular polymer	Cellular Component	4	A0A452DLW2,A0A452GB62,A0A452F5M0,A0A452F294
3	GO:0061919	process utilizing autophagic mechanism	Biological Process	3	A0A452F3A1,A0A452ENZ1,A0A452DMU5	4	GO:0098770	FBXO family protein binding	Molecular Function	1	A0A452E8F3	4	GO:0031227	intrinsic component of endoplasmic reticulum membrane	Cellular Component	1	A0A452FF87
3	GO:0044703	multi-organism reproductive process	Biological Process	3	A0A452FZJ7,A0A452E5E0,A0A452FMI8	4	GO:0031491	nucleosome binding	Molecular Function	1	A0A452E1N1	4	GO:0031968	organelle outer membrane	Cellular Component	3	A0A452GBJ8,A0A452DXZ3,A0A452EED9
3	GO:0001503	ossification	Biological Process	3	A0A452E5E0,A0A452E8F3,A0A452EN89	4	GO:0005496	steroid binding	Molecular Function	1	A0A452EVP1	4	GO:0012506	vesicle membrane	Cellular Component	2	A0A452DKT9,A0A452F6X3
3	GO:0040013	negative regulation of locomotion	Biological Process	3	A0A452FVU2,A0A452EFM3,A0A452EVP1	4	GO:0005543	phospholipid binding	Molecular Function	3	A0A452ENZ1,A0A452G2S8,A0A452FRK0	4	GO:0019866	organelle inner membrane	Cellular Component	2	A0A023ND81,A0A452EF53
3	GO:1903828	negative regulation of cellular protein localization	Biological Process	3	A0A452EVP1,A0A452F294,A0A452G2C1	4	GO:0005524	ATP binding	Molecular Function	16	A0A452E1K4,A0A452E1N1,A0A452E2N0,A0A452E585,A0A452E8F3,A0A452E954,A0A452ERL0,A0A452EU72,A0A452F4S7,A0A452F8K0,A0A452FC70,A0A452FDI1,A0A452FL00,A0A452FRE1,A0A452FU25,A0A452GB62	4	GO:0031965	nuclear membrane	Cellular Component	1	A0A452G6M0
3	GO:0009628	response to abiotic stimulus	Biological Process	3	A0A452ERL0,A0A452DW12,A0A452DTC0	4	GO:0070279	vitamin B6 binding	Molecular Function	1	A0A452GAD8	4	GO:0031966	mitochondrial membrane	Cellular Component	5	A0A452GBJ8,A0A023ND81,A0A452EF53,A0A452DXZ3,A0A452EED9
3	GO:0019953	sexual reproduction	Biological Process	2	A0A452FZJ7,A0A452FMI8	4	GO:0031177	phosphopantetheine binding	Molecular Function	1	Q06B57	4	GO:0098588	bounding membrane of organelle	Cellular Component	15	A0A452E363,A0A452E954,A0A452F6X3,A0A452FLJ5,A0A452G2C1,A0A452DX88,A0A452E9P2,A0A452DMU5,A0A452G1F4,A0A452GBJ8,A0A452FCQ3,A0A452DKT9,A0A452DYT8,A0A452DXZ3,A0A452EED9
3	GO:0032504	multicellular organism reproduction	Biological Process	2	A0A452FZJ7,A0A452E5E0	4	GO:0000166	nucleotide binding	Molecular Function	23	A0A452E1K4,A0A452E1N1,A0A452E2N0,A0A452E585,A0A452E8F3,A0A452E954,A0A452ERL0,A0A452EU72,A0A452F4S7,A0A452F8K0,A0A452FC70,A0A452FDI1,A0A452FL00,A0A452FRE1,A0A452FU25,A0A452GB62,A0A452DS03,A0A452E5T1,A0A452EZU7,A0A452GAM7,A4F2F7,A0A452G4N1,A0A452EQC3	4	GO:0030117	membrane coat	Cellular Component	2	A0A452F6X3,A0A452DKT9
3	GO:0042440	pigment metabolic process	Biological Process	2	A0A452G949,A0A452F8K0	4	GO:0001882	nucleoside binding	Molecular Function	5	A0A452DS03,A0A452E5T1,A0A452EZU7,A0A452GAM7,A4F2F7	4	GO:0098857	membrane microdomain	Cellular Component	1	A0A452EF47
3	GO:0070085	glycosylation	Biological Process	2	A0A452E363,A0A452EHU1	4	GO:0019842	vitamin binding	Molecular Function	2	A0A452GAD8,Q06B57	4	GO:0031253	cell projection membrane	Cellular Component	1	A0A452DRP0
3	GO:0040008	regulation of growth	Biological Process	2	A0A452EF47,A0A452DUM2	4	GO:0043178	alcohol binding	Molecular Function	1	A0A452EVP1	4	GO:0005774	vacuolar membrane	Cellular Component	2	A0A452DMU5,A0A452G2C1
3	GO:0045927	positive regulation of growth	Biological Process	2	A0A452EF47,A0A452DUM2	4	GO:0048408	epidermal growth factor binding	Molecular Function	1	A0A452EE60	4	GO:0030658	transport vesicle membrane	Cellular Component	1	A0A452DKT9
3	GO:0048589	developmental growth	Biological Process	2	A0A452DUM2,A0A452F6X3	4	GO:0043168	anion binding	Molecular Function	29	A0A452E1K4,A0A452E1N1,A0A452E2N0,A0A452E585,A0A452E8F3,A0A452E954,A0A452ERL0,A0A452EU72,A0A452F4S7,A0A452F8K0,A0A452FC70,A0A452FDI1,A0A452FL00,A0A452FRE1,A0A452FU25,A0A452GB62,A0A452DS03,A0A452E5T1,A0A452EZU7,A0A452GAM7,A4F2F7,A0A452G7X0,A0A452GAD8,Q06B57,A0A452ENZ1,A0A452G2S8,A0A452G4N1,A0A452EQC3,A0A452FRK0	4	GO:0010008	endosome membrane	Cellular Component	3	A0A452FCQ3,A0A452G1F4,A0A452G2C1
3	GO:0008284	positive regulation of cell proliferation	Biological Process	2	A0A452DW12,A0A452E8F3	4	GO:0043169	cation binding	Molecular Function	23	A0A452DUM2,A0A452E2V9,A0A452FIH6,A0A452FJL6,A0A023ND81,A0A452DSR7,A0A452E1K4,A0A452EIZ0,A0A452EPR0,A0A452ERL0,A0A452F3Z6,A0A452F4Y6,A0A452F8K0,A0A452FRK0,A0A452G0I3,A0A452G1F4,A0A452G4D4,A4F2F7,A0A452FMY4,A0A452DKT9,A0A452EFM3,A0A452EI67,A0A452G7X0	4	GO:0030660	Golgi-associated vesicle membrane	Cellular Component	2	A0A452DKT9,A0A452F6X3
3	GO:0033002	muscle cell proliferation	Biological Process	2	A0A452EVP1,A0A452F6X3	4	GO:0051015	actin filament binding	Molecular Function	3	A0A452DUM2,A0A452E954,A0A452FDI1	4	GO:0030662	coated vesicle membrane	Cellular Component	2	A0A452DKT9,A0A452F6X3
3	GO:0050673	epithelial cell proliferation	Biological Process	2	A0A452E8F3,A0A452E3W8	4	GO:0005158	insulin receptor binding	Molecular Function	1	A0A452EE60	4	GO:0043296	apical junction complex	Cellular Component	1	A0A452G098
3	GO:0007059	chromosome segregation	Biological Process	2	A0A452G5J4,A0A452EQB7	4	GO:0005178	integrin binding	Molecular Function	1	A0A452EN89	4	GO:0070160	tight junction	Cellular Component	1	A0A452G098
3	GO:0006457	protein folding	Biological Process	2	A0A452FBF4,A0A452ERL0	4	GO:0031683	G-protein beta/gamma-subunit complex binding	Molecular Function	1	A4F2F7	4	GO:0005924	cell-substrate adherens junction	Cellular Component	2	A0A452DW06,A0A452DZQ7
3	GO:0048609	multicellular organismal reproductive process	Biological Process	2	A0A452FZJ7,A0A452E5E0	4	GO:0043021	ribonucleoprotein complex binding	Molecular Function	2	A0A452E2D7,A0A452ES27	4	GO:0005912	adherens junction	Cellular Component	2	A0A452DW06,A0A452DZQ7
3	GO:0035637	multicellular organismal signaling	Biological Process	2	A0A452FDI1,A0A452E545	4	GO:0070840	dynein complex binding	Molecular Function	1	A0A452FM02	4	GO:0070013	intracellular organelle lumen	Cellular Component	26	A0A452EMY0,A0A452E1K4,A0A452E1S1,A0A452E8F3,A0A452EFM3,A0A452EKX6,A0A452ENZ1,A0A452EPR0,A0A452EQB7,A0A452ES27,A0A452EYW2,A0A452F4Y6,A0A452F9A0,A0A452FKG7,A0A452FL21,A0A452G0I3,A0A452G949,A0A452DP08,A0A452DXZ3,A0A452DZQ7,A0A452G4D4,A0A452FWL5,A0A452DTC0,A0A452E1N1,A0A452E6A6,A0A452ECQ2
3	GO:0001816	cytokine production	Biological Process	2	A0A452DW12,A0A452EVP1	4	GO:0050662	coenzyme binding	Molecular Function	4	A0A452GAD8,A0A452G4N1,A0A452EQC3,A0A452EMN0	4	GO:0000777	condensed chromosome kinetochore	Cellular Component	1	A0A452G6M0
3	GO:0048771	tissue remodeling	Biological Process	2	A0A452E5E0,A0A452FVU2	4	GO:0051536	iron-sulfur cluster binding	Molecular Function	1	A0A452G4D4	4	GO:0030532	small nuclear ribonucleoprotein complex	Cellular Component	1	A0A452FZT3
3	GO:0090130	tissue migration	Biological Process	2	A0A452E545,A0A452ENZ1	4	GO:0003676	nucleic acid binding	Molecular Function	20	A0A452DRP0,A0A452FRE1,A0A452EMY0,A0A452DTC0,A0A452E1N1,A0A452E954,A0A452FBG9,A0A452FDT6,A0A452G5B3,A0A452EF47,A0A452F4Y6,A0A452GAM7,A0A452FZT3,A0A452DSR7,A0A452E3W8,A0A452DZQ7,A0A452E9X8,A0A452FE18,A0A452FU25,A0A452FYB8	4	GO:0005840	ribosome	Cellular Component	3	A0A452EKX6,A0A452FWL5,A0A452DSL4
3	GO:0007568	aging	Biological Process	2	A0A452E8F3,A0A452EVP1	4	GO:1901265	nucleoside phosphate binding	Molecular Function	23	A0A452E1K4,A0A452E1N1,A0A452E2N0,A0A452E585,A0A452E8F3,A0A452E954,A0A452ERL0,A0A452EU72,A0A452F4S7,A0A452F8K0,A0A452FC70,A0A452FDI1,A0A452FL00,A0A452FRE1,A0A452FU25,A0A452GB62,A0A452DS03,A0A452E5T1,A0A452EZU7,A0A452GAM7,A4F2F7,A0A452G4N1,A0A452EQC3	4	GO:0005681	spliceosomal complex	Cellular Component	2	A0A452FZT3,A0A452F4Y6
3	GO:0042330	taxis	Biological Process	2	A0A452DW06,A0A452EFM3	4	GO:0005539	glycosaminoglycan binding	Molecular Function	1	A0A452G7X0	4	GO:0030684	preribosome	Cellular Component	1	A0A452ES27
3	GO:0043902	positive regulation of multi-organism process	Biological Process	2	A0A452G0I3,A0A452FMI8	4	GO:0032553	ribonucleotide binding	Molecular Function	21	A0A452E1K4,A0A452E1N1,A0A452E2N0,A0A452E585,A0A452E8F3,A0A452E954,A0A452ERL0,A0A452EU72,A0A452F4S7,A0A452F8K0,A0A452FC70,A0A452FDI1,A0A452FL00,A0A452FRE1,A0A452FU25,A0A452GB62,A0A452DS03,A0A452E5T1,A0A452EZU7,A0A452GAM7,A4F2F7	4	GO:0035770	ribonucleoprotein granule	Cellular Component	1	A0A452EYW2
3	GO:0045785	positive regulation of cell adhesion	Biological Process	2	A0A452E8F3,A0A452DW12	4	GO:0008201	heparin binding	Molecular Function	1	A0A452G7X0	4	GO:0044391	ribosomal subunit	Cellular Component	2	A0A452EKX6,A0A452FWL5
3	GO:0043901	negative regulation of multi-organism process	Biological Process	2	A0A452DRP0,A0A452FUJ8	4	GO:0005088	Ras guanyl-nucleotide exchange factor activity	Molecular Function	1	A0A452DPX8	4	GO:0044798	nuclear transcription factor complex	Cellular Component	1	A0A452E6A6
3	GO:0051051	negative regulation of transport	Biological Process	2	A0A452EVP1,A0A452FVU2	4	GO:0004857	enzyme inhibitor activity	Molecular Function	5	A0A452G7X0,A0A452FJL6,A0A0C5Q4X5,A0A140C4Q7,A0A452EFM3	4	GO:0005869	dynactin complex	Cellular Component	1	A0A452FEL2
3	GO:0009719	response to endogenous stimulus	Biological Process	2	A0A452DW06,A0A452EN89	4	GO:0008047	enzyme activator activity	Molecular Function	5	A0A452DPL1,A0A452FBF4,A0A452FRK0,A0A452FVU2,A0A452G2H5	4	GO:0016460	myosin II complex	Cellular Component	1	A0A452FDI1
3	GO:0044419	interspecies interaction between organisms	Biological Process	2	A0A452DRP0,A0A452G0I3	4	GO:0019207	kinase regulator activity	Molecular Function	1	A0A452G4D4	4	GO:0032982	myosin filament	Cellular Component	1	A0A452FDI1
3	GO:0032259	methylation	Biological Process	1	A0A452G4N1	4	GO:0019208	phosphatase regulator activity	Molecular Function	2	A0A452F294,A0A452FL21	4	GO:0000786	nucleosome	Cellular Component	1	A0A452DTC0
3	GO:0042445	hormone metabolic process	Biological Process	1	A0A452EN89	4	GO:0043028	cysteine-type endopeptidase regulator activity involved in apoptotic process	Molecular Function	1	A0A452EFM3	4	GO:0097550	transcriptional preinitiation complex	Cellular Component	1	A0A452E6A6
3	GO:0001909	leukocyte mediated cytotoxicity	Biological Process	1	A0A452DW12	4	GO:0060589	nucleoside-triphosphatase regulator activity	Molecular Function	5	A0A452DPL1,A0A452FBF4,A0A452FRK0,A0A452FVU2,A0A452G2H5	4	GO:0000813	ESCRT I complex	Cellular Component	1	A0A452FCQ3
3	GO:0031341	regulation of cell killing	Biological Process	1	A0A452DW12	4	GO:0061134	peptidase regulator activity	Molecular Function	5	A0A452G7X0,A0A452FJL6,A0A0C5Q4X5,A0A140C4Q7,A0A452EFM3	4	GO:0033565	ESCRT-0 complex	Cellular Component	1	A0A452G1F4
3	GO:0031343	positive regulation of cell killing	Biological Process	1	A0A452DW12	4	GO:0048018	receptor ligand activity	Molecular Function	2	A0A452FGM4,A0A452DW06	4	GO:0098802	plasma membrane receptor complex	Cellular Component	1	A0A452EVX2
3	GO:0001776	leukocyte homeostasis	Biological Process	1	A0A452DW12	4	GO:0004693	cyclin-dependent protein serine/threonine kinase activity	Molecular Function	1	A0A452E8F3	4	GO:0045275	respiratory chain complex III	Cellular Component	1	A0A023ND81
3	GO:0002253	activation of immune response	Biological Process	1	A0A452EF47	5	GO:0008121	ubiquinol-cytochrome-c reductase activity	Molecular Function	1	A0A023ND81	4	GO:0071818	BAT3 complex	Cellular Component	1	A0A452FKG7
3	GO:0002262	myeloid cell homeostasis	Biological Process	1	A0A452E8F3	5	GO:0016715	oxidoreductase activity, acting on paired donors, with incorporation or reduction of molecular oxygen, reduced ascorbate as one donor, and incorporation of one atom of oxygen	Molecular Function	1	A0A452FMY4	4	GO:0008305	integrin complex	Cellular Component	1	A0A452EVX2
3	GO:0002440	production of molecular mediator of immune response	Biological Process	1	A0A452FUJ8	5	GO:0016634	oxidoreductase activity, acting on the CH-CH group of donors, oxygen as acceptor	Molecular Function	1	A0A452EQC3	4	GO:0072546	ER membrane protein complex	Cellular Component	1	A0A452FF87
3	GO:0019882	antigen processing and presentation	Biological Process	1	A0A452FUJ8	5	GO:0016646	oxidoreductase activity, acting on the CH-NH group of donors, NAD or NADP as acceptor	Molecular Function	2	A0A452G4N1,A0A452FLM2	4	GO:0098797	plasma membrane protein complex	Cellular Component	2	A0A452DW12,A0A452EVX2
3	GO:0090713	immunological memory process	Biological Process	1	A0A452FUJ8	5	GO:0016681	oxidoreductase activity, acting on diphenols and related substances as donors, cytochrome as acceptor	Molecular Function	1	A0A023ND81	4	GO:0098799	outer mitochondrial membrane protein complex	Cellular Component	2	A0A452DXZ3,A0A452EED9
3	GO:0007635	chemosensory behavior	Biological Process	1	A0A452FMI8	5	GO:0016742	hydroxymethyl-, formyl- and related transferase activity	Molecular Function	1	A0A452F8K0	4	GO:0098803	respiratory chain complex	Cellular Component	1	A0A023ND81
3	GO:0071625	vocalization behavior	Biological Process	1	A0A452FDI1	5	GO:0016747	transferase activity, transferring acyl groups other than amino-acyl groups	Molecular Function	3	A0A452DXA2,Q06B57,A0A452G4D4	4	GO:0005761	mitochondrial ribosome	Cellular Component	2	A0A452EKX6,A0A452FWL5
3	GO:0048144	fibroblast proliferation	Biological Process	1	A0A452E8F3	5	GO:0008194	UDP-glycosyltransferase activity	Molecular Function	3	A0A452E363,A0A452EHU1,A0A452E9P2	4	GO:0005762	mitochondrial large ribosomal subunit	Cellular Component	2	A0A452EKX6,A0A452FWL5
3	GO:0070661	leukocyte proliferation	Biological Process	1	A0A452DW12	5	GO:0016758	transferase activity, transferring hexosyl groups	Molecular Function	4	A0A452EZ02,A0A452E363,A0A452EHU1,A0A452E9P2	4	GO:0000145	exocyst	Cellular Component	1	A0A452FWN6
3	GO:0006903	vesicle targeting	Biological Process	1	A0A452FWN6	5	GO:0008483	transaminase activity	Molecular Function	1	A0A452GAD8	4	GO:0000938	GARP complex	Cellular Component	1	A0A452FTT3
3	GO:0007163	establishment or maintenance of cell polarity	Biological Process	1	A0A452E954	5	GO:0016301	kinase activity	Molecular Function	7	A0A452FC70,A0A452E585,A0A452FL00,A0A452E2N0,A0A452E8F3,A0A452E1K4,A0A452ENZ1	4	GO:0017119	Golgi transport complex	Cellular Component	2	A0A452FLJ5,A0A452G2S6
3	GO:0016458	gene silencing	Biological Process	1	A0A452DSR7	5	GO:0016773	phosphotransferase activity, alcohol group as acceptor	Molecular Function	6	A0A452FC70,A0A452E585,A0A452FL00,A0A452E2N0,A0A452E8F3,A0A452E1K4	4	GO:0030008	TRAPP complex	Cellular Component	1	A0A452DN51
3	GO:0140029	exocytic process	Biological Process	1	A0A452FWN6	5	GO:0004842	ubiquitin-protein transferase activity	Molecular Function	2	A0A452EPR0,A0A452F3Z6	4	GO:0120115	Lsm2-8 complex	Cellular Component	1	A0A452FZT3
3	GO:0009566	fertilization	Biological Process	1	A0A452FMI8	5	GO:0061659	ubiquitin-like protein ligase activity	Molecular Function	1	A0A452EPR0	4	GO:0071013	catalytic step 2 spliceosome	Cellular Component	1	A0A452FZT3
3	GO:2000241	regulation of reproductive process	Biological Process	1	A0A452FMI8	5	GO:0070011	peptidase activity, acting on L-amino acid peptides	Molecular Function	5	A0A452F3A1,A0A075TCY1,A0A452ECQ2,A0A452EFM3,A0A452EIZ0	4	GO:0097342	ripoptosome	Cellular Component	1	A0A452DW12
3	GO:2000243	positive regulation of reproductive process	Biological Process	1	A0A452FMI8	5	GO:0004518	nuclease activity	Molecular Function	3	A0A452DZQ7,A0A452EKX6,A0A452E9X8	4	GO:1903293	phosphatase complex	Cellular Component	2	A0A452F294,A0A452FL21
3	GO:0001763	morphogenesis of a branching structure	Biological Process	1	A0A452E545	5	GO:0042578	phosphoric ester hydrolase activity	Molecular Function	1	A0A452F294	4	GO:1904949	ATPase complex	Cellular Component	2	A0A452E1N1,A0A452G0I3
3	GO:0002532	production of molecular mediator involved in inflammatory response	Biological Process	1	A0A452EVP1	5	GO:0052689	carboxylic ester hydrolase activity	Molecular Function	1	A0A452FRE1	4	GO:1990234	transferase complex	Cellular Component	5	A0A452DNF5,A0A452E8F3,A0A452DRP0,A0A452DP08,A0A452E6A6
3	GO:0007586	digestion	Biological Process	1	A0A452DUM2	5	GO:0004553	hydrolase activity, hydrolyzing O-glycosyl compounds	Molecular Function	1	A0A452F8Z5	4	GO:0031514	motile cilium	Cellular Component	1	A0A452FMI8
3	GO:0035264	multicellular organism growth	Biological Process	1	A0A452DUM2	5	GO:0016799	hydrolase activity, hydrolyzing N-glycosyl compounds	Molecular Function	1	A0A452E1S1	4	GO:0097730	non-motile cilium	Cellular Component	1	A0A452FMI8
3	GO:0035265	organ growth	Biological Process	1	A0A452F6X3	5	GO:0016812	hydrolase activity, acting on carbon-nitrogen (but not peptide) bonds, in cyclic amides	Molecular Function	1	A0A452EFM3	4	GO:0043231	intracellular membrane-bounded organelle	Cellular Component	60	A0A452DZQ7,A0A452FRE1,A0A452DNF5,A0A452E3W8,A0A452EMY0,A0A452FTG0,A0A452FU25,A0A452FW21,A0A452DN51,A0A452E5T1,A0A452EHU1,A0A452EN89,A0A452FL21,A0A452FM02,A0A452G2C1,A0A452GBN0,A0A452EQC3,A0A452G1F4,A0A452DMU5,A0A452DXZ3,A0A452EED9,A0A452GBJ8,A0A023ND81,A0A452EF53,A0A452EKX6,A0A452FWL5,A0A452DTC0,A0A452E1S1,A0A452F9A0,A0A452E1K4,A0A452E8F3,A0A452EFM3,A0A452ENZ1,A0A452EPR0,A0A452EQB7,A0A452ES27,A0A…
3	GO:0044706	multi-multicellular organism process	Biological Process	1	A0A452E5E0	5	GO:0016818	hydrolase activity, acting on acid anhydrides, in phosphorus-containing anhydrides	Molecular Function	10	A0A452FDI1,A0A452E5T1,A0A452EZU7,A0A452GAM7,A4F2F7,A0A452E954,A0A452GB62,A0A452E1N1,A0A452F4S7,A0A452FU25	4	GO:0031967	organelle envelope	Cellular Component	7	A0A452FM02,A0A452G6M0,A0A023ND81,A0A452EF53,A0A452GBJ8,A0A452DXZ3,A0A452EED9
3	GO:0045494	photoreceptor cell maintenance	Biological Process	1	A0A452FTG0	5	GO:0008236	serine-type peptidase activity	Molecular Function	2	A0A075TCY1,A0A452ECQ2	4	GO:0031982	vesicle	Cellular Component	10	A0A452EF53,A0A452FM02,A0A452EF47,A0A452G1F4,A0A452FTT3,A0A452FCQ3,A0A452G2C1,A0A452F6X3,A0A452DKT9,A0A452ENZ1
3	GO:0048871	multicellular organismal homeostasis	Biological Process	1	A0A452FTG0	5	GO:0016831	carboxy-lyase activity	Molecular Function	1	A0A452G949	4	GO:0031984	organelle subcompartment	Cellular Component	11	A0A452E954,A0A452DX88,A0A452E9P2,A0A452E363,A0A452F6X3,A0A452FLJ5,A0A452DMU5,A0A452E2D7,A0A452EZ02,A0A452DYT8,A0A452FF87
3	GO:0050879	multicellular organismal movement	Biological Process	1	A0A452FDI1	5	GO:0016836	hydro-lyase activity	Molecular Function	1	A0A452E5E0	4	GO:0043232	intracellular non-membrane-bounded organelle	Cellular Component	36	A0A452DP08,A0A452DSL4,A0A452ES27,A0A452DXZ3,A0A452DZQ7,A0A452FKG7,A0A452G4D4,A0A452FTG0,A0A452EMY0,A0A452DRP0,A0A452DUM2,A0A452EYW2,A0A452G5J4,A0A452G6M0,A0A452EKX6,A0A452FWL5,A0A452EQB7,A0A452FEL2,A0A452FVB0,A0A452FXG0,A0A452E954,A0A452DLW2,A0A452GB62,A0A452DTC0,A0A452EPR0,A0A452E1N1,A0A452G0I3,A0A452F294,A0A452FL21,A0A452E1S1,A0A452F9A0,A0A452FDI1,A0A452E8F3,A0A452FBF4,A0A452FM02,A0A452F5M0
3	GO:0043696	dedifferentiation	Biological Process	1	A0A452E8F3	5	GO:0016861	intramolecular oxidoreductase activity, interconverting aldoses and ketoses	Molecular Function	1	A0A452F9A0	4	GO:0097708	intracellular vesicle	Cellular Component	9	A0A452EF53,A0A452FM02,A0A452EF47,A0A452G1F4,A0A452FTT3,A0A452FCQ3,A0A452G2C1,A0A452F6X3,A0A452DKT9
3	GO:1903829	positive regulation of cellular protein localization	Biological Process	1	A0A452DUM2	5	GO:0004812	aminoacyl-tRNA ligase activity	Molecular Function	1	A0A452FRE1	4	GO:0043657	host cell	Cellular Component	1	A0A452E3W8
3	GO:1904951	positive regulation of establishment of protein localization	Biological Process	1	A0A452E954	5	GO:0004637	phosphoribosylamine-glycine ligase activity	Molecular Function	1	A0A452F8K0	4	GO:0033646	host intracellular part	Cellular Component	1	A0A452E3W8
3	GO:1905954	positive regulation of lipid localization	Biological Process	1	A0A452EN89	5	GO:0016882	cyclo-ligase activity	Molecular Function	1	A0A452F8K0	4	GO:0043656	intracellular region of host	Cellular Component	1	A0A452E3W8
3	GO:1904950	negative regulation of establishment of protein localization	Biological Process	1	A0A452EVP1	5	GO:0004674	protein serine/threonine kinase activity	Molecular Function	5	A0A452E2N0,A0A452E8F3,A0A452E1K4,A0A452E585,A0A452FL00	4	GO:0062023	collagen-containing extracellular matrix	Cellular Component	1	A0A140C4Q7
3	GO:0031503	protein-containing complex localization	Biological Process	1	A0A452G6M0	5	GO:0010857	calcium-dependent protein kinase activity	Molecular Function	1	A0A452E1K4	4	GO:0000315	organellar large ribosomal subunit	Cellular Component	2	A0A452EKX6,A0A452FWL5
3	GO:0051235	maintenance of location	Biological Process	1	A0A452FKG7	5	GO:0043138	3'-5' DNA helicase activity	Molecular Function	1	A0A452FU25	4	GO:0031228	intrinsic component of Golgi membrane	Cellular Component	1	A0A452DYT8
3	GO:0061842	microtubule organizing center localization	Biological Process	1	A0A452FM02	5	GO:0097506	deaminated base DNA N-glycosylase activity	Molecular Function	1	A0A452E1S1	4	GO:0031301	integral component of organelle membrane	Cellular Component	1	A0A452DYT8
4	GO:0043170	macromolecule metabolic process	Biological Process	44	A0A452EE60,A0A452E545,A0A452F4Y6,A0A452FZT3,A0A452ES27,A0A452E3W8,A0A452E954,A0A452EQB7,A0A452G5J4,A0A452E1S1,A0A452FU25,A0A452G0I3,A0A452E6A6,A0A452G4D4,A0A452EMY0,A0A452EKX6,A0A452F9E4,A0A452G6M0,A0A452DSL4,A0A452FRE1,A0A452GAM7,A0A452E363,A0A452DSR7,A0A452E8F3,A0A452G1F4,A0A452E9P2,A0A452G4N1,A0A452EHU1,A0A452F294,A0A452FL21,A0A452FCQ3,A0A452FYB8,A0A452E5E0,A0A452DP08,A0A452EN89,A0A452DW12,A0A…	5	GO:0004521	endoribonuclease activity	Molecular Function	1	A0A452EKX6	4	GO:0097225	sperm midpiece	Cellular Component	1	A0A452FMI8
4	GO:0044260	cellular macromolecule metabolic process	Biological Process	36	A0A452EE60,A0A452E545,A0A452FZT3,A0A452E3W8,A0A452E954,A0A452EQB7,A0A452G5J4,A0A452E1S1,A0A452FU25,A0A452G0I3,A0A452E6A6,A0A452G4D4,A0A452EMY0,A0A452F9E4,A0A452DSL4,A0A452FRE1,A0A452GAM7,A0A452E363,A0A452E9P2,A0A452G4N1,A0A452EHU1,A0A452F294,A0A452FL21,A0A452FCQ3,A0A452G1F4,A0A452E5E0,A0A452DP08,A0A452EN89,A0A452DW12,A0A140C4Q7,A0A452F3A1,A0A452EPR0,A0A452EKX6,A0A452EF53,A0A452DTC0,A0A452FKG7	5	GO:0004532	exoribonuclease activity	Molecular Function	2	A0A452DZQ7,A0A452E9X8	4	GO:0044427	chromosomal part	Cellular Component	8	A0A452DP08,A0A452G6M0,A0A452G5J4,A0A452DTC0,A0A452FL21,A0A452EPR0,A0A452E1N1,A0A452G0I3
4	GO:0034641	cellular nitrogen compound metabolic process	Biological Process	34	A0A452F4Y6,A0A452FZT3,A0A452ES27,A0A452E3W8,A0A023ND81,A0A452F8K0,A0A452E954,A0A452EQB7,A0A452G5J4,A0A452E1S1,A0A452FU25,A0A452G0I3,A0A452E6A6,A0A452G4D4,A0A452EMY0,A0A452EKX6,A0A452F9E4,A0A452DSL4,A0A452FRE1,A0A452GAM7,A0A452FMY4,A0A452EFM3,A0A452G949,A0A452DSR7,A0A452EE60,A0A452F9A0,A0A452DXA2,A0A452G4N1,A0A452FYB8,A0A452E545,A0A452EN89,A0A452DW12,A0A452EF53,A0A452DTC0	5	GO:0032296	double-stranded RNA-specific ribonuclease activity	Molecular Function	1	A0A452EKX6	4	GO:0044428	nuclear part	Cellular Component	27	A0A452FM02,A0A452E1K4,A0A452E1S1,A0A452E8F3,A0A452EFM3,A0A452EKX6,A0A452ENZ1,A0A452EPR0,A0A452EQB7,A0A452ES27,A0A452EYW2,A0A452F4Y6,A0A452F9A0,A0A452FKG7,A0A452FL21,A0A452G0I3,A0A452G949,A0A452DP08,A0A452DXZ3,A0A452DZQ7,A0A452G4D4,A0A452G6M0,A0A452FZT3,A0A452E6A6,A0A452ECQ2,A0A452DTC0,A0A452E1N1
4	GO:1901564	organonitrogen compound metabolic process	Biological Process	34	A0A452EE60,A0A452E545,A0A023ND81,A0A452F8K0,A0A452DSL4,A0A452FRE1,A0A452GAM7,A0A452E363,A0A452FMY4,A0A452E5E0,A0A452G4N1,A0A452EFM3,A0A452G949,A0A452F9A0,A0A452E9P2,A0A452DXA2,A0A452EHU1,A0A452F294,A0A452GAD8,A0A452FL21,A0A452FCQ3,A0A452G1F4,A0A452DP08,A0A140C4Q7,A0A452DL20,A0A452F3A1,A0A452EPR0,A0A452FLM2,A0A452EVP1,A0A452EKX6,A0A452EF53,A0A452DW12,A0A452EQB7,A0A452FKG7	5	GO:0002161	aminoacyl-tRNA editing activity	Molecular Function	1	A0A452FRE1	4	GO:0044429	mitochondrial part	Cellular Component	8	A0A452EMY0,A0A452GBJ8,A0A023ND81,A0A452EF53,A0A452EKX6,A0A452FWL5,A0A452DXZ3,A0A452EED9
4	GO:0046483	heterocycle metabolic process	Biological Process	29	A0A452F4Y6,A0A452FZT3,A0A452ES27,A0A452E3W8,A0A023ND81,A0A452F8K0,A0A452E954,A0A452EQB7,A0A452G5J4,A0A452E1S1,A0A452FU25,A0A452G0I3,A0A452E6A6,A0A452G4D4,A0A452EMY0,A0A452EKX6,A0A452F9E4,A0A452FRE1,A0A452G949,A0A452DSR7,A0A452EE60,A0A452F9A0,A0A452G4N1,A0A452FYB8,A0A452E545,A0A452EN89,A0A452DW12,A0A452FLM2,A0A452DTC0	5	GO:0005216	ion channel activity	Molecular Function	1	A0A452E2D7	4	GO:0044430	cytoskeletal part	Cellular Component	15	A0A452FVB0,A0A452FXG0,A0A452E954,A0A452EQB7,A0A452E8F3,A0A452F294,A0A452FBF4,A0A452FM02,A0A452FTG0,A0A452FEL2,A0A452FDI1,A0A452DUM2,A0A452DLW2,A0A452GB62,A0A452F5M0
4	GO:1901360	organic cyclic compound metabolic process	Biological Process	29	A0A452F4Y6,A0A452FZT3,A0A452ES27,A0A452E3W8,A0A023ND81,A0A452F8K0,A0A452E954,A0A452EQB7,A0A452G5J4,A0A452E1S1,A0A452FU25,A0A452G0I3,A0A452E6A6,A0A452G4D4,A0A452EMY0,A0A452EKX6,A0A452F9E4,A0A452FRE1,A0A452EN89,A0A452G949,A0A452DSR7,A0A452E545,A0A452EE60,A0A452F9A0,A0A452G4N1,A0A452FYB8,A0A452DW12,A0A452FLM2,A0A452DTC0	5	GO:0008324	cation transmembrane transporter activity	Molecular Function	1	A0A452E2D7	4	GO:0044431	Golgi apparatus part	Cellular Component	9	A0A452E363,A0A452E954,A0A452F6X3,A0A452FLJ5,A0A452FTT3,A0A452G2S6,A0A452DX88,A0A452E9P2,A0A452DYT8
4	GO:0006725	cellular aromatic compound metabolic process	Biological Process	28	A0A452F4Y6,A0A452FZT3,A0A452ES27,A0A452E3W8,A0A023ND81,A0A452F8K0,A0A452E954,A0A452EQB7,A0A452G5J4,A0A452E1S1,A0A452FU25,A0A452G0I3,A0A452E6A6,A0A452G4D4,A0A452EMY0,A0A452EKX6,A0A452F9E4,A0A452FRE1,A0A452G949,A0A452DSR7,A0A452EE60,A0A452F9A0,A0A452G4N1,A0A452FYB8,A0A452E545,A0A452EN89,A0A452DW12,A0A452DTC0	5	GO:0022890	inorganic cation transmembrane transporter activity	Molecular Function	1	A0A452E2D7	4	GO:0044432	endoplasmic reticulum part	Cellular Component	4	A0A452DMU5,A0A452E2D7,A0A452EZ02,A0A452FF87
4	GO:0006139	nucleobase-containing compound metabolic process	Biological Process	26	A0A452F4Y6,A0A452FZT3,A0A452ES27,A0A452E3W8,A0A023ND81,A0A452F8K0,A0A452E954,A0A452EQB7,A0A452G5J4,A0A452E1S1,A0A452FU25,A0A452G0I3,A0A452E6A6,A0A452G4D4,A0A452EMY0,A0A452EKX6,A0A452F9E4,A0A452FRE1,A0A452DSR7,A0A452EE60,A0A452F9A0,A0A452FYB8,A0A452E545,A0A452EN89,A0A452DW12,A0A452DTC0	5	GO:0015267	channel activity	Molecular Function	1	A0A452E2D7	4	GO:0044433	cytoplasmic vesicle part	Cellular Component	6	A0A452FTT3,A0A452F6X3,A0A452DKT9,A0A452G2C1,A0A452G1F4,A0A452FCQ3
4	GO:0019538	protein metabolic process	Biological Process	25	A0A452EE60,A0A452E545,A0A452DSL4,A0A452FRE1,A0A452GAM7,A0A452E363,A0A452E9P2,A0A452G4N1,A0A452EHU1,A0A452F294,A0A452FL21,A0A452FCQ3,A0A452G1F4,A0A452E5E0,A0A452DP08,A0A140C4Q7,A0A452DL20,A0A452F3A1,A0A452EPR0,A0A452EVP1,A0A452EKX6,A0A452EF53,A0A452DW12,A0A452EQB7,A0A452FKG7	5	GO:0019905	syntaxin binding	Molecular Function	1	A0A452FTT3	4	GO:0044437	vacuolar part	Cellular Component	2	A0A452DMU5,A0A452G2C1
4	GO:0006810	transport	Biological Process	25	A0A452DUM2,A0A452G6M0,A0A452F8G9,A0A452E2D7,A0A452G1F4,A0A452EVP1,A0A452G8U1,A0A452DKT9,A0A452G0S7,A0A452FM02,A0A452DYT8,A0A452FLJ5,A0A452G2S6,A0A452ENZ1,A0A452FTT3,A0A0F6T9B8,A0A452F3A1,A0A452EF47,A0A452DX88,A0A452FVU2,A0A452FCQ3,A0A452DN51,A0A452E954,A0A452FWN6,A0A452EN89	5	GO:0035257	nuclear hormone receptor binding	Molecular Function	2	A0A452EQB7,A0A452G098	4	GO:0030017	sarcomere	Cellular Component	1	A0A452F294
4	GO:0006996	organelle organization	Biological Process	24	A0A452DLW2,A0A452G0I3,A0A452DUM2,A0A452FXG0,A0A452FVU2,A0A452DTC0,A0A452G6M0,A0A452E2D7,A0A452G5J4,A0A452DNK9,A0A452E954,A0A452FDI1,A0A452G4N1,A0A452FBF4,A0A452EE60,A0A452FVB0,A0A452EF53,A0A452E1N1,A0A452DP08,A0A452FTG0,A0A452GBJ8,A0A452DMU5,A0A452FM02,A0A452FKG7	5	GO:0008093	cytoskeletal adaptor activity	Molecular Function	1	A0A452FM02	4	GO:0030018	Z disc	Cellular Component	1	A0A452F294
4	GO:0044249	cellular biosynthetic process	Biological Process	23	A0A452E3W8,A0A452F8K0,A0A452G0I3,A0A452E6A6,A0A452G4D4,A0A452EMY0,A0A452DSL4,A0A452FRE1,A0A452GAM7,A0A452E363,A0A452E5E0,A0A452G949,A0A452EE60,A0A452F9A0,A0A452E9P2,A0A452EHU1,A0A452E545,A0A452EN89,A0A452EQB7,A0A452DW12,A0A452FLM2,A0A452EKX6,A0A452EF53	5	GO:0001664	G protein-coupled receptor binding	Molecular Function	1	A0A452E545	4	GO:0031430	M band	Cellular Component	1	A0A452F294
4	GO:1901576	organic substance biosynthetic process	Biological Process	23	A0A452E3W8,A0A452F8K0,A0A452G0I3,A0A452E6A6,A0A452G4D4,A0A452EMY0,A0A452DSL4,A0A452FRE1,A0A452GAM7,A0A452E363,A0A452E5E0,A0A452G949,A0A452EE60,A0A452F9A0,A0A452E9P2,A0A452EHU1,A0A452E545,A0A452EN89,A0A452EQB7,A0A452DW12,A0A452FLM2,A0A452EKX6,A0A452EF53	5	GO:0046875	ephrin receptor binding	Molecular Function	1	A0A452EE60	4	GO:0031672	A band	Cellular Component	1	A0A452F294
4	GO:0060255	regulation of macromolecule metabolic process	Biological Process	22	A0A452E545,A0A452EE60,A0A452F4Y6,A0A452FZT3,A0A452E6A6,A0A452G4D4,A0A452GAM7,A0A452DSR7,A0A452E8F3,A0A452G1F4,A0A452G0I3,A0A452G4N1,A0A452F294,A0A452FYB8,A0A452E5E0,A0A452EMY0,A0A452EN89,A0A452EQB7,A0A452DW12,A0A140C4Q7,A0A452EVP1,A0A452EF53	5	GO:0005126	cytokine receptor binding	Molecular Function	3	A0A452G2C1,A0A452EE60,A0A452DW12	4	GO:0031674	I band	Cellular Component	1	A0A452F294
4	GO:0048731	system development	Biological Process	22	A0A452EE60,A0A452G4D4,A0A452E545,A0A452G4N1,A0A452E5E0,A0A452E8F3,A0A452G7X0,A0A452DW06,A0A452FVU2,A0A452DW12,A0A452FDI1,A0A452FJL6,A0A452G1F4,A0A452G6M0,A0A452DLW2,A0A452E2V9,A0A452E2D7,A0A452FUJ8,A0A452FTT3,A0A452FBF4,A0A452F6X3,A0A452ENZ1	5	GO:0005159	insulin-like growth factor receptor binding	Molecular Function	1	A0A452EE60	4	GO:0016021	integral component of membrane	Cellular Component	23	A0A452DW06,A0A452DYT8,A0A452EVX2,A0A452FF87,A0A023ND81,A0A0F6T9B8,A0A452DL20,A0A452DX88,A0A452E2D7,A0A452E2V9,A0A452E363,A0A452EED9,A0A452EI67,A0A452EZ02,A0A452F074,A0A452F154,A0A452FMY4,A0A452G2C1,A0A452G5J4,A0A452G7X0,A0A452G899,A0A452GAF6,A0A452GBN0
4	GO:0031323	regulation of cellular metabolic process	Biological Process	20	A0A452E545,A0A452EE60,A0A452F4Y6,A0A452E6A6,A0A452G4D4,A0A452GAM7,A0A452ENZ1,A0A452G0I3,A0A452G4N1,A0A452F294,A0A452G1F4,A0A452FYB8,A0A452E5E0,A0A452EMY0,A0A452EN89,A0A452EQB7,A0A452DW12,A0A140C4Q7,A0A452EVP1,A0A452EF53	5	GO:0030971	receptor tyrosine kinase binding	Molecular Function	1	A0A452EE60	4	GO:0031225	anchored component of membrane	Cellular Component	1	A0A452EFM3
4	GO:0051171	regulation of nitrogen compound metabolic process	Biological Process	19	A0A452E545,A0A452EE60,A0A452F4Y6,A0A452E6A6,A0A452G4D4,A0A452GAM7,A0A452G0I3,A0A452G4N1,A0A452F294,A0A452G1F4,A0A452FYB8,A0A452E5E0,A0A452EMY0,A0A452EN89,A0A452EQB7,A0A452DW12,A0A140C4Q7,A0A452EVP1,A0A452EF53	5	GO:0051427	hormone receptor binding	Molecular Function	2	A0A452EQB7,A0A452G098	4	GO:0031226	intrinsic component of plasma membrane	Cellular Component	2	A0A452DW06,A0A452EVX2
4	GO:0080090	regulation of primary metabolic process	Biological Process	19	A0A452E545,A0A452EE60,A0A452F4Y6,A0A452E6A6,A0A452G4D4,A0A452GAM7,A0A452G0I3,A0A452G4N1,A0A452F294,A0A452G1F4,A0A452FYB8,A0A452E5E0,A0A452EMY0,A0A452EN89,A0A452EQB7,A0A452DW12,A0A140C4Q7,A0A452EVP1,A0A452EF53	5	GO:0070851	growth factor receptor binding	Molecular Function	1	A0A452DW06	4	GO:0031256	leading edge membrane	Cellular Component	1	A0A452DRP0
4	GO:0008104	protein localization	Biological Process	16	A0A452G6M0,A0A452E2D7,A0A452G1F4,A0A452DKT9,A0A452G0S7,A0A452F3A1,A0A452FLJ5,A0A452FM02,A0A452EVP1,A0A452FCQ3,A0A452E954,A0A452FKG7,A0A452DL20,A0A452F294,A0A452G2C1,A0A452DUM2	5	GO:0046982	protein heterodimerization activity	Molecular Function	1	A0A452DTC0	4	GO:0097197	tetraspanin-enriched microdomain	Cellular Component	1	A0A452DL20
4	GO:0010646	regulation of cell communication	Biological Process	15	A0A452E545,A0A452EE60,A0A452EVP1,A0A452G1F4,A0A452E5E0,A0A452F6X3,A0A452EZU7,A0A452DRP0,A0A452DW12,A0A452DL20,A0A452E2V9,A0A452FVU2,A0A140C4Q7,A0A452G2C1,A0A452EN89	5	GO:0003779	actin binding	Molecular Function	5	A0A452DUM2,A0A452E954,A0A452FDI1,A0A452FVB0,A0A452FXG0	4	GO:0000159	protein phosphatase type 2A complex	Cellular Component	2	A0A452F294,A0A452FL21
4	GO:0022607	cellular component assembly	Biological Process	14	A0A452F4Y6,A0A452EF47,A0A452G0I3,A0A452DUM2,A0A452FXG0,A0A452FBF4,A0A452EQB7,A0A452EXC8,A0A452FVB0,A0A452EF53,A0A452FTG0,A0A452EVP1,A0A452DW06,A0A452E545	5	GO:0015631	tubulin binding	Molecular Function	4	A0A452DLW2,A0A452FTG0,A0A452GB62,A0A452FBF4	4	GO:0005635	nuclear envelope	Cellular Component	2	A0A452FM02,A0A452G6M0
4	GO:0051128	regulation of cellular component organization	Biological Process	14	A0A452FXG0,A0A452EXC8,A0A452FJL6,A0A452G4N1,A0A452FBF4,A0A452DUM2,A0A452FVB0,A0A452FTG0,A0A452FVU2,A0A452EVP1,A0A452DW06,A0A452FM02,A0A452E545,A0A452E954	5	GO:0034452	dynactin binding	Molecular Function	1	A0A452FM02	4	GO:0005768	endosome	Cellular Component	5	A0A452G1F4,A0A452FTT3,A0A452FCQ3,A0A452G2C1,A0A452EF47
4	GO:0035556	intracellular signal transduction	Biological Process	13	A0A452EE60,A0A452E545,A0A452F2E1,A0A452E5E0,A0A452F6X3,A0A452EZU7,A0A452DRP0,A0A452DW12,A0A452G1F4,A0A452ENZ1,A0A140C4Q7,A0A452E1K4,A0A452FVU2	5	GO:0002020	protease binding	Molecular Function	1	A0A452DW12	4	GO:0005783	endoplasmic reticulum	Cellular Component	6	A0A452DMU5,A0A452E2D7,A0A452EZ02,A0A452FF87,A0A452DN51,A0A452E5T1
4	GO:0030154	cell differentiation	Biological Process	13	A0A452G4D4,A0A452E8F3,A0A452DW06,A0A452FTT3,A0A452FJL6,A0A452DLW2,A0A452E2V9,A0A452G6M0,A0A452E3W8,A0A452DW12,A0A452FUJ8,A0A452FBF4,A0A452EPR0	5	GO:0019900	kinase binding	Molecular Function	2	A0A452EE60,A0A452F294	4	GO:0005794	Golgi apparatus	Cellular Component	16	A0A452E363,A0A452E954,A0A452F6X3,A0A452FLJ5,A0A452FTT3,A0A452G2S6,A0A452DYT8,A0A452DX88,A0A452E9P2,A0A452DN51,A0A452EHU1,A0A452EN89,A0A452FL21,A0A452FM02,A0A452G2C1,A0A452GBN0
4	GO:0048513	animal organ development	Biological Process	13	A0A452E545,A0A452E5E0,A0A452E8F3,A0A452FVU2,A0A452EE60,A0A452DW12,A0A452FDI1,A0A452E2D7,A0A452FUJ8,A0A452G6M0,A0A452FTT3,A0A452F6X3,A0A452DW06	5	GO:0019902	phosphatase binding	Molecular Function	1	A0A452G098	4	GO:0030133	transport vesicle	Cellular Component	1	A0A452DKT9
4	GO:0070727	cellular macromolecule localization	Biological Process	13	A0A452G6M0,A0A452E2D7,A0A452G1F4,A0A452DKT9,A0A452G0S7,A0A452FM02,A0A452EVP1,A0A452FCQ3,A0A452FKG7,A0A452DL20,A0A452F294,A0A452G2C1,A0A452DUM2	5	GO:0044389	ubiquitin-like protein ligase binding	Molecular Function	1	A0A452G1F4	4	GO:0030426	growth cone	Cellular Component	1	A0A452FDI1
4	GO:0007166	cell surface receptor signaling pathway	Biological Process	12	A0A452G098,A0A452EE60,A0A452EVX2,A0A452DW06,A0A452EVP1,A0A452G1F4,A0A452DW12,A0A452E545,A0A452DL20,A0A452EF47,A0A452G2C1,A0A140C4Q7	5	GO:0051020	GTPase binding	Molecular Function	6	A0A452F2E1,A0A452FVU2,A0A452DPX8,A0A452FM02,A0A452FRK0,A0A452G2H5	4	GO:0001726	ruffle	Cellular Component	3	A0A452DRP0,A0A452E8F3,A0A452FRK0
4	GO:0009966	regulation of signal transduction	Biological Process	12	A0A452E545,A0A452EE60,A0A452EVP1,A0A452G1F4,A0A452E5E0,A0A452F6X3,A0A452EZU7,A0A452DRP0,A0A452DW12,A0A452DL20,A0A140C4Q7,A0A452G2C1	5	GO:0030165	PDZ domain binding	Molecular Function	1	A0A452G2S8	4	GO:0120025	plasma membrane bounded cell projection	Cellular Component	5	A0A452E8F3,A0A452FRK0,A0A452FMI8,A0A452DRP0,A0A452FDI1
4	GO:0051649	establishment of localization in cell	Biological Process	12	A0A452G6M0,A0A452F8G9,A0A452E2D7,A0A452G1F4,A0A452DKT9,A0A452G0S7,A0A452FTT3,A0A452DX88,A0A452EVP1,A0A452FCQ3,A0A452FM02,A0A452FWN6	5	GO:0035877	death effector domain binding	Molecular Function	1	A0A452DW12	4	GO:0000151	ubiquitin ligase complex	Cellular Component	1	A0A452DNF5
4	GO:0044248	cellular catabolic process	Biological Process	11	A0A452FZT3,A0A452F9E4,A0A452EQC3,A0A452EFM3,A0A452F3A1,A0A452ENZ1,A0A452FL21,A0A452FCQ3,A0A140C4Q7,A0A452DMU5,A0A452FKG7	5	GO:0042169	SH2 domain binding	Molecular Function	1	A0A452E5T1	4	GO:0000307	cyclin-dependent protein kinase holoenzyme complex	Cellular Component	1	A0A452E8F3
4	GO:0009889	regulation of biosynthetic process	Biological Process	11	A0A452E6A6,A0A452G4D4,A0A452GAM7,A0A452EE60,A0A452G0I3,A0A452E545,A0A452EMY0,A0A452EN89,A0A452EQB7,A0A452DW12,A0A452EF53	5	GO:0070016	armadillo repeat domain binding	Molecular Function	1	A0A452G098	4	GO:0005737	cytoplasm	Cellular Component	74	A0A452E363,A0A452E954,A0A452F6X3,A0A452FLJ5,A0A452FWN6,A0A452DMU5,A0A452FCQ3,A0A452EYW2,A0A452FTT3,A0A452DXZ3,A0A452EED9,A0A452G1F4,A0A452DZQ7,A0A452FRE1,A0A452DX88,A0A452E1K4,A0A452E1S1,A0A452E5T1,A0A452E6A6,A0A452E8F3,A0A452ECQ2,A0A452F037,A0A452F294,A0A452F2E1,A0A452F9A0,A0A452FF87,A0A452FL21,A0A452FM02,A0A452FTG0,A0A452FU25,A0A452FVU2,A0A452G2H5,A0A452G4D4,A0A452G949,A0A452EQC3,A0A452DSL4,A0A…
4	GO:0010033	response to organic substance	Biological Process	11	A0A452DW06,A0A452G1F4,A0A452FVU2,A0A452EN89,A0A452EF47,A0A452E545,A0A452E5E0,A0A452DW12,A0A140C4Q7,A0A452EE60,A0A452FKG7	5	GO:0045309	protein phosphorylated amino acid binding	Molecular Function	1	A0A452EE60	4	GO:0030880	RNA polymerase complex	Cellular Component	1	A0A452E6A6
4	GO:0045184	establishment of protein localization	Biological Process	11	A0A452G6M0,A0A452E2D7,A0A452G1F4,A0A452DKT9,A0A452G0S7,A0A452F3A1,A0A452FLJ5,A0A452EVP1,A0A452FCQ3,A0A452E954,A0A452FKG7	5	GO:0032934	sterol binding	Molecular Function	1	A0A452EVP1	4	GO:0031248	protein acetyltransferase complex	Cellular Component	1	A0A452DP08
4	GO:0046907	intracellular transport	Biological Process	11	A0A452G6M0,A0A452F8G9,A0A452E2D7,A0A452G1F4,A0A452DKT9,A0A452G0S7,A0A452FTT3,A0A452DX88,A0A452EVP1,A0A452FCQ3,A0A452FM02	5	GO:0035091	phosphatidylinositol binding	Molecular Function	3	A0A452G2S8,A0A452FRK0,A0A452ENZ1	4	GO:0044444	cytoplasmic part	Cellular Component	62	A0A452DZQ7,A0A452FRE1,A0A452DX88,A0A452E1K4,A0A452E1S1,A0A452E5T1,A0A452E6A6,A0A452E8F3,A0A452ECQ2,A0A452F037,A0A452F294,A0A452F2E1,A0A452F9A0,A0A452FF87,A0A452FL21,A0A452FM02,A0A452FTG0,A0A452FU25,A0A452FVU2,A0A452G1F4,A0A452G2H5,A0A452G4D4,A0A452G949,A0A452DSL4,A0A452DN51,A0A452EHU1,A0A452EN89,A0A452G2C1,A0A452GBN0,A0A452F5M0,A0A452EF53,A0A452EVP1,A0A452FTT3,A0A452F9E4,A0A452EF47,A0A452EYW2,A0A…
4	GO:0010604	positive regulation of macromolecule metabolic process	Biological Process	10	A0A452E545,A0A452EE60,A0A452G1F4,A0A452F294,A0A452EMY0,A0A452EN89,A0A452EQB7,A0A452G0I3,A0A452DW12,A0A452EF53	5	GO:0030170	pyridoxal phosphate binding	Molecular Function	1	A0A452GAD8	4	GO:0120038	plasma membrane bounded cell projection part	Cellular Component	3	A0A452DRP0,A0A452FDI1,A0A452FMI8
4	GO:0031325	positive regulation of cellular metabolic process	Biological Process	10	A0A452E545,A0A452EE60,A0A452ENZ1,A0A452F294,A0A452EMY0,A0A452EN89,A0A452EQB7,A0A452G0I3,A0A452DW12,A0A452EF53	5	GO:0017076	purine nucleotide binding	Molecular Function	21	A0A452E1K4,A0A452E1N1,A0A452E2N0,A0A452E585,A0A452E8F3,A0A452E954,A0A452ERL0,A0A452EU72,A0A452F4S7,A0A452F8K0,A0A452FC70,A0A452FDI1,A0A452FL00,A0A452FRE1,A0A452FU25,A0A452GB62,A0A452DS03,A0A452E5T1,A0A452EZU7,A0A452GAM7,A4F2F7	4	GO:0005938	cell cortex	Cellular Component	2	A0A452FWN6,A0A452DUM2
4	GO:0051173	positive regulation of nitrogen compound metabolic process	Biological Process	9	A0A452E545,A0A452EE60,A0A452F294,A0A452EMY0,A0A452EN89,A0A452EQB7,A0A452G0I3,A0A452DW12,A0A452EF53	5	GO:0050660	flavin adenine dinucleotide binding	Molecular Function	2	A0A452EQC3,A0A452G4N1	4	GO:0036126	sperm flagellum	Cellular Component	1	A0A452FMI8
4	GO:1901575	organic substance catabolic process	Biological Process	9	A0A452FZT3,A0A452F9E4,A0A452EQC3,A0A452EN89,A0A452EFM3,A0A452FL21,A0A452FCQ3,A0A140C4Q7,A0A452FKG7	5	GO:0001883	purine nucleoside binding	Molecular Function	5	A0A452DS03,A0A452E5T1,A0A452EZU7,A0A452GAM7,A4F2F7	4	GO:0043005	neuron projection	Cellular Component	1	A0A452FDI1
4	GO:0006082	organic acid metabolic process	Biological Process	9	A0A452GAD8,A0A452FRE1,A0A452E5E0,A0A452G4N1,A0A452EQC3,A0A452EFM3,A0A452F9A0,A0A452E9P2,A0A452FLM2	5	GO:0032549	ribonucleoside binding	Molecular Function	5	A0A452DS03,A0A452E5T1,A0A452EZU7,A0A452GAM7,A4F2F7	4	GO:0033267	axon part	Cellular Component	1	A0A452FDI1
4	GO:0051270	regulation of cellular component movement	Biological Process	9	A0A452FVU2,A0A452E545,A0A452G4D4,A0A452EFM3,A0A452ENZ1,A0A452FMI8,A0A452EVP1,A0A452DW12,A0A452DW06	5	GO:0015485	cholesterol binding	Molecular Function	1	A0A452EVP1	4	GO:0005903	brush border	Cellular Component	2	A0A452DUM2,A0A452FDI1
4	GO:0009888	tissue development	Biological Process	9	A0A452G4N1,A0A452E8F3,A0A452FDI1,A0A452FTT3,A0A452G6M0,A0A452E3W8,A0A452F6X3,A0A452E5E0,A0A452E545	5	GO:0035639	purine ribonucleoside triphosphate binding	Molecular Function	21	A0A452E1K4,A0A452E1N1,A0A452E2N0,A0A452E585,A0A452E8F3,A0A452E954,A0A452ERL0,A0A452EU72,A0A452F4S7,A0A452F8K0,A0A452FC70,A0A452FDI1,A0A452FL00,A0A452FRE1,A0A452FU25,A0A452GB62,A0A452DS03,A0A452E5T1,A0A452EZU7,A0A452GAM7,A4F2F7	4	GO:0099512	supramolecular fiber	Cellular Component	4	A0A452DLW2,A0A452GB62,A0A452F5M0,A0A452F294
4	GO:2000145	regulation of cell motility	Biological Process	9	A0A452FVU2,A0A452E545,A0A452G4D4,A0A452EFM3,A0A452ENZ1,A0A452FMI8,A0A452EVP1,A0A452DW12,A0A452DW06	5	GO:0043531	ADP binding	Molecular Function	1	A0A452E954	5	GO:0030176	integral component of endoplasmic reticulum membrane	Cellular Component	1	A0A452FF87
4	GO:0016477	cell migration	Biological Process	9	A0A452G4D4,A0A452FVU2,A0A452E545,A0A452EFM3,A0A452ENZ1,A0A452EVP1,A0A452DW12,A0A452DW06,A0A452E954	5	GO:0046872	metal ion binding	Molecular Function	23	A0A452DUM2,A0A452E2V9,A0A452FIH6,A0A452FJL6,A0A452FMY4,A0A452DKT9,A0A452EFM3,A0A452EI67,A0A452G7X0,A0A023ND81,A0A452DSR7,A0A452E1K4,A0A452EIZ0,A0A452EPR0,A0A452ERL0,A0A452F3Z6,A0A452F4Y6,A0A452F8K0,A0A452FRK0,A0A452G0I3,A0A452G1F4,A0A452G4D4,A4F2F7	5	GO:0005741	mitochondrial outer membrane	Cellular Component	3	A0A452DXZ3,A0A452EED9,A0A452GBJ8
4	GO:0006952	defense response	Biological Process	9	A0A452EE60,A0A452EFM3,A0A452FGM4,A0A452EF47,A0A452DW12,A0A452FUJ8,A0A452FVU2,A0A452DRP0,A0A452EVP1	5	GO:0043022	ribosome binding	Molecular Function	1	A0A452E2D7	5	GO:0030659	cytoplasmic vesicle membrane	Cellular Component	2	A0A452DKT9,A0A452F6X3
4	GO:0009891	positive regulation of biosynthetic process	Biological Process	8	A0A452E545,A0A452EE60,A0A452EMY0,A0A452EN89,A0A452EQB7,A0A452G0I3,A0A452DW12,A0A452EF53	5	GO:0001067	regulatory region nucleic acid binding	Molecular Function	1	A0A452EMY0	5	GO:0005743	mitochondrial inner membrane	Cellular Component	2	A0A023ND81,A0A452EF53
4	GO:0006793	phosphorus metabolic process	Biological Process	8	A0A452EE60,A0A452E545,A0A023ND81,A0A452F8K0,A0A452F294,A0A452G1F4,A0A452E5E0,A0A140C4Q7	5	GO:0003677	DNA binding	Molecular Function	6	A0A452EMY0,A0A452DRP0,A0A452E3W8,A0A452DTC0,A0A452E1N1,A0A452E954	5	GO:0000139	Golgi membrane	Cellular Component	7	A0A452DX88,A0A452E9P2,A0A452DYT8,A0A452E363,A0A452E954,A0A452F6X3,A0A452FLJ5
4	GO:0010647	positive regulation of cell communication	Biological Process	8	A0A452E545,A0A452EE60,A0A452EZU7,A0A452DRP0,A0A452DW12,A0A452DL20,A0A140C4Q7,A0A452EN89	5	GO:0003723	RNA binding	Molecular Function	10	A0A452DRP0,A0A452FRE1,A0A452EF47,A0A452F4Y6,A0A452GAM7,A0A452FZT3,A0A452DSR7,A0A452FBG9,A0A452FDT6,A0A452G5B3	5	GO:0030120	vesicle coat	Cellular Component	2	A0A452F6X3,A0A452DKT9
4	GO:0012501	programmed cell death	Biological Process	8	A0A452E954,A0A452EE60,A0A452F6X3,A0A452DW12,A0A452F4Y6,A0A452G2C1,A0A140C4Q7,A0A452E545	5	GO:0032555	purine ribonucleotide binding	Molecular Function	21	A0A452E1K4,A0A452E1N1,A0A452E2N0,A0A452E585,A0A452E8F3,A0A452E954,A0A452ERL0,A0A452EU72,A0A452F4S7,A0A452F8K0,A0A452FC70,A0A452FDI1,A0A452FL00,A0A452FRE1,A0A452FU25,A0A452GB62,A0A452DS03,A0A452E5T1,A0A452EZU7,A0A452GAM7,A4F2F7	5	GO:0045121	membrane raft	Cellular Component	1	A0A452EF47
4	GO:0010941	regulation of cell death	Biological Process	8	A0A452E954,A0A452EE60,A0A452F6X3,A0A452F4Y6,A0A452DW12,A0A452G2C1,A0A140C4Q7,A0A452E545	5	GO:0017112	Rab guanyl-nucleotide exchange factor activity	Molecular Function	1	A0A452DPX8	5	GO:0032587	ruffle membrane	Cellular Component	1	A0A452DRP0
4	GO:0043933	protein-containing complex subunit organization	Biological Process	8	A0A452F4Y6,A0A452G0I3,A0A452FXG0,A0A452DTC0,A0A452G6M0,A0A452FBF4,A0A452FVB0,A0A452EF53	5	GO:0030414	peptidase inhibitor activity	Molecular Function	5	A0A452G7X0,A0A452FJL6,A0A0C5Q4X5,A0A140C4Q7,A0A452EFM3	5	GO:0000421	autophagosome membrane	Cellular Component	1	A0A452DMU5
4	GO:0030036	actin cytoskeleton organization	Biological Process	8	A0A452DUM2,A0A452FXG0,A0A452DNK9,A0A452E954,A0A452FDI1,A0A452EE60,A0A452FVB0,A0A452FVU2	5	GO:0005096	GTPase activator activity	Molecular Function	5	A0A452DPL1,A0A452FBF4,A0A452FRK0,A0A452FVU2,A0A452G2H5	5	GO:0098852	lytic vacuole membrane	Cellular Component	1	A0A452G2C1
4	GO:0033554	cellular response to stress	Biological Process	8	A0A452EQB7,A0A452G5J4,A0A452E1S1,A0A452FU25,A0A452E5E0,A0A452DTC0,A0A452FKG7,A0A452E8F3	5	GO:0019887	protein kinase regulator activity	Molecular Function	1	A0A452G4D4	5	GO:0012507	ER to Golgi transport vesicle membrane	Cellular Component	1	A0A452DKT9
4	GO:0070887	cellular response to chemical stimulus	Biological Process	8	A0A452DW06,A0A452EFM3,A0A452G1F4,A0A452E545,A0A452DW12,A0A140C4Q7,A0A452EE60,A0A452EN89	5	GO:0019888	protein phosphatase regulator activity	Molecular Function	2	A0A452F294,A0A452FL21	5	GO:0031901	early endosome membrane	Cellular Component	1	A0A452G1F4
4	GO:2000026	regulation of multicellular organismal development	Biological Process	8	A0A452FJL6,A0A452G1F4,A0A452FUJ8,A0A452E8F3,A0A452DW12,A0A452DW06,A0A452ENZ1,A0A452E545	5	GO:0043027	cysteine-type endopeptidase inhibitor activity involved in apoptotic process	Molecular Function	1	A0A452EFM3	5	GO:0031902	late endosome membrane	Cellular Component	1	A0A452G1F4
4	GO:0080134	regulation of response to stress	Biological Process	8	A0A452EF47,A0A452E5E0,A0A452FUJ8,A0A452FVU2,A0A452DW12,A0A452EVP1,A0A452EQB7,A0A452E8F3	5	GO:0030695	GTPase regulator activity	Molecular Function	5	A0A452DPL1,A0A452FBF4,A0A452FRK0,A0A452FVU2,A0A452G2H5	5	GO:0030663	COPI-coated vesicle membrane	Cellular Component	1	A0A452F6X3
4	GO:0050790	regulation of catalytic activity	Biological Process	8	A0A452E545,A0A452EE60,A0A452G1F4,A0A452E5E0,A0A452F294,A0A452FVU2,A0A452DW12,A0A140C4Q7	5	GO:0061135	endopeptidase regulator activity	Molecular Function	5	A0A452G7X0,A0A452FJL6,A0A0C5Q4X5,A0A140C4Q7,A0A452EFM3	5	GO:0005923	bicellular tight junction	Cellular Component	1	A0A452G098
4	GO:0010605	negative regulation of macromolecule metabolic process	Biological Process	7	A0A452FZT3,A0A452DSR7,A0A452EE60,A0A452G0I3,A0A452E545,A0A140C4Q7,A0A452EVP1	5	GO:0005125	cytokine activity	Molecular Function	1	A0A452FGM4	5	GO:0005925	focal adhesion	Cellular Component	2	A0A452DW06,A0A452DZQ7
4	GO:0006520	cellular amino acid metabolic process	Biological Process	7	A0A452FRE1,A0A452E5E0,A0A452G4N1,A0A452F9A0,A0A452GAD8,A0A452EFM3,A0A452FLM2	5	GO:0045499	chemorepellent activity	Molecular Function	1	A0A452DW06	5	GO:0005759	mitochondrial matrix	Cellular Component	3	A0A452EMY0,A0A452EKX6,A0A452FWL5
4	GO:0009967	positive regulation of signal transduction	Biological Process	7	A0A452E545,A0A452EE60,A0A452EZU7,A0A452DRP0,A0A452DW12,A0A452DL20,A0A140C4Q7	6	GO:0003997	acyl-CoA oxidase activity	Molecular Function	1	A0A452EQC3	5	GO:0031981	nuclear lumen	Cellular Component	24	A0A452E1K4,A0A452E1S1,A0A452E8F3,A0A452EFM3,A0A452EKX6,A0A452ENZ1,A0A452EPR0,A0A452EQB7,A0A452ES27,A0A452EYW2,A0A452F4Y6,A0A452F9A0,A0A452FKG7,A0A452FL21,A0A452G0I3,A0A452G949,A0A452DP08,A0A452DXZ3,A0A452DZQ7,A0A452G4D4,A0A452DTC0,A0A452E1N1,A0A452E6A6,A0A452ECQ2
4	GO:0035295	tube development	Biological Process	7	A0A452EE60,A0A452G4N1,A0A452G1F4,A0A452G6M0,A0A452FTT3,A0A452ENZ1,A0A452E545	6	GO:0004489	methylenetetrahydrofolate reductase (NAD(P)H) activity	Molecular Function	1	A0A452G4N1	5	GO:0097525	spliceosomal snRNP complex	Cellular Component	1	A0A452FZT3
4	GO:0031324	negative regulation of cellular metabolic process	Biological Process	6	A0A452EE60,A0A452G0I3,A0A452E545,A0A140C4Q7,A0A452EVP1,A0A452F294	6	GO:0004735	pyrroline-5-carboxylate reductase activity	Molecular Function	1	A0A452FLM2	5	GO:0005684	U2-type spliceosomal complex	Cellular Component	1	A0A452FZT3
4	GO:0006790	sulfur compound metabolic process	Biological Process	6	A0A452E5E0,A0A452G4N1,A0A452EFM3,A0A452EQB7,A0A452F9A0,A0A452E9P2	6	GO:0004644	phosphoribosylglycinamide formyltransferase activity	Molecular Function	1	A0A452F8K0	5	GO:0071011	precatalytic spliceosome	Cellular Component	1	A0A452FZT3
4	GO:0051186	cofactor metabolic process	Biological Process	6	A0A452GAD8,A0A452EFM3,A0A452G949,A0A452EQB7,A0A452F9A0,A0A452G4N1	6	GO:0004312	fatty acid synthase activity	Molecular Function	1	Q06B57	5	GO:0030687	preribosome, large subunit precursor	Cellular Component	1	A0A452ES27
4	GO:1901135	carbohydrate derivative metabolic process	Biological Process	6	A0A023ND81,A0A452F8K0,A0A452E363,A0A452F9A0,A0A452E9P2,A0A452EHU1	6	GO:0016407	acetyltransferase activity	Molecular Function	2	A0A452DXA2,A0A452G4D4	5	GO:0036464	cytoplasmic ribonucleoprotein granule	Cellular Component	1	A0A452EYW2
4	GO:0051130	positive regulation of cellular component organization	Biological Process	6	A0A452EXC8,A0A452FVB0,A0A452FVU2,A0A452DW06,A0A452E954,A0A452E545	6	GO:0016410	N-acyltransferase activity	Molecular Function	2	A0A452DXA2,A0A452G4D4	5	GO:0015934	large ribosomal subunit	Cellular Component	2	A0A452EKX6,A0A452FWL5
4	GO:0048468	cell development	Biological Process	6	A0A452E8F3,A0A452DW06,A0A452FJL6,A0A452DLW2,A0A452E2V9,A0A452FBF4	6	GO:0008376	acetylgalactosaminyltransferase activity	Molecular Function	2	A0A452E363,A0A452E9P2	5	GO:0090575	RNA polymerase II transcription factor complex	Cellular Component	1	A0A452E6A6
4	GO:0043207	response to external biotic stimulus	Biological Process	6	A0A452EE60,A0A452E8F3,A0A452FVU2,A0A452FUJ8,A0A452DRP0,A0A452DW12	6	GO:0015020	glucuronosyltransferase activity	Molecular Function	2	A0A452E9P2,A0A452EHU1	5	GO:0097513	myosin II filament	Cellular Component	1	A0A452FDI1
4	GO:0051172	negative regulation of nitrogen compound metabolic process	Biological Process	5	A0A452EE60,A0A452G0I3,A0A452E545,A0A140C4Q7,A0A452EVP1	6	GO:0000030	mannosyltransferase activity	Molecular Function	1	A0A452EZ02	5	GO:0000788	nuclear nucleosome	Cellular Component	1	A0A452DTC0
4	GO:0017144	drug metabolic process	Biological Process	5	A0A023ND81,A0A452EFM3,A0A452F9A0,A0A452DXA2,A0A452FLM2	6	GO:0047635	alanine-oxo-acid transaminase activity	Molecular Function	1	A0A452GAD8	5	GO:0031264	death-inducing signaling complex	Cellular Component	1	A0A452DW12
4	GO:0006629	lipid metabolic process	Biological Process	5	A0A452EQC3,A0A452EN89,A0A452E545,A0A452EVP1,A0A452F294	6	GO:0035004	phosphatidylinositol 3-kinase activity	Molecular Function	1	A0A452ENZ1	5	GO:0001401	mitochondrial sorting and assembly machinery complex	Cellular Component	2	A0A452DXZ3,A0A452EED9
4	GO:0009968	negative regulation of signal transduction	Biological Process	5	A0A452EVP1,A0A452G1F4,A0A452E545,A0A140C4Q7,A0A452G2C1	6	GO:0061630	ubiquitin protein ligase activity	Molecular Function	1	A0A452EPR0	5	GO:0070603	SWI/SNF superfamily-type complex	Cellular Component	2	A0A452E1N1,A0A452G0I3
4	GO:0023014	signal transduction by protein phosphorylation	Biological Process	5	A0A452EE60,A0A452E545,A0A452G1F4,A0A452E5E0,A0A140C4Q7	6	GO:0004175	endopeptidase activity	Molecular Function	4	A0A452F3A1,A0A075TCY1,A0A452ECQ2,A0A452EIZ0	5	GO:0061695	transferase complex, transferring phosphorus-containing groups	Cellular Component	3	A0A452E8F3,A0A452DRP0,A0A452E6A6
4	GO:0051272	positive regulation of cellular component movement	Biological Process	5	A0A452E545,A0A452G4D4,A0A452ENZ1,A0A452FMI8,A0A452DW12	6	GO:0008234	cysteine-type peptidase activity	Molecular Function	1	A0A452F3A1	5	GO:1902493	acetyltransferase complex	Cellular Component	1	A0A452DP08
4	GO:0010648	negative regulation of cell communication	Biological Process	5	A0A452EVP1,A0A452G1F4,A0A452E545,A0A140C4Q7,A0A452G2C1	6	GO:0008237	metallopeptidase activity	Molecular Function	2	A0A452EIZ0,A0A452EFM3	5	GO:0097729	9+2 motile cilium	Cellular Component	1	A0A452FMI8
4	GO:0060548	negative regulation of cell death	Biological Process	5	A0A452E954,A0A452EE60,A0A452F6X3,A0A452DW12,A0A452G2C1	6	GO:0008238	exopeptidase activity	Molecular Function	2	A0A452EFM3,A0A452ECQ2	5	GO:0005739	mitochondrion	Cellular Component	10	A0A452DXZ3,A0A452EED9,A0A452GBJ8,A0A023ND81,A0A452EF53,A0A452EKX6,A0A452FWL5,A0A452EMY0,A0A452DZQ7,A0A452FRE1
[truncated: 1,615 more rows]

## Sheet: Sheet7
Level1	Level2	Map_ID	Map_Name	Test	TestAll	Ref	RefAll	Test_per	Ref_per	Test_Seq	Ref_Seq	Over_Under	P value	FDR	richFactor
[truncated: 59 more rows]

[truncated: 3 more sheets: Sheet8, Sheet9, Sheet10]
