# Supplementary material for: Integrative Proteomics and Transcriptomics Profiles of the Oviduct Reveal the Prolificacy-Related Candidate Biomarkers of Goats (Capra hircus) in Estrous Periods
Source: Int J Mol Sci. 2022 Nov 28;23(23):14888. doi: 10.3390/ijms232314888 (PMC9737051; doi:10.3390/ijms232314888)
Supplement: Supplementary file 1 [file ijms-23-14888-s001.zip › Supplementary Data S4.xlsx]

## Sheet: Supplementary Data 4 name
Supplementary Data 4	Parallel Reaction Monitoring (PRM) and RT-qPCR Validation results
	Sheet1	Parallel Reaction Monitoring (PRM) Validation
	Sheet2	RT-qPCRValidation

## Sheet: Sheet1
Protein Name	Data	PRM					DIA
A0A452DQ87	FH	0.322037	0.269271	0.331254	0.417491	0.471444	430906	367677	476446	488957	385279
	FL	0.385602	0.882032	0.464303	0.356173	0.245285	636879	961635	639455	541260	499512
	LH	0.252043	0.338957	0.150867	0.16732	0.208579	359520	439094	618261	361435	369521
	LL	0.215512	0.143872	0.290263	0.184757	0.217426	292550	303207	436840	351903	352672
Protein Name	Data	PRM					DIA
A0A452F7T9	FH	1.26314	1.04307	1.06478	1.24469	1.60782	675197	702051	827233	904079	861634
	FL	2.20988	1.12697	1.43365	0.920297	1.23221	1.68183e+06	1.67348e+06	1.09182e+06	982311	849301
	LH	1.07705	1.36891	0.802171	1.02812	0.853332	600197	1.61945e+06	779980	552186	997979
	LL	1.10268	1.26488	0.973029	1.13451	0.93093	483560	2.29216e+06	1.13589e+06	890518	652566
Protein Name	Data	PRM					DIA
A0A452FIA8	FH	0.353235	0.198508	0.324261	0.335435	0.328485	495693	630425	638110	596727	488711
	FL	0.507717	0.429839	0.46683	0.211008	0.245059	962051	681904	945301	1.17336e+06	521381
	LH	0.187909	0.241332	0.126249	0.24326	0.234868	437511	505776	669983	421851	416533
	LL	0.246413	0.22843	0.190989	0.246098	0.218741	651572	767518	608370	476639	653733
Protein Name	Data	PRM					DIA
A0A452FSI0	FH	1.13409	1.2818	1.01648	1.09508	1.70697	2.74058e+06	2229451	1.93903e+06	2565235	3.60144e+06
	FL	1.87671	0.384172	1.29685	0.859508	1.76875	2.24431e+06	662543	1.98043e+06	1.26051e+06	2.06019e+06
	LH	0.992708	1.09053	1.11137	1.3242	1.25289	2.50758e+06	2218246	2427905	2.45726e+06	2.44128e+06
	LL	1.12764	1.17871	0.838694	1.42861	0.892747	1589695	2857839	1.79762e+06	4230172	3.73686e+06
Protein Name	Data	PRM					DIA
A0A452FK58	FH	0.130177	0.0557254	0.0936281	0.197474	0.142143	809419	793872	484157	1.03619e+06	763496
	FL	0.0660058	0.19871	0.100383	0.0603128	0.0326269	417200	1.20902e+06	706688	818872	736644
	LH	0.0261337	0.0526481	0.0245028	0.0161652	0.026032	366169	284465	337534	283290	534348
	LL	0.0425881	0.0165137	0.067706	0.0260514	0.088729	477172	464887	575347	919355	289224
Protein Name	Data	PRM					DIA
A0A452FD71	FH	0.903132	1.44816	1.74598	2.84185	3.84781	1.19177e+06	997072	1.34536e+06	1.65671e+06	1.43025e+06
	FL	2.28668	2.6097	3.27695	4.04675	2.70727	929034	1.09444e+06	1677173	2.44638e+06	2.01054e+06
	LH	5.53704	6.48044	2.41607	2.10343	3.8028	2798533	2.66674e+06	1.69048e+06	1.4059e+06	2.03352e+06
	LL	1.93239	1.78779	2.83478	2.11779	2.17977	1.94005e+06	1.09472e+06	1655599	1.72321e+06	1.59994e+06

## Sheet: Sheet2
Gene Name	Data	RT-qPCR			P value	RNA-seq			P value
JAK1	FH	1.13249	1.04935	1.10918	0.0103945	3.91085	4.16672	5.25293	0.0080005
	FL	0.852339	0.958932	0.929483		2.54924	2.26807	2.32631
	expression ratio	1.32869	1.09429	1.19334		1.53412	1.83712	2.25805
Gene Name	Data	RT-qPCR			P value	RNA-seq			P value
RBM3	FH	1.02054	1.53034	1.5977	0.0180338	2.89066	2.91809	2.76654	0.0187449
	FL	0.506746	0.631126	0.747808		2.21885	1.11231	1.46086
	expression ratio	2.01391	2.42478	2.13652		1.30277	2.62346	1.89378
Gene Name	Data	RT-qPCR			P value	RNA-seq			P value
SRSF5	FH	0.715158	0.812065	0.789859		0.912007	1.20016	0.723808
	FL	1.66209	1.84421	1.04947	0.0368747	14.7049	22.1161	27.9764	0.00578687
	expression ratio	0.430276	0.440333	0.752623		0.0620208	0.054266	0.0258721
Gene Name	Data	RT-qPCR			P value	RNA-seq			P value
MATR3	FH	1.50525	1.99538	2.10296		24.5412	20.0086	15.0338
	FL	0.363493	0.545884	0.366021	0.00173246	8.65527	8.02138	8.6613	0.0143144
	expression ratio	4.14106	3.65533	5.74547		2.8354	2.49441	1.73574
Gene Name	Data	RT-qPCR			P value	RNA-seq			P value
RPL21	LH	0.70727	0.775752	0.707097		35.1926	13.7229	18.8204
	LL	1.06462	1.30465	1.12532	0.00452998	50.6195	62.4349	51.7894	0.0124201
	expression ratio	0.664343	0.594604	0.628353		0.695238	0.219796	0.363403
Gene Name	Data	RT-qPCR			P value	RNA-seq			P value
GPT2	LH	0.811	0.365	0.588		45.4481	29.3038	40.5339
	LL	1.32	1.121	1.2205	0.0109365	67.0621	64.6875	49.9843	0.0365452
	expression ratio	0.614394	0.325602	0.48177		0.677701	0.453005	0.810932
Gene Name	Data	RT-qPCR			P value	RNA-seq			P value
SPOCK1	LH	0.576	0.555	0.5655		32.8533	32.6907	32.4389
	LL	1.307	1.122	1.2145	0.000269784	86.8524	64.313	57.9917	0.0133646
	expression ratio	0.440704	0.494652	0.465624		0.378265	0.508306	0.559372
Gene Name	Data	RT-qPCR			P value	RNA-seq			P value
APOD	LH	0.856	1.014	0.935		142.819	175.11	125.81
	LL	0.646	0.494	0.57	0.00448674	59.0413	53.149	59.4798	0.00341914
	expression ratio	1.32508	2.05263	1.64035		2.41896	3.29469	2.11517
