# Supplementary material for: Integrative Proteomics and Transcriptomics Profiles of the Oviduct Reveal the Prolificacy-Related Candidate Biomarkers of Goats (Capra hircus) in Estrous Periods
Source: Int J Mol Sci. 2022 Nov 28;23(23):14888. doi: 10.3390/ijms232314888 (PMC9737051; doi:10.3390/ijms232314888)
Supplement: Supplementary file 1 [file ijms-23-14888-s001.zip › Supplementary Data S5.xlsx]

## Sheet: Supplementary Data 5 name
Supplementary Data 5	Proteome and transcriptome association analysis
	Sheet1	Comparison of transcriptomics and proteomics in the FH vs. FL comparison group
	Sheet2	Correlation coefficients between DAPs and DEGs in the FH vs. FL comparison group
	Sheet3	Comparison of transcriptomics and proteomics in the LH vs. LL comparison group
	Sheet4	Correlation coefficients between DAPs and DEGs in the LH vs. LL comparison group
	Sheet5	Correlation coefficients between proteins and genes in the FH vs. FL comparison group
	Sheet6	Correlation coefficients between proteins and genes in the LH vs. LL comparison group
	Sheet7	GO annotation of correlated DAP and DEG in the in the FH vs. FL comparison group
	Sheet8	GO annotation of correlated DAP and DEG in the in the LH vs. LL comparison group

## Sheet: Sheet1
Protein	Gene	Protein_log2foldchange	Gene_log2foldchange	Type
A0A452FNZ8	Novel_001075	-0.624603	-23.6006	DEPs_DEGs
A0A452EEH2	Novel_001178	-0.937884	21.9671	DEPs_DEGs
A0A452GB68	XR_001917886.1	-0.71998	5.95322	DEPs_DEGs
A0A452G643	Novel_004822	-0.757236	21.4546	DEPs_DEGs
A0A452FHG3	XM_018049000.1	-0.838976	-24.5029	DEPs_DEGs
A0A452DSP3	XM_018049776.1	-1.01525	-5.90878	DEPs_DEGs
A0A452DXG6	Novel_009817	-0.722804	-23.9298	DEPs_DEGs
A0A452EN26	Novel_015067	0.762037	23.0338	DEPs_DEGs
A0A452E953	Novel_018101	-0.882854	-23.1285	DEPs_DEGs
A0A452E953	Novel_018102	-0.882854	23.5659	DEPs_DEGs
A0A452E953	Novel_018103	-0.882854	-4.26175	DEPs_DEGs
A0A452F8Z1	Novel_018349	0.754965	2.23889	DEPs_DEGs
A0A452E493	XM_018066281.1	-1.12257	-6.05824	DEPs_DEGs
A0A452E3U2	XM_005696388.3	-0.861572	25.1383	DEPs_DEGs
A0A452FUV1	XM_018039782.1	-0.76034	-7.82563	DEPs_DEGs
A0A452ERC4	Novel_022726	-0.679702	-21.8339	DEPs_DEGs
A0A452ERF0	XM_018044576.1	-1.98223	25.0318	DEPs_DEGs
A0A452ENS8	Novel_024323	-1.45567	-20.5138	DEPs_DEGs
A0A452DZB0	XM_018058453.1	-2.4828	0.129989	DEPs_NDEGs
A0A452G7S8	XM_018064949.1	-2.27564	0.433955	DEPs_NDEGs
A0A452G7S8	XM_018064950.1	-2.27564	0.161111	DEPs_NDEGs
A0A452G7S8	XM_018064951.1	-2.27564	0.497229	DEPs_NDEGs
A0A023NEL9	ND5	-2.00462	-0.0863321	DEPs_NDEGs
A0A452ERF0	XM_018044572.1	-1.98223	-1.59904	DEPs_NDEGs
A0A452ERF0	XM_018044574.1	-1.98223	7.62517	DEPs_NDEGs
A0A452ERF0	XM_018044579.1	-1.98223	0.334191	DEPs_NDEGs
A0A452ERF0	XM_018044581.1	-1.98223	-0.16115	DEPs_NDEGs
A0A452ERF0	XM_018044582.1	-1.98223	-0.357461	DEPs_NDEGs
A0A452F995	XM_005680893.3	-1.74769	0.671226	DEPs_NDEGs
A0A452EVF4	XM_005685495.3	-1.70588	-0.604927	DEPs_NDEGs
A0A452EVF4	XM_005685496.3	-1.70588	-0.0983327	DEPs_NDEGs
A0A452EVZ5	Novel_010226	-1.56686	2.83447	DEPs_NDEGs
A0A452FTE4	XM_018041201.1	-1.5188	-0.0420693	DEPs_NDEGs
A0A452ENS8	Novel_005377	-1.45567	0.215252	DEPs_NDEGs
A0A452ENS8	Novel_005378	-1.45567	-0.981036	DEPs_NDEGs
A0A452ENS8	XM_018048785.1	-1.45567	-0.309678	DEPs_NDEGs
A0A452ENS8	Novel_024317	-1.45567	-5.12131	DEPs_NDEGs
A0A452ENS8	Novel_024318	-1.45567	-1.52136	DEPs_NDEGs
A0A452ENS8	Novel_024319	-1.45567	0.862434	DEPs_NDEGs
A0A452ENS8	Novel_024320	-1.45567	-1.2756	DEPs_NDEGs
A0A452ENS8	Novel_024321	-1.45567	-0.488795	DEPs_NDEGs
A0A452ENS8	Novel_024322	-1.45567	-5.46666	DEPs_NDEGs
A0A452ENS8	Novel_024324	-1.45567	-1.05851	DEPs_NDEGs
A0A452ENS8	Novel_024325	-1.45567	-0.852085	DEPs_NDEGs
A0A452ENS8	Novel_024326	-1.45567	-1.20141	DEPs_NDEGs
A0A452ENS8	Novel_024327	-1.45567	-1.44364	DEPs_NDEGs
A0A452ENS8	Novel_024328	-1.45567	-1.10081	DEPs_NDEGs
A0A452FXL4	Novel_002966	-1.43226	-1.35771	DEPs_NDEGs
A0A452FXL4	Novel_002967	-1.43226	0.35269	DEPs_NDEGs
A0A452FXL4	Novel_002968	-1.43226	-3.71707	DEPs_NDEGs
A0A452FXL4	Novel_002969	-1.43226	0.288613	DEPs_NDEGs
A0A452FXL4	Novel_002970	-1.43226	1.85634	DEPs_NDEGs
A0A452FXL4	XM_013962575.2	-1.43226	0.227236	DEPs_NDEGs
A0A452FXL4	XM_018045843.1	-1.43226	-0.501004	DEPs_NDEGs
A0A452DRY3	XM_018050322.1	-1.42448	0.0623666	DEPs_NDEGs
A0A452DRY3	XM_005686767.2	-1.42448	0.178138	DEPs_NDEGs
A0A452DRY3	XM_005686768.2	-1.42448	0.602004	DEPs_NDEGs
A0A452DRY3	XM_013967725.2	-1.42448	-0.975557	DEPs_NDEGs
A0A452DRY3	XM_018042551.1	-1.42448	-1.06367	DEPs_NDEGs
A0A452EXV3	XM_018044366.1	-1.35424	0.102223	DEPs_NDEGs
A0A452DR03	Novel_005194	-1.2981	0.181717	DEPs_NDEGs
A0A452DR03	XM_005680705.2	-1.2981	0.233186	DEPs_NDEGs
A0A452DR03	XM_005680706.3	-1.2981	0.391237	DEPs_NDEGs
A0A452E851	Novel_008645	-1.15884	-0.0287933	DEPs_NDEGs
A0A452E851	XM_005684900.3	-1.15884	0.00995373	DEPs_NDEGs
A0A452E851	Novel_010660	-1.15884	0.907683	DEPs_NDEGs
A0A452E851	Novel_010661	-1.15884	-0.00270359	DEPs_NDEGs
A0A452E851	Novel_010662	-1.15884	-0.347748	DEPs_NDEGs
A0A452E851	XM_013967522.2	-1.15884	0.968402	DEPs_NDEGs
A0A452E851	XM_018055089.1	-1.15884	0.704607	DEPs_NDEGs
A0A452E851	XM_018055090.1	-1.15884	-0.50983	DEPs_NDEGs
A0A452E851	Novel_015903	-1.15884	0.365056	DEPs_NDEGs
A0A452E851	XM_018062209.1	-1.15884	0.0639395	DEPs_NDEGs
A0A452E851	XM_018062210.1	-1.15884	0.092827	DEPs_NDEGs
A0A452E851	XM_018039372.1	-1.15884	-0.400155	DEPs_NDEGs
A0A452F0L4	Novel_002523	-1.13351	-0.113393	DEPs_NDEGs
A0A452F0L4	XM_018046144.1	-1.13351	0.350774	DEPs_NDEGs
A0A452F0L4	XM_018046145.1	-1.13351	0.884289	DEPs_NDEGs
A0A452F0L4	XM_018046146.1	-1.13351	-0.692953	DEPs_NDEGs
A0A452F0L4	Novel_007401	-1.13351	-0.145549	DEPs_NDEGs
A0A452F0L4	Novel_007402	-1.13351	-2.0138	DEPs_NDEGs
A0A452F0L4	Novel_007403	-1.13351	0.281706	DEPs_NDEGs
A0A452F0L4	Novel_007404	-1.13351	1.76152	DEPs_NDEGs
A0A452F0L4	XM_018051492.1	-1.13351	0.1775	DEPs_NDEGs
A0A452F0L4	XM_018051493.1	-1.13351	0.423858	DEPs_NDEGs
A0A452F0L4	XM_018051494.1	-1.13351	0.472178	DEPs_NDEGs
A0A452F0L4	XM_018051496.1	-1.13351	-0.185155	DEPs_NDEGs
A0A452F0L4	XM_018051497.1	-1.13351	0.837576	DEPs_NDEGs
A0A452E493	Novel_018393	-1.12257	-6.25295	DEPs_NDEGs
A0A452E493	Novel_018394	-1.12257	0.633433	DEPs_NDEGs
A0A452E493	XM_018066279.1	-1.12257	0.818793	DEPs_NDEGs
A0A452E493	XM_018066280.1	-1.12257	1.25894	DEPs_NDEGs
A0A452E493	XM_018066282.1	-1.12257	0.47105	DEPs_NDEGs
A0A452E493	XM_018066284.1	-1.12257	4.92856	DEPs_NDEGs
A0A452E493	XM_018066285.1	-1.12257	-0.341679	DEPs_NDEGs
A0A452E493	XM_018066286.1	-1.12257	0.0488133	DEPs_NDEGs
A0A452E493	XM_018066287.1	-1.12257	5.15905	DEPs_NDEGs
A0A452E493	XM_018066288.1	-1.12257	-0.240674	DEPs_NDEGs
A0A452E493	XM_018066289.1	-1.12257	0.496319	DEPs_NDEGs
A0A452E493	XM_018066290.1	-1.12257	-0.0606262	DEPs_NDEGs
A0A452E493	XM_018066291.1	-1.12257	1.7962	DEPs_NDEGs
A0A452E493	XM_018066292.1	-1.12257	-3.86296	DEPs_NDEGs
A0A452E493	XM_018066293.1	-1.12257	5.79227	DEPs_NDEGs
A0A452E9R4	Novel_004237	-1.10652	-0.186369	DEPs_NDEGs
A0A452E9R4	Novel_004238	-1.10652	-0.402486	DEPs_NDEGs
A0A452E9R4	XM_018047840.1	-1.10652	-0.0891542	DEPs_NDEGs
A0A452E9R4	XM_018047841.1	-1.10652	-0.928892	DEPs_NDEGs
A0A452ERJ5	Novel_014456	-1.08926	-0.0848189	DEPs_NDEGs
A0A452ERJ5	Novel_014457	-1.08926	-0.0138055	DEPs_NDEGs
A0A452ERJ5	XM_018060720.1	-1.08926	0.189112	DEPs_NDEGs
A0A452ERJ5	Novel_019596	-1.08926	-0.0372359	DEPs_NDEGs
A0A452ERJ5	Novel_019598	-1.08926	0.385651	DEPs_NDEGs
A0A452ERJ5	XM_018038587.1	-1.08926	0.0400785	DEPs_NDEGs
A0A452DS67	XM_005677705.3	-1.04205	0.257527	DEPs_NDEGs
A0A452DS67	XM_005696814.2	-1.04205	1.0636	DEPs_NDEGs
P02082	XM_005689816.3	-1.03487	2.59528	DEPs_NDEGs
P02082	XM_013974522.2	-1.03487	-0.321939	DEPs_NDEGs
A0A452DSP3	Novel_005818	-1.01525	0.413512	DEPs_NDEGs
A0A452DSP3	XM_018049777.1	-1.01525	0.438782	DEPs_NDEGs
A0A452DSP3	XM_018049778.1	-1.01525	0.950434	DEPs_NDEGs
A0A452DSP3	Novel_006393	-1.01525	2.10243	DEPs_NDEGs
A0A452DSP3	Novel_006394	-1.01525	-1.06058	DEPs_NDEGs
A0A452DSP3	XM_018050179.1	-1.01525	2.35099	DEPs_NDEGs
A0A452DSP3	XM_018050180.1	-1.01525	-0.0548802	DEPs_NDEGs
A0A452DSP3	XM_018041452.1	-1.01525	-0.207199	DEPs_NDEGs
A0A452DSP3	XM_018041453.1	-1.01525	0.293639	DEPs_NDEGs
A0A452EAJ3	XM_013967646.2	-0.982145	-0.00758154	DEPs_NDEGs
A0A0U2EXR7	ATP8	-0.960815	-0.315654	DEPs_NDEGs
A0A452EP32	Novel_013215	-0.94598	0.889497	DEPs_NDEGs
A0A452EP32	Novel_013582	-0.94598	0.00063191	DEPs_NDEGs
A0A452EP32	Novel_013584	-0.94598	1.17967	DEPs_NDEGs
A0A452EP32	Novel_013585	-0.94598	2.2134	DEPs_NDEGs
A0A452EP32	Novel_013586	-0.94598	0.369802	DEPs_NDEGs
A0A452EP32	Novel_013587	-0.94598	1.30042	DEPs_NDEGs
A0A452EP32	XM_013976927.2	-0.94598	0.764578	DEPs_NDEGs
A0A452EP32	XM_018059446.1	-0.94598	-0.0263874	DEPs_NDEGs
A0A452F678	XM_005675296.3	-0.944191	0.0514119	DEPs_NDEGs
A0A452F678	XM_013964525.2	-0.944191	0.178364	DEPs_NDEGs
A0A452E724	XM_013974500.2	-0.941305	0.257074	DEPs_NDEGs
A0A452E724	XM_018055450.1	-0.941305	0.253236	DEPs_NDEGs
A0A452EEH2	Novel_001170	-0.937884	-0.0244263	DEPs_NDEGs
A0A452EEH2	Novel_001171	-0.937884	-0.547531	DEPs_NDEGs
A0A452EEH2	Novel_001172	-0.937884	-2.61029	DEPs_NDEGs
A0A452EEH2	Novel_001173	-0.937884	1.17833	DEPs_NDEGs
A0A452EEH2	Novel_001174	-0.937884	2.09593	DEPs_NDEGs
A0A452EEH2	Novel_001175	-0.937884	0.115174	DEPs_NDEGs
A0A452EEH2	Novel_001176	-0.937884	1.77348	DEPs_NDEGs
A0A452EEH2	Novel_001177	-0.937884	-6.13697	DEPs_NDEGs
A0A452EEH2	Novel_001179	-0.937884	1.73439	DEPs_NDEGs
A0A452EEH2	Novel_001180	-0.937884	-4.1513	DEPs_NDEGs
A0A452EEH2	Novel_001181	-0.937884	-1.11663	DEPs_NDEGs
A0A452EEH2	Novel_001182	-0.937884	-0.188102	DEPs_NDEGs
A0A452EEH2	XM_005676737.2	-0.937884	-0.132807	DEPs_NDEGs
A0A452EEH2	XM_005676738.2	-0.937884	-0.519826	DEPs_NDEGs
A0A452EEH2	XM_005676739.2	-0.937884	0.0214239	DEPs_NDEGs
A0A452EEH2	XM_005676740.2	-0.937884	-1.13947	DEPs_NDEGs
A0A452EEH2	XM_005676742.2	-0.937884	0.122477	DEPs_NDEGs
A0A452EEH2	XM_005676743.2	-0.937884	0.517046	DEPs_NDEGs
A0A452EEH2	XM_013973701.2	-0.937884	0.360513	DEPs_NDEGs
A0A452EEH2	XM_013973718.2	-0.937884	0.0216818	DEPs_NDEGs
A0A452EEH2	XM_013973724.2	-0.937884	0.107018	DEPs_NDEGs
A0A452EEH2	XM_013973729.2	-0.937884	0.523222	DEPs_NDEGs
A0A452EEH2	XM_013973741.2	-0.937884	-1.36062	DEPs_NDEGs
A0A452EEH2	XM_018057274.1	-0.937884	0.506931	DEPs_NDEGs
A0A452EEH2	XM_018057310.1	-0.937884	0.354795	DEPs_NDEGs
A0A452EEH2	Novel_010852	-0.937884	-0.62965	DEPs_NDEGs
A0A452EEH2	Novel_010853	-0.937884	0.0605822	DEPs_NDEGs
A0A452EEH2	Novel_010855	-0.937884	1.58781	DEPs_NDEGs
A0A452EEH2	Novel_010856	-0.937884	6.81649	DEPs_NDEGs
A0A452EEH2	XM_018055594.1	-0.937884	-0.728517	DEPs_NDEGs
A0A452EEH2	XM_018055595.1	-0.937884	-0.457875	DEPs_NDEGs
A0A452EEH2	XM_018055596.1	-0.937884	2.32484	DEPs_NDEGs
A0A452EEH2	XM_018055598.1	-0.937884	-0.691743	DEPs_NDEGs
A0A452EEH2	XM_018055599.1	-0.937884	-0.702126	DEPs_NDEGs
A0A452EEH2	XM_018055600.1	-0.937884	0.00980614	DEPs_NDEGs
A0A452EEH2	XM_018055601.1	-0.937884	-0.382047	DEPs_NDEGs
A0A452DP97	XM_005680923.3	-0.897285	0.334135	DEPs_NDEGs
A0A452DP97	XM_005680924.3	-0.897285	0.248358	DEPs_NDEGs
A0A452DP97	XM_013964254.2	-0.897285	0.616581	DEPs_NDEGs
A0A452EF47	XM_018053142.1	-0.893454	0.761431	DEPs_NDEGs
A0A452EF47	XR_001918539.1	-0.893454	0.861825	DEPs_NDEGs
A0A452EF47	XM_005676308.3	-0.893454	1.08294	DEPs_NDEGs
A0A452EF47	XM_005676309.3	-0.893454	-0.768244	DEPs_NDEGs
A0A452GB23	Novel_015972	-0.888385	3.00834	DEPs_NDEGs
A0A452GB23	XM_005692325.3	-0.888385	-0.379938	DEPs_NDEGs
A0A452GB23	XM_005692329.3	-0.888385	-0.329794	DEPs_NDEGs
A0A452GB23	XM_018063394.1	-0.888385	1.20423	DEPs_NDEGs
A0A452GB23	XM_018063395.1	-0.888385	-0.709596	DEPs_NDEGs
A0A452GB23	XM_018063396.1	-0.888385	0.19121	DEPs_NDEGs
A0A452GB23	XM_018063397.1	-0.888385	0.0104294	DEPs_NDEGs
A0A452GB23	XM_018063398.1	-0.888385	0.122268	DEPs_NDEGs
A0A452E953	Novel_018099	-0.882854	-0.982541	DEPs_NDEGs
A0A452E953	Novel_018100	-0.882854	-0.0938025	DEPs_NDEGs
A0A452E953	XM_005695216.3	-0.882854	0.0261926	DEPs_NDEGs
A0A452DX93	Novel_017559	-0.881046	0.164643	DEPs_NDEGs
A0A452DX93	XM_005694825.3	-0.881046	0.227275	DEPs_NDEGs
A0A452E2Q8	XM_018045705.1	-0.865711	0.386224	DEPs_NDEGs
A0A452E2Q8	XM_018045714.1	-0.865711	-0.607176	DEPs_NDEGs
A0A452E2Q8	XM_018045724.1	-0.865711	0.0243722	DEPs_NDEGs
A0A452E2Q8	XM_018045725.1	-0.865711	-0.00465308	DEPs_NDEGs
A0A452E2Q8	XM_018046504.1	-0.865711	-2.1782	DEPs_NDEGs
A0A452E3U2	Novel_000628	-0.861572	0.0105783	DEPs_NDEGs
A0A452E3U2	XM_005674854.2	-0.861572	-0.296384	DEPs_NDEGs
A0A452E3U2	XM_018050945.1	-0.861572	2.48261	DEPs_NDEGs
A0A452E3U2	XM_018050973.1	-0.861572	-1.21633	DEPs_NDEGs
A0A452E3U2	XM_018051172.1	-0.861572	-0.504291	DEPs_NDEGs
A0A452E3U2	XM_018051183.1	-0.861572	0.0466576	DEPs_NDEGs
A0A452E3U2	XM_018051184.1	-0.861572	2.05446	DEPs_NDEGs
A0A452E3U2	XM_018051185.1	-0.861572	-1.95648	DEPs_NDEGs
A0A452E3U2	XM_018051670.1	-0.861572	-0.60863	DEPs_NDEGs
A0A452E3U2	XM_018051678.1	-0.861572	-1.98798	DEPs_NDEGs
A0A452E3U2	XM_018051687.1	-0.861572	-0.217378	DEPs_NDEGs
A0A452E3U2	XM_018051688.1	-0.861572	2.1162	DEPs_NDEGs
A0A452E3U2	XM_005696389.3	-0.861572	-2.28301	DEPs_NDEGs
A0A452E3U2	XM_013973941.2	-0.861572	0.343019	DEPs_NDEGs
A0A452E3U2	XM_018039268.1	-0.861572	2.81689	DEPs_NDEGs
A0A452E3U2	XM_018039269.1	-0.861572	1.11205	DEPs_NDEGs
A0A452E3U2	XM_018039270.1	-0.861572	-0.725905	DEPs_NDEGs
A0A452E3U2	XM_018044067.1	-0.861572	0.560104	DEPs_NDEGs
A0A452E340	Novel_018157	-0.845317	0.162438	DEPs_NDEGs
A0A452E340	Novel_018158	-0.845317	5.55778	DEPs_NDEGs
A0A452E340	Novel_018159	-0.845317	0.326335	DEPs_NDEGs
A0A452E340	XM_013973161.2	-0.845317	0.368894	DEPs_NDEGs
A0A452E340	XM_018066119.1	-0.845317	0.0437008	DEPs_NDEGs
A0A452FHG3	Novel_003077	-0.838976	1.89967	DEPs_NDEGs
A0A452FHG3	Novel_003078	-0.838976	-1.63923	DEPs_NDEGs
A0A452FHG3	XM_018046083.1	-0.838976	-0.12627	DEPs_NDEGs
A0A452FHG3	XM_018046084.1	-0.838976	-0.279778	DEPs_NDEGs
A0A452FHG3	XR_001917871.1	-0.838976	-0.0569214	DEPs_NDEGs
A0A452FHG3	Novel_005503	-0.838976	0.555546	DEPs_NDEGs
A0A452FHG3	XM_018048998.1	-0.838976	0.951054	DEPs_NDEGs
A0A452FHG3	XM_018049002.1	-0.838976	-0.367359	DEPs_NDEGs
A0A452FHG3	XM_018049003.1	-0.838976	-4.33704	DEPs_NDEGs
A0A452FHG3	XM_018055509.1	-0.838976	-0.133094	DEPs_NDEGs
A0A452FHG3	XM_018055510.1	-0.838976	1.76749	DEPs_NDEGs
A0A452FFM4	XM_018062064.1	-0.832827	-0.167885	DEPs_NDEGs
A0A452FFM4	XM_018062065.1	-0.832827	0.0108432	DEPs_NDEGs
A0A452E8N4	XM_005678157.3	-0.823795	0.138516	DEPs_NDEGs
A0A452DL19	XM_005699316.3	-0.800821	0.0828935	DEPs_NDEGs
A0A452FU07	XM_018045533.1	-0.787369	0.0761755	DEPs_NDEGs
A0A452FU07	XM_018056173.1	-0.787369	0.327931	DEPs_NDEGs
A0A452FZA9	Novel_002979	-0.785679	1.29635	DEPs_NDEGs
A0A452FZA9	Novel_002982	-0.785679	0.365929	DEPs_NDEGs
A0A452FZA9	Novel_002983	-0.785679	0.209136	DEPs_NDEGs
A0A452FZA9	Novel_002984	-0.785679	-5.35864	DEPs_NDEGs
A0A452FZA9	Novel_002985	-0.785679	0.0456905	DEPs_NDEGs
A0A452FZA9	Novel_002986	-0.785679	-0.281452	DEPs_NDEGs
A0A452FZA9	XM_018045875.1	-0.785679	-0.30623	DEPs_NDEGs
A0A452FZA9	XM_018045878.1	-0.785679	-0.069935	DEPs_NDEGs
A0A452DZJ0	Novel_007411	-0.776799	-0.243269	DEPs_NDEGs
A0A452DZJ0	Novel_007412	-0.776799	-2.69241	DEPs_NDEGs
A0A452DZJ0	Novel_007413	-0.776799	0.0176938	DEPs_NDEGs
A0A452DZJ0	Novel_007414	-0.776799	-0.512856	DEPs_NDEGs
A0A452DZJ0	XM_005682055.3	-0.776799	0.350873	DEPs_NDEGs
A0A452DZJ0	XM_018051593.1	-0.776799	0.0477051	DEPs_NDEGs
A0A452DST0	XM_018059348.1	-0.774083	-0.120986	DEPs_NDEGs
A0A452FUV1	Novel_000022	-0.76034	1.85067	DEPs_NDEGs
A0A452FUV1	Novel_000023	-0.76034	0.298561	DEPs_NDEGs
A0A452FUV1	XM_005674868.3	-0.76034	0.0217899	DEPs_NDEGs
A0A452FUV1	XM_018049134.1	-0.76034	-0.0566177	DEPs_NDEGs
A0A452FUV1	XM_018049175.1	-0.76034	0.209734	DEPs_NDEGs
A0A452FUV1	Novel_001680	-0.76034	0.166789	DEPs_NDEGs
A0A452FUV1	Novel_001682	-0.76034	-0.733468	DEPs_NDEGs
A0A452FUV1	XM_018057844.1	-0.76034	0.00180919	DEPs_NDEGs
A0A452FUV1	Novel_006747	-0.76034	0.161783	DEPs_NDEGs
A0A452FUV1	XM_018051240.1	-0.76034	0.33132	DEPs_NDEGs
A0A452FUV1	Novel_008549	-0.76034	-0.567062	DEPs_NDEGs
A0A452FUV1	Novel_008825	-0.76034	-0.430218	DEPs_NDEGs
A0A452FUV1	Novel_008826	-0.76034	0.826593	DEPs_NDEGs
A0A452FUV1	XM_005684660.3	-0.76034	-0.204516	DEPs_NDEGs
A0A452FUV1	XM_018053079.1	-0.76034	0.0492154	DEPs_NDEGs
A0A452FUV1	XR_001918531.1	-0.76034	0.363942	DEPs_NDEGs
A0A452FUV1	XR_001918532.1	-0.76034	-0.0647447	DEPs_NDEGs
A0A452FUV1	XR_001918533.1	-0.76034	0.279898	DEPs_NDEGs
A0A452FUV1	XM_018054072.1	-0.76034	0.330727	DEPs_NDEGs
A0A452FUV1	XM_018054073.1	-0.76034	0.906403	DEPs_NDEGs
A0A452FUV1	XM_018054074.1	-0.76034	-0.299657	DEPs_NDEGs
A0A452FUV1	XM_018054075.1	-0.76034	0.274971	DEPs_NDEGs
A0A452FUV1	XM_018054076.1	-0.76034	-0.122636	DEPs_NDEGs
A0A452FUV1	XM_018054077.1	-0.76034	0.854574	DEPs_NDEGs
A0A452FUV1	XM_018054078.1	-0.76034	0.0808493	DEPs_NDEGs
A0A452FUV1	XM_018054079.1	-0.76034	-5.22307	DEPs_NDEGs
A0A452FUV1	Novel_010527	-0.76034	0.279234	DEPs_NDEGs
A0A452FUV1	Novel_010528	-0.76034	-0.0884042	DEPs_NDEGs
A0A452FUV1	Novel_010920	-0.76034	0.223475	DEPs_NDEGs
A0A452FUV1	Novel_010921	-0.76034	-0.136805	DEPs_NDEGs
A0A452FUV1	Novel_010922	-0.76034	-1.66176	DEPs_NDEGs
A0A452FUV1	XM_005687147.3	-0.76034	0.0751666	DEPs_NDEGs
A0A452FUV1	XM_005687151.3	-0.76034	-0.223819	DEPs_NDEGs
A0A452FUV1	XM_018055787.1	-0.76034	-0.180204	DEPs_NDEGs
A0A452FUV1	XM_018056079.1	-0.76034	0.271876	DEPs_NDEGs
A0A452FUV1	XM_018056081.1	-0.76034	-0.147394	DEPs_NDEGs
A0A452FUV1	Novel_011531	-0.76034	-0.0328354	DEPs_NDEGs
A0A452FUV1	Novel_012512	-0.76034	0.357242	DEPs_NDEGs
A0A452FUV1	Novel_012514	-0.76034	7.04563	DEPs_NDEGs
A0A452FUV1	Novel_012515	-0.76034	-0.00637928	DEPs_NDEGs
A0A452FUV1	XM_013969300.2	-0.76034	0.293829	DEPs_NDEGs
A0A452FUV1	Novel_014422	-0.76034	0.648758	DEPs_NDEGs
A0A452FUV1	Novel_014423	-0.76034	-0.0206822	DEPs_NDEGs
A0A452FUV1	XM_005690895.3	-0.76034	-0.271811	DEPs_NDEGs
A0A452FUV1	XM_013970438.2	-0.76034	-0.48111	DEPs_NDEGs
A0A452FUV1	XM_018060583.1	-0.76034	-0.00145293	DEPs_NDEGs
A0A452FUV1	XM_018060584.1	-0.76034	1.17465	DEPs_NDEGs
A0A452FUV1	XM_018060585.1	-0.76034	0.0658072	DEPs_NDEGs
A0A452FUV1	XM_018060586.1	-0.76034	0.530834	DEPs_NDEGs
A0A452FUV1	XM_018060613.1	-0.76034	0.505853	DEPs_NDEGs
A0A452FUV1	XM_005693832.3	-0.76034	-0.0430851	DEPs_NDEGs
A0A452FUV1	XM_018064581.1	-0.76034	-0.312213	DEPs_NDEGs
A0A452FUV1	XM_018064582.1	-0.76034	-0.0302782	DEPs_NDEGs
A0A452FUV1	XM_018065708.1	-0.76034	0.811677	DEPs_NDEGs
A0A452FUV1	XM_018065709.1	-0.76034	0.0276785	DEPs_NDEGs
A0A452FUV1	XM_018065710.1	-0.76034	0.670451	DEPs_NDEGs
A0A452FUV1	XM_018065713.1	-0.76034	0.611543	DEPs_NDEGs
A0A452FUV1	XM_018065714.1	-0.76034	0.158953	DEPs_NDEGs
A0A452FUV1	XM_018065715.1	-0.76034	0.0240014	DEPs_NDEGs
A0A452FUV1	XM_018038581.1	-0.76034	-0.127143	DEPs_NDEGs
A0A452FUV1	XM_018038582.1	-0.76034	1.03915	DEPs_NDEGs
A0A452FUV1	XR_001917059.1	-0.76034	-0.975661	DEPs_NDEGs
A0A452FUV1	Novel_020038	-0.76034	0.0158594	DEPs_NDEGs
A0A452FUV1	Novel_020063	-0.76034	1.07779	DEPs_NDEGs
A0A452FUV1	Novel_020064	-0.76034	-0.538316	DEPs_NDEGs
A0A452FUV1	Novel_020065	-0.76034	-6.41139	DEPs_NDEGs
A0A452FUV1	XM_018039557.1	-0.76034	0.422317	DEPs_NDEGs
A0A452FUV1	XM_018039558.1	-0.76034	-0.584492	DEPs_NDEGs
A0A452FUV1	XM_018039559.1	-0.76034	-1.46988	DEPs_NDEGs
A0A452FUV1	XM_018039560.1	-0.76034	-1.23432	DEPs_NDEGs
A0A452FUV1	XM_018039780.1	-0.76034	0.515502	DEPs_NDEGs
A0A452FUV1	XM_018039781.1	-0.76034	1.02963	DEPs_NDEGs
A0A452FUV1	XM_018039783.1	-0.76034	0.00923817	DEPs_NDEGs
A0A452FUV1	XM_018039784.1	-0.76034	-0.293231	DEPs_NDEGs
A0A452G643	Novel_004821	-0.757236	0.162039	DEPs_NDEGs
A0A452G643	Novel_004823	-0.757236	0.184141	DEPs_NDEGs
A0A452G643	Novel_004824	-0.757236	-1.97848	DEPs_NDEGs
A0A452G643	XM_005679853.3	-0.757236	-0.136804	DEPs_NDEGs
A0A452G643	XM_005679854.3	-0.757236	0.221393	DEPs_NDEGs
A0A452G643	XM_005679855.3	-0.757236	-0.918041	DEPs_NDEGs
A0A452G643	XM_005679856.3	-0.757236	0.0968207	DEPs_NDEGs
A0A452G643	XM_005679858.3	-0.757236	3.00945	DEPs_NDEGs
A0A452G643	XM_013968186.2	-0.757236	0.399166	DEPs_NDEGs
A0A452G643	XM_013968187.2	-0.757236	0.864147	DEPs_NDEGs
A0A452G643	XM_013968188.2	-0.757236	-0.184406	DEPs_NDEGs
A0A452G643	XM_013968189.2	-0.757236	1.40974	DEPs_NDEGs
A0A452F1I3	XM_013976750.2	-0.757087	2.00543	DEPs_NDEGs
A0A452F1I3	XM_018046258.1	-0.757087	-5.85474	DEPs_NDEGs
A0A452F1I3	XM_018046259.1	-0.757087	3.30076	DEPs_NDEGs
A0A452F1I3	XM_018046260.1	-0.757087	0.654654	DEPs_NDEGs
A0A452F1I3	XM_018046261.1	-0.757087	0.0317629	DEPs_NDEGs
A0A452F1I3	XM_018046262.1	-0.757087	0.18081	DEPs_NDEGs
A0A452F1I3	XM_018046263.1	-0.757087	-0.839977	DEPs_NDEGs
A0A452F1I3	XM_018046264.1	-0.757087	-0.0859365	DEPs_NDEGs
A0A452DZ88	XM_005676059.3	-0.756817	1.57188	DEPs_NDEGs
A0A452DZ88	XM_018063575.1	-0.756817	-0.146638	DEPs_NDEGs
A0A452DZ88	XM_018063576.1	-0.756817	-0.0732231	DEPs_NDEGs
A0A452DZ88	XM_018063583.1	-0.756817	-0.265212	DEPs_NDEGs
A0A452DZ88	XM_018063591.1	-0.756817	-0.0304001	DEPs_NDEGs
A0A452DZ88	XM_018063599.1	-0.756817	-0.103972	DEPs_NDEGs
A0A452DZ88	XM_018063607.1	-0.756817	-6.15997	DEPs_NDEGs
A0A452DZ88	XM_018063616.1	-0.756817	-0.318381	DEPs_NDEGs
A0A452DZ88	XM_018063626.1	-0.756817	-0.201127	DEPs_NDEGs
A0A452DZ88	XM_018063636.1	-0.756817	-0.85721	DEPs_NDEGs
A0A452DZ88	Novel_004372	-0.756817	-0.347859	DEPs_NDEGs
A0A452DZ88	XM_005680335.3	-0.756817	-0.225096	DEPs_NDEGs
A0A452DZ88	XM_005680336.3	-0.756817	-0.873017	DEPs_NDEGs
A0A452DZ88	XM_013963948.2	-0.756817	0.335794	DEPs_NDEGs
A0A452DZ88	XM_018048063.1	-0.756817	0.00212187	DEPs_NDEGs
A0A452DZ88	Novel_018870	-0.756817	-0.368436	DEPs_NDEGs
A0A452DZ88	Novel_018871	-0.756817	-0.493069	DEPs_NDEGs
A0A452DZ88	Novel_018872	-0.756817	1.15249	DEPs_NDEGs
A0A452DZ88	Novel_018873	-0.756817	-5.65731	DEPs_NDEGs
A0A452DZ88	Novel_018874	-0.756817	0.122658	DEPs_NDEGs
A0A452DZ88	XM_005695509.3	-0.756817	-0.213425	DEPs_NDEGs
A0A452DZ88	XM_005695511.3	-0.756817	0.127698	DEPs_NDEGs
A0A452DZ88	XM_005695512.3	-0.756817	-1.32963	DEPs_NDEGs
A0A452DZ88	XM_005695513.3	-0.756817	0.487899	DEPs_NDEGs
A0A452DZ88	XM_005695514.3	-0.756817	0.287822	DEPs_NDEGs
A0A452DZ88	XM_013973416.2	-0.756817	0.283305	DEPs_NDEGs
A0A452DZ88	XM_013973419.2	-0.756817	-0.883088	DEPs_NDEGs
A0A452DZ88	XM_018067045.1	-0.756817	-0.885277	DEPs_NDEGs
A0A452DZ88	XM_018067046.1	-0.756817	0.0514304	DEPs_NDEGs
A0A452DZ88	XM_018067047.1	-0.756817	0.206558	DEPs_NDEGs
A0A452DSU6	XM_005679743.3	-0.751302	-0.135203	DEPs_NDEGs
A0A452DSU6	Novel_010119	-0.751302	-1.93073	DEPs_NDEGs
A0A452DSU6	Novel_010120	-0.751302	0.492491	DEPs_NDEGs
A0A452DSU6	XM_018055087.1	-0.751302	0.121947	DEPs_NDEGs
A0A452DSU6	XM_018055088.1	-0.751302	0.730101	DEPs_NDEGs
A0A452G3T0	XM_018048222.1	-0.751237	-0.0791649	DEPs_NDEGs
A0A452G3T0	XM_018048223.1	-0.751237	-0.717167	DEPs_NDEGs
A0A452FPL3	XM_005675984.2	-0.747384	0.533559	DEPs_NDEGs
A0A452FPL3	XM_005675985.2	-0.747384	0.916275	DEPs_NDEGs
A0A452FPL3	XM_013968980.2	-0.747384	0.124477	DEPs_NDEGs
A0A452FPL3	XM_013968988.2	-0.747384	0.301609	DEPs_NDEGs
A0A452E7A1	NM_001289106.1	-0.738671	0.225948	DEPs_NDEGs
A0A452E7A1	Novel_006260	-0.738671	0.317886	DEPs_NDEGs
A0A452E7A1	Novel_006262	-0.738671	0.126589	DEPs_NDEGs
A0A452F604	Novel_015018	-0.737453	-0.253715	DEPs_NDEGs
A0A452F604	XM_005691360.3	-0.737453	-0.0791779	DEPs_NDEGs
A0A452F604	Novel_016146	-0.737453	-0.974502	DEPs_NDEGs
A0A452F604	Novel_016147	-0.737453	1.34149	DEPs_NDEGs
A0A452F604	Novel_016148	-0.737453	0.963347	DEPs_NDEGs
A0A452F604	Novel_016149	-0.737453	-0.124092	DEPs_NDEGs
A0A452F604	Novel_016150	-0.737453	0.580231	DEPs_NDEGs
A0A452F604	Novel_016151	-0.737453	-0.415565	DEPs_NDEGs
A0A452F604	Novel_016152	-0.737453	-5.93654	DEPs_NDEGs
A0A452F604	Novel_016153	-0.737453	-0.947104	DEPs_NDEGs
A0A452F604	Novel_016154	-0.737453	-0.832851	DEPs_NDEGs
A0A452F604	Novel_016155	-0.737453	0.0289491	DEPs_NDEGs
A0A452F604	Novel_016156	-0.737453	-0.631003	DEPs_NDEGs
A0A452F604	XM_018062757.1	-0.737453	0.259486	DEPs_NDEGs
A0A452F604	XM_018062758.1	-0.737453	0.126626	DEPs_NDEGs
A0A452DXG6	Novel_005686	-0.722804	-0.0272724	DEPs_NDEGs
A0A452DXG6	XM_013964725.2	-0.722804	0.432977	DEPs_NDEGs
A0A452DXG6	XM_005682941.2	-0.722804	-0.89897	DEPs_NDEGs
A0A452DXG6	XM_018051729.1	-0.722804	-1.162	DEPs_NDEGs
A0A452DXG6	Novel_009816	-0.722804	-0.119617	DEPs_NDEGs
A0A452DXG6	XM_018054368.1	-0.722804	0.0241336	DEPs_NDEGs
A0A452DXG6	XM_018054370.1	-0.722804	0.0414241	DEPs_NDEGs
A0A452DXG6	Novel_010144	-0.722804	3.02093	DEPs_NDEGs
A0A452DXG6	Novel_010145	-0.722804	-0.127802	DEPs_NDEGs
A0A452DXG6	XM_005686525.3	-0.722804	-0.00554124	DEPs_NDEGs
A0A452DXG6	XM_018055151.1	-0.722804	0.721459	DEPs_NDEGs
A0A452DXG6	Novel_019262	-0.722804	-0.362419	DEPs_NDEGs
A0A452DXG6	Novel_019263	-0.722804	-5.01046	DEPs_NDEGs
A0A452DXG6	XM_018039103.1	-0.722804	0.0627404	DEPs_NDEGs
A0A452DXG6	XM_018039296.1	-0.722804	-0.188396	DEPs_NDEGs
A0A452DXG6	XM_018039297.1	-0.722804	-0.170004	DEPs_NDEGs
A0A452DXG6	XR_001917124.1	-0.722804	3.40667	DEPs_NDEGs
A0A452DXG6	XM_018040895.1	-0.722804	0.287053	DEPs_NDEGs
A0A452DXG6	XM_018040896.1	-0.722804	-0.626965	DEPs_NDEGs
A0A452DXG6	XM_018040897.1	-0.722804	-3.18004	DEPs_NDEGs
A0A452DXG6	XM_018040898.1	-0.722804	1.65124	DEPs_NDEGs
A0A452DXG6	XM_018043885.1	-0.722804	-1.30437	DEPs_NDEGs
A0A452DXG6	XM_018043886.1	-0.722804	0.0622422	DEPs_NDEGs
A0A452GB68	XM_005677143.3	-0.71998	-1.14402	DEPs_NDEGs
A0A452GB68	XM_005677144.3	-0.71998	-1.08276	DEPs_NDEGs
A0A452GB68	XM_005677150.3	-0.71998	5.01555	DEPs_NDEGs
A0A452GB68	XM_005677151.3	-0.71998	-1.20068	DEPs_NDEGs
A0A452GB68	XM_005677253.3	-0.71998	-0.316024	DEPs_NDEGs
A0A452GB68	XM_013975509.2	-0.71998	-0.478353	DEPs_NDEGs
A0A452GB68	XM_013976239.2	-0.71998	-1.18425	DEPs_NDEGs
A0A452GB68	XM_018046019.1	-0.71998	0.867942	DEPs_NDEGs
A0A452GB68	XM_018046416.1	-0.71998	0.0224375	DEPs_NDEGs
A0A452GB68	XM_018046527.1	-0.71998	0.747274	DEPs_NDEGs
A0A452GB68	XR_001297379.2	-0.71998	0.772742	DEPs_NDEGs
A0A452GB68	XR_001297381.2	-0.71998	-5.33637	DEPs_NDEGs
A0A452GB68	XR_001297382.2	-0.71998	-6.72426	DEPs_NDEGs
A0A452EW58	XM_005681602.3	-0.706867	0.119011	DEPs_NDEGs
A0A452EW58	XM_005681603.3	-0.706867	0.299311	DEPs_NDEGs
A0A452EW58	XM_005681604.3	-0.706867	1.07283	DEPs_NDEGs
A0A452EW58	XM_013964628.2	-0.706867	0.166242	DEPs_NDEGs
A0A452ED04	XM_005686845.3	-0.69679	0.0356168	DEPs_NDEGs
A0A452DWG6	XM_018063034.1	-0.689001	0.190969	DEPs_NDEGs
A0A452DWG6	XM_018065440.1	-0.689001	1.07231	DEPs_NDEGs
A0A452DWG6	XM_005694965.2	-0.689001	-0.594038	DEPs_NDEGs
A0A452DWG6	XM_005695021.3	-0.689001	1.13717	DEPs_NDEGs
A0A452DWG6	XM_005701524.2	-0.689001	1.89686	DEPs_NDEGs
A0A452DWG6	XM_013972920.2	-0.689001	2.01392	DEPs_NDEGs
A0A452DWG6	XM_013972945.2	-0.689001	1.13717	DEPs_NDEGs
A0A452DWG6	XM_013972952.2	-0.689001	0.260978	DEPs_NDEGs
A0A452DWG6	XM_013977197.2	-0.689001	3.59134	DEPs_NDEGs
A0A452DWG6	XM_018065852.1	-0.689001	0.0528982	DEPs_NDEGs
A0A452DWG6	XM_018065853.1	-0.689001	1.13717	DEPs_NDEGs
A0A452DWG6	XM_018065873.1	-0.689001	0.636198	DEPs_NDEGs
A0A452DWG6	XM_018065946.1	-0.689001	-1.18425	DEPs_NDEGs
A0A452DWG6	XM_018066530.1	-0.689001	4.77656	DEPs_NDEGs
A0A452DWG6	XM_018066532.1	-0.689001	2.10442	DEPs_NDEGs
A0A452DWG6	XM_018066533.1	-0.689001	3.77241	DEPs_NDEGs
A0A452DWG6	XM_018066534.1	-0.689001	1.73783	DEPs_NDEGs
A0A452DWG6	XM_018066536.1	-0.689001	2.39189	DEPs_NDEGs
A0A452DWG6	XM_018066599.1	-0.689001	1.58	DEPs_NDEGs
A0A452DWG6	XM_018066617.1	-0.689001	-1.5788	DEPs_NDEGs
A0A452FNI4	XM_005697811.3	-0.688285	0.0461781	DEPs_NDEGs
A0A452FNB8	Novel_000005	-0.687869	0.507474	DEPs_NDEGs
A0A452FNB8	Novel_000006	-0.687869	-0.0767262	DEPs_NDEGs
A0A452FNB8	Novel_000007	-0.687869	0.114442	DEPs_NDEGs
A0A452FNB8	XM_005674676.3	-0.687869	-1.04387	DEPs_NDEGs
A0A452FNB8	XM_005674677.3	-0.687869	0.326099	DEPs_NDEGs
A0A452FNB8	XM_005674679.3	-0.687869	-0.564031	DEPs_NDEGs
A0A452FNB8	XM_005674680.3	-0.687869	-0.43966	DEPs_NDEGs
A0A452FNB8	XR_001295570.2	-0.687869	1.41062	DEPs_NDEGs
A0A452FUP9	XR_001918107.1	-0.686224	-0.0184853	DEPs_NDEGs
A0A452FUP9	Novel_001855	-0.686224	-0.253978	DEPs_NDEGs
A0A452FUP9	XM_018062107.1	-0.686224	-0.025255	DEPs_NDEGs
A0A452FUP9	XM_018062112.1	-0.686224	0.241008	DEPs_NDEGs
A0A452FUP9	XM_018062119.1	-0.686224	-0.56535	DEPs_NDEGs
A0A452FUP9	XM_018062148.1	-0.686224	-0.242768	DEPs_NDEGs
A0A452FUP9	XR_001919468.1	-0.686224	-0.132621	DEPs_NDEGs
A0A452FUP9	NM_001285696.1	-0.686224	-0.0073005	DEPs_NDEGs
A0A452FUP9	XM_018047538.1	-0.686224	-0.00994819	DEPs_NDEGs
A0A452FUP9	Novel_018421	-0.686224	-0.344734	DEPs_NDEGs
A0A452FUP9	XM_018066176.1	-0.686224	-0.0382523	DEPs_NDEGs
A0A452ERC4	XM_018052934.1	-0.679702	-0.0920977	DEPs_NDEGs
A0A452ERC4	XM_018052935.1	-0.679702	-0.0959569	DEPs_NDEGs
A0A452ERC4	XM_018052936.1	-0.679702	-3.16214	DEPs_NDEGs
A0A452ERC4	XM_018052938.1	-0.679702	0.302459	DEPs_NDEGs
A0A452ERC4	Novel_022723	-0.679702	-0.26574	DEPs_NDEGs
A0A452ERC4	Novel_022724	-0.679702	-0.57503	DEPs_NDEGs
A0A452ERC4	Novel_022725	-0.679702	2.45601	DEPs_NDEGs
A0A452ERC4	Novel_022727	-0.679702	1.49371	DEPs_NDEGs
A0A452ERC4	XM_018043099.1	-0.679702	-0.594038	DEPs_NDEGs
A0A452ERC4	XM_018043101.1	-0.679702	0.200851	DEPs_NDEGs
A0A452ERC4	XM_018043102.1	-0.679702	0.779482	DEPs_NDEGs
A0A452ERC4	XM_018043104.1	-0.679702	-0.38051	DEPs_NDEGs
A0A452ERC4	XM_018043105.1	-0.679702	-0.442086	DEPs_NDEGs
A0A452ERC4	XM_018043106.1	-0.679702	1.02245	DEPs_NDEGs
A0A452ERC4	XM_018043107.1	-0.679702	-0.220031	DEPs_NDEGs
A0A452ERC4	XM_018043108.1	-0.679702	-0.478772	DEPs_NDEGs
A0A452ERC4	XM_018043109.1	-0.679702	0.533698	DEPs_NDEGs
A0A452ERC4	XM_018043110.1	-0.679702	-0.604804	DEPs_NDEGs
A0A452ERC4	XM_018043111.1	-0.679702	-0.604804	DEPs_NDEGs
A0A452ERC4	XM_018043112.1	-0.679702	0.5387	DEPs_NDEGs
A0A452ERC4	XM_018043113.1	-0.679702	-0.401642	DEPs_NDEGs
A0A452ERC4	XM_018043114.1	-0.679702	0.0446509	DEPs_NDEGs
A0A452ERC4	XM_018043115.1	-0.679702	0.201844	DEPs_NDEGs
A0A452ERC4	XM_018043117.1	-0.679702	0.993785	DEPs_NDEGs
A0A452DMA6	Novel_014694	-0.668936	-5.33637	DEPs_NDEGs
A0A452DMA6	Novel_014695	-0.668936	2.89188	DEPs_NDEGs
A0A452DMA6	Novel_014696	-0.668936	1.63261	DEPs_NDEGs
A0A452DMA6	Novel_014697	-0.668936	-0.527584	DEPs_NDEGs
A0A452DMA6	Novel_014698	-0.668936	2.96268	DEPs_NDEGs
A0A452DMA6	Novel_014699	-0.668936	-3.72178	DEPs_NDEGs
A0A452DMA6	XM_018061321.1	-0.668936	-0.0474852	DEPs_NDEGs
A0A452DMA6	XM_018061322.1	-0.668936	2.52845	DEPs_NDEGs
A0A452F520	XM_018053769.1	-0.667328	0.174554	DEPs_NDEGs
A0A452F520	XM_018062343.1	-0.667328	0.167719	DEPs_NDEGs
A0A452F520	Novel_018630	-0.667328	2.06291	DEPs_NDEGs
A0A452F520	Novel_018631	-0.667328	0.302781	DEPs_NDEGs
A0A452F520	XM_013973553.2	-0.667328	0.425785	DEPs_NDEGs
A0A452F520	XM_018066872.1	-0.667328	0.372534	DEPs_NDEGs
A0A452EEJ7	Novel_003604	-0.666939	-0.028297	DEPs_NDEGs
A0A452EEJ7	XM_005678922.2	-0.666939	0.0629077	DEPs_NDEGs
A0A452EEJ7	XM_018047422.1	-0.666939	-0.678967	DEPs_NDEGs
A0A452F7T9	Novel_015062	-0.661266	0.193439	DEPs_NDEGs
A0A452F7T9	XM_018061453.1	-0.661266	0.0281914	DEPs_NDEGs
A0A452F7T9	XM_018061454.1	-0.661266	0.0606037	DEPs_NDEGs
A0A452F7T9	XM_018061455.1	-0.661266	0.732915	DEPs_NDEGs
A0A452F7T9	XM_018061456.1	-0.661266	0.482793	DEPs_NDEGs
A0A452F7T9	XR_001919399.1	-0.661266	-0.5394	DEPs_NDEGs
A0A452F7T9	XR_001919400.1	-0.661266	-0.0782539	DEPs_NDEGs
A0A452E616	XM_018051433.1	-0.650707	0.471597	DEPs_NDEGs
A0A452E5J1	XM_005677944.3	-0.649878	1.20396	DEPs_NDEGs
A0A452E5J1	XM_018045880.1	-0.649878	-0.61705	DEPs_NDEGs
A0A452E5J1	XM_018046469.1	-0.649878	-1.00192	DEPs_NDEGs
A0A452F2V9	XM_005687003.3	-0.639148	0.901737	DEPs_NDEGs
A0A452F2V9	XM_005687004.3	-0.639148	3.96838	DEPs_NDEGs
A0A452F2V9	XM_018055655.1	-0.639148	-0.713254	DEPs_NDEGs
A0A452F2V9	XM_018055656.1	-0.639148	3.05985	DEPs_NDEGs
A0A452F2V9	XM_018055657.1	-0.639148	-1.0348	DEPs_NDEGs
A0A452F2V9	XM_018055658.1	-0.639148	-1.46434	DEPs_NDEGs
A0A452F2V9	XR_001918846.1	-0.639148	1.28004	DEPs_NDEGs
A0A452F2V9	XM_018058330.1	-0.639148	0.117229	DEPs_NDEGs
A0A452DRF4	Novel_022220	-0.636627	-0.165781	DEPs_NDEGs
A0A452DRF4	Novel_022221	-0.636627	-0.365377	DEPs_NDEGs
A0A452DRF4	Novel_022222	-0.636627	-0.330406	DEPs_NDEGs
A0A452DRF4	Novel_022223	-0.636627	-0.567825	DEPs_NDEGs
A0A452DRF4	XM_005699243.2	-0.636627	0.00586959	DEPs_NDEGs
A0A452F545	XM_013973709.2	-0.6339	-0.663431	DEPs_NDEGs
A0A452F545	XM_018066889.1	-0.6339	0.156666	DEPs_NDEGs
A0A452F545	XM_018066890.1	-0.6339	-0.117349	DEPs_NDEGs
A0A0C4Y1X3	XM_005675918.2	-0.627363	2.15648	DEPs_NDEGs
A0A0C4Y1X3	XM_018047078.1	-0.627363	0.338597	DEPs_NDEGs
A0A452FNZ8	Novel_001074	-0.624603	0.367124	DEPs_NDEGs
A0A452FNZ8	XM_018054764.1	-0.624603	0.131923	DEPs_NDEGs
A0A452E5L5	XM_018063760.1	-0.624487	-2.78173	DEPs_NDEGs
A0A452E5L5	XM_018063762.1	-0.624487	-0.3476	DEPs_NDEGs
A0A452E5L5	XM_018063763.1	-0.624487	0.117865	DEPs_NDEGs
A0A452E5L5	XM_018063764.1	-0.624487	-0.0977853	DEPs_NDEGs
A0A452E5L5	XM_018063765.1	-0.624487	0.718583	DEPs_NDEGs
A0A452EZ49	XM_005677925.3	-0.617151	0.159367	DEPs_NDEGs
A0A452FHE6	Novel_018467	-0.614447	0.202674	DEPs_NDEGs
A0A452FHE6	XM_018066232.1	-0.614447	0.304101	DEPs_NDEGs
A0A452DQ87	Novel_007127	-0.609298	0.578401	DEPs_NDEGs
A0A452DQ87	XM_018050604.1	-0.609298	1.36085	DEPs_NDEGs
A0A452DQ87	XM_018050605.1	-0.609298	0.707482	DEPs_NDEGs
A0A452DQ87	XM_018050606.1	-0.609298	1.22809	DEPs_NDEGs
A0A452DRM6	XM_018039587.1	-0.6058	0.283116	DEPs_NDEGs
A0A452DRM6	XM_018039588.1	-0.6058	0.0765027	DEPs_NDEGs
A0A452F730	XM_018042341.1	-0.604925	0.022998	DEPs_NDEGs
A0A452FKS0	XM_013963033.2	-0.60042	0.327169	DEPs_NDEGs
A0A452FKS0	Novel_002951	-0.60042	-0.119765	DEPs_NDEGs
A0A452FKS0	Novel_002952	-0.60042	0.366619	DEPs_NDEGs
A0A452FKS0	XM_018062309.1	-0.60042	0.156322	DEPs_NDEGs
A0A452FKS0	XM_005697871.3	-0.60042	0.0827655	DEPs_NDEGs
A0A452FPD7	Novel_009248	-0.588297	-0.289419	DEPs_NDEGs
A0A452FPD7	XM_018054085.1	-0.588297	0.0356929	DEPs_NDEGs
A0A452FPD7	XM_013976721.2	-0.588297	1.73599	DEPs_NDEGs
A0A452FIA8	Novel_008835	-0.588164	-0.352948	DEPs_NDEGs
A0A452FIA8	XM_018053100.1	-0.588164	0.0941698	DEPs_NDEGs
A0A452FI50	Novel_014607	0.613825	-0.228732	DEPs_NDEGs
A0A452FI50	Novel_014608	0.613825	0.151123	DEPs_NDEGs
A0A452FI50	Novel_014609	0.613825	0.192239	DEPs_NDEGs
A0A452FI50	Novel_014610	0.613825	-1.45765	DEPs_NDEGs
A0A452FI50	Novel_014611	0.613825	-5.85407	DEPs_NDEGs
A0A452FI50	XM_018061072.1	0.613825	-0.106383	DEPs_NDEGs
A0A452FSI0	Novel_004780	0.671793	-0.313306	DEPs_NDEGs
A0A452FSI0	XM_013963698.2	0.671793	-0.128618	DEPs_NDEGs
A0A452FSI0	XM_018047605.1	0.671793	-0.629459	DEPs_NDEGs
A0A452F8Z1	Novel_018348	0.754965	-0.782677	DEPs_NDEGs
A0A452F8Z1	XM_005695112.3	0.754965	0.350592	DEPs_NDEGs
A0A452F8Z1	XM_005695113.3	0.754965	0.439967	DEPs_NDEGs
A0A452F8Z1	Novel_020059	0.754965	-0.856205	DEPs_NDEGs
A0A452F8Z1	Novel_020060	0.754965	-0.184917	DEPs_NDEGs
A0A452F8Z1	XM_005697169.3	0.754965	-0.900046	DEPs_NDEGs
A0A452EN26	XM_018059849.1	0.762037	1.24933	DEPs_NDEGs
A0A452EN26	Novel_015063	0.762037	-0.777407	DEPs_NDEGs
A0A452EN26	Novel_015064	0.762037	-0.716325	DEPs_NDEGs
A0A452EN26	Novel_015065	0.762037	-0.211869	DEPs_NDEGs
A0A452EN26	Novel_015066	0.762037	-0.12503	DEPs_NDEGs
A0A452EN26	Novel_015068	0.762037	0.998731	DEPs_NDEGs
A0A452EN26	Novel_015069	0.762037	1.75332	DEPs_NDEGs
A0A452EN26	XM_005691312.2	0.762037	-0.25028	DEPs_NDEGs
A0A452EN26	XM_005691313.3	0.762037	0.0311763	DEPs_NDEGs
A0A452EN26	XM_013970645.2	0.762037	0.266793	DEPs_NDEGs
A0A452EN26	XM_018061473.1	0.762037	-0.0357249	DEPs_NDEGs
A0A452EGH5	XM_005677224.3	0.87165	0.0905158	DEPs_NDEGs
A0A452G265	XM_018060196.1	0.928396	-0.0841731	DEPs_NDEGs
A0A452G265	XM_018060199.1	0.928396	-0.198058	DEPs_NDEGs
A0A452G265	XM_018060200.1	0.928396	1.89289	DEPs_NDEGs
A0A452G265	XM_018060201.1	0.928396	0.228794	DEPs_NDEGs
A0A452G265	Novel_015511	0.928396	-0.372689	DEPs_NDEGs
A0A452G265	XM_018062596.1	0.928396	-0.748758	DEPs_NDEGs
A0A452G265	XM_018062597.1	0.928396	0.205207	DEPs_NDEGs
A0A452G265	XM_018062598.1	0.928396	0.56403	DEPs_NDEGs
A0A452G265	Novel_018213	0.928396	-0.305229	DEPs_NDEGs
A0A452G265	Novel_018214	0.928396	0.270662	DEPs_NDEGs
A0A452G265	Novel_018215	0.928396	1.03969	DEPs_NDEGs
A0A452G265	XM_018066083.1	0.928396	-0.170015	DEPs_NDEGs
A0A452G265	XM_018066084.1	0.928396	0.116039	DEPs_NDEGs
A0A452EHU3	Novel_001313	1.20792	-0.756347	DEPs_NDEGs
A0A452EHU3	Novel_001314	1.20792	-1.19688	DEPs_NDEGs
A0A452EHU3	XM_005676340.3	1.20792	0.865748	DEPs_NDEGs
A0A452EHU3	XM_005676341.3	1.20792	-0.94804	DEPs_NDEGs
A0A452EHU3	XM_005676342.3	1.20792	0.534415	DEPs_NDEGs
A0A452EHU3	XM_005676343.3	1.20792	3.60377	DEPs_NDEGs
A0A452EHU3	XM_018061126.1	1.20792	-1.55941	DEPs_NDEGs
A0A452EK18	XM_013972206.2	1.24292	0.14999	DEPs_NDEGs
A0A452EK18	XM_013972207.2	1.24292	-0.092158	DEPs_NDEGs
A0A452EK18	Novel_021001	1.24292	2.81658	DEPs_NDEGs
A0A452EK18	Novel_021002	1.24292	0.481585	DEPs_NDEGs
A0A452EK18	XM_005697735.3	1.24292	0.217582	DEPs_NDEGs
A0A452EK18	XM_013974831.2	1.24292	4.8782	DEPs_NDEGs
A0A452EK18	XM_018040559.1	1.24292	0.603861	DEPs_NDEGs
A0A452EK18	XM_018040561.1	1.24292	-0.643244	DEPs_NDEGs
A0A452EUA2	XM_005697258.3	1.27756	0.0784233	DEPs_NDEGs
A0A452EUA2	XM_018039704.1	1.27756	-0.369572	DEPs_NDEGs
A0A452FUR0	XM_018062362.1	1.53205	-0.0499669	DEPs_NDEGs
A0A452FSC8	Novel_022310	1.70143	0.217383	DEPs_NDEGs
A0A452FSC8	XM_005698995.3	1.70143	0.269921	DEPs_NDEGs
A0A452FSC8	XM_018042235.1	1.70143	0.199785	DEPs_NDEGs
A0A452FSC8	XM_018042236.1	1.70143	1.06901	DEPs_NDEGs
A0A452FSC8	XM_018042237.1	1.70143	-0.406612	DEPs_NDEGs
A0A452FSC8	XM_018042238.1	1.70143	-0.0465998	DEPs_NDEGs
A0A452FSC8	XM_018042239.1	1.70143	-0.359982	DEPs_NDEGs
A0A452FVJ4	Novel_015840	2.03558	-0.0212856	DEPs_NDEGs
A0A452FVJ4	XM_018062011.1	2.03558	-0.0576334	DEPs_NDEGs
A0A452FVJ4	Novel_022618	2.03558	0.103427	DEPs_NDEGs
A0A452FVJ4	Novel_022619	2.03558	-0.734187	DEPs_NDEGs
A0A452FVJ4	Novel_022620	2.03558	0.935224	DEPs_NDEGs
A0A452FVJ4	XM_018042979.1	2.03558	-0.0138007	DEPs_NDEGs
A0A452FVJ4	XM_018042980.1	2.03558	-2.14825	DEPs_NDEGs
A0A452G2Q3	XM_018060686.1	2.71654	0.0890812	DEPs_NDEGs
A0A452G2Q3	XM_018060687.1	2.71654	0.0417451	DEPs_NDEGs
A0A452DTL1	Novel_007301	4.06554	0.441766	DEPs_NDEGs
A0A452DTL1	Novel_007302	4.06554	0.913407	DEPs_NDEGs
A0A452DTL1	XM_018051160.1	4.06554	0.505679	DEPs_NDEGs
A0A452DTL1	XM_018051161.1	4.06554	0.169677	DEPs_NDEGs
A0A452DTL1	XM_018051163.1	4.06554	3.59134	DEPs_NDEGs
A0A452DTL1	XM_018051164.1	4.06554	0.234681	DEPs_NDEGs
A0A452DTL1	XM_018051165.1	4.06554	-6.92627	DEPs_NDEGs
A0A452FZA0	Novel_022858	4.92647	-0.0252347	DEPs_NDEGs
A0A452FZA0	XM_005699896.3	4.92647	-0.085836	DEPs_NDEGs
A0A452FY86	XM_018057353.1	-0.421538	-26.7995	NDEPs_DEGs
J7F3B7	Novel_013640	-0.274875	-26.4758	NDEPs_DEGs
A0A452F1K6	XM_018067137.1	0.91783	-25.8041	NDEPs_DEGs
A0A452F3M3	XM_018048806.1	0.173874	-25.5416	NDEPs_DEGs
A0A452F9S7	Novel_019745	0.0526598	-25.3501	NDEPs_DEGs
A0A452EK19	Novel_002777	-0.0154327	-25.3393	NDEPs_DEGs
A0A452F8H2	XM_018057054.1	-0.94194	-25.189	NDEPs_DEGs
A0A452FTS1	XM_018065314.1	-0.400357	-24.947	NDEPs_DEGs
A0A452ETV6	Novel_016969	0.174192	-24.928	NDEPs_DEGs
A0A452DL63	XM_005700225.3	-0.111351	-24.9243	NDEPs_DEGs
A0A452E409	XM_005677770.3	0.223755	-24.8352	NDEPs_DEGs
A0A452DKM3	XM_018042216.1	0.0983488	-24.7998	NDEPs_DEGs
A0A452DMN4	Novel_000068	-0.543834	-24.5409	NDEPs_DEGs
A0A452EGI2	Novel_018879	-0.0999436	-24.4562	NDEPs_DEGs
A0A452FK10	Novel_008445	1.07797	-24.411	NDEPs_DEGs
A0A452DW02	XM_018047928.1	-0.603808	-24.4056	NDEPs_DEGs
A0A452DPK1	XM_018045164.1	0.0525654	-24.4012	NDEPs_DEGs
A0A452ENJ9	XM_018052530.1	0.165906	-24.3999	NDEPs_DEGs
A0A452FZ57	Novel_021533	-0.307991	-24.2984	NDEPs_DEGs
A0A452G588	XM_005674791.3	-0.483346	-24.1341	NDEPs_DEGs
A0A452EZ95	Novel_013945	0.934816	-24.0273	NDEPs_DEGs
A0A452F4C0	Novel_012068	0.14778	-24.0122	NDEPs_DEGs
A0A452EDE1	Novel_002548	-0.0918436	-23.9897	NDEPs_DEGs
A0A452FQC4	XM_018044990.1	-1.3108	-23.9881	NDEPs_DEGs
A0A452GAX6	XM_018051383.1	-0.298436	-23.9155	NDEPs_DEGs
A0A452EZ95	Novel_013947	0.934816	-23.8648	NDEPs_DEGs
A0A452FHV2	Novel_018461	-0.227293	-23.8122	NDEPs_DEGs
A0A452DPX8	XM_018059523.1	0.255607	-23.8048	NDEPs_DEGs
A0A452DLM8	Novel_022474	-0.329166	-23.7903	NDEPs_DEGs
A0A452G2I8	Novel_016472	0.796628	-23.7871	NDEPs_DEGs
A0A452DR74	XM_018049404.1	0.636763	-23.7769	NDEPs_DEGs
A0A452DKY1	XM_018046080.1	-0.657141	-23.7723	NDEPs_DEGs
A0A452FJR4	XM_018040526.1	0.0305118	-23.7172	NDEPs_DEGs
A0A452EET0	XM_018050217.1	-0.131223	-23.6604	NDEPs_DEGs
A0A452G4Z4	XM_018065134.1	0.304201	-23.6461	NDEPs_DEGs
A0A452ETD8	Novel_018665	-0.112694	-23.6191	NDEPs_DEGs
A0A452EIB7	Novel_013562	-0.136031	-23.5977	NDEPs_DEGs
A0A452F333	Novel_015892	-0.0245998	-23.5748	NDEPs_DEGs
A0A452EJJ3	XM_018047458.1	0.76445	-23.563	NDEPs_DEGs
A0A452EMC8	Novel_017868	0.0565337	-23.5406	NDEPs_DEGs
A0A452DTT3	Novel_012055	-0.581534	-23.5395	NDEPs_DEGs
A0A452FW35	Novel_018615	-0.171117	-23.5379	NDEPs_DEGs
A0A452EUE2	XM_018061389.1	0.706376	-23.5297	NDEPs_DEGs
A0A452FTS1	XR_001919874.1	-0.400357	-23.5015	NDEPs_DEGs
A0A452EDE1	Novel_002546	-0.0918436	-23.4937	NDEPs_DEGs
A0A452FSB7	Novel_005882	-0.17095	-23.4843	NDEPs_DEGs
A0A452DZG5	Novel_017305	-0.183583	-23.4656	NDEPs_DEGs
A0A452FK02	Novel_019761	-0.373498	-23.4184	NDEPs_DEGs
A0A452E2N0	XM_018042378.1	0.183932	-23.3987	NDEPs_DEGs
A0A452EGI2	Novel_018881	-0.0999436	-23.3967	NDEPs_DEGs
A0A452FEC6	XM_018040573.1	-0.287557	-23.3673	NDEPs_DEGs
A0A452FV03	Novel_008157	-1.27638	-23.3392	NDEPs_DEGs
A0A452EDE1	Novel_002551	-0.0918436	-23.3359	NDEPs_DEGs
A0A452DTT3	Novel_001962	-0.581534	-23.3205	NDEPs_DEGs
A0A452G511	XM_018059015.1	1.53831	-23.254	NDEPs_DEGs
A0A452FYG8	Novel_013603	-0.169991	-23.2109	NDEPs_DEGs
A0A452FK10	Novel_008231	1.07797	-23.2056	NDEPs_DEGs
A0A452FRK0	XM_018060545.1	0.39876	-23.2049	NDEPs_DEGs
A0A452F9S7	Novel_024355	0.0526598	-23.2033	NDEPs_DEGs
A0A452FH25	Novel_003304	-0.050468	-23.1744	NDEPs_DEGs
A0A452F4B6	XM_018058537.1	-0.0429382	-23.1652	NDEPs_DEGs
A0A452F375	Novel_019102	0.0798129	-23.1576	NDEPs_DEGs
A0A452EZ54	Novel_002430	-0.455606	-23.1228	NDEPs_DEGs
A0A452FXR6	Novel_019923	0.10783	-23.1004	NDEPs_DEGs
A0A452DLW2	XM_018060100.1	0.201317	-23.0653	NDEPs_DEGs
A0A452E5S8	Novel_001698	-0.333805	-23.0435	NDEPs_DEGs
A0A452EG91	Novel_019250	0.289118	-23.0407	NDEPs_DEGs
A0A452G651	Novel_005135	1.2954	-23.038	NDEPs_DEGs
A0A452DLM8	Novel_004121	-0.329166	-23.025	NDEPs_DEGs
A0A452DLM8	Novel_014229	-0.329166	-22.9865	NDEPs_DEGs
A0A452FSB7	Novel_005879	-0.17095	-22.978	NDEPs_DEGs
A0A452E2A7	Novel_016089	0.0339045	-22.9688	NDEPs_DEGs
A0A452EBC8	Novel_009548	0.561292	-22.9454	NDEPs_DEGs
A0A452EPM8	XM_018043848.1	0.802367	-22.9349	NDEPs_DEGs
A0A452DTT3	Novel_023409	-0.581534	-22.9078	NDEPs_DEGs
A0A452FUZ0	Novel_002973	0.251053	-22.8739	NDEPs_DEGs
A0A452FB72	Novel_019705	0.0031514	-22.854	NDEPs_DEGs
A0A452F0X8	XM_018066932.1	1.1817	-22.8373	NDEPs_DEGs
A0A452FZ57	Novel_006986	-0.307991	-22.8307	NDEPs_DEGs
A0A452EAR2	Novel_015640	-0.447761	-22.8164	NDEPs_DEGs
A0A452F2T3	Novel_007740	0.186058	-22.8042	NDEPs_DEGs
A0A452FBR6	Novel_014461	1.05507	-22.7716	NDEPs_DEGs
A0A452FK58	Novel_013364	-0.000479221	-22.7703	NDEPs_DEGs
A0A452FXR6	Novel_014099	0.10783	-22.7681	NDEPs_DEGs
A0A452EY69	XM_018060994.1	0.266425	-22.7107	NDEPs_DEGs
A0A452DUV7	XM_018042329.1	0.270809	-22.6954	NDEPs_DEGs
A0A452DNQ4	Novel_023184	2.18126	-22.6862	NDEPs_DEGs
A0A452E409	XM_005677775.3	0.223755	-22.6678	NDEPs_DEGs
A0A452DY71	XM_018042144.1	0.0481345	-22.6659	NDEPs_DEGs
A0A452DTT3	Novel_004075	-0.581534	-22.6519	NDEPs_DEGs
A0A452FL51	XM_018047983.1	0.552233	-22.6501	NDEPs_DEGs
A0A452ELS4	Novel_009775	-0.509479	-22.6389	NDEPs_DEGs
A0A452DPJ1	Novel_021095	-0.359095	-22.6387	NDEPs_DEGs
A0A452FXR6	Novel_000119	0.10783	-22.6176	NDEPs_DEGs
A0A452EMC8	Novel_008215	0.0565337	-22.617	NDEPs_DEGs
A0A452E2Z6	XM_018052073.1	-0.151904	-22.6159	NDEPs_DEGs
A0A452FJF1	XM_018061612.1	-0.437815	-22.5913	NDEPs_DEGs
A0A0D4D5W6	Novel_004214	0.763154	-22.5905	NDEPs_DEGs
A0A452EY69	XM_018060998.1	0.266425	-22.5854	NDEPs_DEGs
A0A452EJV6	Novel_009613	-0.205677	-22.5851	NDEPs_DEGs
A0A452EHZ1	Novel_014734	-0.0547	-22.5822	NDEPs_DEGs
A0A452FW35	Novel_018598	-0.171117	-22.5739	NDEPs_DEGs
A0A452F8L3	Novel_020392	-0.158604	-22.5569	NDEPs_DEGs
A0A452FN04	Novel_004487	0.112837	-22.5553	NDEPs_DEGs
A0A452E2N0	XM_018042374.1	0.183932	-22.5494	NDEPs_DEGs
A0A452DTT3	Novel_014268	-0.581534	-22.5448	NDEPs_DEGs
A0A452FZ57	Novel_016868	-0.307991	-22.5258	NDEPs_DEGs
A0A452DY71	XM_018042139.1	0.0481345	-22.5039	NDEPs_DEGs
A0A452EMC8	Novel_005820	0.0565337	-22.4976	NDEPs_DEGs
G1DFU9	Novel_020293	0.0234334	-22.4836	NDEPs_DEGs
A0A452ELS4	Novel_021197	-0.509479	-22.483	NDEPs_DEGs
A0A452F901	XM_013965690.2	0.501953	-22.4412	NDEPs_DEGs
A0A452EEM2	Novel_017849	-0.424167	-22.4309	NDEPs_DEGs
A0A452DLW2	XM_005676452.3	0.201317	-22.4275	NDEPs_DEGs
A0A452EBM0	Novel_000336	-0.98478	-22.4147	NDEPs_DEGs
A0A452E426	Novel_001833	0.076175	-22.4127	NDEPs_DEGs
A0A452F3W0	Novel_016029	-0.329095	-22.4061	NDEPs_DEGs
A0A452EJM6	XM_018054984.1	-0.574132	-22.3956	NDEPs_DEGs
A0A452FZ57	Novel_014749	-0.307991	-22.3922	NDEPs_DEGs
A0A452DTT3	Novel_014273	-0.581534	-22.3836	NDEPs_DEGs
A0A452EP06	Novel_021026	-0.303513	-22.3796	NDEPs_DEGs
A0A452ER57	Novel_019111	0.0579787	-22.3777	NDEPs_DEGs
A0A452F834	Novel_008412	-0.181914	-22.3699	NDEPs_DEGs
A0A452E944	Novel_022328	-0.731455	-22.3691	NDEPs_DEGs
A0A452EIY1	XM_018066775.1	-0.15469	-22.3481	NDEPs_DEGs
A0A452FER9	Novel_004156	0.189156	-22.3143	NDEPs_DEGs
A0A452ELS4	Novel_007800	-0.509479	-22.3017	NDEPs_DEGs
A0A452EY15	Novel_018154	0.36385	-22.3003	NDEPs_DEGs
A0A452E1Y9	Novel_013612	0.280599	-22.3	NDEPs_DEGs
A0A452EIB7	Novel_013564	-0.136031	-22.2989	NDEPs_DEGs
A0A452F228	XM_018044527.1	0.193833	-22.2809	NDEPs_DEGs
A0A452G9F8	Novel_010258	-0.429385	-22.2798	NDEPs_DEGs
A0A452DKY1	XM_018046079.1	-0.657141	-22.2789	NDEPs_DEGs
A0A452EIB7	XM_018042330.1	-0.136031	-22.2731	NDEPs_DEGs
A0A452F4C0	Novel_020194	0.14778	-22.2681	NDEPs_DEGs
A0A452EMC8	Novel_017698	0.0565337	-22.2676	NDEPs_DEGs
A0A452DQC8	Novel_017952	-0.151257	-22.2505	NDEPs_DEGs
A0A452ESV6	Novel_008987	-0.428508	-22.2483	NDEPs_DEGs
A0A452FK10	Novel_007751	1.07797	-22.2392	NDEPs_DEGs
A0A452ELS4	Novel_016883	-0.509479	-22.236	NDEPs_DEGs
A0A452G8B6	XM_013966824.2	2.10572	-22.2348	NDEPs_DEGs
A0A452FV03	Novel_008164	-1.27638	-22.2344	NDEPs_DEGs
A0A452EH78	Novel_017472	-0.264489	-22.2241	NDEPs_DEGs
A0A452DLM8	Novel_019417	-0.329166	-22.2142	NDEPs_DEGs
A0A452FFW6	Novel_017280	0.197289	-22.2096	NDEPs_DEGs
A0A452EMM8	XM_018059634.1	0.0169514	-22.1497	NDEPs_DEGs
A0A452F901	XM_013965698.2	0.501953	-22.1496	NDEPs_DEGs
A0A452G952	Novel_008005	-0.171202	-22.1427	NDEPs_DEGs
A0A452DPJ1	XM_018063606.1	-0.359095	-22.1276	NDEPs_DEGs
A0A452ELS4	Novel_000591	-0.509479	-22.1143	NDEPs_DEGs
A0A452F0R9	Novel_009934	-0.167287	-22.112	NDEPs_DEGs
A0A452DTT3	Novel_004230	-0.581534	-22.1054	NDEPs_DEGs
A0A452F043	Novel_002032	-0.240346	-22.0795	NDEPs_DEGs
A9LM14	Novel_006661	-0.222746	-22.068	NDEPs_DEGs
A0A452FHJ9	XM_018047133.1	0.335268	-21.9999	NDEPs_DEGs
A0A452G609	Novel_013145	-0.256399	-21.9824	NDEPs_DEGs
A0A452E7A5	Novel_017540	-0.533037	-21.9773	NDEPs_DEGs
A0A452FXJ7	XM_018040360.1	-0.824111	-21.9715	NDEPs_DEGs
A0A452DTT3	Novel_001434	-0.581534	-21.9616	NDEPs_DEGs
A0A452EHA4	Novel_017558	-0.0410206	-21.9549	NDEPs_DEGs
A0A452ELS4	Novel_019337	-0.509479	-21.9434	NDEPs_DEGs
A0A452EP88	Novel_022631	-0.206144	-21.9269	NDEPs_DEGs
A0A452F4C0	Novel_012521	0.14778	-21.9238	NDEPs_DEGs
A0A452FE14	Novel_004849	0.935245	-21.9143	NDEPs_DEGs
A0A452DP57	Novel_009544	-1.72725	-21.9141	NDEPs_DEGs
A0A452DT03	Novel_008021	-0.0970649	-21.8892	NDEPs_DEGs
A0A452EYX1	Novel_018469	-0.0731419	-21.8849	NDEPs_DEGs
A0A452FXR6	Novel_015464	0.10783	-21.8814	NDEPs_DEGs
A0A452F686	XM_018054955.1	-0.101625	-21.8787	NDEPs_DEGs
A0A452FXR6	Novel_017825	0.10783	-21.872	NDEPs_DEGs
A0A452DTT3	Novel_012693	-0.581534	-21.8525	NDEPs_DEGs
A0A452EEM2	Novel_017863	-0.424167	-21.8525	NDEPs_DEGs
A0A452G444	XM_005682635.3	0.223666	-21.8428	NDEPs_DEGs
A0A452EVM7	Novel_016666	-0.240652	-21.842	NDEPs_DEGs
A0A452DJZ6	XM_005690405.3	0.20257	-21.8259	NDEPs_DEGs
A0A452ERW8	Novel_009161	-0.0188102	-21.813	NDEPs_DEGs
A0A452FK58	Novel_013361	-0.000479221	-21.811	NDEPs_DEGs
A0A452FZP2	Novel_016213	-0.24644	-21.8092	NDEPs_DEGs
A0A452FV03	Novel_008162	-1.27638	-21.8004	NDEPs_DEGs
A0A452DLW2	XM_018060117.1	0.201317	-21.7878	NDEPs_DEGs
A0A452E1Q3	Novel_021117	-0.998368	-21.753	NDEPs_DEGs
A0A452E409	XM_005677771.3	0.223755	-21.7475	NDEPs_DEGs
A0A452FK58	Novel_013365	-0.000479221	-21.7475	NDEPs_DEGs
A0A452ELS4	Novel_001067	-0.509479	-21.7403	NDEPs_DEGs
A0A452EQ28	Novel_007204	-0.237422	-21.7403	NDEPs_DEGs
A0A0D4D5W6	Novel_004208	0.763154	-21.7378	NDEPs_DEGs
A0A452FQF9	Novel_014604	0.391284	-21.7341	NDEPs_DEGs
A0A452EAU8	Novel_001580	0.140394	-21.7302	NDEPs_DEGs
A0A452G622	Novel_000232	0.203202	-21.7246	NDEPs_DEGs
A0A452FK02	Novel_003135	-0.373498	-21.7088	NDEPs_DEGs
A0A452EK88	XR_001919223.1	-0.264264	-21.6829	NDEPs_DEGs
A0A452FN04	Novel_006354	0.112837	-21.6765	NDEPs_DEGs
A0A452F686	XM_018054949.1	-0.101625	-21.6765	NDEPs_DEGs
A0A452ENX3	Novel_018511	-0.381273	-21.6723	NDEPs_DEGs
A0A452DTT3	Novel_004875	-0.581534	-21.6633	NDEPs_DEGs
A0A452EP88	Novel_022632	-0.206144	-21.657	NDEPs_DEGs
A0A452F686	XM_018054943.1	-0.101625	-21.6537	NDEPs_DEGs
A0A452E409	XM_013962486.2	0.223755	-21.6469	NDEPs_DEGs
A0A452FZ57	Novel_017482	-0.307991	-21.5893	NDEPs_DEGs
A0A452F7I5	Novel_009942	-0.37393	-21.5592	NDEPs_DEGs
A0A452E0C8	Novel_015990	0.215847	-21.5536	NDEPs_DEGs
A0A452F9S2	Novel_019467	0.572493	-21.5493	NDEPs_DEGs
A0A452FFT4	Novel_007890	-0.24121	-21.5384	NDEPs_DEGs
A0A452DTT3	Novel_004860	-0.581534	-21.537	NDEPs_DEGs
A0A452FSH2	XM_018040046.1	-0.19064	-21.535	NDEPs_DEGs
A0A452EIN5	XM_018048084.1	0.0939687	-21.5268	NDEPs_DEGs
A0A452F7G3	Novel_003487	0.0728674	-21.5183	NDEPs_DEGs
A0A452E840	Novel_023972	0.574394	-21.5116	NDEPs_DEGs
A0A452ENJ9	Novel_001014	0.165906	-21.5047	NDEPs_DEGs
A0A452DLW2	XM_013971431.2	0.201317	-21.5012	NDEPs_DEGs
A0A452FAX2	XM_018062880.1	-0.206695	-21.4979	NDEPs_DEGs
A0A452EGB5	XM_013965683.2	-0.354188	-21.4979	NDEPs_DEGs
A0A452EJ18	Novel_022243	0.158974	-21.4911	NDEPs_DEGs
A0A452EIX9	Novel_022273	-0.488032	-21.4911	NDEPs_DEGs
A0A452FK02	XM_018063622.1	-0.373498	-21.4906	NDEPs_DEGs
A0A452DTT3	Novel_004876	-0.581534	-21.4892	NDEPs_DEGs
A0A452DTT3	Novel_023475	-0.581534	-21.4824	NDEPs_DEGs
A0A452G6W0	Novel_011093	-0.298778	-21.4792	NDEPs_DEGs
A0A452G609	Novel_013139	-0.256399	-21.4792	NDEPs_DEGs
A0A452DLM8	Novel_019398	-0.329166	-21.4721	NDEPs_DEGs
A0A452DQU9	Novel_008937	-0.142528	-21.4443	NDEPs_DEGs
A0A452F828	XM_018047071.1	0.0452361	-21.4358	NDEPs_DEGs
A0A452FUH0	XM_018056059.1	0.0186227	-21.435	NDEPs_DEGs
A0A452F581	Novel_016578	-0.654211	-21.4148	NDEPs_DEGs
A0A452G098	Novel_010127	-0.165449	-21.4002	NDEPs_DEGs
A0A452EZ95	Novel_013960	0.934816	-21.4002	NDEPs_DEGs
A0A452DP35	XM_018043168.1	-0.24818	-21.3866	NDEPs_DEGs
A0A452GB62	Novel_012251	-0.0145923	-21.367	NDEPs_DEGs
A0A452DTT3	Novel_004858	-0.581534	-21.3284	NDEPs_DEGs
A0A452F6H0	XM_018040015.1	-0.477938	-21.3184	NDEPs_DEGs
A0A452ESZ0	Novel_014437	-1.07226	-21.3013	NDEPs_DEGs
A0A452DUH4	XM_018055495.1	0.0266966	-21.2973	NDEPs_DEGs
A0A452FS52	XM_018052550.1	-0.00999397	-21.2929	NDEPs_DEGs
A0A452DPT3	Novel_017755	-0.154474	-21.2822	NDEPs_DEGs
A0A452FK58	Novel_013369	-0.000479221	-21.2818	NDEPs_DEGs
A0A452DLM8	Novel_014231	-0.329166	-21.269	NDEPs_DEGs
A0A452FLD4	Novel_011687	-0.658565	-21.2612	NDEPs_DEGs
A0A452EMC8	Novel_000321	0.0565337	-21.2578	NDEPs_DEGs
A0A452DRH3	XM_018049656.1	-0.0355928	-21.2578	NDEPs_DEGs
A0A452FIZ8	XM_018054100.1	0.261448	-21.2242	NDEPs_DEGs
A0A452FFQ0	Novel_021867	-0.211575	-21.2055	NDEPs_DEGs
A0A452EEN1	Novel_000519	0.221785	-21.2051	NDEPs_DEGs
A0A452FQF9	XR_001918229.1	0.391284	-21.1988	NDEPs_DEGs
A0A452DQU9	Novel_008936	-0.142528	-21.1893	NDEPs_DEGs
A0A452ELS4	Novel_009955	-0.509479	-21.1792	NDEPs_DEGs
A0A452EZC2	Novel_003250	-0.274555	-21.1511	NDEPs_DEGs
A0A452FK58	Novel_013380	-0.000479221	-21.1441	NDEPs_DEGs
A0A452EEP4	XM_018043323.1	-0.0274108	-21.1409	NDEPs_DEGs
A0A452EMC8	Novel_010282	0.0565337	-21.1255	NDEPs_DEGs
A0A452G247	Novel_012470	0.167815	-21.1176	NDEPs_DEGs
A0A452EHL9	Novel_010980	-0.200707	-21.1169	NDEPs_DEGs
A0A452EMT9	Novel_006452	0.253916	-21.0889	NDEPs_DEGs
A0A452FTS1	Novel_017116	-0.400357	-21.0889	NDEPs_DEGs
A0A452F592	XM_018038270.1	-0.314659	-21.088	NDEPs_DEGs
A0A452FZI9	Novel_010945	-0.288287	-21.0828	NDEPs_DEGs
A0A452EYW8	Novel_000994	-0.320297	-21.0338	NDEPs_DEGs
A0A452EMC8	Novel_004529	0.0565337	-21.0249	NDEPs_DEGs
A0A097P8P8	Novel_000109	-0.254646	-21.0185	NDEPs_DEGs
A0A452FEI6	Novel_014879	-0.0611901	-21.0076	NDEPs_DEGs
A0A452FYB0	XM_018042851.1	0.12763	-21.0076	NDEPs_DEGs
A0A452ENX3	Novel_014507	-0.381273	-21.0068	NDEPs_DEGs
A0A452DUQ6	Novel_017377	0.693363	-21.0028	NDEPs_DEGs
A0A452EBR6	Novel_022263	0.272483	-20.9945	NDEPs_DEGs
A0A452FK58	Novel_013372	-0.000479221	-20.9874	NDEPs_DEGs
A0A452EDI9	Novel_006688	0.207782	-20.9742	NDEPs_DEGs
A0A452G9F8	Novel_010257	-0.429385	-20.9716	NDEPs_DEGs
A0A452E8N9	Novel_018884	0.375186	-20.9688	NDEPs_DEGs
A0A452ELS8	XM_018061522.1	-0.203446	-20.9603	NDEPs_DEGs
A0A452E541	Novel_014926	-0.53203	-20.9601	NDEPs_DEGs
A0A452EU44	Novel_014570	-0.139071	-20.9558	NDEPs_DEGs
A0A452FKC2	XM_018040660.1	0.763288	-20.9543	NDEPs_DEGs
A0A452E409	XM_018045993.1	0.223755	-20.949	NDEPs_DEGs
A0A452FXR6	Novel_012502	0.10783	-20.9481	NDEPs_DEGs
A0A452E6D1	Novel_008354	-0.00889011	-20.943	NDEPs_DEGs
A0A452E1M0	Novel_000215	-0.334336	-20.9234	NDEPs_DEGs
A0A452F4C0	Novel_008921	0.14778	-20.923	NDEPs_DEGs
A0A452ECL8	Novel_018025	0.391592	-20.923	NDEPs_DEGs
A0A452FZ57	Novel_000858	-0.307991	-20.915	NDEPs_DEGs
A0A452DLW2	XM_018065289.1	0.201317	-20.9118	NDEPs_DEGs
A0A452FPG6	Novel_002272	0.041384	-20.8957	NDEPs_DEGs
A0A452EN77	Novel_002790	-0.0146394	-20.8842	NDEPs_DEGs
A0A452F4C0	Novel_020240	0.14778	-20.8842	NDEPs_DEGs
A0A452FXR6	Novel_010639	0.10783	-20.8705	NDEPs_DEGs
A0A452E409	XM_005677776.3	0.223755	-20.8517	NDEPs_DEGs
A0A452EIM4	Novel_004102	1.51211	-20.8117	NDEPs_DEGs
A0A452EZ95	Novel_013949	0.934816	-20.8016	NDEPs_DEGs
A0A452E2H7	Novel_010188	-0.116119	-20.8006	NDEPs_DEGs
A0A452EP38	Novel_002758	-0.558606	-20.7958	NDEPs_DEGs
A0A452ELS4	Novel_005832	-0.509479	-20.7843	NDEPs_DEGs
A0A452E036	Novel_018682	-0.175841	-20.7803	NDEPs_DEGs
A0A452DZP4	Novel_012759	-0.0524732	-20.7732	NDEPs_DEGs
A0A452F8P3	Novel_001450	-0.00460277	-20.7706	NDEPs_DEGs
A0A452DZN8	Novel_019730	-0.568931	-20.7701	NDEPs_DEGs
A0A452E409	XM_018045994.1	0.223755	-20.7647	NDEPs_DEGs
A0A452G220	Novel_006242	-0.225779	-20.7647	NDEPs_DEGs
A0A452EMC8	Novel_023322	0.0565337	-20.7607	NDEPs_DEGs
A0A452DP57	XM_018066751.1	-1.72725	-20.7458	NDEPs_DEGs
A0A452EMC8	Novel_008553	0.0565337	-20.7329	NDEPs_DEGs
A0A452ERN2	Novel_000041	-0.927053	-20.7179	NDEPs_DEGs
A0A452EQ13	Novel_017632	-0.631705	-20.7142	NDEPs_DEGs
A0A452DTK3	Novel_021300	-0.68428	-20.7142	NDEPs_DEGs
A0A452FK10	Novel_003886	1.07797	-20.7138	NDEPs_DEGs
A0A452FNV2	Novel_011189	0.271517	-20.7138	NDEPs_DEGs
A0A452DLD9	Novel_023100	0.391525	-20.7138	NDEPs_DEGs
A0A452FJ21	Novel_018043	0.538657	-20.7124	NDEPs_DEGs
A0A452FPF8	Novel_000551	0.29952	-20.7077	NDEPs_DEGs
A0A452FCB9	Novel_021264	-0.162998	-20.7077	NDEPs_DEGs
A0A452F9F7	Novel_023778	-0.220247	-20.707	NDEPs_DEGs
A0A452FN04	Novel_021822	0.112837	-20.6899	NDEPs_DEGs
A0A452G0U1	XM_018042408.1	-4.27045	-20.6839	NDEPs_DEGs
A0A452ELS4	Novel_007145	-0.509479	-20.6817	NDEPs_DEGs
A0A452ESV6	Novel_008980	-0.428508	-20.6682	NDEPs_DEGs
A0A452FZ57	Novel_012723	-0.307991	-20.6569	NDEPs_DEGs
A0A452EIV8	Novel_006584	2.88635	-20.6354	NDEPs_DEGs
A0A452E0V0	Novel_007037	-0.145657	-20.6242	NDEPs_DEGs
A0A452F4C0	Novel_021790	0.14778	-20.6042	NDEPs_DEGs
A0A452FN86	XM_018057810.1	-0.135972	-20.5894	NDEPs_DEGs
A0A452FDJ3	Novel_015127	-0.520653	-20.5894	NDEPs_DEGs
A0A452F1M2	Novel_018919	-0.409345	-20.5894	NDEPs_DEGs
A0A452ENX3	Novel_018508	-0.381273	-20.588	NDEPs_DEGs
A0A452F8H2	Novel_001290	-0.94194	-20.581	NDEPs_DEGs
A0A452DTT3	Novel_012402	-0.581534	-20.5781	NDEPs_DEGs
A0A452F8H2	XM_018057052.1	-0.94194	-20.5725	NDEPs_DEGs
A0A452EVY8	Novel_011534	0.0814406	-20.5656	NDEPs_DEGs
A0A452EEF8	XM_018059781.1	-0.117153	-20.5656	NDEPs_DEGs
A0A452F4C0	Novel_020615	0.14778	-20.5538	NDEPs_DEGs
A0A452FXR4	Novel_002343	0.390666	-20.5391	NDEPs_DEGs
A0A452F614	Novel_010436	0.074555	-20.5201	NDEPs_DEGs
A0A452DR65	Novel_016987	0.128392	-20.5189	NDEPs_DEGs
A0A452ELS4	Novel_019139	-0.509479	-20.5151	NDEPs_DEGs
A0A452FQW9	Novel_006603	0.0443633	-20.4868	NDEPs_DEGs
A0A452DNQ4	XM_018063473.1	2.18126	-20.4451	NDEPs_DEGs
A0A452EEF8	XM_018059780.1	-0.117153	-20.4283	NDEPs_DEGs
A0A452EVM7	Novel_021441	-0.240652	-20.416	NDEPs_DEGs
A0A452EU19	XM_013964218.2	-0.194862	-20.3813	NDEPs_DEGs
A0A452DTT3	Novel_010850	-0.581534	-20.3626	NDEPs_DEGs
A0A452EIH8	Novel_016141	-0.162958	-20.3355	NDEPs_DEGs
A0A452F4C0	Novel_004328	0.14778	-20.3244	NDEPs_DEGs
A0A452E4U9	Novel_019520	-0.599561	-20.3244	NDEPs_DEGs
A0A452FL41	XM_005686368.3	0.233006	-20.3218	NDEPs_DEGs
A0A452FK98	Novel_014624	-0.0184273	-20.3089	NDEPs_DEGs
A0A452E513	XM_018046097.1	0.161163	-20.3061	NDEPs_DEGs
A0A452FZ57	Novel_015035	-0.307991	-20.3061	NDEPs_DEGs
A0A452EP88	Novel_022630	-0.206144	-20.3029	NDEPs_DEGs
A0A452FK58	Novel_013363	-0.000479221	-20.2708	NDEPs_DEGs
A0A452FZ57	Novel_014741	-0.307991	-20.2563	NDEPs_DEGs
A0A452DR65	Novel_016984	0.128392	-20.2563	NDEPs_DEGs
A0A452F4C0	Novel_004803	0.14778	-20.2402	NDEPs_DEGs
A0A452DLM8	Novel_016413	-0.329166	-20.2402	NDEPs_DEGs
A0A452FQN1	Novel_019060	-0.131184	-20.2264	NDEPs_DEGs
A0A452E1F6	Novel_019625	-0.322308	-20.2264	NDEPs_DEGs
A0A452FZ57	Novel_007480	-0.307991	-20.1693	NDEPs_DEGs
A0A452FL12	Novel_013854	-1.01298	-20.1358	NDEPs_DEGs
A0A452G3R2	Novel_008180	0.212079	-20.0978	NDEPs_DEGs
A0A452F0W8	Novel_005485	-0.106386	-19.8889	NDEPs_DEGs
A0A452DLV3	Novel_008603	-0.143435	-19.8373	NDEPs_DEGs
A0A452EZZ9	Novel_006787	-0.270489	-19.834	NDEPs_DEGs
A0A452F3Z6	Novel_013981	-0.4582	-19.7606	NDEPs_DEGs
A0A452GAM2	Novel_020335	0.174247	-19.626	NDEPs_DEGs
A0A452FXR6	Novel_003294	0.10783	-19.487	NDEPs_DEGs
A0A452FUX3	Novel_012077	-0.146464	-19.487	NDEPs_DEGs
A0A452EJ18	Novel_022242	0.158974	-19.487	NDEPs_DEGs
A0A452F5U5	Novel_003061	-0.479612	-19.2448	NDEPs_DEGs
A0A452FXR6	Novel_015343	0.10783	-19.2448	NDEPs_DEGs
A0A452F4B6	XM_018058538.1	-0.0429382	-19.2391	NDEPs_DEGs
A0A452FDR2	Novel_001737	-0.221556	-13.0504	NDEPs_DEGs
A0A452EF13	XM_005691141.3	0.259915	-11.7309	NDEPs_DEGs
A0A452FW35	Novel_018577	-0.171117	-11.7251	NDEPs_DEGs
A0A452EUE2	XM_018064717.1	0.706376	-11.0725	NDEPs_DEGs
A0A452EET0	XM_018041853.1	-0.131223	-10.2669	NDEPs_DEGs
A0A452EEM2	Novel_017845	-0.424167	-10.0816	NDEPs_DEGs
A0A452FXR6	Novel_019362	0.10783	-10.0338	NDEPs_DEGs
A0A452EXY5	XM_018066343.1	0.0314485	-10.0134	NDEPs_DEGs
A0A452F5K7	Novel_011310	-0.297953	-9.48609	NDEPs_DEGs
A0A452DRV9	XM_005699158.3	-0.0529119	-9.4782	NDEPs_DEGs
A0A452EMC8	Novel_008228	0.0565337	-9.27857	NDEPs_DEGs
A0A452FZ57	Novel_014744	-0.307991	-9.19063	NDEPs_DEGs
A0A452EL69	Novel_017078	-0.0061096	-9.18223	NDEPs_DEGs
A0A452FYF5	Novel_009578	-0.379577	-9.1004	NDEPs_DEGs
A0A452EPG2	Novel_012181	-0.0613924	-9.08575	NDEPs_DEGs
A0A452DTT3	Novel_014270	-0.581534	-9.01982	NDEPs_DEGs
A0A452F820	Novel_012674	0.0375394	-8.94251	NDEPs_DEGs
A0A452DJZ6	Novel_019945	0.20257	-8.8684	NDEPs_DEGs
A0A452EIH8	Novel_016140	-0.162958	-8.86445	NDEPs_DEGs
A0A452EPK9	XM_018046972.1	-0.102836	-8.84927	NDEPs_DEGs
A0A452GB18	Novel_010796	0.291475	-8.82908	NDEPs_DEGs
A0A452FWG1	XM_013975042.2	0.417286	-8.76505	NDEPs_DEGs
A0A452E033	Novel_008313	0.00559793	-8.7472	NDEPs_DEGs
A0A452FK02	XM_018038865.1	-0.373498	-8.7367	NDEPs_DEGs
A0A452FZ57	Novel_002450	-0.307991	-8.73305	NDEPs_DEGs
A0A452F294	XM_018043454.1	-0.00112421	-8.69394	NDEPs_DEGs
A0A452G609	Novel_013150	-0.256399	-8.61471	NDEPs_DEGs
A0A452EMC8	Novel_019237	0.0565337	-8.57787	NDEPs_DEGs
A0A452ELU3	XM_018063895.1	-0.340533	-8.56767	NDEPs_DEGs
A0A452E2H7	Novel_023678	-0.116119	-8.52708	NDEPs_DEGs
B6F237	Novel_015259	0.0900837	-8.4466	NDEPs_DEGs
A0A452FXM4	XM_018041900.1	-0.00560858	-8.42012	NDEPs_DEGs
A0A0D4D5W6	Novel_004215	0.763154	-8.37225	NDEPs_DEGs
A0A452G1F4	Novel_016751	0.691173	-8.34437	NDEPs_DEGs
A0A0D4D5W6	Novel_004203	0.763154	-8.28997	NDEPs_DEGs
A0A452EAU5	Novel_006640	-0.325076	-8.28015	NDEPs_DEGs
A0A452EAU0	XM_018047324.1	-0.220956	-8.26052	NDEPs_DEGs
A0A452FZ57	Novel_006885	-0.307991	-8.2586	NDEPs_DEGs
A0A452G2H7	Novel_022873	0.177632	-8.2033	NDEPs_DEGs
A0A452FXR6	Novel_011691	0.10783	-8.19619	NDEPs_DEGs
A0A452DWY1	XM_005691431.2	-0.39226	-8.1793	NDEPs_DEGs
A0A452E2N0	XM_018042371.1	0.183932	-8.16508	NDEPs_DEGs
A0A452FPR8	XM_018064274.1	-0.276376	-8.1595	NDEPs_DEGs
A0A452G1F4	Novel_016755	0.691173	-8.15861	NDEPs_DEGs
A0A452EMC8	Novel_007847	0.0565337	-8.11417	NDEPs_DEGs
A0A452EMC8	Novel_003352	0.0565337	-8.08248	NDEPs_DEGs
A0A452ELS4	Novel_008408	-0.509479	-8.00615	NDEPs_DEGs
A0A452EMC8	Novel_003897	0.0565337	-7.84083	NDEPs_DEGs
A0A452F7X7	Novel_005059	-0.182246	-7.82603	NDEPs_DEGs
A0A452ELI1	XM_018057142.1	-0.377623	-7.79975	NDEPs_DEGs
A0A452DZN6	XM_018052891.1	0.100226	-7.79843	NDEPs_DEGs
A0A452FPF8	XM_018048528.1	0.29952	-7.74772	NDEPs_DEGs
A0A452ELS4	Novel_003237	-0.509479	-7.7247	NDEPs_DEGs
A0A452EMC8	Novel_008226	0.0565337	-7.68588	NDEPs_DEGs
A0A452EMP7	Novel_001603	-0.171632	-7.54249	NDEPs_DEGs
A0A452G3A2	Novel_002867	0.181429	-7.4789	NDEPs_DEGs
A0A452EPP1	Novel_016577	0.0531294	-7.3961	NDEPs_DEGs
A0A452G2S7	Novel_009724	-0.27432	-7.35148	NDEPs_DEGs
A0A452FK58	Novel_013368	-0.000479221	-7.23559	NDEPs_DEGs
A0A452ELS4	Novel_015470	-0.509479	-7.19267	NDEPs_DEGs
A0A452FH59	Novel_013334	0.0281256	-7.15374	NDEPs_DEGs
A0A452E0V0	Novel_007035	-0.145657	-7.1118	NDEPs_DEGs
A0A452GAN5	Novel_012440	-0.28515	-7.09357	NDEPs_DEGs
A0A452E033	Novel_008324	0.00559793	-7.07995	NDEPs_DEGs
A0A452E033	Novel_008320	0.00559793	-7.07608	NDEPs_DEGs
A0A452ETL9	Novel_019905	-0.0308246	-7.01898	NDEPs_DEGs
A0A452EIB7	Novel_013566	-0.136031	-7.00221	NDEPs_DEGs
A0A452EDG3	Novel_010207	0.146456	-6.99105	NDEPs_DEGs
A0A452G651	Novel_009391	1.2954	-6.97657	NDEPs_DEGs
B6F238	Novel_018683	-0.301833	-6.93258	NDEPs_DEGs
A0A452DTT3	Novel_004222	-0.581534	-6.89002	NDEPs_DEGs
A0A452ENK0	XR_001918693.1	-0.152954	-6.7448	NDEPs_DEGs
A0A452FZI9	XM_018046992.1	-0.288287	-6.59162	NDEPs_DEGs
B6F238	Novel_021799	-0.301833	-6.5776	NDEPs_DEGs
A0A452ECL8	Novel_010425	0.391592	-6.5183	NDEPs_DEGs
A0A452DRX4	XM_005700243.3	0.558516	-6.50715	NDEPs_DEGs
A0A452EUE2	XM_018061385.1	0.706376	-6.49921	NDEPs_DEGs
A0A452E695	Novel_004458	-0.902171	-6.48536	NDEPs_DEGs
A0A452DTT2	XM_013971270.2	-0.0529875	-6.47239	NDEPs_DEGs
A0A452DV54	XM_018052346.1	-0.23172	-6.3792	NDEPs_DEGs
A0A452FK02	XM_018052425.1	-0.373498	-6.37419	NDEPs_DEGs
A0A452F7E0	Novel_000283	0.0279551	-6.29408	NDEPs_DEGs
A0A452FXM4	Novel_021659	-0.00560858	-6.14282	NDEPs_DEGs
A0A452EDF8	Novel_007651	-0.0188296	-6.13756	NDEPs_DEGs
A0A452E105	XM_018050283.1	-0.537209	-6.08504	NDEPs_DEGs
A0A452F4C0	Novel_023977	0.14778	-5.92345	NDEPs_DEGs
A0A452FQ64	XM_018040455.1	0.101077	-5.87759	NDEPs_DEGs
A0A452F6X7	XM_018046275.1	0.0564567	-5.85884	NDEPs_DEGs
A0A452GB61	Novel_011011	-0.823975	-5.83391	NDEPs_DEGs
A0A452FL35	Novel_011382	-0.252034	-5.77133	NDEPs_DEGs
A0A452GBB6	XM_018046535.1	0.0153436	-5.6834	NDEPs_DEGs
A0A452FH60	XM_018061983.1	0.823168	-5.60519	NDEPs_DEGs
A0A452DRX4	XM_013976203.2	0.558516	-5.53058	NDEPs_DEGs
A0A452G909	XM_018040581.1	-0.261971	-5.48024	NDEPs_DEGs
A0A452EMC8	Novel_022197	0.0565337	-5.44717	NDEPs_DEGs
A0A452G0K3	XM_018048546.1	-0.226622	-5.31175	NDEPs_DEGs
A0A452DL63	XM_018044169.1	-0.111351	-5.31048	NDEPs_DEGs
A0A452FJX8	Novel_023309	-1.18845	-5.19668	NDEPs_DEGs
A0A452FH25	Novel_003306	-0.050468	-5.04942	NDEPs_DEGs
A0A452G0N9	XM_013966062.2	-0.111763	-5.03748	NDEPs_DEGs
A0A452FD14	Novel_004177	0.147942	-5.01244	NDEPs_DEGs
A0A452EXX0	XM_018046358.1	-0.145696	-4.99912	NDEPs_DEGs
A0A452DTT3	Novel_000835	-0.581534	-4.97092	NDEPs_DEGs
A0A452EXG9	XM_018047789.1	0.248514	-4.83639	NDEPs_DEGs
A0A452FYK1	Novel_022910	-0.347723	-4.80839	NDEPs_DEGs
A0A452E542	XM_005680780.3	0.230189	-4.71154	NDEPs_DEGs
A0A452FDJ3	Novel_015135	-0.520653	-4.70371	NDEPs_DEGs
A0A452E1F8	XM_018046881.1	0.236131	-4.62593	NDEPs_DEGs
A0A452FRK0	Novel_014400	0.39876	-4.60635	NDEPs_DEGs
A0A452GB99	Novel_002614	-0.167233	-4.57087	NDEPs_DEGs
A0A452E105	XM_018067221.1	-0.537209	-4.51244	NDEPs_DEGs
A0A452FW35	Novel_018616	-0.171117	-4.50707	NDEPs_DEGs
A0A452EQS5	XM_018065057.1	-0.0107929	-4.50572	NDEPs_DEGs
A0A452EAT2	XM_018064017.1	0.231741	-4.4814	NDEPs_DEGs
A0A452FP41	XM_018061874.1	0.132988	-4.41814	NDEPs_DEGs
A0A452FVF1	Novel_020043	-0.265009	-4.36888	NDEPs_DEGs
A0A452FA84	XM_018066646.1	-0.192738	-4.28298	NDEPs_DEGs
A0A452G4B4	XM_018050317.1	-0.240443	-4.21057	NDEPs_DEGs
A0A452DTT3	Novel_012804	-0.581534	-4.14659	NDEPs_DEGs
A0A452FCH1	NM_001285748.1	0.200589	-4.04176	NDEPs_DEGs
A0A452G6X5	XM_005697930.3	-0.299214	-4.03043	NDEPs_DEGs
A0A452E954	XM_018064339.1	-0.127589	-3.8713	NDEPs_DEGs
A0A452EG56	Novel_002081	-0.232499	-3.7687	NDEPs_DEGs
A0A452EQB7	XM_018041300.1	-0.053541	-3.40402	NDEPs_DEGs
A0A452ECL8	Novel_004617	0.391592	-3.25012	NDEPs_DEGs
A0A452EL59	Novel_017454	-0.0756312	-3.22792	NDEPs_DEGs
A0A452EZ16	XM_018041825.1	-0.321065	-3.17915	NDEPs_DEGs
A0A452F5U5	XM_013962435.2	-0.479612	-3.14115	NDEPs_DEGs
A0A452ECY2	XM_018047875.1	0.257092	-2.95744	NDEPs_DEGs
A0A452EV92	XM_013972367.2	-0.516239	-2.78378	NDEPs_DEGs
A0A452DTT3	Novel_017219	-0.581534	-2.72646	NDEPs_DEGs
A0A452EUE2	XM_018060766.1	0.706376	-2.70043	NDEPs_DEGs
A0A452G9K3	XM_005680477.3	-0.300871	-2.3507	NDEPs_DEGs
A0A452F6X7	XM_013976716.2	0.0564567	-2.29495	NDEPs_DEGs
A0A452DTT3	Novel_015032	-0.581534	-2.233	NDEPs_DEGs
A0A452DPX8	XM_018059506.1	0.255607	-2.21834	NDEPs_DEGs
A0A452EE54	XM_018047335.1	-0.0508256	-2.21218	NDEPs_DEGs
A0A452G8U1	XM_005678434.3	0.20026	-2.05634	NDEPs_DEGs
A0A452E5T1	XM_018050336.1	0.378085	-2.04728	NDEPs_DEGs
A0A452EDI9	XM_018045134.1	0.207782	-1.76525	NDEPs_DEGs
A0A452EYG7	XM_005685299.3	0.00628493	-1.70061	NDEPs_DEGs
A0A452EHS0	Novel_023609	-0.254136	-1.57458	NDEPs_DEGs
A0A452FLA8	XR_001919079.1	0.0209296	-1.4328	NDEPs_DEGs
A0A452G4B4	XM_018050313.1	-0.240443	-1.39154	NDEPs_DEGs
A0A452E1M5	XM_005700249.3	-0.106868	-1.3679	NDEPs_DEGs
A0A452FGG9	XM_005695774.3	-0.663378	-1.36047	NDEPs_DEGs
A0A452FJ40	XM_018060795.1	-0.162719	-1.33595	NDEPs_DEGs
A0A452FYA3	Novel_019544	0.17157	-1.32779	NDEPs_DEGs
A0A452DRI6	XM_018062226.1	-0.240412	-1.3104	NDEPs_DEGs
A0A452DPE3	Novel_009734	0.062806	-1.26224	NDEPs_DEGs
A0A452E7G0	XM_018050684.1	-0.265474	-1.19772	NDEPs_DEGs
A0A452EVM7	Novel_004544	-0.240652	-1.1858	NDEPs_DEGs
A0A452F1X6	XM_018051264.1	-1.77508	-1.14191	NDEPs_DEGs
A0A452E3X4	Novel_018188	-0.166334	-1.13737	NDEPs_DEGs
A0A452E2E5	XM_005679119.3	0.00624367	-1.04918	NDEPs_DEGs
A0A452EH82	XM_018058624.1	-0.421864	-0.904862	NDEPs_DEGs
A0A452DXP3	XM_018051781.1	-0.484692	-0.856666	NDEPs_DEGs
A0A452FYN3	XM_018043941.1	-0.688594	0.595519	NDEPs_DEGs
A0A452G8L4	XM_018045695.1	-0.264673	0.699129	NDEPs_DEGs
A0A452EEG8	XM_018064673.1	-0.350672	0.815614	NDEPs_DEGs
A0A452EZC2	Novel_020430	-0.274555	0.834821	NDEPs_DEGs
A0A452EZE5	XM_018050149.1	0.19199	0.843056	NDEPs_DEGs
A0A452G1R0	XM_005693137.3	-0.965356	0.853889	NDEPs_DEGs
A0A452ETG1	Novel_011914	0.107452	0.94449	NDEPs_DEGs
A0A452G029	Novel_016216	-0.324132	1.0173	NDEPs_DEGs
A0A452F5K7	Novel_011311	-0.297953	1.05113	NDEPs_DEGs
A0A452GAA0	XM_018046130.1	-0.836215	1.09829	NDEPs_DEGs
A0A452DVK5	XM_005700578.2	-0.397797	1.15133	NDEPs_DEGs
A0A452F8I7	Novel_001333	-0.125092	1.19424	NDEPs_DEGs
A0A452G4B4	XM_018050314.1	-0.240443	1.21954	NDEPs_DEGs
A0A452F3A1	XM_005678323.2	-0.200014	1.57928	NDEPs_DEGs
A0A452FFT2	XM_005676389.3	-0.157004	1.63599	NDEPs_DEGs
A0A452E3P8	XM_018039714.1	-0.806167	1.68692	NDEPs_DEGs
A0A452EGT7	Novel_008975	-0.188899	1.74698	NDEPs_DEGs
A0A452FM33	XM_018038913.1	-0.0554133	1.88546	NDEPs_DEGs
K7RCQ1	XM_018054207.1	0.122706	1.89074	NDEPs_DEGs
A0A452G9P0	XM_018065418.1	-0.326559	1.92327	NDEPs_DEGs
A0A452DLA3	XM_005695620.2	-0.000530858	2.15008	NDEPs_DEGs
A0A452E944	Novel_022331	-0.731455	2.18409	NDEPs_DEGs
A0A452EET0	Novel_006963	-0.131223	2.27456	NDEPs_DEGs
A0A452FK04	XM_018059810.1	0.18184	2.30838	NDEPs_DEGs
A0A452FK04	XM_018059785.1	0.18184	2.41185	NDEPs_DEGs
A0A452F2U6	XM_018046638.1	0.140575	2.46054	NDEPs_DEGs
A0A452DRZ8	XM_018043619.1	0.0636395	2.48408	NDEPs_DEGs
A0A452G0R2	XM_018045468.1	0.488366	2.70507	NDEPs_DEGs
A0A452FPF8	XM_018048483.1	0.29952	2.79733	NDEPs_DEGs
A0A452DL79	XM_005699275.3	-0.562017	2.85075	NDEPs_DEGs
A0A452FFW1	XM_018041874.1	-0.284067	3.02746	NDEPs_DEGs
A0A452ELW4	XM_018044710.1	0.0665596	3.16226	NDEPs_DEGs
A0A452FK04	XM_018059793.1	0.18184	3.44921	NDEPs_DEGs
A0A452DZA2	XM_018055882.1	0.0983064	3.475	NDEPs_DEGs
A0A452FPA3	XM_018057099.1	-0.624392	3.47517	NDEPs_DEGs
A0A452FL51	XM_018054925.1	0.552233	3.57758	NDEPs_DEGs
A0A452FK04	XM_018059825.1	0.18184	3.58897	NDEPs_DEGs
A0A452DZM2	XM_018038762.1	-0.296079	3.68219	NDEPs_DEGs
A0A452EP19	NM_001314221.1	-1.92771	3.69337	NDEPs_DEGs
A0A452DKF1	XM_005697139.3	-0.0348478	3.73759	NDEPs_DEGs
A0A452DVC0	XM_005684878.3	-0.474044	3.79632	NDEPs_DEGs
A0A452G6B6	Novel_005631	0.0432974	3.82471	NDEPs_DEGs
A0A452G6W6	XM_018057638.1	-0.0966179	3.83446	NDEPs_DEGs
A0A452FGK8	XM_018048105.1	-0.59765	3.8509	NDEPs_DEGs
A0A452EHS7	NM_001285643.1	0.0789058	3.85326	NDEPs_DEGs
A0A452FFT4	XM_018052679.1	-0.24121	3.88526	NDEPs_DEGs
A0A452DZA2	XM_018055881.1	0.0983064	4.0025	NDEPs_DEGs
A0A452G651	XM_018038672.1	1.2954	4.03469	NDEPs_DEGs
A0A452EX18	XM_018054030.1	-0.589402	4.07226	NDEPs_DEGs
A0A452E541	XM_018061136.1	-0.53203	4.10309	NDEPs_DEGs
A0A452EM41	XM_018039834.1	-0.130046	4.11478	NDEPs_DEGs
A0A452DML9	XM_018048326.1	0.720721	4.35946	NDEPs_DEGs
A0A452DUB9	XM_018063925.1	0.0667188	4.38576	NDEPs_DEGs
A0A452ED96	XM_005693412.3	-0.452141	4.46325	NDEPs_DEGs
W8E7I1	XM_005700785.3	0.0963212	4.56006	NDEPs_DEGs
A0A452FLJ3	Novel_016659	0.162572	4.71181	NDEPs_DEGs
A0A452DMJ7	XM_005678424.3	-1.08865	4.81849	NDEPs_DEGs
A0A452DNQ4	XM_018063485.1	2.18126	4.82679	NDEPs_DEGs
A0A452F617	XM_018066715.1	-0.0924209	4.82782	NDEPs_DEGs
A0A452ELS4	Novel_003319	-0.509479	5.01272	NDEPs_DEGs
A0A452FPZ3	XM_005679467.3	-0.0940642	5.08482	NDEPs_DEGs
A0A452EN77	Novel_007996	-0.0146394	5.09404	NDEPs_DEGs
A0A452EYG7	XM_018053675.1	0.00628493	5.17836	NDEPs_DEGs
A0A452FPU3	XM_018058143.1	0.198053	5.29356	NDEPs_DEGs
A0A452FEG2	Novel_006512	-0.242268	5.29405	NDEPs_DEGs
A0A452DYS4	XM_013964217.2	-0.461262	5.29672	NDEPs_DEGs
A0A452EYT2	XM_013968579.2	0.20848	5.34967	NDEPs_DEGs
A0A452DPX8	XM_018045946.1	0.255607	5.40047	NDEPs_DEGs
A0A452FI70	XM_018041594.1	-0.953993	5.42076	NDEPs_DEGs
A0A452FFC7	XM_005675932.3	-0.233984	5.43883	NDEPs_DEGs
A0A452FIC6	XM_018046339.1	-0.252943	5.57578	NDEPs_DEGs
A0A452EI40	Novel_012380	-0.889665	5.57672	NDEPs_DEGs
A0A452GBF9	XM_018055975.1	-0.186532	5.60013	NDEPs_DEGs
A0A452DJZ6	XM_018039542.1	0.20257	5.76289	NDEPs_DEGs
A0A452G2L1	XM_018042220.1	0.345832	5.82282	NDEPs_DEGs
A0A452E819	XM_005675157.3	-0.222373	5.88514	NDEPs_DEGs
A0A452EUS1	XM_018058228.1	0.0506581	5.90535	NDEPs_DEGs
A0A452FB05	XM_018053016.1	-0.280445	5.9317	NDEPs_DEGs
A0A452G5C7	Novel_007452	-0.123082	5.93203	NDEPs_DEGs
A0A452DXC5	Novel_019715	-0.336188	5.96896	NDEPs_DEGs
A0A452F7V3	XM_013974607.2	-0.457046	6.01288	NDEPs_DEGs
A0A452F617	XM_018066710.1	-0.0924209	6.28236	NDEPs_DEGs
A0A452G6W0	Novel_011095	-0.298778	6.28621	NDEPs_DEGs
A0A452FHL9	XM_018066879.1	-3.08326	6.30637	NDEPs_DEGs
A0A452F8G5	XM_018049228.1	-0.382079	6.38681	NDEPs_DEGs
A0A452E542	XM_013964130.2	0.230189	6.47055	NDEPs_DEGs
A0A452FL21	XM_018066067.1	-1.55381	6.47663	NDEPs_DEGs
A0A452EE59	XM_018057692.1	-0.470605	6.50169	NDEPs_DEGs
A0A0A0QY29	XM_018060327.1	0.74393	6.5688	NDEPs_DEGs
A0A452EHP9	XM_018064234.1	-0.116113	6.58535	NDEPs_DEGs
A0A452FFT2	XM_018066725.1	-0.157004	6.73966	NDEPs_DEGs
A0A452E4U1	Novel_016637	-0.0336625	6.75644	NDEPs_DEGs
A0A452DUJ1	XM_018050900.1	0.0570628	6.77188	NDEPs_DEGs
A0A452EMC8	Novel_020152	0.0565337	6.78726	NDEPs_DEGs
A0A452EN49	Novel_007732	-0.00338386	6.79842	NDEPs_DEGs
A0A452FZ57	Novel_014738	-0.307991	6.81391	NDEPs_DEGs
A0A452E4U1	Novel_016639	-0.0336625	6.83452	NDEPs_DEGs
A0A452E542	XM_018040732.1	0.230189	6.84023	NDEPs_DEGs
A0A452EIC5	Novel_013542	-0.0506256	7.04342	NDEPs_DEGs
A0A452FFQ0	XM_018059188.1	-0.211575	7.18296	NDEPs_DEGs
A0A452DTX2	Novel_019154	0.457795	7.20375	NDEPs_DEGs
A0A452ERP9	Novel_003055	-0.51414	7.21131	NDEPs_DEGs
A0A452FHY8	XM_018054292.1	0.0525487	7.22925	NDEPs_DEGs
A0A452EKQ2	Novel_019192	0.0865094	7.34132	NDEPs_DEGs
A0A452E2Y0	Novel_007938	0.0718944	7.42789	NDEPs_DEGs
A0A452ENN3	XM_018050196.1	-0.162745	7.48838	NDEPs_DEGs
A0A452EZ54	XM_005677837.3	-0.455606	7.56808	NDEPs_DEGs
A0A452FXR6	Novel_023674	0.10783	7.67441	NDEPs_DEGs
A0A452DZA2	XM_018055884.1	0.0983064	7.71385	NDEPs_DEGs
A0A452EZ72	Novel_018014	-0.118801	7.77288	NDEPs_DEGs
A0A452G0Y9	Novel_015878	-0.000858068	7.77558	NDEPs_DEGs
A0A452ES90	Novel_017204	-0.0484908	7.79054	NDEPs_DEGs
A0A452DTJ9	Novel_013988	0.138212	7.86713	NDEPs_DEGs
A0A452FKN5	Novel_002315	-3.64741	7.97148	NDEPs_DEGs
A0A452E2S1	XM_018042833.1	-0.615878	8.04122	NDEPs_DEGs
A0A452G0V1	XM_018058222.1	-0.0789793	8.07741	NDEPs_DEGs
A0A452G7E6	Novel_012544	-0.0248141	8.09622	NDEPs_DEGs
A0A452FUA6	Novel_015643	-0.342872	8.10051	NDEPs_DEGs
A0A452DPX9	Novel_002303	0.0705448	8.15716	NDEPs_DEGs
A0A452FVE4	Novel_016021	-0.0855781	8.17394	NDEPs_DEGs
A0A452EZT2	Novel_009620	-1.12192	8.25954	NDEPs_DEGs
A0A452EQX4	XM_018055457.1	-0.227879	8.34517	NDEPs_DEGs
A0A452DNK9	XM_018060647.1	-0.0927654	8.34558	NDEPs_DEGs
A0A452FZ57	Novel_016873	-0.307991	8.36161	NDEPs_DEGs
A0A452EMC8	Novel_015388	0.0565337	8.36439	NDEPs_DEGs
A0A452EV54	Novel_002392	0.153617	8.53287	NDEPs_DEGs
A0A452DX80	XM_018040882.1	-0.237583	8.56124	NDEPs_DEGs
A0A452EMC8	Novel_019929	0.0565337	8.58797	NDEPs_DEGs
A0A452G609	Novel_003008	-0.256399	8.61777	NDEPs_DEGs
A0A452FAG1	Novel_008813	-0.251354	8.62189	NDEPs_DEGs
A0A452EMC8	Novel_000435	0.0565337	8.72735	NDEPs_DEGs
A0A452DW02	XM_018047934.1	-0.603808	8.74144	NDEPs_DEGs
A0A452G9J3	Novel_013275	-0.228036	8.84368	NDEPs_DEGs
A0A452DZ54	Novel_021583	-0.0187026	8.94186	NDEPs_DEGs
A0A452F4C0	Novel_013124	0.14778	8.95577	NDEPs_DEGs
A0A452FEB8	Novel_015219	-0.308457	8.96319	NDEPs_DEGs
A0A452FE06	Novel_006189	-1.10306	8.96334	NDEPs_DEGs
A0A452FUA6	Novel_015642	-0.342872	8.99619	NDEPs_DEGs
A0A452EHS0	Novel_023608	-0.254136	9.00239	NDEPs_DEGs
A0A452F0U5	Novel_017871	-0.511204	9.00992	NDEPs_DEGs
A0A452DVP7	XM_005687439.3	-0.0523376	9.01462	NDEPs_DEGs
A0A452DLM8	Novel_009561	-0.329166	9.01687	NDEPs_DEGs
A0A452EMC8	Novel_014905	0.0565337	9.3671	NDEPs_DEGs
A0A452EGZ1	Novel_008441	-1.00839	9.41376	NDEPs_DEGs
A0A452EEK7	XM_018053644.1	-0.00409255	9.43693	NDEPs_DEGs
A0A452FND5	XM_018060214.1	0.0910508	9.44556	NDEPs_DEGs
A0A452FHU9	XM_018052662.1	-0.375226	9.57773	NDEPs_DEGs
A0A452EUZ5	XM_005689361.3	0.0414659	9.6865	NDEPs_DEGs
A0A452ELS4	Novel_022756	-0.509479	9.71278	NDEPs_DEGs
A0A452F8H2	XM_018065554.1	-0.94194	9.75714	NDEPs_DEGs
A0A452DNQ4	XM_013976540.2	2.18126	9.88428	NDEPs_DEGs
A0A452FWF8	XM_018061103.1	0.49302	9.95649	NDEPs_DEGs
A0A452EAU0	XM_013970458.2	-0.220956	10.0441	NDEPs_DEGs
A0A452FW35	Novel_018606	-0.171117	10.0506	NDEPs_DEGs
A0A452FLJ3	Novel_016658	0.162572	10.0672	NDEPs_DEGs
A0A452FRX8	XM_018046856.1	0.0787268	10.1265	NDEPs_DEGs
A0A452FYB0	XM_018059559.1	0.12763	10.4302	NDEPs_DEGs
A0A452DNQ4	XM_013976534.2	2.18126	10.7819	NDEPs_DEGs
A0A452FHU9	Novel_017137	-0.375226	10.9224	NDEPs_DEGs
A0A452F259	XM_018044136.1	0.160796	10.9729	NDEPs_DEGs
A0A452F6H6	XM_018053277.1	0.196961	10.9926	NDEPs_DEGs
A0A452DZA2	XM_018055886.1	0.0983064	11.1629	NDEPs_DEGs
A0A452FHU9	Novel_002018	-0.375226	11.5495	NDEPs_DEGs
A0A452F2E1	XM_018051105.1	0.101836	11.9071	NDEPs_DEGs
A0A452G609	XM_018046876.1	-0.256399	12.9262	NDEPs_DEGs
A0A452EVM7	Novel_009844	-0.240652	19.7666	NDEPs_DEGs
A0A452EMC8	Novel_005642	0.0565337	20.2452	NDEPs_DEGs
A0A452FZ57	Novel_011397	-0.307991	20.2452	NDEPs_DEGs
A0A452FYB0	XM_018042857.1	0.12763	20.8775	NDEPs_DEGs
A0A452F2L3	Novel_020913	-1.42003	20.9289	NDEPs_DEGs
A0A452DTT3	Novel_011595	-0.581534	21.1682	NDEPs_DEGs
A0A452FXR6	Novel_017102	0.10783	21.1923	NDEPs_DEGs
A0A452ETV6	XM_018047967.1	0.174192	21.2279	NDEPs_DEGs
A0A452G8K3	Novel_010887	0.0178465	21.2279	NDEPs_DEGs
A0A452E5S9	XM_013962440.2	-0.503051	21.2281	NDEPs_DEGs
A0A452DR44	XM_018065957.1	0.418013	21.2441	NDEPs_DEGs
A0A452FYB0	Novel_024023	0.12763	21.2441	NDEPs_DEGs
A0A452GAJ7	XM_018050705.1	0.297664	21.2449	NDEPs_DEGs
A0A452G0W8	XM_018061723.1	-0.500688	21.2628	NDEPs_DEGs
A0A452F5G1	Novel_019257	-0.0752353	21.2648	NDEPs_DEGs
A0A452EA93	Novel_019556	-1.29607	21.2723	NDEPs_DEGs
A0A452EBC8	XM_018046036.1	0.561292	21.2845	NDEPs_DEGs
A0A452G3W7	XM_018064505.1	-0.0656545	21.3064	NDEPs_DEGs
A0A452ELS1	XM_013973198.2	0.631646	21.3162	NDEPs_DEGs
A0A452EJD9	XM_005680611.3	-0.564622	21.3193	NDEPs_DEGs
A0A452DTT3	Novel_015425	-0.581534	21.3366	NDEPs_DEGs
A0A452EMC8	Novel_000438	0.0565337	21.3417	NDEPs_DEGs
A0A452FHD1	Novel_015543	0.492735	21.346	NDEPs_DEGs
A0A452EKQ9	XM_005678444.3	-0.208709	21.364	NDEPs_DEGs
A0A452F6H6	XM_018054196.1	0.196961	21.364	NDEPs_DEGs
A0A452FL21	Novel_018434	-1.55381	21.3888	NDEPs_DEGs
A0A452DTT3	Novel_007588	-0.581534	21.3891	NDEPs_DEGs
A0A452EJD9	XM_018040927.1	-0.564622	21.3891	NDEPs_DEGs
A0A452FMP7	NM_001287570.1	1.61525	21.3976	NDEPs_DEGs
A0A452G5E1	Novel_023702	0.279008	21.3976	NDEPs_DEGs
A0A452DTT3	Novel_012403	-0.581534	21.3982	NDEPs_DEGs
A0A452EH82	Novel_001710	-0.421864	21.4002	NDEPs_DEGs
A0A452F8C7	Novel_021029	0.288709	21.4071	NDEPs_DEGs
A0A452F2C8	XM_018052529.1	-1.79193	21.4079	NDEPs_DEGs
A0A452F4C0	Novel_009715	0.14778	21.4079	NDEPs_DEGs
A0A452F5Z0	Novel_002814	-0.252666	21.4171	NDEPs_DEGs
A0A452F715	XM_018066324.1	-0.500831	21.4171	NDEPs_DEGs
A0A452DWB2	Novel_002723	-0.198181	21.4363	NDEPs_DEGs
A0A452DW02	Novel_007726	-0.603808	21.4533	NDEPs_DEGs
A0A452EQX4	XM_018055453.1	-0.227879	21.4556	NDEPs_DEGs
A0A452GB62	XM_018058749.1	-0.0145923	21.4573	NDEPs_DEGs
A0A452ERN2	Novel_000040	-0.927053	21.4618	NDEPs_DEGs
A0A452E2W3	XM_018048461.1	-0.464887	21.4711	NDEPs_DEGs
A0A452E4G5	XM_005687862.3	0.178837	21.4711	NDEPs_DEGs
A0A452EEM2	Novel_017817	-0.424167	21.4711	NDEPs_DEGs
A0A452F0W1	Novel_015574	0.518479	21.4727	NDEPs_DEGs
A0A452E9U8	XM_018051367.1	0.0145381	21.4914	NDEPs_DEGs
A0A452FZ57	Novel_007840	-0.307991	21.5005	NDEPs_DEGs
A0A452EG24	Novel_015348	-0.0546267	21.5006	NDEPs_DEGs
A0A452EAT2	NM_001290107.1	0.231741	21.5006	NDEPs_DEGs
A0A452EAJ6	Novel_021442	-0.259916	21.51	NDEPs_DEGs
A0A452ECK7	Novel_003265	-0.142118	21.5174	NDEPs_DEGs
A0A452EZN7	Novel_006699	-0.24779	21.5362	NDEPs_DEGs
A0A452DZ26	Novel_011109	-0.400281	21.5462	NDEPs_DEGs
A0A452E4E7	Novel_018404	-0.321371	21.5462	NDEPs_DEGs
A0A452DLM8	Novel_022482	-0.329166	21.553	NDEPs_DEGs
A0A452F4C0	Novel_006991	0.14778	21.5638	NDEPs_DEGs
A0A452E748	Novel_002403	0.0831601	21.5669	NDEPs_DEGs
A0A452FXR6	Novel_012868	0.10783	21.5669	NDEPs_DEGs
A0A452G6Z9	Novel_016647	0.106958	21.5681	NDEPs_DEGs
A0A452DPJ1	Novel_021099	-0.359095	21.5859	NDEPs_DEGs
A0A452F2W2	XM_018050639.1	-0.107479	21.5888	NDEPs_DEGs
A0A452G7E4	XR_001919364.1	-0.127077	21.5888	NDEPs_DEGs
A0A452EAS1	XM_018050802.1	-0.100355	21.5896	NDEPs_DEGs
A0A452EMC8	Novel_000439	0.0565337	21.5911	NDEPs_DEGs
A0A452FFC7	Novel_001958	-0.233984	21.6034	NDEPs_DEGs
A0A452G7C1	Novel_004083	-0.255479	21.6034	NDEPs_DEGs
A0A452FCG9	Novel_009013	-0.0656807	21.6043	NDEPs_DEGs
A0A452E944	Novel_022330	-0.731455	21.6097	NDEPs_DEGs
A0A452G3E6	Novel_011876	0.0663649	21.6274	NDEPs_DEGs
A0A452DLM8	Novel_021801	-0.329166	21.6347	NDEPs_DEGs
A0A452E1E7	Novel_000629	-0.510589	21.636	NDEPs_DEGs
A0A452DTT3	Novel_004578	-0.581534	21.6431	NDEPs_DEGs
A0A452EV15	Novel_013851	-0.203227	21.6431	NDEPs_DEGs
A0A452EVG2	Novel_006973	-0.136767	21.6474	NDEPs_DEGs
A0A452EMC8	Novel_004300	0.0565337	21.6521	NDEPs_DEGs
A0A452EGM0	Novel_009987	-0.291556	21.6546	NDEPs_DEGs
A0A452G352	XM_005677182.3	0.945955	21.6584	NDEPs_DEGs
A0A452FXR6	Novel_019370	0.10783	21.6705	NDEPs_DEGs
A0A452FK10	Novel_003843	1.07797	21.6875	NDEPs_DEGs
A0A452F7V3	XM_018055143.1	-0.457046	21.6965	NDEPs_DEGs
A0A452EIH8	Novel_016131	-0.162958	21.6967	NDEPs_DEGs
A0A452FYB0	XM_018042853.1	0.12763	21.6967	NDEPs_DEGs
A0A452DW02	Novel_007721	-0.603808	21.7123	NDEPs_DEGs
A0A452E695	Novel_004451	-0.902171	21.722	NDEPs_DEGs
A0A452EUZ5	XM_005689359.3	0.0414659	21.7238	NDEPs_DEGs
A0A452F7Y8	XM_005697317.2	0.0179511	21.7337	NDEPs_DEGs
A0A452DYY8	Novel_002917	-1.47793	21.7386	NDEPs_DEGs
A0A452ETS7	Novel_006422	-0.685016	21.7531	NDEPs_DEGs
A0A452DUW3	Novel_011862	-0.314321	21.7641	NDEPs_DEGs
A0A452FZ57	Novel_016876	-0.307991	21.7641	NDEPs_DEGs
A0A452F2E7	Novel_003022	-0.18841	21.7657	NDEPs_DEGs
A0A452DQI5	Novel_022871	0.0326494	21.7657	NDEPs_DEGs
A0A452F6X7	Novel_007287	0.0564567	21.7699	NDEPs_DEGs
A0A452EA46	XM_005695434.3	-0.0163873	21.7801	NDEPs_DEGs
A0A452GAH3	Novel_000373	0.0156763	21.7873	NDEPs_DEGs
A0A452EJV6	Novel_007823	-0.205677	21.7909	NDEPs_DEGs
A0A452EC01	XM_018038560.1	0.107858	21.7909	NDEPs_DEGs
A0A452E465	Novel_013845	0.46246	21.7955	NDEPs_DEGs
A0A452FZ57	Novel_022300	-0.307991	21.7955	NDEPs_DEGs
A0A452GB62	XM_018058750.1	-0.0145923	21.8244	NDEPs_DEGs
A0A452F011	XM_018055101.1	0.0206268	21.8343	NDEPs_DEGs
A0A452GB61	Novel_011013	-0.823975	21.8713	NDEPs_DEGs
A0A452E875	Novel_003017	-2.12203	21.8734	NDEPs_DEGs
A0A452F1M0	Novel_019892	-0.494161	21.8824	NDEPs_DEGs
A0A452F0K7	XM_013977053.2	-0.280518	21.8866	NDEPs_DEGs
A0A452G1E6	Novel_010442	0.0979706	21.8866	NDEPs_DEGs
A0A452DT86	Novel_002871	-0.165762	21.8958	NDEPs_DEGs
A0A452EBC8	Novel_009552	0.561292	21.9223	NDEPs_DEGs
A0A452ELS4	Novel_015647	-0.509479	21.9372	NDEPs_DEGs
A0A452EP50	Novel_007717	0.113102	21.9396	NDEPs_DEGs
A0A452F4C0	Novel_010787	0.14778	21.9452	NDEPs_DEGs
A0A452G651	Novel_005133	1.2954	21.952	NDEPs_DEGs
A0A452F6H6	XM_005677138.3	0.196961	21.9688	NDEPs_DEGs
A0A452FR26	XM_013968356.2	-0.641861	21.972	NDEPs_DEGs
A0A452ETK3	Novel_012796	-0.0276587	21.972	NDEPs_DEGs
A0A452DY71	Novel_002745	0.0481345	21.9769	NDEPs_DEGs
A0A452EZ13	XR_001917256.1	-0.199983	21.9772	NDEPs_DEGs
A0A452E513	Novel_016176	0.161163	21.9933	NDEPs_DEGs
A0A452FR26	XM_018056429.1	-0.641861	21.9995	NDEPs_DEGs
A0A452EL38	Novel_018276	0.242533	22.0144	NDEPs_DEGs
A0A452FP92	Novel_009672	-0.0576863	22.0225	NDEPs_DEGs
A0A452EKQ2	XM_018044776.1	0.0865094	22.0448	NDEPs_DEGs
A0A452EVM7	Novel_011362	-0.240652	22.0738	NDEPs_DEGs
A0A452EUZ5	XM_018059896.1	0.0414659	22.0808	NDEPs_DEGs
A0A452EWF6	Novel_016555	-0.176117	22.0808	NDEPs_DEGs
A0A452DZN6	Novel_000420	0.100226	22.0928	NDEPs_DEGs
A0A452DMI1	Novel_005893	-0.397058	22.1038	NDEPs_DEGs
A0A452G220	Novel_006240	-0.225779	22.1043	NDEPs_DEGs
A0A452FSH2	Novel_017131	-0.19064	22.1043	NDEPs_DEGs
A0A452E9J1	Novel_019285	0.124036	22.1043	NDEPs_DEGs
A0A452FEA0	XM_018046690.1	-0.072161	22.1063	NDEPs_DEGs
A0A452E2V8	XM_018053213.1	-0.375732	22.1221	NDEPs_DEGs
A0A452FNF2	XM_018053964.1	-0.246508	22.1262	NDEPs_DEGs
A0A452DQI8	XM_018048678.1	-0.434	22.1305	NDEPs_DEGs
A0A452FZ57	Novel_008881	-0.307991	22.1343	NDEPs_DEGs
A0A452G9V5	Novel_009915	-0.597712	22.1351	NDEPs_DEGs
A0A452FI70	XM_018060362.1	-0.953993	22.1453	NDEPs_DEGs
A0A452FEH4	Novel_013600	-0.346841	22.169	NDEPs_DEGs
A0A452DMX8	Novel_011919	-0.206918	22.189	NDEPs_DEGs
A0A452F9J6	XM_018054437.1	-1.92079	22.1916	NDEPs_DEGs
A0A452DLM8	Novel_012060	-0.329166	22.1981	NDEPs_DEGs
A0A452DTT3	Novel_018000	-0.581534	22.2003	NDEPs_DEGs
A0A452EE60	XM_005678085.3	-0.559718	22.2003	NDEPs_DEGs
A0A452EGB0	Novel_018710	0.208097	22.2129	NDEPs_DEGs
A0A452DTT3	Novel_011597	-0.581534	22.2163	NDEPs_DEGs
A0A452FAW8	Novel_015071	-1.59661	22.2564	NDEPs_DEGs
A0A452EMC8	Novel_021802	0.0565337	22.2645	NDEPs_DEGs
A0A452G1V2	Novel_017451	0.0629791	22.2686	NDEPs_DEGs
A0A452FXR6	Novel_022625	0.10783	22.2752	NDEPs_DEGs
A0A452DLJ5	XM_018041977.1	-0.524901	22.288	NDEPs_DEGs
A0A452EHE9	XM_018055893.1	-0.22699	22.3141	NDEPs_DEGs
A0A452FZ57	Novel_008703	-0.307991	22.3234	NDEPs_DEGs
G1DFU9	Novel_020298	0.0234334	22.3324	NDEPs_DEGs
A0A452FW35	Novel_018596	-0.171117	22.3356	NDEPs_DEGs
A0A452F3U0	Novel_016403	-0.216871	22.3532	NDEPs_DEGs
A0A452F3H8	Novel_010263	-0.0610575	22.3542	NDEPs_DEGs
A0A452EDX1	Novel_023377	-0.13961	22.3922	NDEPs_DEGs
A0A452EMC8	Novel_008031	0.0565337	22.418	NDEPs_DEGs
A0A452ETE3	XR_001918487.1	-0.330083	22.4234	NDEPs_DEGs
A0A452F7J9	Novel_016718	-0.0836533	22.4304	NDEPs_DEGs
A0A452DTT3	Novel_004878	-0.581534	22.4308	NDEPs_DEGs
A0A452FDJ3	Novel_015131	-0.520653	22.4388	NDEPs_DEGs
A0A452FYB3	Novel_016630	0.113363	22.4388	NDEPs_DEGs
A0A452FAU7	XM_018042261.1	0.0212197	22.4394	NDEPs_DEGs
A0A452FW35	Novel_018590	-0.171117	22.4429	NDEPs_DEGs
A0A452FV45	XM_018047618.1	0.112962	22.4503	NDEPs_DEGs
A0A452EG91	Novel_019249	0.289118	22.4503	NDEPs_DEGs
A0A452F463	Novel_004744	0.554309	22.4658	NDEPs_DEGs
A0A452ECU6	Novel_023228	0.050342	22.4714	NDEPs_DEGs
A0A452EEM2	Novel_017854	-0.424167	22.474	NDEPs_DEGs
A0A452EAU8	Novel_001577	0.140394	22.4923	NDEPs_DEGs
A0A452DTT3	Novel_003010	-0.581534	22.4925	NDEPs_DEGs
A0A452EL33	XM_018048709.1	-0.187746	22.5057	NDEPs_DEGs
A0A452DTT3	Novel_004896	-0.581534	22.5118	NDEPs_DEGs
A0A452DTT3	Novel_008417	-0.581534	22.5244	NDEPs_DEGs
A0A452ELS4	Novel_000597	-0.509479	22.5264	NDEPs_DEGs
A0A452EMC8	Novel_005583	0.0565337	22.5426	NDEPs_DEGs
A0A452F1B9	Novel_011738	-0.372558	22.5558	NDEPs_DEGs
A0A452EF07	Novel_013663	0.193637	22.5768	NDEPs_DEGs
A0A452EQ28	Novel_007207	-0.237422	22.5826	NDEPs_DEGs
A0A452G694	Novel_002006	-1.41861	22.593	NDEPs_DEGs
A0A452ESV6	Novel_008985	-0.428508	22.6055	NDEPs_DEGs
A0A452FFC7	Novel_003433	-0.233984	22.608	NDEPs_DEGs
A0A452EAJ6	Novel_021447	-0.259916	22.6181	NDEPs_DEGs
A0A452EQH0	Novel_014152	0.067548	22.6362	NDEPs_DEGs
A0A452EZN7	Novel_006701	-0.24779	22.6502	NDEPs_DEGs
A0A452E409	XM_018045991.1	0.223755	22.6534	NDEPs_DEGs
A0A452E033	Novel_008309	0.00559793	22.6637	NDEPs_DEGs
A0A452F6H0	Novel_020975	-0.477938	22.6661	NDEPs_DEGs
A0A452FZC2	XM_018053158.1	-1.6179	22.6689	NDEPs_DEGs
A0A452G0U1	XM_018042423.1	-4.27045	22.6689	NDEPs_DEGs
A0A452DSL4	Novel_001717	0.160769	22.6872	NDEPs_DEGs
A0A452DTT3	Novel_023474	-0.581534	22.6972	NDEPs_DEGs
A0A452DTT3	Novel_012807	-0.581534	22.7236	NDEPs_DEGs
A0A452EET0	XM_018059477.1	-0.131223	22.7326	NDEPs_DEGs
A0A452F4C0	Novel_020669	0.14778	22.7419	NDEPs_DEGs
A0A452F0B0	Novel_023723	-0.155454	22.7973	NDEPs_DEGs
A0A452F4C0	Novel_023326	0.14778	22.7978	NDEPs_DEGs
A0A452FF42	Novel_020953	-0.02357	22.7992	NDEPs_DEGs
A0A452EN03	XM_018044662.1	-0.0626957	22.8027	NDEPs_DEGs
A0A452EZ82	XM_018039219.1	-0.103799	22.8144	NDEPs_DEGs
A0A452FJF1	XM_018061618.1	-0.437815	22.8349	NDEPs_DEGs
A0A452EP12	XM_018061604.1	-0.320697	22.8494	NDEPs_DEGs
A0A452FW35	Novel_018592	-0.171117	22.8686	NDEPs_DEGs
A0A452F3E6	Novel_005672	0.19416	22.8737	NDEPs_DEGs
A0A452F6H6	Novel_002900	0.196961	22.8869	NDEPs_DEGs
A0A452F0Y7	XM_018054319.1	-0.238545	22.887	NDEPs_DEGs
A0A452EYV4	XM_018055154.1	-0.764841	22.8992	NDEPs_DEGs
A0A452FY23	Novel_020504	0.276913	22.9054	NDEPs_DEGs
A0A452DUW3	Novel_006838	-0.314321	22.9102	NDEPs_DEGs
A0A452FSH2	Novel_017134	-0.19064	22.9284	NDEPs_DEGs
A0A452G9C4	XM_018043255.1	0.127676	22.9396	NDEPs_DEGs
A0A452DXS5	Novel_009384	-0.0549758	22.9792	NDEPs_DEGs
A0A452G2V7	XM_018057761.1	-0.102598	22.987	NDEPs_DEGs
A0A452G2M5	XM_018046320.1	0.307359	22.9888	NDEPs_DEGs
A0A452FK10	Novel_009288	1.07797	22.9955	NDEPs_DEGs
A0A452DSH1	Novel_016787	-0.342229	23.0076	NDEPs_DEGs
A0A452DYT8	Novel_020680	0.422284	23.037	NDEPs_DEGs
A0A452FND5	Novel_013838	0.0910508	23.0811	NDEPs_DEGs
A0A452F0Q6	Novel_018504	0.349835	23.0847	NDEPs_DEGs
A0A452FND5	XM_018060212.1	0.0910508	23.0879	NDEPs_DEGs
A0A452EKX5	Novel_014856	0.0640574	23.0891	NDEPs_DEGs
A0A452EMC8	Novel_014768	0.0565337	23.0966	NDEPs_DEGs
A0A452EQH0	Novel_014154	0.067548	23.1159	NDEPs_DEGs
A0A452FYB0	XM_018042859.1	0.12763	23.1253	NDEPs_DEGs
A0A452ESK8	Novel_022160	-0.177934	23.1271	NDEPs_DEGs
A0A452DRH3	Novel_005743	-0.0355928	23.1284	NDEPs_DEGs
A0A452DMJ2	XM_018043541.1	-1.32591	23.1396	NDEPs_DEGs
A0A452EMC8	Novel_000557	0.0565337	23.1458	NDEPs_DEGs
A0A452EYY2	Novel_000246	-0.0501025	23.175	NDEPs_DEGs
A0A452EMC8	Novel_007749	0.0565337	23.2118	NDEPs_DEGs
A0A452DLM8	Novel_004127	-0.329166	23.2167	NDEPs_DEGs
A0A452DXU4	XM_018046612.1	-0.388649	23.2223	NDEPs_DEGs
A0A452EIM4	Novel_004101	1.51211	23.2234	NDEPs_DEGs
A0A452FGW5	Novel_017443	-1.05253	23.2236	NDEPs_DEGs
A0A452DZN6	Novel_008428	0.100226	23.2385	NDEPs_DEGs
A0A452F043	Novel_002030	-0.240346	23.2392	NDEPs_DEGs
A0A452FYK1	Novel_005255	-0.347723	23.2404	NDEPs_DEGs
A0A452EEM2	Novel_017841	-0.424167	23.2657	NDEPs_DEGs
A0A452G8D9	XM_005675149.3	-0.527136	23.2673	NDEPs_DEGs
A0A452E3Z5	Novel_004042	-0.304161	23.275	NDEPs_DEGs
A0A452EZ54	Novel_002431	-0.455606	23.2808	NDEPs_DEGs
A0A452DTT3	Novel_000324	-0.581534	23.2851	NDEPs_DEGs
A0A452EEV6	Novel_004673	0.84619	23.3582	NDEPs_DEGs
A0A452F4C0	Novel_023329	0.14778	23.368	NDEPs_DEGs
A0A452ESZ0	XM_018060651.1	-1.07226	23.3699	NDEPs_DEGs
A0A452ERB2	Novel_000917	2.55651	23.3817	NDEPs_DEGs
A0A452E294	Novel_008690	-0.10237	23.401	NDEPs_DEGs
A0A452DL79	Novel_022032	-0.562017	23.4162	NDEPs_DEGs
A0A452EMC8	Novel_017527	0.0565337	23.4241	NDEPs_DEGs
A0A452ECK7	Novel_003264	-0.142118	23.4272	NDEPs_DEGs
A0A452F5R6	XM_018064435.1	-0.102435	23.4277	NDEPs_DEGs
A0A452EQJ4	Novel_022511	0.0633319	23.4489	NDEPs_DEGs
A0A452FGF2	XM_018067235.1	-0.469566	23.4654	NDEPs_DEGs
A0A452E037	Novel_008493	-0.228161	23.4824	NDEPs_DEGs
A0A452FR55	Novel_019120	-0.0691859	23.4877	NDEPs_DEGs
A0A452F9L6	Novel_007457	-0.46157	23.4949	NDEPs_DEGs
A0A452DTT3	Novel_012847	-0.581534	23.4965	NDEPs_DEGs
A0A452EMC8	Novel_005584	0.0565337	23.5026	NDEPs_DEGs
A0A452EET0	Novel_021935	-0.131223	23.5309	NDEPs_DEGs
A0A452EW00	Novel_008663	-0.329702	23.587	NDEPs_DEGs
A0A452EV68	XM_018063853.1	-0.754964	23.593	NDEPs_DEGs
A0A452E1V5	XR_001917234.1	-2.04236	23.5978	NDEPs_DEGs
A0A452FYB0	XM_018042860.1	0.12763	23.6042	NDEPs_DEGs
A0A452FAP1	XM_018065347.1	0.192506	23.6133	NDEPs_DEGs
A0A452ELS4	Novel_011359	-0.509479	23.6374	NDEPs_DEGs
A0A452G789	XM_018055365.1	-0.105302	23.6671	NDEPs_DEGs
A0A452E2S1	XM_013975774.2	-0.615878	23.6672	NDEPs_DEGs
A0A452FH33	Novel_017777	-0.334524	23.6709	NDEPs_DEGs
A0A452DZA3	Novel_020531	-0.557844	23.7104	NDEPs_DEGs
A0A452FU68	XM_018047529.1	-0.978451	23.7152	NDEPs_DEGs
A0A452EG56	Novel_002087	-0.232499	23.7414	NDEPs_DEGs
A0A452DTT3	Novel_003369	-0.581534	23.7537	NDEPs_DEGs
A0A452DLW2	XM_018065297.1	0.201317	23.7566	NDEPs_DEGs
A0A452EPM8	XM_018043851.1	0.802367	23.7767	NDEPs_DEGs
A0A452FG85	XM_018039375.1	-0.667991	23.7994	NDEPs_DEGs
A0A452DTT3	Novel_003858	-0.581534	23.8193	NDEPs_DEGs
A0A452DVV1	Novel_005960	-0.386249	23.8562	NDEPs_DEGs
A0A452FZ57	Novel_010509	-0.307991	23.8692	NDEPs_DEGs
A0A452G6Q2	Novel_007915	-0.460528	23.8761	NDEPs_DEGs
A0A452F4C0	Novel_012072	0.14778	23.9498	NDEPs_DEGs
A0A452DL79	XM_005699278.3	-0.562017	23.9845	NDEPs_DEGs
A0A452F3M1	Novel_011125	-0.170666	24.0102	NDEPs_DEGs
A0A452FFT4	XM_018052680.1	-0.24121	24.0141	NDEPs_DEGs
A0A452ELS4	XM_013972806.2	-0.509479	24.059	NDEPs_DEGs
A0A452G2T7	Novel_015534	-0.305022	24.1188	NDEPs_DEGs
A0A452FZ57	Novel_023066	-0.307991	24.1319	NDEPs_DEGs
A0A452DTT3	Novel_019007	-0.581534	24.1622	NDEPs_DEGs
A0A452F0Q6	Novel_018499	0.349835	24.211	NDEPs_DEGs
A0A452DLM8	Novel_011438	-0.329166	24.2236	NDEPs_DEGs
B6F238	Novel_018686	-0.301833	24.3057	NDEPs_DEGs
A0A452F617	XM_018066709.1	-0.0924209	24.3704	NDEPs_DEGs
A0A452G925	XM_018064495.1	-0.108387	24.4702	NDEPs_DEGs
A0A452GB62	XM_013965328.2	-0.0145923	24.5348	NDEPs_DEGs
A0A452FAX2	XM_018062990.1	-0.206695	24.585	NDEPs_DEGs
A0A452E6V7	XM_005684732.3	-0.452157	24.6226	NDEPs_DEGs
A0A452FDS1	XM_018058346.1	-0.259534	24.6579	NDEPs_DEGs
A0A452ELS1	XM_005695353.3	0.631646	24.679	NDEPs_DEGs
A0A452DNQ4	XM_018063465.1	2.18126	24.704	NDEPs_DEGs
A0A452G1F4	Novel_016760	0.691173	24.721	NDEPs_DEGs
A0A452EQX4	XM_018044354.1	-0.227879	24.7462	NDEPs_DEGs
A0A452FW35	Novel_018589	-0.171117	24.8199	NDEPs_DEGs
A0A452EPG2	XM_018041623.1	-0.0613924	24.8479	NDEPs_DEGs
A0A452FXL1	XM_018044249.1	0.193496	25.0187	NDEPs_DEGs
A0A452ELS4	Novel_017297	-0.509479	25.0302	NDEPs_DEGs
A0A452G8Q3	XM_018040427.1	-0.407416	25.0429	NDEPs_DEGs
A0A452EDE1	Novel_002543	-0.0918436	25.0902	NDEPs_DEGs
A0A452G689	Novel_011100	-1.0035	25.1673	NDEPs_DEGs
A0A452G8U2	XM_013974580.2	-0.128122	25.3377	NDEPs_DEGs
A0A452G609	XM_018046874.1	-0.256399	25.3523	NDEPs_DEGs
D1MCA8	Novel_017568	-0.180251	25.6052	NDEPs_DEGs
A0A452E409	XM_018045995.1	0.223755	25.6567	NDEPs_DEGs
A0A452FU63	XM_018048123.1	0.716934	25.722	NDEPs_DEGs
A0A452F0Q6	Novel_018503	0.349835	25.7367	NDEPs_DEGs
A0A452G444	XM_005682632.3	0.223666	25.7876	NDEPs_DEGs
A0A452EUZ5	Novel_013412	0.0414659	25.82	NDEPs_DEGs
A0A452G5C0	XM_018049167.1	0.159839	25.855	NDEPs_DEGs
A0A452F864	XM_018064465.1	-1.06747	25.8871	NDEPs_DEGs
A0A452DNQ4	XM_018063447.1	2.18126	25.9767	NDEPs_DEGs
A0A452DNQ4	XM_018063458.1	2.18126	25.9982	NDEPs_DEGs
A0A452EP46	Novel_021612	-0.180574	26.073	NDEPs_DEGs
A0A452ESP0	Novel_015803	-0.202165	26.2553	NDEPs_DEGs
A0A452F7V3	XM_018055165.1	-0.457046	26.5032	NDEPs_DEGs
A0A452EAR1	XM_018048658.1	-0.777935	26.5095	NDEPs_DEGs
A0A452F6H6	XM_018053276.1	0.196961	26.5792	NDEPs_DEGs
A0A452G789	XM_018055364.1	-0.105302	26.8048	NDEPs_DEGs
A0A452EET0	XM_018041855.1	-0.131223	27.4246	NDEPs_DEGs
A0A452G3V6	Novel_003602	-0.199528	27.6425	NDEPs_DEGs
A0A452ELS1	NM_001314301.1	0.631646	28.0644	NDEPs_DEGs
A0A452EHE9	XM_018055900.1	-0.22699	29.099	NDEPs_DEGs
A0A452E6V7	XM_018053196.1	-0.452157	29.4098	NDEPs_DEGs
A0A023NDA9	COX2	-0.15752	-0.0523702	NDEPs_NDEGs
A0A023ND43	ND4	0.0362874	-0.0791549	NDEPs_NDEGs
A0A452EM32	NM_001285550.1	0.124119	-0.103195	NDEPs_NDEGs
A0A452G8D9	NM_001287573.1	-0.527136	0.628475	NDEPs_NDEGs
A0A452EEP4	NM_001288818.1	-0.0274108	0.204839	NDEPs_NDEGs
A0A452FPF8	Novel_000001	0.29952	-0.107627	NDEPs_NDEGs
A0A452FPF8	Novel_000002	0.29952	0.711991	NDEPs_NDEGs
A0A452FPF8	Novel_000003	0.29952	-1.68171	NDEPs_NDEGs
A0A452FPF8	Novel_000004	0.29952	1.06183	NDEPs_NDEGs
A0A452F4C0	Novel_000019	0.14778	-1.08238	NDEPs_NDEGs
A0A452F4C0	Novel_000020	0.14778	1.07821	NDEPs_NDEGs
A0A452F4C0	Novel_000021	0.14778	-2.87396	NDEPs_NDEGs
A0A452EEP4	Novel_000025	-0.0274108	0.417849	NDEPs_NDEGs
A0A452EEP4	Novel_000026	-0.0274108	-1.58547	NDEPs_NDEGs
A0A452EEP4	Novel_000027	-0.0274108	0.204121	NDEPs_NDEGs
A0A452FHD7	Novel_000028	-0.104485	0.430471	NDEPs_NDEGs
A0A452FHD7	Novel_000029	-0.104485	0.495663	NDEPs_NDEGs
A0A452FZ57	Novel_000032	-0.307991	-0.441951	NDEPs_NDEGs
A0A452FZ57	Novel_000033	-0.307991	0.331187	NDEPs_NDEGs
A0A452ELS4	Novel_000036	-0.509479	-0.33625	NDEPs_NDEGs
A0A452ERN2	Novel_000037	-0.927053	0.0703315	NDEPs_NDEGs
A0A452ERN2	Novel_000038	-0.927053	0.724858	NDEPs_NDEGs
A0A452ERN2	Novel_000039	-0.927053	-0.987426	NDEPs_NDEGs
A0A452ERN2	Novel_000042	-0.927053	-1.58256	NDEPs_NDEGs
A0A452ELS4	Novel_000043	-0.509479	-0.789321	NDEPs_NDEGs
A0A452ELS4	Novel_000044	-0.509479	1.26296	NDEPs_NDEGs
A0A452G133	Novel_000048	-0.220042	0.502628	NDEPs_NDEGs
A0A452E432	Novel_000052	0.0740898	-0.422409	NDEPs_NDEGs
A0A452EVK4	Novel_000053	0.168882	0.252745	NDEPs_NDEGs
A0A452F876	Novel_000058	-0.169731	-0.160612	NDEPs_NDEGs
A0A452EVM7	Novel_000059	-0.240652	0.351965	NDEPs_NDEGs
A0A452EVM7	Novel_000060	-0.240652	0.325018	NDEPs_NDEGs
A0A452G8U2	Novel_000061	-0.128122	-0.479694	NDEPs_NDEGs
A0A452F428	Novel_000064	0.132012	-0.0590665	NDEPs_NDEGs
A0A452F428	Novel_000065	0.132012	-0.514498	NDEPs_NDEGs
A0A452DMN4	Novel_000066	-0.543834	-0.429928	NDEPs_NDEGs
A0A452DMN4	Novel_000067	-0.543834	0.901314	NDEPs_NDEGs
A0A452G923	Novel_000072	0.0697464	-4.36235	NDEPs_NDEGs
A0A452G923	Novel_000073	0.0697464	1.5983	NDEPs_NDEGs
A0A452G923	Novel_000074	0.0697464	-0.123915	NDEPs_NDEGs
A0A452DLM8	Novel_000075	-0.329166	-0.587171	NDEPs_NDEGs
A0A452DLM8	Novel_000076	-0.329166	1.50476	NDEPs_NDEGs
A0A452DLM8	Novel_000077	-0.329166	0.0623695	NDEPs_NDEGs
A0A452F2Q9	Novel_000083	-0.317159	5.11182	NDEPs_NDEGs
A0A452F2Q9	Novel_000084	-0.317159	-0.234535	NDEPs_NDEGs
A0A452F2Q9	Novel_000085	-0.317159	6.29538	NDEPs_NDEGs
A0A452F2Q9	Novel_000086	-0.317159	3.46465	NDEPs_NDEGs
A0A452F2Q9	Novel_000087	-0.317159	-1.78849	NDEPs_NDEGs
A0A452F2Q9	Novel_000088	-0.317159	-6.96559	NDEPs_NDEGs
A0A452F2Q9	Novel_000089	-0.317159	3.82995	NDEPs_NDEGs
A0A452F2Q9	Novel_000090	-0.317159	3.85121	NDEPs_NDEGs
A0A452F2Q9	Novel_000091	-0.317159	4.27789	NDEPs_NDEGs
A0A452F2Q9	Novel_000095	-0.317159	-0.0344838	NDEPs_NDEGs
A0A452F2Q9	Novel_000096	-0.317159	-2.01449	NDEPs_NDEGs
A0A452F2Q9	Novel_000097	-0.317159	-0.52704	NDEPs_NDEGs
A0A452ELS4	Novel_000099	-0.509479	1.42003	NDEPs_NDEGs
A0A452ELS4	Novel_000100	-0.509479	-6.95727	NDEPs_NDEGs
A0A452FBR5	Novel_000103	-0.42652	-0.364733	NDEPs_NDEGs
A0A452FZ57	Novel_000106	-0.307991	-0.404929	NDEPs_NDEGs
A0A452FZ57	Novel_000107	-0.307991	0.622215	NDEPs_NDEGs
A0A097P8P8	Novel_000110	-0.254646	0.640492	NDEPs_NDEGs
A0A097P8P8	Novel_000111	-0.254646	-2.26629	NDEPs_NDEGs
A0A097P8P8	Novel_000112	-0.254646	3.69994	NDEPs_NDEGs
A0A097P8P8	Novel_000113	-0.254646	-0.712923	NDEPs_NDEGs
A0A097P8P8	Novel_000114	-0.254646	1.49195	NDEPs_NDEGs
A0A097P8P8	Novel_000115	-0.254646	-1.44794	NDEPs_NDEGs
A0A097P8P8	Novel_000116	-0.254646	-1.13595	NDEPs_NDEGs
A0A097P8P8	Novel_000117	-0.254646	-4.78305	NDEPs_NDEGs
A0A452FXR6	Novel_000118	0.10783	0.365873	NDEPs_NDEGs
A0A452F9X4	Novel_000120	-0.00900696	0.366927	NDEPs_NDEGs
A0A452F9X4	Novel_000121	-0.00900696	0.427401	NDEPs_NDEGs
A0A452EZW5	Novel_000122	0.770764	0.355368	NDEPs_NDEGs
A0A452EZW5	Novel_000123	0.770764	-1.47809	NDEPs_NDEGs
A0A452G9C4	Novel_000124	0.127676	0.557953	NDEPs_NDEGs
A0A452GBN0	Novel_000125	-0.124795	-0.536001	NDEPs_NDEGs
A0A452GBN0	Novel_000126	-0.124795	0.697175	NDEPs_NDEGs
A0A452GBN0	Novel_000127	-0.124795	0.293353	NDEPs_NDEGs
A0A452GBN0	Novel_000128	-0.124795	-1.59342	NDEPs_NDEGs
A0A452GBN0	Novel_000129	-0.124795	-0.35279	NDEPs_NDEGs
A0A452GBN0	Novel_000130	-0.124795	0.22632	NDEPs_NDEGs
A0A452ET89	Novel_000135	-0.237704	0.674438	NDEPs_NDEGs
A0A452ET89	Novel_000136	-0.237704	0.469958	NDEPs_NDEGs
A0A452ET89	Novel_000138	-0.237704	0.144429	NDEPs_NDEGs
A0A452ET89	Novel_000139	-0.237704	0.0592311	NDEPs_NDEGs
A0A452EVX2	Novel_000142	-0.507889	0.0493666	NDEPs_NDEGs
A0A452F2N1	Novel_000144	-0.122382	0.422018	NDEPs_NDEGs
A0A452F2N1	Novel_000145	-0.122382	-0.332768	NDEPs_NDEGs
A0A452EGT9	Novel_000147	0.541972	0.0869962	NDEPs_NDEGs
A0A452G516	Novel_000148	0.283788	0.200724	NDEPs_NDEGs
A0A452G516	Novel_000149	0.283788	0.751005	NDEPs_NDEGs
A0A452G516	Novel_000150	0.283788	-0.327593	NDEPs_NDEGs
A0A452G351	Novel_000153	0.163813	0.0365257	NDEPs_NDEGs
A0A452G351	Novel_000154	0.163813	-0.361634	NDEPs_NDEGs
A0A452G351	Novel_000155	0.163813	-0.686442	NDEPs_NDEGs
A0A452G351	Novel_000156	0.163813	1.19334	NDEPs_NDEGs
A0A452FEC6	Novel_000158	-0.287557	-0.150692	NDEPs_NDEGs
A0A452GAA0	Novel_000159	-0.836215	0.488616	NDEPs_NDEGs
A0A452G7Q9	Novel_000160	-0.284082	0.882114	NDEPs_NDEGs
A0A452G7Q9	Novel_000161	-0.284082	-0.175892	NDEPs_NDEGs
A0A452DSV5	Novel_000162	-0.210957	2.21272	NDEPs_NDEGs
A0A452DSV5	Novel_000163	-0.210957	-1.07835	NDEPs_NDEGs
A0A452DSV5	Novel_000165	-0.210957	0.875609	NDEPs_NDEGs
A0A452E4S8	Novel_000166	-0.17977	0.224968	NDEPs_NDEGs
A0A452E4S8	Novel_000167	-0.17977	3.85699	NDEPs_NDEGs
A0A452E4S8	Novel_000168	-0.17977	-0.631071	NDEPs_NDEGs
A0A452EMC8	Novel_000169	0.0565337	0.133583	NDEPs_NDEGs
A0A452E2S1	Novel_000171	-0.615878	0.536163	NDEPs_NDEGs
A0A452E2S1	Novel_000172	-0.615878	-0.687553	NDEPs_NDEGs
A0A452E2S1	Novel_000173	-0.615878	2.88787	NDEPs_NDEGs
A0A452E2S1	Novel_000174	-0.615878	-3.52237	NDEPs_NDEGs
A0A452EMC8	Novel_000176	0.0565337	-0.624587	NDEPs_NDEGs
A0A452EMC8	Novel_000177	0.0565337	0.283897	NDEPs_NDEGs
A0A452EMC8	Novel_000178	0.0565337	2.00134	NDEPs_NDEGs
A0A452F4C0	Novel_000179	0.14778	-0.761941	NDEPs_NDEGs
A0A452F4C0	Novel_000180	0.14778	1.75284	NDEPs_NDEGs
A0A452F4C0	Novel_000181	0.14778	1.00684	NDEPs_NDEGs
A0A452F4C0	Novel_000182	0.14778	-7.34171	NDEPs_NDEGs
A0A452EL01	Novel_000185	-0.181258	-0.104503	NDEPs_NDEGs
A0A452FXR6	Novel_000187	0.10783	1.16873	NDEPs_NDEGs
A0A452FXR6	Novel_000188	0.10783	-0.0724749	NDEPs_NDEGs
A0A452FXR6	Novel_000189	0.10783	0.128467	NDEPs_NDEGs
A0A452FXR6	Novel_000190	0.10783	-1.04225	NDEPs_NDEGs
A0A452F0C8	Novel_000191	0.0443399	-0.0564337	NDEPs_NDEGs
A0A452FIK7	Novel_000194	-0.0357043	-0.191201	NDEPs_NDEGs
A0A452FIK7	Novel_000195	-0.0357043	0.0703486	NDEPs_NDEGs
A0A452FIK7	Novel_000196	-0.0357043	-1.60076	NDEPs_NDEGs
A0A452FIK7	Novel_000197	-0.0357043	0.552514	NDEPs_NDEGs
A0A452G8D9	Novel_000200	-0.527136	1.14155	NDEPs_NDEGs
A0A452E9S6	Novel_000204	-0.045419	-1.35717	NDEPs_NDEGs
A0A452E9S6	Novel_000205	-0.045419	1.61656	NDEPs_NDEGs
A0A452E9S6	Novel_000206	-0.045419	0.163078	NDEPs_NDEGs
A0A452E9S6	Novel_000207	-0.045419	2.17311	NDEPs_NDEGs
A0A452DRK7	Novel_000208	0.823764	-0.0119523	NDEPs_NDEGs
A0A452DRK7	Novel_000209	0.823764	-3.43598	NDEPs_NDEGs
A0A452E1M0	Novel_000211	-0.334336	3.09102	NDEPs_NDEGs
A0A452E1M0	Novel_000212	-0.334336	2.59615	NDEPs_NDEGs
A0A452E1M0	Novel_000213	-0.334336	1.27858	NDEPs_NDEGs
A0A452E1M0	Novel_000214	-0.334336	2.98351	NDEPs_NDEGs
A0A452E1M0	Novel_000216	-0.334336	0.43976	NDEPs_NDEGs
A0A452E1M0	Novel_000217	-0.334336	0.88969	NDEPs_NDEGs
A0A452E1M0	Novel_000218	-0.334336	0.529046	NDEPs_NDEGs
A0A452E1M0	Novel_000219	-0.334336	1.84026	NDEPs_NDEGs
A0A452E1M0	Novel_000220	-0.334336	2.0822	NDEPs_NDEGs
A0A452E1M0	Novel_000221	-0.334336	0.937974	NDEPs_NDEGs
A0A452E1M0	Novel_000222	-0.334336	-1.59936	NDEPs_NDEGs
A0A452F4Y2	Novel_000223	0.19579	-0.532656	NDEPs_NDEGs
A0A452F4S7	Novel_000224	-0.162203	-0.216178	NDEPs_NDEGs
A0A452F4S7	Novel_000225	-0.162203	1.62431	NDEPs_NDEGs
A0A452F6X6	Novel_000226	-0.336223	0.0392403	NDEPs_NDEGs
A0A452F6X6	Novel_000227	-0.336223	-0.320637	NDEPs_NDEGs
A0A452F6X6	Novel_000228	-0.336223	0.64565	NDEPs_NDEGs
A0A452EF16	Novel_000229	0.59194	-0.0129032	NDEPs_NDEGs
A0A452EF16	Novel_000230	0.59194	0.135509	NDEPs_NDEGs
A0A452EF16	Novel_000231	0.59194	1.32017	NDEPs_NDEGs
A0A452G622	Novel_000233	0.203202	0.163858	NDEPs_NDEGs
A0A452FZ57	Novel_000243	-0.307991	0.684809	NDEPs_NDEGs
A0A452EYY2	Novel_000244	-0.0501025	-0.66179	NDEPs_NDEGs
A0A452EYY2	Novel_000245	-0.0501025	0.361123	NDEPs_NDEGs
A0A452EC09	Novel_000253	0.265409	-1.43296	NDEPs_NDEGs
A0A452EC09	Novel_000254	0.265409	2.25567	NDEPs_NDEGs
A0A452FI01	Novel_000255	-0.10427	-0.137606	NDEPs_NDEGs
A0A452FI01	Novel_000256	-0.10427	1.51794	NDEPs_NDEGs
A0A452EUC1	Novel_000257	-0.369097	0.0221246	NDEPs_NDEGs
A0A452EMC8	Novel_000258	0.0565337	-0.0477121	NDEPs_NDEGs
A0A452ET35	Novel_000261	-0.17936	-0.0989565	NDEPs_NDEGs
A0A452ET35	Novel_000262	-0.17936	0.409308	NDEPs_NDEGs
A0A452DTT3	Novel_000265	-0.581534	5.47525	NDEPs_NDEGs
A0A452G7X5	Novel_000267	0.142582	-0.368745	NDEPs_NDEGs
A0A452FEP6	Novel_000268	-0.569963	-0.224938	NDEPs_NDEGs
A0A452FEP6	Novel_000269	-0.569963	1.42037	NDEPs_NDEGs
A0A452EVM7	Novel_000276	-0.240652	4.32663	NDEPs_NDEGs
A0A452DLM8	Novel_000277	-0.329166	0.874652	NDEPs_NDEGs
A0A452EPF2	Novel_000282	-0.0896892	0.311196	NDEPs_NDEGs
A0A452F7E0	Novel_000284	0.0279551	-0.31378	NDEPs_NDEGs
A0A452F7E0	Novel_000285	0.0279551	-0.286445	NDEPs_NDEGs
A0A452F7E0	Novel_000286	0.0279551	-0.937323	NDEPs_NDEGs
A0A452G4F6	Novel_000288	-0.231059	-2.45427	NDEPs_NDEGs
A0A452G4F6	Novel_000289	-0.231059	-0.0762778	NDEPs_NDEGs
A0A452FQL0	Novel_000290	-0.157858	0.93368	NDEPs_NDEGs
A0A452FQL0	Novel_000293	-0.157858	-0.253034	NDEPs_NDEGs
A0A452F4C0	Novel_000296	0.14778	0.228581	NDEPs_NDEGs
A0A452F4C0	Novel_000297	0.14778	0.0968772	NDEPs_NDEGs
A0A452F4C0	Novel_000298	0.14778	-0.0970111	NDEPs_NDEGs
A0A452F4Y2	Novel_000300	0.19579	0.0552713	NDEPs_NDEGs
A0A452F4Y2	Novel_000301	0.19579	0.27609	NDEPs_NDEGs
A0A452GB88	Novel_000302	-0.0722902	-0.0641204	NDEPs_NDEGs
A0A452GB88	Novel_000303	-0.0722902	-0.658949	NDEPs_NDEGs
A0A452F901	Novel_000306	0.501953	4.42258	NDEPs_NDEGs
A0A452F901	Novel_000307	0.501953	1.01383	NDEPs_NDEGs
A0A452F901	Novel_000308	0.501953	1.18287	NDEPs_NDEGs
A0A452F901	Novel_000309	0.501953	0.0463624	NDEPs_NDEGs
A0A452F901	Novel_000310	0.501953	-0.149083	NDEPs_NDEGs
A0A452F901	Novel_000311	0.501953	3.66623	NDEPs_NDEGs
A0A452F901	Novel_000312	0.501953	2.21446	NDEPs_NDEGs
A0A452F901	Novel_000313	0.501953	1.27131	NDEPs_NDEGs
A0A452F901	Novel_000314	0.501953	-1.31648	NDEPs_NDEGs
A0A452F901	Novel_000315	0.501953	-1.34627	NDEPs_NDEGs
A0A452F901	Novel_000316	0.501953	-6.26918	NDEPs_NDEGs
A0A452F901	Novel_000317	0.501953	-0.0159802	NDEPs_NDEGs
A0A452F901	Novel_000318	0.501953	-0.85385	NDEPs_NDEGs
A0A452F901	Novel_000319	0.501953	-0.424776	NDEPs_NDEGs
A0A452F901	Novel_000320	0.501953	-5.9575	NDEPs_NDEGs
A0A452DTT3	Novel_000322	-0.581534	-0.0214588	NDEPs_NDEGs
A0A452DTT3	Novel_000323	-0.581534	0.111649	NDEPs_NDEGs
A0A452EMC8	Novel_000325	0.0565337	0.473049	NDEPs_NDEGs
A0A452ELS4	Novel_000326	-0.509479	-0.651712	NDEPs_NDEGs
A0A452FN04	Novel_000327	0.112837	-1.96009	NDEPs_NDEGs
A0A452FZ57	Novel_000328	-0.307991	-1.14236	NDEPs_NDEGs
A0A452EMC8	Novel_000329	0.0565337	0.240623	NDEPs_NDEGs
A0A452F4C0	Novel_000330	0.14778	0.667401	NDEPs_NDEGs
A0A452EBM0	Novel_000335	-0.98478	0.290262	NDEPs_NDEGs
A0A452F018	Novel_000343	0.00825708	0.255805	NDEPs_NDEGs
A0A452F018	Novel_000344	0.00825708	0.720722	NDEPs_NDEGs
A0A452F018	Novel_000345	0.00825708	0.0708587	NDEPs_NDEGs
A0A452F6X3	Novel_000349	1.1316	1.52099	NDEPs_NDEGs
A0A452F6X3	Novel_000350	1.1316	-7.83657	NDEPs_NDEGs
A0A452F6X3	Novel_000351	1.1316	1.7831	NDEPs_NDEGs
A0A452F6X3	Novel_000352	1.1316	-0.303169	NDEPs_NDEGs
A0A452F6X3	Novel_000353	1.1316	1.63175	NDEPs_NDEGs
A0A452F6X3	Novel_000354	1.1316	-1.3373	NDEPs_NDEGs
A0A452F6X3	Novel_000355	1.1316	0.497744	NDEPs_NDEGs
A0A452F6X3	Novel_000356	1.1316	-5.82857	NDEPs_NDEGs
A0A452FVN7	Novel_000359	0.790546	5.99467	NDEPs_NDEGs
A0A452FVN7	Novel_000360	0.790546	-0.14824	NDEPs_NDEGs
A0A452FVN7	Novel_000361	0.790546	0.0369818	NDEPs_NDEGs
A0A452FVN7	Novel_000362	0.790546	3.66175	NDEPs_NDEGs
A0A452FVN7	Novel_000364	0.790546	-0.309036	NDEPs_NDEGs
A0A452FVN7	Novel_000365	0.790546	0.0638051	NDEPs_NDEGs
A0A452DUM2	Novel_000366	0.127101	0.216197	NDEPs_NDEGs
A0A452DUM2	Novel_000367	0.127101	-1.08639	NDEPs_NDEGs
A0A452DUM2	Novel_000369	0.127101	-2.72594	NDEPs_NDEGs
A0A452DUM2	Novel_000370	0.127101	2.53051	NDEPs_NDEGs
A0A452DUM2	Novel_000371	0.127101	1.04177	NDEPs_NDEGs
A0A452GAH3	Novel_000372	0.0156763	-0.594038	NDEPs_NDEGs
A0A452GAH3	Novel_000374	0.0156763	-1.1387	NDEPs_NDEGs
A0A452GAH3	Novel_000375	0.0156763	0.438668	NDEPs_NDEGs
A0A452GAH3	Novel_000376	0.0156763	4.39689	NDEPs_NDEGs
A0A452ELS4	Novel_000377	-0.509479	1.99989	NDEPs_NDEGs
A0A452ELS4	Novel_000378	-0.509479	0.0846153	NDEPs_NDEGs
A0A452ELS4	Novel_000379	-0.509479	2.02499	NDEPs_NDEGs
A0A452ELS4	Novel_000380	-0.509479	-0.974799	NDEPs_NDEGs
A0A452FNG3	Novel_000384	-0.335318	-1.87879	NDEPs_NDEGs
A0A452FNG3	Novel_000385	-0.335318	0.695938	NDEPs_NDEGs
A0A452DTX3	Novel_000386	-0.284716	-1.78682	NDEPs_NDEGs
A0A452EGS8	Novel_000387	0.252429	2.3319	NDEPs_NDEGs
A0A452GAM6	Novel_000388	-0.435949	-0.569094	NDEPs_NDEGs
A0A452ED67	Novel_000389	0.0872743	-0.279728	NDEPs_NDEGs
A0A452DNF5	Novel_000392	-0.0458311	1.15764	NDEPs_NDEGs
A0A452DNF5	Novel_000393	-0.0458311	5.42919	NDEPs_NDEGs
A0A452DNF5	Novel_000394	-0.0458311	0.213411	NDEPs_NDEGs
A0A452DTT3	Novel_000395	-0.581534	-0.608412	NDEPs_NDEGs
A0A452DTT3	Novel_000396	-0.581534	-2.64453	NDEPs_NDEGs
A0A452DTT3	Novel_000397	-0.581534	0.409199	NDEPs_NDEGs
A0A452DTT3	Novel_000398	-0.581534	-0.282587	NDEPs_NDEGs
A0A452DTT3	Novel_000399	-0.581534	0.37967	NDEPs_NDEGs
A0A452FGM5	Novel_000400	-0.184231	0.0553072	NDEPs_NDEGs
A0A452FGM5	Novel_000402	-0.184231	5.39282	NDEPs_NDEGs
A0A452DRK7	Novel_000404	0.823764	0.181542	NDEPs_NDEGs
A0A452FJF9	Novel_000405	-0.519209	0.131747	NDEPs_NDEGs
A0A452FB30	Novel_000406	-0.162394	-5.5752	NDEPs_NDEGs
A0A452GBL9	Novel_000407	-0.0228545	0.265467	NDEPs_NDEGs
A0A452GBL9	Novel_000409	-0.0228545	-0.255707	NDEPs_NDEGs
A0A452E7Q8	Novel_000410	-0.333121	0.305756	NDEPs_NDEGs
A0A452E7Q8	Novel_000411	-0.333121	-0.409113	NDEPs_NDEGs
A0A452G6P8	Novel_000412	0.352816	-0.232945	NDEPs_NDEGs
A0A452G6P8	Novel_000413	0.352816	-0.330795	NDEPs_NDEGs
A0A452ERZ3	Novel_000415	-0.0748092	0.528467	NDEPs_NDEGs
A0A452ERZ3	Novel_000416	-0.0748092	0.0979241	NDEPs_NDEGs
A0A452ERZ3	Novel_000417	-0.0748092	0.0595167	NDEPs_NDEGs
A0A452ERZ3	Novel_000418	-0.0748092	-0.134258	NDEPs_NDEGs
A0A452DRV4	Novel_000419	-0.205785	-0.761639	NDEPs_NDEGs
A0A452DZN6	Novel_000421	0.100226	0.219225	NDEPs_NDEGs
A0A452FK10	Novel_000424	1.07797	0.110604	NDEPs_NDEGs
A0A452F0A3	Novel_000426	-0.156984	-0.322149	NDEPs_NDEGs
A0A452EDC8	Novel_000429	0.881337	0.247764	NDEPs_NDEGs
A0A452FZ57	Novel_000431	-0.307991	-1.78242	NDEPs_NDEGs
A0A452FZ57	Novel_000432	-0.307991	-3.58849	NDEPs_NDEGs
A0A452FZ57	Novel_000433	-0.307991	-3.38058	NDEPs_NDEGs
A0A452EMC8	Novel_000434	0.0565337	2.0977	NDEPs_NDEGs
A0A452EMC8	Novel_000436	0.0565337	6.62275	NDEPs_NDEGs
A0A452EMC8	Novel_000437	0.0565337	0.450001	NDEPs_NDEGs
A0A452FZ57	Novel_000443	-0.307991	-3.83954	NDEPs_NDEGs
A0A452FZ57	Novel_000444	-0.307991	-1.48828	NDEPs_NDEGs
A0A452FZ57	Novel_000447	-0.307991	-0.522965	NDEPs_NDEGs
A0A452FZ57	Novel_000448	-0.307991	0.921504	NDEPs_NDEGs
A0A452FZ57	Novel_000449	-0.307991	-0.0846626	NDEPs_NDEGs
A0A452FZ57	Novel_000450	-0.307991	1.31044	NDEPs_NDEGs
A0A452EMC8	Novel_000456	0.0565337	3.84656	NDEPs_NDEGs
A0A452EEQ4	Novel_000460	-0.269676	-0.00208146	NDEPs_NDEGs
A0A452EEQ4	Novel_000461	-0.269676	-5.12696	NDEPs_NDEGs
A0A452EEQ4	Novel_000462	-0.269676	1.01821	NDEPs_NDEGs
A0A452EEQ4	Novel_000463	-0.269676	-2.01783	NDEPs_NDEGs
A0A452EHZ4	Novel_000469	-0.114214	0.519985	NDEPs_NDEGs
A0A452G5M0	Novel_000470	-0.727864	1.11616	NDEPs_NDEGs
A0A452G5M0	Novel_000471	-0.727864	0.10895	NDEPs_NDEGs
A0A452G5M0	Novel_000472	-0.727864	0.225626	NDEPs_NDEGs
A0A452G5M0	Novel_000473	-0.727864	0.486426	NDEPs_NDEGs
A0A452G5M0	Novel_000474	-0.727864	6.75849	NDEPs_NDEGs
A0A452G5M0	Novel_000475	-0.727864	-1.36014	NDEPs_NDEGs
A0A452G5M0	Novel_000476	-0.727864	-0.766333	NDEPs_NDEGs
A0A452DST8	Novel_000478	-0.368557	-0.139851	NDEPs_NDEGs
A0A452DLV8	Novel_000482	0.084231	-0.325168	NDEPs_NDEGs
A0A452DLV8	Novel_000483	0.084231	-0.607186	NDEPs_NDEGs
A0A452DLV8	Novel_000484	0.084231	-0.00953437	NDEPs_NDEGs
A0A452DLV8	Novel_000485	0.084231	0.054654	NDEPs_NDEGs
A0A452EFS5	Novel_000486	-0.346597	1.05327	NDEPs_NDEGs
A0A452G1M4	Novel_000487	0.881033	1.35588	NDEPs_NDEGs
A0A452G1M4	Novel_000488	0.881033	0.0399558	NDEPs_NDEGs
A0A452G1M4	Novel_000489	0.881033	-6.7183	NDEPs_NDEGs
A0A452FIU7	Novel_000491	0.888108	-0.379882	NDEPs_NDEGs
[truncated: 31,200 more rows]

## Sheet: Sheet2
Protein	Protein Description	Gene Name	Gene	Protein_log2foldchange	Gene_log2foldchange	Type
A0A452EN26	Guanylate cyclase	GUCY1A1	Novel_015067	0.762037	23.0338	DEPs_DEGs_SameTrend
A0A452F8Z1	F-BAR domain-containing protein	PSTPIP2	Novel_018349	0.754965	2.23889	DEPs_DEGs_SameTrend
A0A452FNZ8	UBR-type domain-containing protein	UBR4	Novel_001075	-0.624603	-23.6006	DEPs_DEGs_SameTrend
A0A452FHG3	Uncharacterized protein	SNX27	XM_018049000.1	-0.838976	-24.5029	DEPs_DEGs_SameTrend
A0A452DSP3	Uncharacterized protein	AFAP1L2	XM_018049776.1	-1.01525	-5.90878	DEPs_DEGs_SameTrend
A0A452DXG6	Protein kinase domain-containing protein	CDKL1	Novel_009817	-0.722804	-23.9298	DEPs_DEGs_SameTrend
A0A452E953	D-aminoacyl-tRNA deacylase	DTD2	Novel_018101	-0.882854	-23.1285	DEPs_DEGs_SameTrend
A0A452E953	D-aminoacyl-tRNA deacylase	DTD2	Novel_018103	-0.882854	-4.26175	DEPs_DEGs_SameTrend
A0A452E493	SH3 domain-containing protein	CTAGE5	XM_018066281.1	-1.12257	-6.05824	DEPs_DEGs_SameTrend
A0A452FUV1	Uncharacterized protein	NACC1	XM_018039782.1	-0.76034	-7.82563	DEPs_DEGs_SameTrend
A0A452ERC4	ENTH domain-containing protein	PICALM	Novel_022726	-0.679702	-21.8339	DEPs_DEGs_SameTrend
A0A452ENS8	PPM-type phosphatase domain-containing protein	TAB1	Novel_024323	-1.45567	-20.5138	DEPs_DEGs_SameTrend
A0A452EEH2	PUM-HD domain-containing protein	PUM1	Novel_001178	-0.937884	21.9671	DEPs_DEGs_Opposite
A0A452GB68	Uncharacterized protein	LOC102173987	XR_001917886.1	-0.71998	5.95322	DEPs_DEGs_Opposite
A0A452G643	Uncharacterized protein	CBX5	Novel_004822	-0.757236	21.4546	DEPs_DEGs_Opposite
A0A452E953	D-aminoacyl-tRNA deacylase	DTD2	Novel_018102	-0.882854	23.5659	DEPs_DEGs_Opposite
A0A452E3U2	Uncharacterized protein	ADGRE5	XM_005696388.3	-0.861572	25.1383	DEPs_DEGs_Opposite
A0A452ERF0	Uncharacterized protein	CASK	XM_018044576.1	-1.98223	25.0318	DEPs_DEGs_Opposite

## Sheet: Sheet3
Protein	Gene	Protein_log2foldchange	Gene_log2foldchange	Type
A0A452GBN0	Novel_000130	-1.09924	25.1621	DEPs_DEGs
A0A452DUM2	Novel_000369	-1.13902	22.4273	DEPs_DEGs
A0A452G7X0	Novel_000564	-0.74986	-1.89774	DEPs_DEGs
A0A452E1N1	Novel_000868	-0.586754	-21.3997	DEPs_DEGs
A0A452EVP1	XM_005675093.3	0.728847	-1.22886	DEPs_DEGs
A0A452DSL4	Novel_001717	0.733789	-22.0279	DEPs_DEGs
A0A452DLW2	XM_005676452.3	-0.592777	11.148	DEPs_DEGs
A0A452EE60	Novel_002376	-1.0598	21.4219	DEPs_DEGs
A0A452F3A1	XM_018045046.1	-0.754697	5.3162	DEPs_DEGs
A0A452FQE2	XM_018046148.1	-0.933106	7.26687	DEPs_DEGs
A0A452FUJ8	Novel_003503	-0.948283	-0.83994	DEPs_DEGs
A0A452EVX2	Novel_003558	-0.802041	23.8961	DEPs_DEGs
A0A452F4S7	XM_005679657.3	-1.64571	-8.42359	DEPs_DEGs
A0A452DPX8	Novel_005498	0.922195	21.707	DEPs_DEGs
A0A452G098	XM_013964000.2	0.715708	25.6709	DEPs_DEGs
A0A452FVU2	XM_018048026.1	-1.74901	8.05906	DEPs_DEGs
A0A452G2H5	XM_018049769.1	-0.646208	-4.7542	DEPs_DEGs
A0A452GB62	XM_013965328.2	-0.738455	25.7345	DEPs_DEGs
A0A452FJL6	XM_018050346.1	-1.2658	1.42955	DEPs_DEGs
A0A452GB62	XM_018050735.1	-0.738455	26.2771	DEPs_DEGs
A0A452GB62	XM_018050739.1	-0.738455	6.43005	DEPs_DEGs
A0A452FQE2	XM_018053636.1	-0.933106	-3.55932	DEPs_DEGs
A0A452DSL4	XM_005687554.3	0.733789	2.76978	DEPs_DEGs
A0A452G899	Novel_011750	-0.791915	21.4504	DEPs_DEGs
A0A452G5B3	Novel_012171	1.87955	23.5209	DEPs_DEGs
A0A452GB62	Novel_012251	-0.738455	21.2357	DEPs_DEGs
A0A452G899	XR_001919032.1	-0.791915	-23.0252	DEPs_DEGs
A0A452GB62	XM_018058750.1	-0.738455	22.8008	DEPs_DEGs
A0A452F4P3	XM_018059134.1	0.784193	-1.75293	DEPs_DEGs
A0A452DPX8	XM_018059522.1	0.922195	26.2763	DEPs_DEGs
A0A452DPX8	XM_018059523.1	0.922195	-21.6368	DEPs_DEGs
A0A452FLM2	Novel_013842	-1.874	-20.4279	DEPs_DEGs
A0A452E3W8	Novel_014798	-0.823871	1.51907	DEPs_DEGs
A0A452E3W8	XM_018061544.1	-0.823871	-2.67331	DEPs_DEGs
A0A452GAD8	XM_018061975.1	-1.09428	1.02909	DEPs_DEGs
A0A452E2V9	XM_018062081.1	-0.605081	-3.21949	DEPs_DEGs
A0A452FDI1	XM_018062840.1	-0.689046	-3.04729	DEPs_DEGs
A0A452G1F4	Novel_016756	-0.97495	23.0901	DEPs_DEGs
A0A452G1F4	Novel_016761	-0.97495	-22.2952	DEPs_DEGs
A0A452G1F4	XM_018063590.1	-0.97495	-20.6008	DEPs_DEGs
A0A452E954	XM_018064336.1	-1.83303	21.6899	DEPs_DEGs
A0A452DLW2	XM_018065282.1	-0.592777	-22.8124	DEPs_DEGs
A0A452DLW2	XM_018065294.1	-0.592777	21.8217	DEPs_DEGs
A0A452E5T1	Novel_018375	-1.29724	21.4099	DEPs_DEGs
A0A452FL21	XM_018066066.1	-1.78217	-3.01489	DEPs_DEGs
A0A452EI67	XM_005696999.2	-0.638099	-22.7749	DEPs_DEGs
A0A452EI67	XM_013974260.2	-0.638099	-25.156	DEPs_DEGs
A0A452F154	Novel_020595	1.65457	-20.4559	DEPs_DEGs
A0A452E9P2	XM_018058953.1	-3.2186	0.675467	DEPs_NDEGs
A0A452FU25	XM_018046506.1	-2.93535	-0.609752	DEPs_NDEGs
A0A452FU25	XM_018053127.1	-2.93535	0.0680168	DEPs_NDEGs
A0A452FYB8	Novel_015367	-2.22688	0.225042	DEPs_NDEGs
A0A452FYB8	XM_018062185.1	-2.22688	0.652147	DEPs_NDEGs
A0A452FYB8	XM_018062186.1	-2.22688	0.541489	DEPs_NDEGs
A0A452FYB8	XM_018062187.1	-2.22688	0.278293	DEPs_NDEGs
A0A452E8F3	Novel_004016	-2.15488	-1.65749	DEPs_NDEGs
A0A452E8F3	XM_018047424.1	-2.15488	0.703039	DEPs_NDEGs
A0A452E8F3	XM_018047425.1	-2.15488	-0.178397	DEPs_NDEGs
A0A452E8F3	XM_018047426.1	-2.15488	1.09764	DEPs_NDEGs
A0A452EN89	NM_001285667.1	-2.13153	3.06907	DEPs_NDEGs
A0A452EN89	XM_013964504.2	-2.13153	2.29036	DEPs_NDEGs
A0A452DPL1	Novel_006407	-2.12829	0.378509	DEPs_NDEGs
A0A452DPL1	Novel_006408	-2.12829	-0.863361	DEPs_NDEGs
A0A452DPL1	XM_018050206.1	-2.12829	0.636867	DEPs_NDEGs
A0A452DPL1	XM_018050207.1	-2.12829	0.22519	DEPs_NDEGs
A0A452DPL1	XM_018050208.1	-2.12829	0.177498	DEPs_NDEGs
A0A452DPL1	Novel_013749	-2.12829	-0.624574	DEPs_NDEGs
A0A452DPL1	XM_013969404.2	-2.12829	-0.49891	DEPs_NDEGs
A0A452DPL1	Novel_015166	-2.12829	-2.21654	DEPs_NDEGs
A0A452DPL1	Novel_015167	-2.12829	-0.135892	DEPs_NDEGs
A0A452DPL1	Novel_015168	-2.12829	1.49366	DEPs_NDEGs
A0A452DPL1	Novel_015169	-2.12829	-5.49037	DEPs_NDEGs
A0A452DPL1	XM_018061589.1	-2.12829	-0.399269	DEPs_NDEGs
A0A452DPL1	XR_001919411.1	-2.12829	-2.23386	DEPs_NDEGs
A0A452DPL1	Novel_023145	-2.12829	-0.173786	DEPs_NDEGs
A0A452DPL1	Novel_023146	-2.12829	0.833716	DEPs_NDEGs
A0A452DPL1	Novel_023147	-2.12829	3.95032	DEPs_NDEGs
A0A452DPL1	Novel_023148	-2.12829	-0.492088	DEPs_NDEGs
A0A452DPL1	XM_018043623.1	-2.12829	-0.117952	DEPs_NDEGs
A0A452EXC8	Novel_005352	-2.12574	-0.365848	DEPs_NDEGs
A0A452EXC8	Novel_005354	-2.12574	1.28365	DEPs_NDEGs
A0A452EXC8	XM_018048727.1	-2.12574	0.849383	DEPs_NDEGs
A0A452EXC8	XM_018048728.1	-2.12574	0.236558	DEPs_NDEGs
A0A452EXC8	XM_018048729.1	-2.12574	0.499032	DEPs_NDEGs
A0A452EXC8	XM_018048730.1	-2.12574	-0.0604006	DEPs_NDEGs
A0A452EXC8	XM_018048731.1	-2.12574	0.493327	DEPs_NDEGs
A0A452EXC8	XM_018063137.1	-2.12574	0.0684856	DEPs_NDEGs
A0A452EXC8	XM_018063138.1	-2.12574	1.17596	DEPs_NDEGs
A0A452FMI8	Novel_003400	-2.11613	0.13881	DEPs_NDEGs
A0A452FMI8	Novel_003401	-2.11613	-0.664076	DEPs_NDEGs
A0A452FMI8	Novel_003402	-2.11613	0.335914	DEPs_NDEGs
A0A452FMI8	XM_005679307.3	-2.11613	0.054609	DEPs_NDEGs
A0A452F8K0	Novel_000532	-1.90188	0.153519	DEPs_NDEGs
A0A452F8K0	Novel_000533	-1.90188	-3.23641	DEPs_NDEGs
A0A452F8K0	XM_005674671.3	-1.90188	-0.396276	DEPs_NDEGs
A0A452F8K0	XM_005674672.3	-1.90188	-0.408595	DEPs_NDEGs
A0A452F8K0	XM_005674673.3	-1.90188	0.963938	DEPs_NDEGs
A0A452F8K0	XM_005674675.3	-1.90188	-0.0291341	DEPs_NDEGs
A0A452FLM2	Novel_013840	-1.874	1.19354	DEPs_NDEGs
A0A452FLM2	Novel_013841	-1.874	-0.110564	DEPs_NDEGs
A0A452FLM2	XM_018060222.1	-1.874	0.335424	DEPs_NDEGs
A0A452FLM2	XM_018060223.1	-1.874	0.566416	DEPs_NDEGs
A0A452FLM2	Novel_017262	-1.874	-0.112102	DEPs_NDEGs
A0A452FLM2	XM_005694051.2	-1.874	0.160779	DEPs_NDEGs
A0A452FLM2	XM_018065441.1	-1.874	0.271464	DEPs_NDEGs
A0A452E954	XM_018061067.1	-1.83303	-0.403408	DEPs_NDEGs
A0A452E954	XM_018064334.1	-1.83303	1.9988	DEPs_NDEGs
A0A452E954	XM_018064335.1	-1.83303	6.82996	DEPs_NDEGs
A0A452E954	XM_018064337.1	-1.83303	1.11518	DEPs_NDEGs
A0A452E954	XM_018064338.1	-1.83303	0.767172	DEPs_NDEGs
A0A452E954	XM_018064339.1	-1.83303	-0.964017	DEPs_NDEGs
A0A452E954	XM_018064340.1	-1.83303	1.83146	DEPs_NDEGs
A0A452E954	XM_018064341.1	-1.83303	0.0370715	DEPs_NDEGs
A0A452E954	XM_018064342.1	-1.83303	0.173955	DEPs_NDEGs
A0A452E954	XM_018064343.1	-1.83303	0.0631519	DEPs_NDEGs
A0A452FZJ7	Novel_007809	-1.81812	0.900083	DEPs_NDEGs
A0A452FZJ7	Novel_007810	-1.81812	-0.754319	DEPs_NDEGs
A0A452FZJ7	Novel_007811	-1.81812	-0.0720857	DEPs_NDEGs
A0A452FZJ7	XM_018052525.1	-1.81812	-0.968677	DEPs_NDEGs
A0A452FZJ7	XM_018052527.1	-1.81812	0.677764	DEPs_NDEGs
A0A452FZJ7	XM_005701142.3	-1.81812	-0.291299	DEPs_NDEGs
A0A452FZJ7	XM_005701143.3	-1.81812	-1.48989	DEPs_NDEGs
A0A452FZJ7	XM_005701144.3	-1.81812	0.7687	DEPs_NDEGs
A0A452FZJ7	XM_005701145.3	-1.81812	0.803253	DEPs_NDEGs
A0A452FZJ7	XM_018044058.1	-1.81812	-0.783425	DEPs_NDEGs
A0A452FZJ7	XM_005701140.3	-1.81812	0.252425	DEPs_NDEGs
A0A452FZJ7	XM_013976698.2	-1.81812	0.384911	DEPs_NDEGs
A0A452FL21	Novel_018431	-1.78217	-0.0529204	DEPs_NDEGs
A0A452FL21	Novel_018432	-1.78217	0.0156005	DEPs_NDEGs
A0A452FL21	Novel_018433	-1.78217	-0.294929	DEPs_NDEGs
A0A452FL21	XM_018066062.1	-1.78217	0.0622356	DEPs_NDEGs
A0A452FL21	XM_018066063.1	-1.78217	1.16342	DEPs_NDEGs
A0A452FL21	XM_018066064.1	-1.78217	-0.531853	DEPs_NDEGs
A0A452FL21	XM_018066065.1	-1.78217	0.319886	DEPs_NDEGs
A0A452FL21	XM_018066067.1	-1.78217	-0.40544	DEPs_NDEGs
A0A452FL21	XM_018066068.1	-1.78217	0.199514	DEPs_NDEGs
A0A452FL21	XM_018066069.1	-1.78217	-0.490516	DEPs_NDEGs
A0A452FL21	XM_018066070.1	-1.78217	3.01669	DEPs_NDEGs
A0A452FVU2	XM_005674953.3	-1.74901	-0.223442	DEPs_NDEGs
A0A452FVU2	XM_005676179.3	-1.74901	-0.618738	DEPs_NDEGs
A0A452FVU2	XM_018064906.1	-1.74901	0.867003	DEPs_NDEGs
A0A452FVU2	XM_018064912.1	-1.74901	-2.0579	DEPs_NDEGs
A0A452FVU2	XM_018064919.1	-1.74901	0.368315	DEPs_NDEGs
A0A452FVU2	XM_018046397.1	-1.74901	0.25126	DEPs_NDEGs
A0A452FVU2	XM_018046398.1	-1.74901	-1.5454	DEPs_NDEGs
A0A452FVU2	XM_018048025.1	-1.74901	-0.717688	DEPs_NDEGs
A0A452FVU2	XM_005686825.3	-1.74901	0.0503374	DEPs_NDEGs
A0A452FVU2	XM_005686826.3	-1.74901	-0.253412	DEPs_NDEGs
A0A452FVU2	XM_013967851.2	-1.74901	-0.15833	DEPs_NDEGs
A0A452FVU2	Novel_012101	-1.74901	2.42461	DEPs_NDEGs
A0A452FVU2	Novel_012102	-1.74901	0.0966562	DEPs_NDEGs
A0A452FVU2	Novel_012103	-1.74901	-0.477521	DEPs_NDEGs
A0A452FVU2	Novel_012104	-1.74901	-2.07251	DEPs_NDEGs
A0A452FVU2	Novel_012105	-1.74901	-6.45485	DEPs_NDEGs
A0A452FVU2	XM_018057172.1	-1.74901	-0.29536	DEPs_NDEGs
A0A452FVU2	XM_018057173.1	-1.74901	-0.0866783	DEPs_NDEGs
A0A452FVU2	XM_018057174.1	-1.74901	-0.393624	DEPs_NDEGs
A0A452FVU2	XM_018057175.1	-1.74901	0.520128	DEPs_NDEGs
A0A452FVU2	XM_018057176.1	-1.74901	0.0297968	DEPs_NDEGs
A0A452FVU2	XM_018057178.1	-1.74901	0.481936	DEPs_NDEGs
A0A452FVU2	XM_018057179.1	-1.74901	-0.854873	DEPs_NDEGs
A0A452FVU2	XM_018063291.1	-1.74901	0.463259	DEPs_NDEGs
A0A452FVU2	XM_018064362.1	-1.74901	1.0492	DEPs_NDEGs
A0A452FVU2	XM_018064363.1	-1.74901	-1.50671	DEPs_NDEGs
A0A452FVU2	XM_018064364.1	-1.74901	0.366568	DEPs_NDEGs
A0A452FVU2	XM_018064365.1	-1.74901	-0.105382	DEPs_NDEGs
A0A452FVU2	XM_018064366.1	-1.74901	0.0144503	DEPs_NDEGs
A0A452FVU2	XM_018065269.1	-1.74901	0.764453	DEPs_NDEGs
A0A452FVU2	XM_018065270.1	-1.74901	0.945267	DEPs_NDEGs
A0A452FVU2	XM_018065271.1	-1.74901	-0.436295	DEPs_NDEGs
A0A452FVU2	XM_018065273.1	-1.74901	0.732274	DEPs_NDEGs
A0A452FVU2	Novel_022446	-1.74901	0.362856	DEPs_NDEGs
A0A452FVU2	Novel_022447	-1.74901	-0.00389051	DEPs_NDEGs
A0A452FVU2	XM_018043235.1	-1.74901	-0.588417	DEPs_NDEGs
A0A452FVU2	XM_018043236.1	-1.74901	0.316895	DEPs_NDEGs
A0A452FVU2	XM_018043237.1	-1.74901	0.0290499	DEPs_NDEGs
A0A452FVU2	Novel_023581	-1.74901	7.34087	DEPs_NDEGs
A0A452FVU2	Novel_023582	-1.74901	0.226614	DEPs_NDEGs
A0A452FVU2	Novel_023583	-1.74901	-1.3305	DEPs_NDEGs
A0A452FVU2	XM_018044398.1	-1.74901	0.52635	DEPs_NDEGs
A0A452FVU2	XM_018044399.1	-1.74901	0.402741	DEPs_NDEGs
A0A452FVU2	Novel_023895	-1.74901	0.199627	DEPs_NDEGs
A0A452FVU2	XM_018044911.1	-1.74901	0.385457	DEPs_NDEGs
A0A452DSR7	Novel_005397	-1.67638	-0.571187	DEPs_NDEGs
A0A452DSR7	Novel_005398	-1.67638	1.52349	DEPs_NDEGs
A0A452DSR7	XM_018048815.1	-1.67638	-3.39842	DEPs_NDEGs
A0A452DSR7	XM_018048816.1	-1.67638	-1.2882	DEPs_NDEGs
A0A452DSR7	XM_018048817.1	-1.67638	0.735114	DEPs_NDEGs
A0A452DSR7	XM_018048818.1	-1.67638	1.52719	DEPs_NDEGs
A0A452DSR7	Novel_020522	-1.67638	-0.514033	DEPs_NDEGs
A0A452DSR7	Novel_020523	-1.67638	-0.695385	DEPs_NDEGs
A0A452DSR7	Novel_020524	-1.67638	0.253992	DEPs_NDEGs
A0A452DSR7	Novel_020525	-1.67638	-1.9921	DEPs_NDEGs
A0A452DSR7	XM_005697510.3	-1.67638	0.120228	DEPs_NDEGs
A0A452DSR7	XM_018040696.1	-1.67638	-0.305466	DEPs_NDEGs
A0A452F4S7	Novel_000224	-1.64571	-0.357221	DEPs_NDEGs
A0A452F4S7	Novel_000225	-1.64571	5.41852	DEPs_NDEGs
A0A452F4S7	XM_005675195.3	-1.64571	0.170743	DEPs_NDEGs
A0A452F4S7	Novel_003663	-1.64571	-0.122583	DEPs_NDEGs
A0A452F4S7	Novel_003664	-1.64571	-0.108911	DEPs_NDEGs
A0A452G6H1	XM_018050122.1	-1.60682	0.145901	DEPs_NDEGs
A0A452G6H1	XM_018050123.1	-1.60682	0.208487	DEPs_NDEGs
A0A452G6H1	XM_018050124.1	-1.60682	-0.627294	DEPs_NDEGs
A0A452G6H1	XM_018050125.1	-1.60682	-0.718285	DEPs_NDEGs
A0A452G6H1	Novel_021735	-1.60682	-0.189428	DEPs_NDEGs
A0A452G6H1	XM_018042091.1	-1.60682	-0.164937	DEPs_NDEGs
A0A452G6H1	XM_018042092.1	-1.60682	0.284253	DEPs_NDEGs
A0A452G6H1	XM_018042093.1	-1.60682	-0.131919	DEPs_NDEGs
A0A452G0S7	Novel_016545	-1.55465	0.361982	DEPs_NDEGs
A0A452G0S7	Novel_017117	-1.55465	0.325674	DEPs_NDEGs
A0A452G4N1	XM_005690672.3	-1.5075	0.0700681	DEPs_NDEGs
A0A452G4N1	XM_005690673.3	-1.5075	0.39877	DEPs_NDEGs
A0A452G4N1	XM_013970155.2	-1.5075	-0.409125	DEPs_NDEGs
A0A452G4N1	XM_013970156.2	-1.5075	1.59774	DEPs_NDEGs
A0A452G4N1	XM_018060336.1	-1.5075	2.13048	DEPs_NDEGs
A0A452G4N1	XM_018060337.1	-1.5075	0.12965	DEPs_NDEGs
A0A452G4N1	XM_018060338.1	-1.5075	-0.752233	DEPs_NDEGs
A0A452G2S8	Novel_021645	-1.48907	0.618342	DEPs_NDEGs
A0A452G2S8	Novel_021646	-1.48907	0.104207	DEPs_NDEGs
A0A452G2S8	Novel_021647	-1.48907	-1.56458	DEPs_NDEGs
A0A452G2S8	XM_018041994.1	-1.48907	0.142927	DEPs_NDEGs
A0A452G2S8	XM_018041995.1	-1.48907	-0.979875	DEPs_NDEGs
A0A452G2S8	XM_018041996.1	-1.48907	-2.08594	DEPs_NDEGs
A0A452G2S8	XM_018041997.1	-1.48907	-0.855866	DEPs_NDEGs
A0A452G2S8	Novel_022750	-1.48907	-0.0654421	DEPs_NDEGs
A0A452G2S8	XM_018043071.1	-1.48907	0.120237	DEPs_NDEGs
A0A452E5T1	XM_005682969.3	-1.29724	-0.170044	DEPs_NDEGs
A0A452E5T1	XM_005682972.3	-1.29724	-0.445573	DEPs_NDEGs
A0A452E5T1	XM_013965582.2	-1.29724	0.409329	DEPs_NDEGs
A0A452E5T1	XM_018050334.1	-1.29724	-0.27745	DEPs_NDEGs
A0A452E5T1	XM_018050336.1	-1.29724	-1.34041	DEPs_NDEGs
A0A452E5T1	XM_018050337.1	-1.29724	-0.66762	DEPs_NDEGs
A0A452E5T1	XM_018050338.1	-1.29724	-0.512241	DEPs_NDEGs
A0A452E5T1	Novel_018376	-1.29724	-0.272461	DEPs_NDEGs
A0A452E5T1	Novel_018377	-1.29724	-0.26183	DEPs_NDEGs
A0A452E5T1	Novel_018378	-1.29724	-0.44898	DEPs_NDEGs
A0A452E5T1	XM_018066215.1	-1.29724	0.530034	DEPs_NDEGs
A0A452E5T1	XM_018066216.1	-1.29724	-0.834926	DEPs_NDEGs
A0A452E5T1	XM_018066217.1	-1.29724	0.889215	DEPs_NDEGs
A0A452E5T1	XM_018066218.1	-1.29724	-0.799234	DEPs_NDEGs
A0A452E5T1	XR_001919872.1	-1.29724	-1.2662	DEPs_NDEGs
A0A452ENZ1	XM_018048420.1	-1.27475	0.228669	DEPs_NDEGs
A0A452ENZ1	Novel_013264	-1.27475	-0.437766	DEPs_NDEGs
A0A452ENZ1	XM_018059609.1	-1.27475	-0.115735	DEPs_NDEGs
A0A452ENZ1	Novel_013782	-1.27475	1.32791	DEPs_NDEGs
A0A452ENZ1	Novel_013783	-1.27475	-0.1608	DEPs_NDEGs
A0A452ENZ1	Novel_013784	-1.27475	-0.162547	DEPs_NDEGs
A0A452ENZ1	Novel_013785	-1.27475	0.490333	DEPs_NDEGs
A0A452ENZ1	Novel_013786	-1.27475	0.394588	DEPs_NDEGs
A0A452ENZ1	XM_018060016.1	-1.27475	0.633048	DEPs_NDEGs
A0A452FJL6	Novel_007047	-1.2658	0.917573	DEPs_NDEGs
A0A452FJL6	Novel_007048	-1.2658	2.64142	DEPs_NDEGs
A0A452FJL6	Novel_007049	-1.2658	1.04376	DEPs_NDEGs
A0A452FJL6	XM_018050345.1	-1.2658	-0.0787719	DEPs_NDEGs
A0A452FJL6	Novel_022249	-1.2658	-0.524584	DEPs_NDEGs
A0A452FJL6	XM_018042489.1	-1.2658	0.0964257	DEPs_NDEGs
A0A452FJL6	XM_018042490.1	-1.2658	-0.290959	DEPs_NDEGs
A0A452FWL5	XM_005682073.3	-1.2621	0.119933	DEPs_NDEGs
A0A452FWL5	XM_013964947.2	-1.2621	0.420004	DEPs_NDEGs
A0A452FWL5	XM_013964948.2	-1.2621	-0.664076	DEPs_NDEGs
A0A452FWL5	XM_018051588.1	-1.2621	-1.99513	DEPs_NDEGs
A0A452FWL5	XM_018051589.1	-1.2621	0.0970471	DEPs_NDEGs
A0A452FWL5	XM_018051590.1	-1.2621	-5.3856	DEPs_NDEGs
A0A452FWL5	XM_018051591.1	-1.2621	-0.244087	DEPs_NDEGs
A0A452FWL5	XM_018051592.1	-1.2621	1.1045	DEPs_NDEGs
A0A452EZ02	Novel_013713	-1.20665	0.267888	DEPs_NDEGs
A0A452EZ02	XM_018059794.1	-1.20665	-0.0252878	DEPs_NDEGs
A0A452EZ02	XM_018059795.1	-1.20665	-0.722137	DEPs_NDEGs
A0A452EZ02	XM_018059796.1	-1.20665	0.894575	DEPs_NDEGs
A0A452EZ02	XM_018059797.1	-1.20665	-0.0695406	DEPs_NDEGs
A0A452EQC3	XM_018049794.1	-1.14798	-0.02802	DEPs_NDEGs
A0A452EQC3	XR_001918220.1	-1.14798	0.28622	DEPs_NDEGs
A0A452EQC3	XM_018054699.1	-1.14798	0.936402	DEPs_NDEGs
A0A452DUM2	Novel_000366	-1.13902	-0.144492	DEPs_NDEGs
A0A452DUM2	Novel_000367	-1.13902	0.203372	DEPs_NDEGs
A0A452DUM2	Novel_000370	-1.13902	1.76135	DEPs_NDEGs
A0A452DUM2	Novel_000371	-1.13902	-1.1075	DEPs_NDEGs
A0A452DUM2	XM_013965948.2	-1.13902	0.737804	DEPs_NDEGs
A0A452DUM2	XM_018049572.1	-1.13902	-4.48806	DEPs_NDEGs
A0A452DUM2	XM_018049577.1	-1.13902	0.250933	DEPs_NDEGs
A0A452DN51	Novel_006669	-1.11602	0.297978	DEPs_NDEGs
A0A452DN51	Novel_006670	-1.11602	1.2085	DEPs_NDEGs
A0A452DN51	XM_005682407.3	-1.11602	0.73392	DEPs_NDEGs
A0A452DN51	XM_018050996.1	-1.11602	0.634718	DEPs_NDEGs
A0A452DN51	XM_018050997.1	-1.11602	0.614306	DEPs_NDEGs
A0A0C5Q4X5	NM_001314350.1	-1.10468	-0.852423	DEPs_NDEGs
A0A0C5Q4X5	XM_005700836.3	-1.10468	-0.0672189	DEPs_NDEGs
A0A452E2N0	XM_018047014.1	-1.09954	-0.0888743	DEPs_NDEGs
A0A452E2N0	XM_018047017.1	-1.09954	-0.0750626	DEPs_NDEGs
A0A452E2N0	XM_005681336.3	-1.09954	-0.195202	DEPs_NDEGs
A0A452E2N0	XM_005681337.3	-1.09954	-0.0617461	DEPs_NDEGs
A0A452E2N0	XM_018049238.1	-1.09954	0.31182	DEPs_NDEGs
A0A452E2N0	Novel_022224	-1.09954	-1.18595	DEPs_NDEGs
A0A452E2N0	Novel_022225	-1.09954	0.986148	DEPs_NDEGs
A0A452E2N0	Novel_022226	-1.09954	-1.59753	DEPs_NDEGs
A0A452E2N0	Novel_022227	-1.09954	0.21105	DEPs_NDEGs
A0A452E2N0	XM_018042363.1	-1.09954	0.779216	DEPs_NDEGs
A0A452E2N0	XM_018042364.1	-1.09954	0.447195	DEPs_NDEGs
A0A452E2N0	XM_018042365.1	-1.09954	0.0715103	DEPs_NDEGs
A0A452E2N0	XM_018042366.1	-1.09954	-1.99759	DEPs_NDEGs
A0A452E2N0	XM_018042367.1	-1.09954	-4.68541	DEPs_NDEGs
A0A452E2N0	XM_018042368.1	-1.09954	-0.1217	DEPs_NDEGs
A0A452E2N0	XM_018042369.1	-1.09954	0.0439167	DEPs_NDEGs
A0A452E2N0	XM_018042370.1	-1.09954	-1.8631	DEPs_NDEGs
A0A452E2N0	XM_018042371.1	-1.09954	-0.874422	DEPs_NDEGs
A0A452E2N0	XM_018042372.1	-1.09954	0.88437	DEPs_NDEGs
A0A452E2N0	XM_018042373.1	-1.09954	-0.555597	DEPs_NDEGs
A0A452E2N0	XM_018042374.1	-1.09954	-0.29556	DEPs_NDEGs
A0A452E2N0	XM_018042375.1	-1.09954	1.72525	DEPs_NDEGs
A0A452E2N0	XM_018042376.1	-1.09954	-0.857453	DEPs_NDEGs
A0A452E2N0	XM_018042377.1	-1.09954	1.24405	DEPs_NDEGs
A0A452E2N0	XM_018042378.1	-1.09954	1.37737	DEPs_NDEGs
A0A452E2N0	XM_018042379.1	-1.09954	-0.19161	DEPs_NDEGs
A0A452E2N0	XR_001917399.1	-1.09954	-0.437637	DEPs_NDEGs
A0A452GBN0	Novel_000125	-1.09924	-1.19929	DEPs_NDEGs
A0A452GBN0	Novel_000126	-1.09924	0.220467	DEPs_NDEGs
A0A452GBN0	Novel_000127	-1.09924	-0.887111	DEPs_NDEGs
A0A452GBN0	Novel_000128	-1.09924	-0.0447482	DEPs_NDEGs
A0A452GBN0	Novel_000129	-1.09924	-0.991189	DEPs_NDEGs
A0A452GBN0	XM_005675002.3	-1.09924	0.0528953	DEPs_NDEGs
A0A452GBN0	Novel_024086	-1.09924	0.091827	DEPs_NDEGs
A0A452GBN0	Novel_024087	-1.09924	-0.227774	DEPs_NDEGs
A0A452GBN0	Novel_024195	-1.09924	0.110503	DEPs_NDEGs
A0A452GBN0	Novel_024196	-1.09924	0.324747	DEPs_NDEGs
A0A452GAD8	Novel_012979	-1.09428	-0.758178	DEPs_NDEGs
A0A452GAD8	XM_018058762.1	-1.09428	0.930755	DEPs_NDEGs
A0A452GAD8	XM_018058764.1	-1.09428	0.211243	DEPs_NDEGs
A0A452GAD8	Novel_015331	-1.09428	0.301386	DEPs_NDEGs
A0A452GAD8	Novel_015332	-1.09428	1.03531	DEPs_NDEGs
A0A452G949	Novel_002802	-1.09366	-0.0659886	DEPs_NDEGs
A0A452G949	Novel_002803	-1.09366	0.289503	DEPs_NDEGs
A0A452G949	XM_005678547.3	-1.09366	0.135332	DEPs_NDEGs
A0A452G949	XM_005678549.3	-1.09366	1.23375	DEPs_NDEGs
A0A452DYT8	Novel_020678	-1.09272	0.00977275	DEPs_NDEGs
A0A452DYT8	Novel_020679	-1.09272	1.44005	DEPs_NDEGs
A0A452DYT8	Novel_020684	-1.09272	0.58898	DEPs_NDEGs
A0A452DYT8	Novel_020685	-1.09272	1.8832	DEPs_NDEGs
A0A452DYT8	XM_018040280.1	-1.09272	0.389555	DEPs_NDEGs
A0A452DYT8	XM_018040281.1	-1.09272	0.448458	DEPs_NDEGs
A0A452DYT8	XM_018040282.1	-1.09272	0.154314	DEPs_NDEGs
A0A452FMY4	XM_018049997.1	-1.0778	0.93191	DEPs_NDEGs
A0A452FMY4	XM_018049998.1	-1.0778	0.951729	DEPs_NDEGs
A0A452FMY4	XM_018049999.1	-1.0778	-1.42349	DEPs_NDEGs
A0A452FMY4	XM_018050000.1	-1.0778	0.994381	DEPs_NDEGs
A0A452FMY4	XM_018050001.1	-1.0778	-0.207487	DEPs_NDEGs
A0A452FMY4	XM_018050002.1	-1.0778	0.007353	DEPs_NDEGs
A0A452FMY4	XM_018050003.1	-1.0778	0.0990487	DEPs_NDEGs
A0A452FMY4	XM_018050004.1	-1.0778	0.244699	DEPs_NDEGs
A0A452FMY4	XM_018050005.1	-1.0778	0.0309802	DEPs_NDEGs
A0A452FMY4	XM_018050006.1	-1.0778	0.698328	DEPs_NDEGs
A0A452DX88	XM_005685529.3	-1.07688	-0.15952	DEPs_NDEGs
A0A452DX88	XM_005685530.3	-1.07688	0.0741358	DEPs_NDEGs
A0A452DX88	Novel_010039	-1.07688	0.0482355	DEPs_NDEGs
A0A452DX88	XM_005686408.3	-1.07688	-0.067687	DEPs_NDEGs
A0A452DX88	XM_018054802.1	-1.07688	-0.0219012	DEPs_NDEGs
A0A452EE60	Novel_002377	-1.0598	-4.2618	DEPs_NDEGs
A0A452EE60	Novel_002555	-1.0598	-0.0870071	DEPs_NDEGs
A0A452EE60	Novel_002556	-1.0598	-2.3906	DEPs_NDEGs
A0A452EE60	Novel_002558	-1.0598	-2.44264	DEPs_NDEGs
A0A452EE60	Novel_002559	-1.0598	0.686688	DEPs_NDEGs
A0A452EE60	Novel_002560	-1.0598	0.590255	DEPs_NDEGs
A0A452EE60	Novel_002562	-1.0598	-0.426956	DEPs_NDEGs
A0A452EE60	XM_005678088.3	-1.0598	-0.809533	DEPs_NDEGs
A0A452EE60	XM_018045779.1	-1.0598	0.279319	DEPs_NDEGs
A0A452EE60	XM_018046207.1	-1.0598	0.196169	DEPs_NDEGs
A0A452EE60	XM_018046208.1	-1.0598	0.0284824	DEPs_NDEGs
A0A452EE60	XM_018046209.1	-1.0598	0.535642	DEPs_NDEGs
A0A452EE60	XM_018046210.1	-1.0598	-0.595335	DEPs_NDEGs
A0A452EE60	XM_018046211.1	-1.0598	0.530988	DEPs_NDEGs
A0A452EE60	XM_018046212.1	-1.0598	0.555732	DEPs_NDEGs
A0A452EE60	Novel_007082	-1.0598	-0.115845	DEPs_NDEGs
A0A452EE60	XM_018050520.1	-1.0598	-0.00719781	DEPs_NDEGs
A0A452EE60	XM_018052522.1	-1.0598	0.230121	DEPs_NDEGs
A0A452EE60	XM_018052523.1	-1.0598	-2.74922	DEPs_NDEGs
A0A452EE60	XM_005685801.3	-1.0598	-0.0131237	DEPs_NDEGs
A0A452EE60	XM_013967152.2	-1.0598	0.778614	DEPs_NDEGs
A0A452EE60	XM_005687163.3	-1.0598	0.328116	DEPs_NDEGs
A0A452EE60	XM_005687164.3	-1.0598	-0.347947	DEPs_NDEGs
A0A452EE60	XM_018055821.1	-1.0598	-1.77317	DEPs_NDEGs
A0A452EE60	XM_018061248.1	-1.0598	1.4118	DEPs_NDEGs
A0A452EE60	XM_018061249.1	-1.0598	-0.0116988	DEPs_NDEGs
A0A452EE60	XM_018061250.1	-1.0598	-1.71525	DEPs_NDEGs
A0A452EE60	XM_018061251.1	-1.0598	7.73893	DEPs_NDEGs
A0A452EE60	Novel_020677	-1.0598	0.795058	DEPs_NDEGs
A0A452EE60	XM_018039992.1	-1.0598	0.210014	DEPs_NDEGs
A0A452EE60	XM_018040178.1	-1.0598	-7.0963	DEPs_NDEGs
A0A452EE60	XM_018040179.1	-1.0598	1.75399	DEPs_NDEGs
A0A452EE60	XM_018040180.1	-1.0598	0.15839	DEPs_NDEGs
A0A452EE60	XM_018040181.1	-1.0598	0.237021	DEPs_NDEGs
A0A452EE60	XM_018040183.1	-1.0598	1.05441	DEPs_NDEGs
A0A452EF47	XM_018053142.1	-1.05221	-0.23936	DEPs_NDEGs
A0A452EF47	XR_001918539.1	-1.05221	0.921822	DEPs_NDEGs
A0A452EF47	XM_005676308.3	-1.05221	-1.42182	DEPs_NDEGs
A0A452EF47	XM_005676309.3	-1.05221	-0.103394	DEPs_NDEGs
A0A452FKG7	Novel_021139	-1.05185	0.00601921	DEPs_NDEGs
A0A452FKG7	XM_018039920.1	-1.05185	0.487391	DEPs_NDEGs
A0A452FKG7	XM_018039921.1	-1.05185	1.07901	DEPs_NDEGs
A0A452FKG7	XM_018039922.1	-1.05185	-2.24242	DEPs_NDEGs
A0A452FKG7	XM_018039923.1	-1.05185	-1.41078	DEPs_NDEGs
A0A452FKG7	XM_018039924.1	-1.05185	-0.297389	DEPs_NDEGs
A0A452FKG7	XM_018039926.1	-1.05185	0.196985	DEPs_NDEGs
A0A452FKG7	XM_018039927.1	-1.05185	5.49684	DEPs_NDEGs
A0A452FKG7	XM_018039928.1	-1.05185	-0.369324	DEPs_NDEGs
A0A452DXA2	XM_005693528.3	-1.04894	-0.160862	DEPs_NDEGs
A0A452DXA2	Novel_023060	-1.04894	-0.631398	DEPs_NDEGs
A0A452DXA2	Novel_023061	-1.04894	-0.475575	DEPs_NDEGs
A0A452DXA2	Novel_023062	-1.04894	-3.40379	DEPs_NDEGs
A0A452DXA2	XM_005700998.3	-1.04894	-0.0805124	DEPs_NDEGs
A0A452FF87	XM_005685230.3	-1.04555	0.0128649	DEPs_NDEGs
A0A452FF87	XM_018054621.1	-1.04555	0.371684	DEPs_NDEGs
A0A452FF87	XM_018061816.1	-1.04555	0.0219712	DEPs_NDEGs
A0A452E1S1	Novel_004825	-1.04343	-0.425193	DEPs_NDEGs
A0A452E1S1	XM_005679859.3	-1.04343	0.75747	DEPs_NDEGs
A0A452E1S1	XM_005679861.2	-1.04343	0.10292	DEPs_NDEGs
A0A452E5E0	XM_005675647.3	-1.02608	1.96929	DEPs_NDEGs
A0A452E5E0	XM_018051747.1	-1.02608	-5.47532	DEPs_NDEGs
A0A452E5E0	XM_018051749.1	-1.02608	0.137572	DEPs_NDEGs
A0A452DS03	Novel_003570	-1.02299	-3.17167	DEPs_NDEGs
A0A452DS03	Novel_003571	-1.02299	-2.55567	DEPs_NDEGs
A0A452DS03	XM_005678977.3	-1.02299	0.265934	DEPs_NDEGs
A0A452DS03	XM_005678978.3	-1.02299	-0.847912	DEPs_NDEGs
A0A452DS03	XM_018047365.1	-1.02299	-1.59912	DEPs_NDEGs
A0A452DS03	XM_018038356.1	-1.02299	0.0920711	DEPs_NDEGs
A0A452DS03	XM_018040971.1	-1.02299	0.159415	DEPs_NDEGs
A0A452FW21	Novel_016429	-1.00571	-0.305577	DEPs_NDEGs
A0A452FW21	XM_005693322.3	-1.00571	-0.419246	DEPs_NDEGs
A0A452FW21	XM_005693323.3	-1.00571	0.0670734	DEPs_NDEGs
A0A452GBJ8	XM_005677374.3	-0.976868	0.0753726	DEPs_NDEGs
A0A452GBJ8	XM_013976746.2	-0.976868	0.0998747	DEPs_NDEGs
A0A452GBJ8	XM_018046266.1	-0.976868	0.35893	DEPs_NDEGs
A0A452G1F4	XM_018050066.1	-0.97495	-0.000638943	DEPs_NDEGs
A0A452G1F4	XM_018050067.1	-0.97495	-0.208639	DEPs_NDEGs
A0A452G1F4	XM_018050068.1	-0.97495	0.0182699	DEPs_NDEGs
A0A452G1F4	XM_018050069.1	-0.97495	-0.163937	DEPs_NDEGs
A0A452G1F4	Novel_016751	-0.97495	2.09309	DEPs_NDEGs
A0A452G1F4	Novel_016753	-0.97495	1.05981	DEPs_NDEGs
A0A452G1F4	Novel_016754	-0.97495	-0.190075	DEPs_NDEGs
A0A452G1F4	Novel_016755	-0.97495	1.38979	DEPs_NDEGs
A0A452G1F4	Novel_016757	-0.97495	0.703286	DEPs_NDEGs
A0A452G1F4	Novel_016758	-0.97495	-0.381749	DEPs_NDEGs
A0A452G1F4	Novel_016762	-0.97495	6.65076	DEPs_NDEGs
A0A452G1F4	XM_018063588.1	-0.97495	0.195152	DEPs_NDEGs
A0A452G1F4	XM_018063589.1	-0.97495	0.645039	DEPs_NDEGs
A0A452FC70	XM_005676549.3	-0.974828	-0.0618063	DEPs_NDEGs
A0A452FC70	XM_005676550.3	-0.974828	2.49179	DEPs_NDEGs
A0A452FC70	XM_013972739.2	-0.974828	0.351909	DEPs_NDEGs
A0A452FC70	XM_018059354.1	-0.974828	0.419179	DEPs_NDEGs
A0A452FC70	XM_018059358.1	-0.974828	0.348936	DEPs_NDEGs
A0A452FC70	XM_018059365.1	-0.974828	0.275645	DEPs_NDEGs
A0A452FC70	XM_018052903.1	-0.974828	-0.857465	DEPs_NDEGs
A0A452FC70	XM_018052904.1	-0.974828	6.31708	DEPs_NDEGs
A0A452FC70	XM_018052905.1	-0.974828	0.247064	DEPs_NDEGs
A0A452FC70	XM_018052906.1	-0.974828	3.54093	DEPs_NDEGs
A0A452FC70	XM_018052909.1	-0.974828	1.76524	DEPs_NDEGs
A0A452FC70	Novel_016252	-0.974828	0.816937	DEPs_NDEGs
A0A452FC70	Novel_016253	-0.974828	0.597992	DEPs_NDEGs
A0A452FC70	XM_005693002.3	-0.974828	0.334168	DEPs_NDEGs
A0A452FC70	XM_005693003.3	-0.974828	-0.467485	DEPs_NDEGs
A0A452FC70	XM_018064617.1	-0.974828	-0.335281	DEPs_NDEGs
A0A452FC70	Novel_017683	-0.974828	-2.32174	DEPs_NDEGs
A0A452FC70	Novel_017684	-0.974828	1.07537	DEPs_NDEGs
A0A452FC70	XM_018066891.1	-0.974828	-0.233573	DEPs_NDEGs
A0A452FC70	XM_018066892.1	-0.974828	4.9502	DEPs_NDEGs
A0A452FC70	XM_018066893.1	-0.974828	0.0934176	DEPs_NDEGs
A0A452DRP0	Novel_021373	-0.966084	0.680772	DEPs_NDEGs
A0A452DRP0	Novel_021374	-0.966084	-0.257516	DEPs_NDEGs
A0A452DRP0	Novel_021375	-0.966084	-1.56411	DEPs_NDEGs
A0A452DRP0	Novel_021376	-0.966084	-0.781317	DEPs_NDEGs
A0A452DRP0	XM_005698194.3	-0.966084	-0.87312	DEPs_NDEGs
A0A452DRP0	XM_005698197.3	-0.966084	-0.503685	DEPs_NDEGs
A0A452DRP0	XM_018041260.1	-0.966084	-0.122316	DEPs_NDEGs
A0A452DRP0	XM_018041262.1	-0.966084	-0.531971	DEPs_NDEGs
A0A452FUJ8	XM_005679098.3	-0.948283	-0.985373	DEPs_NDEGs
A0A452FUJ8	XM_005690684.2	-0.948283	0.204474	DEPs_NDEGs
A0A452F9E4	XM_005683439.3	-0.9467	-0.0398889	DEPs_NDEGs
A0A452F9E4	XM_013965794.2	-0.9467	-0.629739	DEPs_NDEGs
A0A452EXU9	Novel_022184	-0.941417	-0.522242	DEPs_NDEGs
A0A452EXU9	Novel_022185	-0.941417	0.959156	DEPs_NDEGs
A0A452EXU9	Novel_022186	-0.941417	-2.16131	DEPs_NDEGs
A0A452EXU9	XM_005699346.2	-0.941417	0.00803518	DEPs_NDEGs
A0A452FQE2	Novel_002524	-0.933106	0.121163	DEPs_NDEGs
A0A452FQE2	Novel_002525	-0.933106	0.426929	DEPs_NDEGs
A0A452FQE2	Novel_002526	-0.933106	0.161091	DEPs_NDEGs
A0A452FQE2	XM_018046147.1	-0.933106	-0.462849	DEPs_NDEGs
A0A452FQE2	XM_018046149.1	-0.933106	1.38657	DEPs_NDEGs
A0A452FQE2	Novel_005181	-0.933106	-0.114434	DEPs_NDEGs
A0A452FQE2	Novel_005182	-0.933106	-0.869703	DEPs_NDEGs
A0A452FQE2	XM_018048342.1	-0.933106	-0.00719635	DEPs_NDEGs
A0A452FQE2	XM_018048343.1	-0.933106	-0.500242	DEPs_NDEGs
A0A452FQE2	XM_018051918.1	-0.933106	-0.0351754	DEPs_NDEGs
A0A452FQE2	XM_018051919.1	-0.933106	-0.0877257	DEPs_NDEGs
A0A452FQE2	Novel_009961	-0.933106	-1.81227	DEPs_NDEGs
A0A452FQE2	Novel_009963	-0.933106	1.69411	DEPs_NDEGs
A0A452FQE2	Novel_009964	-0.933106	-0.890128	DEPs_NDEGs
A0A452FQE2	Novel_009965	-0.933106	1.0221	DEPs_NDEGs
A0A452FQE2	Novel_009966	-0.933106	2.00603	DEPs_NDEGs
A0A452FQE2	Novel_009967	-0.933106	5.28754	DEPs_NDEGs
A0A452FQE2	XM_018053637.1	-0.933106	-0.357792	DEPs_NDEGs
A0A452FQE2	XM_018053638.1	-0.933106	-5.16741	DEPs_NDEGs
A0A452FQE2	XM_018053639.1	-0.933106	0.508823	DEPs_NDEGs
A0A452FQE2	XM_018053640.1	-0.933106	0.715752	DEPs_NDEGs
A0A452FQE2	XM_018053641.1	-0.933106	-3.60311	DEPs_NDEGs
A0A452FQE2	XM_018053642.1	-0.933106	-1.27766	DEPs_NDEGs
A0A452ED39	Novel_000982	-0.922449	0.108533	DEPs_NDEGs
A0A452ED39	XM_018051870.1	-0.922449	0.299985	DEPs_NDEGs
A0A452G1G0	XM_018063744.1	-0.918046	-1.04949	DEPs_NDEGs
A0A452G1G0	XM_018063745.1	-0.918046	0.709508	DEPs_NDEGs
A0A452F3Z6	Novel_013973	-0.904392	1.34601	DEPs_NDEGs
A0A452F3Z6	Novel_013974	-0.904392	2.87214	DEPs_NDEGs
A0A452F3Z6	Novel_013975	-0.904392	0.963916	DEPs_NDEGs
A0A452F3Z6	Novel_013976	-0.904392	-0.139011	DEPs_NDEGs
A0A452F3Z6	Novel_013977	-0.904392	0.45352	DEPs_NDEGs
A0A452F3Z6	Novel_013978	-0.904392	1.41447	DEPs_NDEGs
A0A452F3Z6	Novel_013979	-0.904392	0.77669	DEPs_NDEGs
A0A452F3Z6	Novel_013980	-0.904392	-1.17386	DEPs_NDEGs
A0A452F3Z6	Novel_013982	-0.904392	2.68618	DEPs_NDEGs
A0A452F3Z6	Novel_013983	-0.904392	0.666143	DEPs_NDEGs
A0A452F3Z6	Novel_013984	-0.904392	-0.277747	DEPs_NDEGs
A0A452F3Z6	XM_018060507.1	-0.904392	-5.72826	DEPs_NDEGs
A0A452F3Z6	XM_018060508.1	-0.904392	2.07852	DEPs_NDEGs
A0A452F3Z6	XM_018060509.1	-0.904392	0.595865	DEPs_NDEGs
A0A452F3Z6	XM_018060510.1	-0.904392	2.0976	DEPs_NDEGs
A0A452F3Z6	XM_018060511.1	-0.904392	1.06687	DEPs_NDEGs
A0A452F3Z6	XM_018060512.1	-0.904392	2.35035	DEPs_NDEGs
A0A452F3Z6	XM_018060513.1	-0.904392	-0.0172264	DEPs_NDEGs
A0A452F3Z6	XM_018060514.1	-0.904392	-0.0527298	DEPs_NDEGs
A0A452F3Z6	XM_018060515.1	-0.904392	0.810616	DEPs_NDEGs
A0A452F3Z6	XM_018060516.1	-0.904392	0.27882	DEPs_NDEGs
A0A452F3Z6	XM_018065888.1	-0.904392	-0.685976	DEPs_NDEGs
A0A452F3Z6	XM_018065889.1	-0.904392	-0.334767	DEPs_NDEGs
A0A452F3Z6	XM_018065890.1	-0.904392	0.0290032	DEPs_NDEGs
A0A452F3Z6	XM_018065892.1	-0.904392	-0.00343978	DEPs_NDEGs
A0A452F3Z6	XM_018065893.1	-0.904392	-0.502348	DEPs_NDEGs
A0A452F3Z6	XM_018065894.1	-0.904392	-0.537822	DEPs_NDEGs
A0A452F3Z6	XM_018039520.1	-0.904392	-0.170214	DEPs_NDEGs
A0A452DTC0	XM_013962455.2	-0.891847	0.138305	DEPs_NDEGs
A0A452DTC0	XM_018046020.1	-0.891847	0.138702	DEPs_NDEGs
A0A452DTC0	Novel_019718	-0.891847	0.681573	DEPs_NDEGs
A0A452DTC0	XM_005696727.3	-0.891847	0.294006	DEPs_NDEGs
A0A452DTC0	XM_005696743.3	-0.891847	0.324627	DEPs_NDEGs
A0A452DTC0	XM_005696752.3	-0.891847	0.303448	DEPs_NDEGs
A0A452DTC0	XM_005696807.3	-0.891847	-0.607368	DEPs_NDEGs
A0A452DTC0	XM_013974065.2	-0.891847	0.237161	DEPs_NDEGs
A0A452DTC0	XM_013974068.2	-0.891847	0.0755431	DEPs_NDEGs
A0A452DTC0	XM_013974069.2	-0.891847	0.379979	DEPs_NDEGs
A0A452DTC0	XM_013974077.2	-0.891847	0.302804	DEPs_NDEGs
A0A452DTC0	XM_013977045.2	-0.891847	0.285087	DEPs_NDEGs
A0A452DTC0	XM_018038514.1	-0.891847	-1.2652	DEPs_NDEGs
A0A452DTC0	XM_018038543.1	-0.891847	0.21856	DEPs_NDEGs
A0A452DTC0	XM_018038544.1	-0.891847	0.129331	DEPs_NDEGs
A0A452DTC0	XM_018038545.1	-0.891847	0.671425	DEPs_NDEGs
A0A452FWN6	Novel_003286	-0.876989	-0.283166	DEPs_NDEGs
A0A452FWN6	XM_018046915.1	-0.876989	-0.0332503	DEPs_NDEGs
A0A452FL00	XM_005685145.3	-0.858237	0.132661	DEPs_NDEGs
A0A452FL00	XM_005685146.3	-0.858237	-0.114739	DEPs_NDEGs
A0A452EQB7	Novel_021572	-0.85676	0.330456	DEPs_NDEGs
A0A452EQB7	XM_018041300.1	-0.85676	-1.41742	DEPs_NDEGs
A0A452EQB7	XM_018041301.1	-0.85676	0.56469	DEPs_NDEGs
A0A452EQB7	XM_018041302.1	-0.85676	0.231178	DEPs_NDEGs
A0A452EQB7	XR_001917310.1	-0.85676	0.46578	DEPs_NDEGs
A0A452DNF5	Novel_000392	-0.854429	0.0995331	DEPs_NDEGs
A0A452DNF5	Novel_000393	-0.854429	-2.78661	DEPs_NDEGs
A0A452DNF5	Novel_000394	-0.854429	-0.617271	DEPs_NDEGs
A0A452DNF5	XM_018049950.1	-0.854429	0.489123	DEPs_NDEGs
A0A452DNF5	XM_018049953.1	-0.854429	-0.0818884	DEPs_NDEGs
A0A452DNF5	XM_018049955.1	-0.854429	-0.420606	DEPs_NDEGs
A0A452DNF5	XM_018049959.1	-0.854429	-0.351334	DEPs_NDEGs
A0A452DNF5	XM_018049960.1	-0.854429	0.372929	DEPs_NDEGs
A0A452DNF5	XM_018049961.1	-0.854429	0.594288	DEPs_NDEGs
A0A452DNF5	XM_018049962.1	-0.854429	1.17788	DEPs_NDEGs
A0A452DNF5	XM_018049963.1	-0.854429	0.301394	DEPs_NDEGs
A0A452DNF5	XR_001918255.1	-0.854429	-0.32939	DEPs_NDEGs
A0A452E363	Novel_006363	-0.851849	-0.0414412	DEPs_NDEGs
A0A452E363	XM_018050128.1	-0.851849	0.209664	DEPs_NDEGs
A0A452E363	Novel_007920	-0.851849	-1.19223	DEPs_NDEGs
A0A452E363	Novel_007921	-0.851849	0.0893313	DEPs_NDEGs
A0A452E363	Novel_007922	-0.851849	0.21085	DEPs_NDEGs
A0A452E363	XM_018051814.1	-0.851849	0.58234	DEPs_NDEGs
A0A452E363	XM_018051815.1	-0.851849	-0.0845209	DEPs_NDEGs
A0A452EHU1	XM_005699920.3	-0.844662	0.113776	DEPs_NDEGs
A0A452DW12	XM_018043148.1	-0.827559	0.589321	DEPs_NDEGs
A0A452DW12	XR_001917488.1	-0.827559	-1.02626	DEPs_NDEGs
A0A452E3W8	Novel_004549	-0.823871	0.0586548	DEPs_NDEGs
A0A452E3W8	XM_005680827.3	-0.823871	-0.0240608	DEPs_NDEGs
A0A452E3W8	XM_018048473.1	-0.823871	0.488638	DEPs_NDEGs
A0A452E3W8	Novel_011532	-0.823871	-0.117699	DEPs_NDEGs
A0A452E3W8	XM_005687403.3	-0.823871	-0.356843	DEPs_NDEGs
A0A452E3W8	XM_013968117.2	-0.823871	-1.05445	DEPs_NDEGs
A0A452E3W8	XM_018056807.1	-0.823871	0.733127	DEPs_NDEGs
A0A452E3W8	XM_018056808.1	-0.823871	1.58782	DEPs_NDEGs
A0A452E3W8	NM_001314285.1	-0.823871	3.30331	DEPs_NDEGs
A0A452E3W8	Novel_013130	-0.823871	-0.31922	DEPs_NDEGs
A0A452E3W8	Novel_013131	-0.823871	-0.793504	DEPs_NDEGs
A0A452E3W8	Novel_013132	-0.823871	0.576702	DEPs_NDEGs
A0A452E3W8	Novel_013519	-0.823871	-0.238233	DEPs_NDEGs
A0A452E3W8	XM_005690078.3	-0.823871	0.244003	DEPs_NDEGs
A0A452E3W8	XM_005690080.3	-0.823871	1.93281	DEPs_NDEGs
A0A452E3W8	XM_005690086.3	-0.823871	0.234917	DEPs_NDEGs
A0A452E3W8	XM_018059252.1	-0.823871	0.683702	DEPs_NDEGs
A0A452E3W8	XM_018059253.1	-0.823871	0.255144	DEPs_NDEGs
A0A452E3W8	Novel_014538	-0.823871	-0.175606	DEPs_NDEGs
A0A452E3W8	XM_018060877.1	-0.823871	0.173196	DEPs_NDEGs
A0A452E3W8	Novel_014799	-0.823871	1.04431	DEPs_NDEGs
A0A452E3W8	Novel_014800	-0.823871	0.89302	DEPs_NDEGs
A0A452E3W8	Novel_014801	-0.823871	0.61717	DEPs_NDEGs
A0A452E3W8	Novel_014802	-0.823871	0.433008	DEPs_NDEGs
A0A452E3W8	Novel_014803	-0.823871	-0.153568	DEPs_NDEGs
A0A452E3W8	Novel_014804	-0.823871	0.000840954	DEPs_NDEGs
A0A452E3W8	Novel_014805	-0.823871	-0.158288	DEPs_NDEGs
A0A452E3W8	Novel_014806	-0.823871	0.255342	DEPs_NDEGs
A0A452E3W8	Novel_014807	-0.823871	-4.35669	DEPs_NDEGs
A0A452E3W8	XM_018061538.1	-0.823871	-0.330551	DEPs_NDEGs
A0A452E3W8	XM_018061539.1	-0.823871	-0.626781	DEPs_NDEGs
A0A452E3W8	XM_018061540.1	-0.823871	0.0884254	DEPs_NDEGs
A0A452E3W8	XM_018061541.1	-0.823871	-0.462764	DEPs_NDEGs
A0A452E3W8	XM_018061542.1	-0.823871	-0.173009	DEPs_NDEGs
A0A452E3W8	XM_018061543.1	-0.823871	0.32327	DEPs_NDEGs
A0A452E3W8	XM_018061545.1	-0.823871	-1.10898	DEPs_NDEGs
A0A452E3W8	XM_018061546.1	-0.823871	-2.89152	DEPs_NDEGs
A0A452E3W8	XM_018061548.1	-0.823871	-0.372866	DEPs_NDEGs
A0A452E3W8	XM_018061549.1	-0.823871	0.527423	DEPs_NDEGs
A0A452E3W8	XM_018045196.1	-0.823871	-0.126599	DEPs_NDEGs
A0A452E3W8	XM_018045197.1	-0.823871	3.86847	DEPs_NDEGs
A0A452G4D4	Novel_007455	-0.822056	0.0698715	DEPs_NDEGs
A0A452G4D4	XM_005683552.3	-0.822056	0.49929	DEPs_NDEGs
A0A452EKX6	XM_018058904.1	-0.817313	-0.0500679	DEPs_NDEGs
A0A452G2S6	XM_005679133.3	-0.815997	0.13631	DEPs_NDEGs
A0A452EVX2	Novel_000142	-0.802041	0.0833337	DEPs_NDEGs
A0A452EVX2	XM_018045853.1	-0.802041	-0.0203188	DEPs_NDEGs
A0A452EVX2	Novel_003556	-0.802041	-0.27068	DEPs_NDEGs
A0A452EVX2	Novel_003557	-0.802041	-0.0792718	DEPs_NDEGs
A0A452EVX2	XM_005679027.3	-0.802041	0.225356	DEPs_NDEGs
A0A452EVX2	XM_013963182.2	-0.802041	0.675735	DEPs_NDEGs
A0A452EVX2	XM_018047339.1	-0.802041	0.509728	DEPs_NDEGs
A0A452G899	XM_018054774.1	-0.791915	-0.616699	DEPs_NDEGs
A0A452G899	Novel_011749	-0.791915	-0.68508	DEPs_NDEGs
A0A452G899	Novel_011751	-0.791915	-0.278316	DEPs_NDEGs
A0A452G899	Novel_011752	-0.791915	-0.217196	DEPs_NDEGs
A0A452G899	XM_013968712.2	-0.791915	0.257591	DEPs_NDEGs
A0A452G899	XM_018057492.1	-0.791915	0.709858	DEPs_NDEGs
A0A452G899	XR_001919033.1	-0.791915	0.523267	DEPs_NDEGs
A0A452G899	XM_013969158.2	-0.791915	-0.118953	DEPs_NDEGs
A0A452ECQ2	Novel_011114	-0.791714	-5.48235	DEPs_NDEGs
A0A452ECQ2	Novel_011115	-0.791714	0.583274	DEPs_NDEGs
A0A452ECQ2	Novel_011116	-0.791714	0.509667	DEPs_NDEGs
A0A452ECQ2	Novel_011117	-0.791714	-0.392251	DEPs_NDEGs
A0A452ECQ2	Novel_011118	-0.791714	-1.02688	DEPs_NDEGs
A0A452ECQ2	XM_018056380.1	-0.791714	-1.14624	DEPs_NDEGs
A0A452ECQ2	XM_018056381.1	-0.791714	-0.0957598	DEPs_NDEGs
A0A452ECQ2	XR_001918923.1	-0.791714	-0.376072	DEPs_NDEGs
A0A452EED9	XM_018065040.1	-0.784868	-0.185954	DEPs_NDEGs
A0A452EED9	XM_005677399.3	-0.784868	0.22106	DEPs_NDEGs
A0A452EED9	XM_005685087.3	-0.784868	1.32366	DEPs_NDEGs
A0A452EED9	XM_005685089.3	-0.784868	0.158173	DEPs_NDEGs
A0A452EED9	XM_013966735.2	-0.784868	-0.832188	DEPs_NDEGs
A0A452EED9	XM_013966736.2	-0.784868	-0.780083	DEPs_NDEGs
A0A452DXZ3	XM_005675928.3	-0.761048	0.153426	DEPs_NDEGs
A0A452DXZ3	XM_018065046.1	-0.761048	0.648011	DEPs_NDEGs
A0A452F3A1	Novel_002863	-0.754697	-0.3653	DEPs_NDEGs
A0A452F3A1	Novel_002864	-0.754697	-0.577094	DEPs_NDEGs
A0A452F3A1	XM_005678321.2	-0.754697	0.348601	DEPs_NDEGs
A0A452F3A1	XM_005678322.3	-0.754697	0.202738	DEPs_NDEGs
A0A452F3A1	XM_005678323.2	-0.754697	-0.445396	DEPs_NDEGs
A0A452F3A1	XM_005678324.2	-0.754697	-0.539217	DEPs_NDEGs
A0A452F3A1	XM_005678325.3	-0.754697	0.0748472	DEPs_NDEGs
A0A452F3A1	XM_018039742.1	-0.754697	0.544121	DEPs_NDEGs
A0A452F3A1	XM_018051056.1	-0.754697	0.537497	DEPs_NDEGs
A0A452F3A1	XM_018051058.1	-0.754697	-0.116938	DEPs_NDEGs
A0A452F3A1	Novel_023372	-0.754697	-0.773783	DEPs_NDEGs
A0A452F3A1	Novel_023373	-0.754697	-1.17456	DEPs_NDEGs
A0A452F3A1	XM_005700222.2	-0.754697	-0.12589	DEPs_NDEGs
A0A452DNK9	XM_018060614.1	-0.750396	-0.664076	DEPs_NDEGs
A0A452DNK9	XM_018060628.1	-0.750396	0.492788	DEPs_NDEGs
A0A452DNK9	XM_018060640.1	-0.750396	0.185073	DEPs_NDEGs
A0A452DNK9	XM_018060647.1	-0.750396	3.38639	DEPs_NDEGs
A0A452DNK9	XM_018060652.1	-0.750396	-0.045782	DEPs_NDEGs
A0A452DNK9	XM_005683066.2	-0.750396	1.2035	DEPs_NDEGs
A0A452DNK9	XM_005683067.2	-0.750396	-0.166009	DEPs_NDEGs
A0A452DNK9	XM_018050221.1	-0.750396	-5.92328	DEPs_NDEGs
A0A452DNK9	XM_018050222.1	-0.750396	1.34887	DEPs_NDEGs
A0A452G7X0	Novel_000563	-0.74986	-6.01071	DEPs_NDEGs
A0A452G7X0	Novel_000565	-0.74986	0.0262669	DEPs_NDEGs
A0A452G7X0	Novel_000566	-0.74986	0.504625	DEPs_NDEGs
A0A452G7X0	XM_018050523.1	-0.74986	-0.145361	DEPs_NDEGs
A0A452G7X0	XM_018050579.1	-0.74986	-0.0953607	DEPs_NDEGs
A0A452G7X0	XM_018050642.1	-0.74986	0.293367	DEPs_NDEGs
A0A452G7X0	XM_018050701.1	-0.74986	-0.46702	DEPs_NDEGs
A0A452G7X0	XM_018050752.1	-0.74986	0.516009	DEPs_NDEGs
A0A452G7X0	XM_018050829.1	-0.74986	-0.376233	DEPs_NDEGs
A0A452G7X0	XM_005688600.3	-0.74986	-1.19465	DEPs_NDEGs
A0A452E1K4	XM_018055130.1	-0.738574	-0.0237311	DEPs_NDEGs
A0A452E1K4	XM_018061046.1	-0.738574	0.616013	DEPs_NDEGs
A0A452E1K4	XM_018038389.1	-0.738574	0.37482	DEPs_NDEGs
A0A452GB62	Novel_001086	-0.738455	0.343265	DEPs_NDEGs
A0A452GB62	Novel_001087	-0.738455	-2.43789	DEPs_NDEGs
A0A452GB62	Novel_001088	-0.738455	-0.0870071	DEPs_NDEGs
A0A452GB62	XM_018055061.1	-0.738455	0.238565	DEPs_NDEGs
A0A452GB62	XM_013964484.2	-0.738455	0.475383	DEPs_NDEGs
A0A452GB62	XM_018049251.1	-0.738455	6.58875	DEPs_NDEGs
A0A452GB62	XM_018049252.1	-0.738455	0.342243	DEPs_NDEGs
A0A452GB62	Novel_006580	-0.738455	1.48396	DEPs_NDEGs
A0A452GB62	XM_018050734.1	-0.738455	0.478042	DEPs_NDEGs
A0A452GB62	XM_018050736.1	-0.738455	-0.0182206	DEPs_NDEGs
A0A452GB62	XM_018050737.1	-0.738455	-0.515531	DEPs_NDEGs
A0A452GB62	XM_018050738.1	-0.738455	-0.179415	DEPs_NDEGs
A0A452GB62	Novel_007868	-0.738455	0.375634	DEPs_NDEGs
A0A452GB62	Novel_007869	-0.738455	0.24287	DEPs_NDEGs
A0A452GB62	XM_018052656.1	-0.738455	7.53325	DEPs_NDEGs
A0A452GB62	XM_018052657.1	-0.738455	0.645619	DEPs_NDEGs
A0A452GB62	XM_018052658.1	-0.738455	0.638865	DEPs_NDEGs
A0A452GB62	XM_018052659.1	-0.738455	1.00791	DEPs_NDEGs
A0A452GB62	XM_018052660.1	-0.738455	0.332934	DEPs_NDEGs
A0A452GB62	Novel_010832	-0.738455	-0.733751	DEPs_NDEGs
A0A452GB62	XM_005686937.3	-0.738455	0.0499948	DEPs_NDEGs
A0A452GB62	Novel_012249	-0.738455	-1.96684	DEPs_NDEGs
A0A452GB62	Novel_012250	-0.738455	-1.1831	DEPs_NDEGs
A0A452GB62	Novel_012252	-0.738455	-0.435539	DEPs_NDEGs
A0A452GB62	Novel_012253	-0.738455	7.35394	DEPs_NDEGs
A0A452GB62	XM_013968734.2	-0.738455	0.440567	DEPs_NDEGs
A0A452GB62	XM_013968735.2	-0.738455	-0.768274	DEPs_NDEGs
A0A452GB62	XM_018057697.1	-0.738455	0.0091804	DEPs_NDEGs
A0A452GB62	XM_018058748.1	-0.738455	0.655032	DEPs_NDEGs
A0A452GB62	XM_018058749.1	-0.738455	0.292248	DEPs_NDEGs
A0A452GB62	XM_018058751.1	-0.738455	-1.66626	DEPs_NDEGs
A0A452GB62	XM_018058752.1	-0.738455	0.0647981	DEPs_NDEGs
A0A452GB62	Novel_013859	-0.738455	0.466088	DEPs_NDEGs
A0A452GB62	XM_018060247.1	-0.738455	-0.111378	DEPs_NDEGs
A0A452GB62	Novel_015344	-0.738455	-0.51095	DEPs_NDEGs
A0A452GB62	Novel_015345	-0.738455	0.723133	DEPs_NDEGs
A0A452GB62	XM_018062046.1	-0.738455	0.0474368	DEPs_NDEGs
A0A452GB62	XM_018062047.1	-0.738455	0.218786	DEPs_NDEGs
A0A452GB62	XM_018062048.1	-0.738455	0.262023	DEPs_NDEGs
A0A452GB62	XM_018062049.1	-0.738455	-0.220391	DEPs_NDEGs
A0A452GB62	XM_018062050.1	-0.738455	0.66905	DEPs_NDEGs
A0A452GB62	XM_018062052.1	-0.738455	-0.26512	DEPs_NDEGs
A0A452GB62	XM_018062053.1	-0.738455	0.0138769	DEPs_NDEGs
A0A452GB62	XM_018062054.1	-0.738455	2.32777	DEPs_NDEGs
A0A452GB62	XM_013973464.2	-0.738455	-0.942311	DEPs_NDEGs
A0A452GB62	XM_013973637.2	-0.738455	-0.289126	DEPs_NDEGs
A0A452GB62	XM_018038442.1	-0.738455	1.08829	DEPs_NDEGs
A0A452GB62	XM_018066851.1	-0.738455	-0.418052	DEPs_NDEGs
A0A452GB62	XM_018066852.1	-0.738455	-0.679377	DEPs_NDEGs
A0A452GB62	XM_018066853.1	-0.738455	7.50626	DEPs_NDEGs
A0A452GB62	XM_018066854.1	-0.738455	0.0410852	DEPs_NDEGs
A0A452GB62	XM_018066855.1	-0.738455	-0.712868	DEPs_NDEGs
A0A452GB62	Novel_019593	-0.738455	-1.08781	DEPs_NDEGs
A0A452GB62	Novel_019594	-0.738455	0.0237821	DEPs_NDEGs
A0A452GB62	Novel_019838	-0.738455	-0.821064	DEPs_NDEGs
A0A452GB62	Novel_019839	-0.738455	-0.307202	DEPs_NDEGs
A0A452GB62	Novel_019841	-0.738455	-1.58447	DEPs_NDEGs
A0A452GB62	Novel_019842	-0.738455	-5.83732	DEPs_NDEGs
A0A452GB62	Novel_019843	-0.738455	0.8242	DEPs_NDEGs
A0A452GB62	XM_018038579.1	-0.738455	1.32912	DEPs_NDEGs
A0A452GB62	XM_018038580.1	-0.738455	-0.386827	DEPs_NDEGs
A0A452GB62	XM_018038660.1	-0.738455	0.270538	DEPs_NDEGs
A0A452GB62	XM_005698214.3	-0.738455	0.548479	DEPs_NDEGs
A0A452EYW2	XM_018062171.1	-0.737154	-0.153009	DEPs_NDEGs
A0A452EYW2	XM_018062172.1	-0.737154	1.12248	DEPs_NDEGs
A0A452EDF8	Novel_007650	-0.732835	-0.464302	DEPs_NDEGs
A0A452EDF8	Novel_007651	-0.732835	0.0932679	DEPs_NDEGs
A0A452EDF8	Novel_007652	-0.732835	-0.925461	DEPs_NDEGs
A0A452EDF8	XM_018052245.1	-0.732835	-0.154437	DEPs_NDEGs
A0A452EDF8	XM_018052246.1	-0.732835	0.0459575	DEPs_NDEGs
A0A452EDF8	XM_018052248.1	-0.732835	-0.134768	DEPs_NDEGs
A0A452E9X8	XM_005683212.3	-0.716261	-0.181708	DEPs_NDEGs
A0A452E9X8	XM_005683213.2	-0.716261	0.0112197	DEPs_NDEGs
A0A452E9X8	XM_013965718.2	-0.716261	-0.800873	DEPs_NDEGs
A0A452E9X8	XM_018041920.1	-0.716261	0.0344627	DEPs_NDEGs
A0A452E9X8	XM_018041921.1	-0.716261	-0.894765	DEPs_NDEGs
A0A452EIZ0	Novel_007197	-0.712715	-0.163077	DEPs_NDEGs
A0A452EIZ0	Novel_007198	-0.712715	0.169939	DEPs_NDEGs
A0A452EIZ0	XM_018050784.1	-0.712715	0.178667	DEPs_NDEGs
A0A452DKT9	Novel_022060	-0.705971	0.145202	DEPs_NDEGs
A0A452DKT9	XM_005699216.3	-0.705971	0.475021	DEPs_NDEGs
A0A452DKT9	XM_005699217.3	-0.705971	0.416581	DEPs_NDEGs
A0A452DL20	Novel_003301	-0.699724	0.148842	DEPs_NDEGs
A0A452DL20	XM_005679460.3	-0.699724	0.0981018	DEPs_NDEGs
A0A452DL20	XM_005681395.3	-0.699724	0.266322	DEPs_NDEGs
A0A452DL20	Novel_006544	-0.699724	0.627973	DEPs_NDEGs
A0A452DL20	Novel_006545	-0.699724	0.717026	DEPs_NDEGs
A0A452DL20	Novel_006546	-0.699724	0.125883	DEPs_NDEGs
A0A452DL20	Novel_006547	-0.699724	-1.08325	DEPs_NDEGs
A0A452DL20	XM_005682744.3	-0.699724	0.426065	DEPs_NDEGs
A0A452DL20	XM_018050636.1	-0.699724	0.0398914	DEPs_NDEGs
A0A452DL20	XM_018064020.1	-0.699724	0.213191	DEPs_NDEGs
A0A452DL20	Novel_022024	-0.699724	3.73115	DEPs_NDEGs
A0A452DL20	XM_018042480.1	-0.699724	0.486803	DEPs_NDEGs
A0A452EWQ5	Novel_005847	-0.696671	-1.8561	DEPs_NDEGs
A0A452EWQ5	XM_018049886.1	-0.696671	0.131622	DEPs_NDEGs
A0A452EWQ5	Novel_010647	-0.696671	-0.123884	DEPs_NDEGs
A0A452EWQ5	XM_005686323.3	-0.696671	-0.245268	DEPs_NDEGs
A0A452EWQ5	XM_005687929.3	-0.696671	3.70605	DEPs_NDEGs
A0A452EWQ5	XM_018057083.1	-0.696671	-0.553069	DEPs_NDEGs
A0A452EWQ5	XM_018057084.1	-0.696671	-0.057589	DEPs_NDEGs
A0A452EWQ5	XM_018057085.1	-0.696671	-0.827672	DEPs_NDEGs
A0A452EWQ5	XM_018057086.1	-0.696671	0.749163	DEPs_NDEGs
A0A452EWQ5	XM_013972223.2	-0.696671	0.215945	DEPs_NDEGs
A0A452EWQ5	XM_013972224.2	-0.696671	0.185846	DEPs_NDEGs
A0A452EWQ5	XM_018064979.1	-0.696671	0.46006	DEPs_NDEGs
A0A452EWQ5	XM_018064980.1	-0.696671	0.256041	DEPs_NDEGs
A0A452EWQ5	XM_018064981.1	-0.696671	0.426078	DEPs_NDEGs
A0A452EWQ5	XM_018064982.1	-0.696671	-5.62748	DEPs_NDEGs
A0A452EWQ5	XM_018064983.1	-0.696671	0.503971	DEPs_NDEGs
A0A452EWQ5	XM_018064984.1	-0.696671	0.626305	DEPs_NDEGs
A0A452EWQ5	XM_018064985.1	-0.696671	-2.09734	DEPs_NDEGs
A0A452EWQ5	Novel_021365	-0.696671	1.76272	DEPs_NDEGs
A0A452EWQ5	Novel_021366	-0.696671	0.506878	DEPs_NDEGs
A0A452EWQ5	Novel_021367	-0.696671	-1.19034	DEPs_NDEGs
A0A452EWQ5	Novel_021368	-0.696671	0.35782	DEPs_NDEGs
A0A452EWQ5	Novel_021369	-0.696671	-2.46116	DEPs_NDEGs
A0A452EWQ5	Novel_021370	-0.696671	0.356534	DEPs_NDEGs
A0A452EWQ5	Novel_021371	-0.696671	0.195872	DEPs_NDEGs
A0A452EWQ5	Novel_021518	-0.696671	-0.113345	DEPs_NDEGs
A0A452EWQ5	XM_013975207.2	-0.696671	0.02622	DEPs_NDEGs
A0A452EWQ5	XM_018041377.1	-0.696671	0.380127	DEPs_NDEGs
A0A452EWQ5	XM_018041378.1	-0.696671	-0.775411	DEPs_NDEGs
A0A452EWQ5	XM_018041379.1	-0.696671	-0.574176	DEPs_NDEGs
A0A452EWQ5	XM_018041380.1	-0.696671	-1.81271	DEPs_NDEGs
A0A452EWQ5	XM_018041381.1	-0.696671	0.149279	DEPs_NDEGs
A0A452FM02	XM_005676435.3	-0.69612	-0.933214	DEPs_NDEGs
A0A452FM02	XM_018060335.1	-0.69612	1.68436	DEPs_NDEGs
A0A452FM02	XR_001296792.2	-0.69612	-2.2109	DEPs_NDEGs
A0A452FM02	XR_001296793.2	-0.69612	-1.17793	DEPs_NDEGs
A0A452FM02	XR_001919284.1	-0.69612	7.24229	DEPs_NDEGs
A0A452FM02	XM_013964125.2	-0.69612	-0.417328	DEPs_NDEGs
A0A452FM02	XM_013964126.2	-0.69612	-1.41934	DEPs_NDEGs
A0A452FM02	XM_018048328.1	-0.69612	0.580023	DEPs_NDEGs
A0A452FM02	Novel_007787	-0.69612	-0.265063	DEPs_NDEGs
A0A452FM02	XM_018052494.1	-0.69612	-0.329446	DEPs_NDEGs
A0A452FM02	XM_018052495.1	-0.69612	0.0694233	DEPs_NDEGs
A0A452F2E1	Novel_006703	-0.691187	0.618534	DEPs_NDEGs
A0A452F2E1	Novel_006704	-0.691187	-5.18648	DEPs_NDEGs
A0A452F2E1	Novel_006705	-0.691187	0.0290682	DEPs_NDEGs
A0A452F2E1	Novel_006706	-0.691187	-1.09561	DEPs_NDEGs
A0A452F2E1	Novel_006707	-0.691187	-0.024392	DEPs_NDEGs
A0A452F2E1	XM_018051104.1	-0.691187	-1.04452	DEPs_NDEGs
A0A452F2E1	XM_018051105.1	-0.691187	1.57248	DEPs_NDEGs
A0A452F2E1	XM_018051106.1	-0.691187	-0.555202	DEPs_NDEGs
A0A452F2E1	XM_018051107.1	-0.691187	-0.229749	DEPs_NDEGs
A0A452F2E1	XR_001918353.1	-0.691187	0.855099	DEPs_NDEGs
A0A452FDI1	Novel_016171	-0.689046	1.40664	DEPs_NDEGs
A0A452FDI1	Novel_016172	-0.689046	2.65643	DEPs_NDEGs
A0A452FDI1	Novel_016173	-0.689046	0.217307	DEPs_NDEGs
A0A452FDI1	Novel_016174	-0.689046	-0.095869	DEPs_NDEGs
A0A452FDI1	XM_018062839.1	-0.689046	-0.490288	DEPs_NDEGs
A0A452FDI1	XM_018062841.1	-0.689046	1.08913	DEPs_NDEGs
A0A452FDI1	XM_018062842.1	-0.689046	2.87509	DEPs_NDEGs
A0A452G6M0	Novel_022360	-0.673813	-0.219052	DEPs_NDEGs
A0A452G6M0	XM_005698953.3	-0.673813	-0.105491	DEPs_NDEGs
A0A452EMN0	XM_005685200.3	-0.673166	0.313185	DEPs_NDEGs
A0A452EMN0	XM_018054653.1	-0.673166	0.0839713	DEPs_NDEGs
A0A452EMN0	XM_018054654.1	-0.673166	-0.0540994	DEPs_NDEGs
A0A452F5M0	XM_005692150.3	-0.670719	0.00509875	DEPs_NDEGs
A0A452F5M0	XM_005692151.3	-0.670719	0.315934	DEPs_NDEGs
A0A452F5M0	XM_013971257.2	-0.670719	1.38843	DEPs_NDEGs
A0A452F5M0	XM_018062167.1	-0.670719	0.523901	DEPs_NDEGs
A0A452F5M0	XM_018062168.1	-0.670719	0.107013	DEPs_NDEGs
A0A452F5M0	XM_018062169.1	-0.670719	-0.47217	DEPs_NDEGs
A0A452FBG9	XM_018051600.1	-0.654893	-0.118058	DEPs_NDEGs
A0A452FBG9	XM_005694851.3	-0.654893	-0.152985	DEPs_NDEGs
A0A452FBG9	XM_005700141.3	-0.654893	0.352162	DEPs_NDEGs
A0A452FBG9	XM_005700142.3	-0.654893	0.289918	DEPs_NDEGs
Q06B57	NM_001285629.1	-0.6471	0.736035	DEPs_NDEGs
Q06B57	Novel_017255	-0.6471	0.462406	DEPs_NDEGs
A0A452G2H5	Novel_002369	-0.646208	-0.0636173	DEPs_NDEGs
A0A452G2H5	Novel_002370	-0.646208	-0.894188	DEPs_NDEGs
A0A452G2H5	Novel_002371	-0.646208	-0.689332	DEPs_NDEGs
A0A452G2H5	Novel_002372	-0.646208	-0.170036	DEPs_NDEGs
A0A452G2H5	XM_013962624.2	-0.646208	-0.321092	DEPs_NDEGs
A0A452G2H5	XM_013962625.2	-0.646208	-1.08785	DEPs_NDEGs
A0A452G2H5	XM_013962626.2	-0.646208	-0.207259	DEPs_NDEGs
A0A452G2H5	XM_013962627.2	-0.646208	-0.452713	DEPs_NDEGs
A0A452G2H5	XM_013962628.2	-0.646208	-0.157785	DEPs_NDEGs
A0A452G2H5	XM_013962629.2	-0.646208	-0.208348	DEPs_NDEGs
A0A452G2H5	XM_013962630.2	-0.646208	0.182971	DEPs_NDEGs
A0A452G2H5	XM_018045761.1	-0.646208	0.669194	DEPs_NDEGs
A0A452G2H5	XM_018045762.1	-0.646208	-0.0672057	DEPs_NDEGs
A0A452G2H5	XM_018045764.1	-0.646208	-0.467987	DEPs_NDEGs
A0A452G2H5	XM_013964821.2	-0.646208	0.0089741	DEPs_NDEGs
A0A452G2H5	XM_018049767.1	-0.646208	-0.180056	DEPs_NDEGs
A0A452G2H5	XM_018049768.1	-0.646208	0.404676	DEPs_NDEGs
A0A452G2H5	XM_018049771.1	-0.646208	0.4765	DEPs_NDEGs
A0A452G2H5	XM_018049772.1	-0.646208	-0.152107	DEPs_NDEGs
A0A452G2H5	XM_018050954.1	-0.646208	-1.93156	DEPs_NDEGs
A0A452G2H5	XM_018050955.1	-0.646208	2.92378	DEPs_NDEGs
A0A452G2H5	Novel_010900	-0.646208	-0.370266	DEPs_NDEGs
A0A452G2H5	Novel_010901	-0.646208	0.0137695	DEPs_NDEGs
A0A452G2H5	Novel_010902	-0.646208	-0.992358	DEPs_NDEGs
A0A452G2H5	Novel_010903	-0.646208	-1.17366	DEPs_NDEGs
A0A452G2H5	Novel_010904	-0.646208	1.00692	DEPs_NDEGs
A0A452G2H5	XM_018055735.1	-0.646208	-0.158259	DEPs_NDEGs
A0A452G2H5	XM_018055736.1	-0.646208	-0.161643	DEPs_NDEGs
A0A452G2H5	XM_018055737.1	-0.646208	-0.648223	DEPs_NDEGs
A0A452G2H5	XM_018055738.1	-0.646208	-3.26364	DEPs_NDEGs
A0A452G2H5	XM_018055739.1	-0.646208	0.273063	DEPs_NDEGs
A0A452G2H5	XM_018055740.1	-0.646208	-0.241616	DEPs_NDEGs
A0A452G2H5	Novel_011563	-0.646208	-0.267132	DEPs_NDEGs
A0A452G2H5	XM_018056999.1	-0.646208	0.305721	DEPs_NDEGs
A0A452G2H5	XM_018057000.1	-0.646208	-1.15374	DEPs_NDEGs
A0A452G2H5	Novel_014424	-0.646208	-2.90334	DEPs_NDEGs
A0A452G2H5	Novel_014425	-0.646208	-0.701061	DEPs_NDEGs
A0A452G2H5	Novel_014426	-0.646208	-0.182431	DEPs_NDEGs
A0A452G2H5	XM_018060617.1	-0.646208	-0.260371	DEPs_NDEGs
A0A452G2H5	XM_018060618.1	-0.646208	-0.714046	DEPs_NDEGs
A0A452G2H5	XM_018060619.1	-0.646208	-1.83606	DEPs_NDEGs
A0A452G2H5	XM_018060620.1	-0.646208	0.434268	DEPs_NDEGs
A0A452G2H5	XM_018060621.1	-0.646208	-0.325996	DEPs_NDEGs
A0A452G2H5	XM_018060622.1	-0.646208	0.220702	DEPs_NDEGs
A0A452G2H5	Novel_021345	-0.646208	0.781454	DEPs_NDEGs
A0A452G2H5	Novel_021346	-0.646208	0.344424	DEPs_NDEGs
A0A452G2H5	Novel_021347	-0.646208	0.63429	DEPs_NDEGs
A0A452G2H5	XM_018041553.1	-0.646208	-0.0396753	DEPs_NDEGs
A0A452G2H5	XM_018041554.1	-0.646208	-0.312928	DEPs_NDEGs
A0A452FLJ5	Novel_015370	-0.638479	-0.0975453	DEPs_NDEGs
A0A452FLJ5	Novel_015371	-0.638479	0.999749	DEPs_NDEGs
A0A452FLJ5	Novel_015372	-0.638479	0.197403	DEPs_NDEGs
A0A452FLJ5	Novel_015373	-0.638479	-0.235034	DEPs_NDEGs
A0A452FLJ5	Novel_015374	-0.638479	0.860433	DEPs_NDEGs
A0A452FLJ5	XM_018062208.1	-0.638479	0.183726	DEPs_NDEGs
A0A452EI67	Novel_010835	-0.638099	-0.508147	DEPs_NDEGs
A0A452EI67	XM_018055540.1	-0.638099	-1.01182	DEPs_NDEGs
A0A452EI67	XM_018055542.1	-0.638099	-0.442818	DEPs_NDEGs
A0A452EI67	XM_018055543.1	-0.638099	0.0628358	DEPs_NDEGs
A0A452EI67	XM_018055544.1	-0.638099	0.887116	DEPs_NDEGs
A0A452EI67	XM_018055545.1	-0.638099	1.0808	DEPs_NDEGs
A0A452EI67	XM_005696992.3	-0.638099	-0.330838	DEPs_NDEGs
A0A452EI67	XM_005696993.3	-0.638099	-0.80421	DEPs_NDEGs
A0A452EI67	XM_005696994.3	-0.638099	-0.453831	DEPs_NDEGs
A0A452EI67	XM_005696995.3	-0.638099	-0.565429	DEPs_NDEGs
A0A452EI67	XM_005696997.3	-0.638099	-0.388381	DEPs_NDEGs
A0A452EI67	XM_005696998.3	-0.638099	-1.07307	DEPs_NDEGs
A0A452EI67	XM_013974248.2	-0.638099	-0.765293	DEPs_NDEGs
A0A452EI67	XM_013974257.2	-0.638099	-5.32006	DEPs_NDEGs
A0A452EI67	XM_018039518.1	-0.638099	1.10642	DEPs_NDEGs
A0A452EI67	XM_018039519.1	-0.638099	-3.47422	DEPs_NDEGs
A0A452DQI8	Novel_005334	-0.633666	-0.378593	DEPs_NDEGs
A0A452DQI8	Novel_005335	-0.633666	1.08525	DEPs_NDEGs
A0A452DQI8	Novel_005336	-0.633666	-1.79402	DEPs_NDEGs
A0A452DQI8	Novel_005337	-0.633666	-2.06062	DEPs_NDEGs
A0A452DQI8	XM_005681004.3	-0.633666	0.208592	DEPs_NDEGs
A0A452DQI8	XM_018048674.1	-0.633666	-4.84868	DEPs_NDEGs
A0A452DQI8	XM_018048675.1	-0.633666	0.221678	DEPs_NDEGs
A0A452DQI8	XM_018048676.1	-0.633666	-0.866522	DEPs_NDEGs
A0A452DQI8	XM_018048677.1	-0.633666	-0.0726343	DEPs_NDEGs
A0A452DQI8	XM_018048678.1	-0.633666	1.14083	DEPs_NDEGs
A0A452DQI8	XM_018048679.1	-0.633666	-0.238332	DEPs_NDEGs
A0A452DQI8	XM_018048680.1	-0.633666	2.34649	DEPs_NDEGs
A0A452DQI8	XM_018048681.1	-0.633666	0.490065	DEPs_NDEGs
A0A452DQI8	XM_018048682.1	-0.633666	0.804864	DEPs_NDEGs
A0A452DQI8	XM_018048683.1	-0.633666	0.490065	DEPs_NDEGs
A0A452DQI8	XM_018048685.1	-0.633666	-2.22022	DEPs_NDEGs
A0A452DQI8	XM_018038452.1	-0.633666	-1.0023	DEPs_NDEGs
A0A452DQI8	XM_018038454.1	-0.633666	3.28557	DEPs_NDEGs
A0A452DQI8	XM_018038455.1	-0.633666	-0.416078	DEPs_NDEGs
A0A452FBF4	XM_018065385.1	-0.631027	0.297318	DEPs_NDEGs
A0A452FBF4	XM_018065386.1	-0.631027	0.833631	DEPs_NDEGs
A0A452GAM7	Novel_010185	-0.627665	1.42958	DEPs_NDEGs
A0A452GAM7	XM_005686613.2	-0.627665	0.229879	DEPs_NDEGs
A0A452GAM7	XM_005686615.3	-0.627665	-0.975367	DEPs_NDEGs
A0A452GAM7	XM_013967658.2	-0.627665	0.0280841	DEPs_NDEGs
A0A452GAM7	XM_018054918.1	-0.627665	-0.41697	DEPs_NDEGs
A0A452GAM7	XM_018054919.1	-0.627665	1.22286	DEPs_NDEGs
A0A452F4X2	XM_018040933.1	-0.622952	1.07954	DEPs_NDEGs
A0A452F4X2	XM_018058717.1	-0.622952	1.2303	DEPs_NDEGs
A0A452F4X2	XM_018058718.1	-0.622952	0.0409302	DEPs_NDEGs
A0A452F4X2	XM_018058719.1	-0.622952	0.335704	DEPs_NDEGs
A0A452F4X2	XM_018058720.1	-0.622952	2.13805	DEPs_NDEGs
A0A452F4X2	XM_018058721.1	-0.622952	1.02886	DEPs_NDEGs
A0A452F4X2	XM_018058722.1	-0.622952	-0.444179	DEPs_NDEGs
A0A452F4X2	XM_018058723.1	-0.622952	0.765583	DEPs_NDEGs
A0A452F4X2	XM_018058724.1	-0.622952	2.68658	DEPs_NDEGs
A0A452E585	XM_018043579.1	-0.621972	-0.124222	DEPs_NDEGs
A0A452E585	Novel_012446	-0.621972	-5.8274	DEPs_NDEGs
A0A452E585	Novel_012447	-0.621972	-0.265546	DEPs_NDEGs
A0A452E585	XM_018058281.1	-0.621972	-0.167104	DEPs_NDEGs
A0A452E585	XM_018058283.1	-0.621972	-0.645133	DEPs_NDEGs
A0A452E585	XM_018058284.1	-0.621972	-0.254546	DEPs_NDEGs
A0A452E585	XM_018058285.1	-0.621972	-0.831002	DEPs_NDEGs
A0A452E6A6	Novel_000697	-0.613611	5.48258	DEPs_NDEGs
A0A452E6A6	Novel_000698	-0.613611	-0.877463	DEPs_NDEGs
A0A452E6A6	XM_005674994.3	-0.613611	-0.0710071	DEPs_NDEGs
A0A452E6A6	XM_018043725.1	-0.613611	0.897354	DEPs_NDEGs
A0A452E6A6	XM_018043773.1	-0.613611	-1.85684	DEPs_NDEGs
A0A452E6A6	XM_018043823.1	-0.613611	-0.978716	DEPs_NDEGs
A0A452G737	Novel_000980	-0.612577	0.13103	DEPs_NDEGs
A0A452G737	Novel_000981	-0.612577	-0.294926	DEPs_NDEGs
A0A452G737	XM_018051861.1	-0.612577	0.286228	DEPs_NDEGs
A0A452G737	Novel_020780	-0.612577	-0.162257	DEPs_NDEGs
A0A452G737	Novel_020782	-0.612577	-0.823433	DEPs_NDEGs
A0A452FRE1	XM_018060168.1	-0.605701	0.00622942	DEPs_NDEGs
A0A452E2V9	Novel_009516	-0.605081	0.532909	DEPs_NDEGs
A0A452E2V9	Novel_009517	-0.605081	-1.56826	DEPs_NDEGs
A0A452E2V9	XM_005685346.3	-0.605081	-0.197774	DEPs_NDEGs
A0A452E2V9	Novel_015349	-0.605081	-1.38823	DEPs_NDEGs
A0A452E2V9	Novel_015351	-0.605081	-1.10522	DEPs_NDEGs
A0A452E2V9	Novel_015352	-0.605081	1.31014	DEPs_NDEGs
A0A452E2V9	XM_005692098.3	-0.605081	-0.0189133	DEPs_NDEGs
A0A452E2V9	XM_018062079.1	-0.605081	-0.0415135	DEPs_NDEGs
A0A452E2V9	XM_018065791.1	-0.605081	0.0627449	DEPs_NDEGs
A0A452E2V9	XM_018042644.1	-0.605081	1.14989	DEPs_NDEGs
A0A452F294	Novel_014066	-0.599152	0.073622	DEPs_NDEGs
A0A452F294	XM_005691015.3	-0.599152	-0.0257048	DEPs_NDEGs
A0A452F294	XM_005699866.3	-0.599152	0.39979	DEPs_NDEGs
A0A452F294	XM_018043452.1	-0.599152	1.64617	DEPs_NDEGs
A0A452F294	XM_018043454.1	-0.599152	-2.87034	DEPs_NDEGs
A0A452G8U1	Novel_002833	-0.597791	-0.38429	DEPs_NDEGs
A0A452G8U1	Novel_002834	-0.597791	-0.382891	DEPs_NDEGs
A0A452G8U1	Novel_002835	-0.597791	-1.29625	DEPs_NDEGs
A0A452G8U1	XM_005678429.3	-0.597791	-0.801383	DEPs_NDEGs
A0A452G8U1	XM_005678430.3	-0.597791	-1.22719	DEPs_NDEGs
A0A452G8U1	XM_005678431.3	-0.597791	0.315071	DEPs_NDEGs
A0A452G8U1	XM_005678433.3	-0.597791	-2.08212	DEPs_NDEGs
A0A452G8U1	XM_005678434.3	-0.597791	-1.58473	DEPs_NDEGs
A0A452G8U1	XM_013962835.2	-0.597791	0.693489	DEPs_NDEGs
A0A452G8U1	XM_013962836.2	-0.597791	-0.428703	DEPs_NDEGs
A0A452G8U1	XM_018044063.1	-0.597791	-2.4582	DEPs_NDEGs
A0A452G8U1	XM_018044077.1	-0.597791	-0.198623	DEPs_NDEGs
A0A452DLW2	Novel_001276	-0.592777	0.654828	DEPs_NDEGs
A0A452DLW2	Novel_001277	-0.592777	-1.22378	DEPs_NDEGs
A0A452DLW2	Novel_001278	-0.592777	-0.766984	DEPs_NDEGs
A0A452DLW2	Novel_001279	-0.592777	1.00484	DEPs_NDEGs
A0A452DLW2	Novel_001280	-0.592777	0.649713	DEPs_NDEGs
A0A452DLW2	Novel_001281	-0.592777	0.161668	DEPs_NDEGs
A0A452DLW2	XM_013971417.2	-0.592777	-0.564711	DEPs_NDEGs
A0A452DLW2	XM_013971421.2	-0.592777	1.1926	DEPs_NDEGs
A0A452DLW2	XM_013971423.2	-0.592777	1.5848	DEPs_NDEGs
A0A452DLW2	XM_013971426.2	-0.592777	1.94557	DEPs_NDEGs
A0A452DLW2	XM_013971431.2	-0.592777	-1.19244	DEPs_NDEGs
A0A452DLW2	XM_018060010.1	-0.592777	2.13934	DEPs_NDEGs
A0A452DLW2	XM_018060031.1	-0.592777	1.6561	DEPs_NDEGs
A0A452DLW2	XM_018060047.1	-0.592777	1.7526	DEPs_NDEGs
A0A452DLW2	XM_018060054.1	-0.592777	-0.0870071	DEPs_NDEGs
A0A452DLW2	XM_018060063.1	-0.592777	1.7526	DEPs_NDEGs
A0A452DLW2	XM_018060069.1	-0.592777	1.43193	DEPs_NDEGs
A0A452DLW2	XM_018060074.1	-0.592777	-0.664076	DEPs_NDEGs
A0A452DLW2	XM_018060084.1	-0.592777	-0.664076	DEPs_NDEGs
A0A452DLW2	XM_018060094.1	-0.592777	-0.664076	DEPs_NDEGs
A0A452DLW2	XM_018060100.1	-0.592777	1.83904	DEPs_NDEGs
A0A452DLW2	XM_018060107.1	-0.592777	-0.664076	DEPs_NDEGs
A0A452DLW2	XM_018060114.1	-0.592777	-0.0870071	DEPs_NDEGs
A0A452DLW2	XM_018060117.1	-0.592777	7.40728	DEPs_NDEGs
A0A452DLW2	XM_018060133.1	-0.592777	-0.664076	DEPs_NDEGs
A0A452DLW2	XM_018060140.1	-0.592777	0.994406	DEPs_NDEGs
A0A452DLW2	XM_018060145.1	-0.592777	-1.89498	DEPs_NDEGs
A0A452DLW2	XM_018060151.1	-0.592777	2.18452	DEPs_NDEGs
A0A452DLW2	XM_018065280.1	-0.592777	0.726493	DEPs_NDEGs
A0A452DLW2	XM_018065281.1	-0.592777	0.824792	DEPs_NDEGs
A0A452DLW2	XM_018065283.1	-0.592777	0.664835	DEPs_NDEGs
A0A452DLW2	XM_018065284.1	-0.592777	-3.08685	DEPs_NDEGs
A0A452DLW2	XM_018065288.1	-0.592777	-0.557348	DEPs_NDEGs
A0A452DLW2	XM_018065290.1	-0.592777	2.52139	DEPs_NDEGs
A0A452DLW2	XM_018065291.1	-0.592777	3.00482	DEPs_NDEGs
A0A452DLW2	XM_018065292.1	-0.592777	1.36162	DEPs_NDEGs
A0A452DLW2	XM_018065293.1	-0.592777	0.670497	DEPs_NDEGs
A0A452DLW2	XM_018065295.1	-0.592777	-0.774887	DEPs_NDEGs
A0A452DLW2	XM_018065296.1	-0.592777	0.834917	DEPs_NDEGs
A0A452DLW2	XM_018065298.1	-0.592777	-1.12337	DEPs_NDEGs
A0A452E1N1	XM_018046000.1	-0.586754	-0.0324503	DEPs_NDEGs
A0A452E1N1	XM_018046001.1	-0.586754	-1.2138	DEPs_NDEGs
A0A452E1N1	XM_005684146.3	-0.586754	-0.436862	DEPs_NDEGs
A0A452E1N1	XM_018052475.1	-0.586754	0.177081	DEPs_NDEGs
A0A452E1N1	XM_005689235.3	-0.586754	-0.342246	DEPs_NDEGs
A0A452E1N1	XM_005689236.3	-0.586754	0.586707	DEPs_NDEGs
A0A452E1N1	XM_005700652.3	-0.586754	0.199035	DEPs_NDEGs
A0A452E1N1	XM_018044178.1	-0.586754	-0.31888	DEPs_NDEGs
A0A452E1N1	XM_018044179.1	-0.586754	-0.339778	DEPs_NDEGs
A0A452E1N1	XM_018044180.1	-0.586754	0.281358	DEPs_NDEGs
A0A452E1N1	XM_018044182.1	-0.586754	-0.433532	DEPs_NDEGs
A0A452E1N1	XM_018044183.1	-0.586754	0.47371	DEPs_NDEGs
A0A452E1N1	XM_018044184.1	-0.586754	0.488134	DEPs_NDEGs
A0A452E2P1	Novel_018240	0.601574	-0.28299	DEPs_NDEGs
A0A452DZQ7	XM_005689473.3	0.605397	0.0479908	DEPs_NDEGs
A0A452F037	XM_005676376.3	0.606665	-0.301947	DEPs_NDEGs
A0A452F037	XM_018060838.1	0.606665	-0.287026	DEPs_NDEGs
A0A452F037	XM_018060852.1	0.606665	-1.68499	DEPs_NDEGs
A0A452F037	XM_018066483.1	0.606665	1.05479	DEPs_NDEGs
A0A452F037	XM_018066484.1	0.606665	1.62896	DEPs_NDEGs
A0A452F037	XM_018066485.1	0.606665	-0.00868371	DEPs_NDEGs
A0A452F037	XM_018066486.1	0.606665	-0.24928	DEPs_NDEGs
A0A452F037	XM_018066487.1	0.606665	-0.128018	DEPs_NDEGs
A0A452F037	XM_018066488.1	0.606665	0.0687524	DEPs_NDEGs
A0A452DRG4	Novel_020784	0.622443	-0.517424	DEPs_NDEGs
A0A452DRG4	Novel_020785	0.622443	6.08662	DEPs_NDEGs
A0A452DRG4	XM_018040442.1	0.622443	-0.256829	DEPs_NDEGs
A0A452DRG4	XM_018040443.1	0.622443	-0.153188	DEPs_NDEGs
A0A452E545	XM_005699373.3	0.631427	-0.164555	DEPs_NDEGs
A0A452DPN7	Novel_009663	0.632186	0.199106	DEPs_NDEGs
A0A452DPN7	XM_018053914.1	0.632186	0.0949264	DEPs_NDEGs
A0A452ERL0	Novel_001411	0.632859	0.673581	DEPs_NDEGs
A0A452ERL0	XM_018052362.1	0.632859	0.196513	DEPs_NDEGs
A0A075TCY1	XM_005676046.3	0.651971	-0.761921	DEPs_NDEGs
A0A075TCY1	XM_005676047.3	0.651971	-0.718899	DEPs_NDEGs
A0A075TCY1	XM_005676208.3	0.651971	-2.16684	DEPs_NDEGs
A0A075TCY1	XM_005676210.2	0.651971	1.74504	DEPs_NDEGs
A0A075TCY1	XM_018046659.1	0.651971	-0.507723	DEPs_NDEGs
A0A075TCY1	XM_018046660.1	0.651971	0.490101	DEPs_NDEGs
A0A075TCY1	XM_018046661.1	0.651971	0.841633	DEPs_NDEGs
A0A452FVB0	Novel_014983	0.653061	-0.257683	DEPs_NDEGs
A0A452FVB0	Novel_014984	0.653061	0.144121	DEPs_NDEGs
A0A452FVB0	XM_005691430.3	0.653061	-0.148736	DEPs_NDEGs
A0A452FXG0	Novel_001076	0.669129	-0.125758	DEPs_NDEGs
A0A452FXG0	XM_018054806.1	0.669129	0.37005	DEPs_NDEGs
A0A452FRK0	Novel_000732	0.678637	5.89142	DEPs_NDEGs
A0A452FRK0	Novel_000733	0.678637	-0.560684	DEPs_NDEGs
A0A452FRK0	XM_018046486.1	0.678637	-0.0971879	DEPs_NDEGs
A0A452FRK0	XM_018046496.1	0.678637	-0.29878	DEPs_NDEGs
A0A452FRK0	XR_001917891.1	0.678637	-0.405618	DEPs_NDEGs
A0A452FRK0	Novel_002104	0.678637	-0.895635	DEPs_NDEGs
A0A452FRK0	Novel_002105	0.678637	1.6559	DEPs_NDEGs
A0A452FRK0	Novel_002106	0.678637	1.8399	DEPs_NDEGs
A0A452FRK0	XM_018040805.1	0.678637	0.0256012	DEPs_NDEGs
A0A452FRK0	XM_018040848.1	0.678637	0.0935297	DEPs_NDEGs
A0A452FRK0	XM_018040856.1	0.678637	0.133748	DEPs_NDEGs
A0A452FRK0	Novel_003190	0.678637	0.234937	DEPs_NDEGs
A0A452FRK0	Novel_003191	0.678637	0.448953	DEPs_NDEGs
A0A452FRK0	Novel_003192	0.678637	-0.525371	DEPs_NDEGs
A0A452FRK0	Novel_003193	0.678637	0.543924	DEPs_NDEGs
A0A452FRK0	Novel_003194	0.678637	-1.07179	DEPs_NDEGs
A0A452FRK0	XM_018046715.1	0.678637	0.362746	DEPs_NDEGs
A0A452FRK0	XM_018046716.1	0.678637	-0.0959017	DEPs_NDEGs
A0A452FRK0	XM_018046717.1	0.678637	0.472172	DEPs_NDEGs
A0A452FRK0	XM_018046718.1	0.678637	0.846268	DEPs_NDEGs
A0A452FRK0	XM_018046719.1	0.678637	0.760911	DEPs_NDEGs
A0A452FRK0	XM_018048004.1	0.678637	0.231233	DEPs_NDEGs
A0A452FRK0	XM_018048005.1	0.678637	-4.48126	DEPs_NDEGs
A0A452FRK0	XM_018048006.1	0.678637	0.196156	DEPs_NDEGs
A0A452FRK0	Novel_014400	0.678637	-2.10518	DEPs_NDEGs
A0A452FRK0	Novel_014401	0.678637	2.88959	DEPs_NDEGs
A0A452FRK0	Novel_014402	0.678637	0.0141967	DEPs_NDEGs
A0A452FRK0	XM_018060544.1	0.678637	0.36349	DEPs_NDEGs
A0A452FRK0	XM_018060545.1	0.678637	-0.743999	DEPs_NDEGs
A0A452FRK0	XM_018060546.1	0.678637	-1.66175	DEPs_NDEGs
A0A452FRK0	XM_005693489.3	0.678637	-0.0384547	DEPs_NDEGs
A0A452FRK0	XM_005693492.3	0.678637	-0.0870071	DEPs_NDEGs
A0A452E2D7	XM_013968435.2	0.692674	0.960512	DEPs_NDEGs
A0A452E2D7	XM_018057007.1	0.692674	-0.843246	DEPs_NDEGs
A0A452E2D7	Novel_018858	0.692674	0.589803	DEPs_NDEGs
A0A452E2D7	Novel_018859	0.692674	-0.434128	DEPs_NDEGs
A0A452E2D7	XM_018038214.1	0.692674	0.737361	DEPs_NDEGs
A0A452E6A2	XM_018066377.1	0.696317	0.490065	DEPs_NDEGs
A0A452FGM4	NM_001285544.1	0.701332	-0.412938	DEPs_NDEGs
A0A452EMY0	Novel_022180	0.70445	-0.575159	DEPs_NDEGs
A0A452EMY0	XM_005699371.3	0.70445	-0.0365165	DEPs_NDEGs
A0A452DW06	Novel_009123	0.709119	-0.683846	DEPs_NDEGs
A0A452DW06	Novel_009124	0.709119	-0.395773	DEPs_NDEGs
A0A452DW06	XM_018053890.1	0.709119	-0.575057	DEPs_NDEGs
A0A452DW06	XM_005687827.3	0.709119	0.103749	DEPs_NDEGs
A0A452DW06	XM_005687828.3	0.709119	-0.434166	DEPs_NDEGs
A0A452DW06	XM_018042907.1	0.709119	0.877586	DEPs_NDEGs
A0A452G098	NM_001314175.1	0.715708	-0.403652	DEPs_NDEGs
A0A452G098	Novel_005089	0.715708	-0.332407	DEPs_NDEGs
A0A452G098	XM_013963999.2	0.715708	-1.01185	DEPs_NDEGs
A0A452G098	XM_018047554.1	0.715708	0.986041	DEPs_NDEGs
A0A452G098	Novel_010126	0.715708	-0.211701	DEPs_NDEGs
A0A452G098	XM_018055119.1	0.715708	1.23669	DEPs_NDEGs
A0A452G098	XM_018055120.1	0.715708	-0.502284	DEPs_NDEGs
A0A452DSL4	Novel_001716	0.733789	0.0436241	DEPs_NDEGs
A0A452DSL4	Novel_001719	0.733789	-0.892487	DEPs_NDEGs
A0A452DSL4	XM_005676613.3	0.733789	-0.0765336	DEPs_NDEGs
A0A452DSL4	XM_018052827.1	0.733789	0.283941	DEPs_NDEGs
A0A452DSL4	XM_005685937.3	0.733789	0.392123	DEPs_NDEGs
A0A452DSL4	XM_005686585.3	0.733789	0.759057	DEPs_NDEGs
A0A452DSL4	XM_013967636.2	0.733789	-1.83791	DEPs_NDEGs
A0A452DSL4	NM_001285632.1	0.733789	-0.351637	DEPs_NDEGs
A0A452DSL4	Novel_011424	0.733789	-0.631648	DEPs_NDEGs
A0A452DSL4	Novel_011425	0.733789	1.11251	DEPs_NDEGs
A0A452DSL4	XM_005698729.2	0.733789	0.902303	DEPs_NDEGs
A0A452DSL4	XM_018044256.1	0.733789	1.08822	DEPs_NDEGs
A0A452FIH6	XM_005686571.3	0.741238	-1.39428	DEPs_NDEGs
A0A452FIH6	XM_005686572.3	0.741238	-0.0860986	DEPs_NDEGs
A0A452G2C1	XM_018059563.1	0.749397	0.251381	DEPs_NDEGs
A0A452G2C1	XM_013963124.1	0.749397	-0.10173	DEPs_NDEGs
A0A452G2C1	XM_018047434.1	0.749397	-4.96352	DEPs_NDEGs
A0A452G2C1	XM_018047815.1	0.749397	0.431617	DEPs_NDEGs
A0A452G2C1	XM_018058698.1	0.749397	0.305401	DEPs_NDEGs
A0A452ES27	Novel_014888	0.753332	0.0573273	DEPs_NDEGs
A0A452ES27	Novel_014889	0.753332	3.74856	DEPs_NDEGs
A0A452ES27	XM_018060977.1	0.753332	0.130509	DEPs_NDEGs
A0A023ND81	CYTB	0.769562	-0.185991	DEPs_NDEGs
A0A0F6T9B8	NM_001314194.1	0.781048	-0.224212	DEPs_NDEGs
A0A0F6T9B8	Novel_003096	0.781048	-0.389761	DEPs_NDEGs
A0A0F6T9B8	Novel_003097	0.781048	1.61931	DEPs_NDEGs
A0A0F6T9B8	XM_018039493.1	0.781048	0.0491078	DEPs_NDEGs
A0A452F4P3	Novel_013485	0.784193	-0.721624	DEPs_NDEGs
A0A452F4P3	Novel_013486	0.784193	-0.600082	DEPs_NDEGs
A0A452F4P3	Novel_013487	0.784193	1.39179	DEPs_NDEGs
A0A452F4P3	XM_013969878.2	0.784193	1.21614	DEPs_NDEGs
A0A452F4P3	XM_018059131.1	0.784193	-0.928073	DEPs_NDEGs
A0A452F4P3	XM_018059132.1	0.784193	1.83674	DEPs_NDEGs
A0A452F4P3	XM_018059133.1	0.784193	-0.501111	DEPs_NDEGs
A0A452F4P3	XM_018059135.1	0.784193	-1.08696	DEPs_NDEGs
A0A452FZT3	Novel_012111	0.822546	0.0495852	DEPs_NDEGs
A0A452FZT3	XM_005696141.3	0.822546	0.145227	DEPs_NDEGs
A0A452FZT3	XM_018066885.1	0.822546	-0.137669	DEPs_NDEGs
A4F2F7	Novel_018753	0.828437	0.684828	DEPs_NDEGs
A0A452FTT3	Novel_019881	0.861272	-0.557323	DEPs_NDEGs
A0A452FTT3	Novel_019882	0.861272	0.654052	DEPs_NDEGs
A0A452FTT3	Novel_019883	0.861272	0.0693638	DEPs_NDEGs
A0A452FTT3	XM_005696219.3	0.861272	-0.538759	DEPs_NDEGs
A0A452FTT3	XM_013973825.2	0.861272	0.624033	DEPs_NDEGs
A0A452FTT3	XM_013973826.2	0.861272	0.24671	DEPs_NDEGs
A0A452FTT3	XR_001917057.1	0.861272	-0.730387	DEPs_NDEGs
A0A452GAF6	XM_018063546.1	0.886291	-0.469687	DEPs_NDEGs
A0A452DPX8	XM_018045945.1	0.922195	0.257601	DEPs_NDEGs
A0A452DPX8	XM_018045946.1	0.922195	0.832395	DEPs_NDEGs
A0A452DPX8	XM_018045947.1	0.922195	-0.99218	DEPs_NDEGs
A0A452DPX8	Novel_003755	0.922195	-0.23918	DEPs_NDEGs
A0A452DPX8	Novel_003756	0.922195	-0.67739	DEPs_NDEGs
A0A452DPX8	XM_018046861.1	0.922195	-1.05677	DEPs_NDEGs
A0A452DPX8	XM_018046862.1	0.922195	-0.0325111	DEPs_NDEGs
A0A452DPX8	XM_018046863.1	0.922195	0.0648254	DEPs_NDEGs
A0A452DPX8	XM_018046864.1	0.922195	-0.91285	DEPs_NDEGs
A0A452DPX8	Novel_004740	0.922195	0.183662	DEPs_NDEGs
A0A452DPX8	Novel_005496	0.922195	1.54356	DEPs_NDEGs
A0A452DPX8	Novel_005497	0.922195	0.290394	DEPs_NDEGs
A0A452DPX8	Novel_005499	0.922195	0.203193	DEPs_NDEGs
A0A452DPX8	Novel_005500	0.922195	0.874174	DEPs_NDEGs
A0A452DPX8	Novel_005501	0.922195	-0.0136303	DEPs_NDEGs
A0A452DPX8	Novel_005502	0.922195	0.682803	DEPs_NDEGs
A0A452DPX8	Novel_013222	0.922195	-0.0886679	DEPs_NDEGs
A0A452DPX8	Novel_013232	0.922195	-0.211034	DEPs_NDEGs
A0A452DPX8	XM_018059504.1	0.922195	0.690491	DEPs_NDEGs
A0A452DPX8	XM_018059505.1	0.922195	0.198842	DEPs_NDEGs
A0A452DPX8	XM_018059506.1	0.922195	-1.00393	DEPs_NDEGs
A0A452DPX8	XM_018059507.1	0.922195	0.842684	DEPs_NDEGs
A0A452DPX8	XM_018059520.1	0.922195	-0.256647	DEPs_NDEGs
A0A452DPX8	Novel_014125	0.922195	-0.493045	DEPs_NDEGs
A0A452DPX8	Novel_014126	0.922195	-5.24683	DEPs_NDEGs
A0A452DPX8	Novel_014127	0.922195	-0.436037	DEPs_NDEGs
A0A452DPX8	Novel_014128	0.922195	-0.58901	DEPs_NDEGs
A0A452DPX8	XM_018060806.1	0.922195	-0.0354422	DEPs_NDEGs
A0A452DPX8	XM_018060807.1	0.922195	0.20887	DEPs_NDEGs
A0A452DPX8	XM_018060808.1	0.922195	-0.497454	DEPs_NDEGs
A0A452DPX8	XM_018060809.1	0.922195	0.0522887	DEPs_NDEGs
A0A452FTG0	XM_018047972.1	0.939863	-0.366347	DEPs_NDEGs
A0A452FTG0	XM_018047973.1	0.939863	0.0637458	DEPs_NDEGs
A0A452FCQ3	Novel_012659	1.02241	0.291292	DEPs_NDEGs
A0A452FCQ3	Novel_012660	1.02241	-0.868172	DEPs_NDEGs
A0A452FCQ3	XM_018058746.1	1.02241	0.383657	DEPs_NDEGs
A0A452FCQ3	XM_018058747.1	1.02241	0.0565398	DEPs_NDEGs
A0A452F8Z5	XM_005694373.3	1.0294	0.332984	DEPs_NDEGs
A0A452F8Z5	XM_013972354.2	1.0294	0.19456	DEPs_NDEGs
A0A452F8Z5	XM_018065400.1	1.0294	0.0356102	DEPs_NDEGs
A0A452F4Y6	XM_005690474.3	1.10331	0.0380933	DEPs_NDEGs
A0A452F4Y6	Novel_018756	1.10331	-0.224557	DEPs_NDEGs
A0A452F4Y6	Novel_018757	1.10331	-0.06571	DEPs_NDEGs
A0A452F4Y6	Novel_018758	1.10331	-1.38733	DEPs_NDEGs
A0A452F4Y6	Novel_018759	1.10331	6.71255	DEPs_NDEGs
A0A452F4Y6	Novel_018760	1.10331	-1.39632	DEPs_NDEGs
A0A452F4Y6	XM_005695937.3	1.10331	-0.139187	DEPs_NDEGs
A0A452F4Y6	XM_013973591.2	1.10331	-0.0548815	DEPs_NDEGs
A0A452F4Y6	XM_013973592.1	1.10331	-0.242507	DEPs_NDEGs
A0A452F4Y6	XM_013973593.2	1.10331	0.309925	DEPs_NDEGs
A0A452F4Y6	XM_018067180.1	1.10331	-0.430097	DEPs_NDEGs
A0A452F4Y6	XM_018067181.1	1.10331	0.60212	DEPs_NDEGs
A0A452EZU7	NM_001285656.1	1.11265	-0.00696241	DEPs_NDEGs
A0A452EZU7	XM_005680005.2	1.11265	-0.439365	DEPs_NDEGs
A0A452F9A0	Novel_006744	1.14243	0.423558	DEPs_NDEGs
A0A452F9A0	XM_018051217.1	1.14243	0.517857	DEPs_NDEGs
A0A452DMU5	Novel_018718	1.23666	0.627513	DEPs_NDEGs
A0A452DMU5	Novel_018719	1.23666	0.684483	DEPs_NDEGs
A0A452DMU5	Novel_018720	1.23666	-1.55515	DEPs_NDEGs
A0A452DMU5	XM_005695907.3	1.23666	-0.169292	DEPs_NDEGs
A0A452DMU5	XM_013973645.2	1.23666	-0.344465	DEPs_NDEGs
A0A452DMU5	XM_018038292.1	1.23666	0.628525	DEPs_NDEGs
A0A452DMU5	XM_018038294.1	1.23666	-0.182304	DEPs_NDEGs
A0A452DMU5	XM_018038295.1	1.23666	0.276335	DEPs_NDEGs
A0A452FEL2	Novel_021673	1.28098	-0.108946	DEPs_NDEGs
A0A452FEL2	XM_005698799.3	1.28098	-0.093845	DEPs_NDEGs
A0A452DP08	Novel_002130	1.28144	-0.143968	DEPs_NDEGs
A0A452DP08	Novel_002131	1.28144	3.07215	DEPs_NDEGs
A0A452DP08	XM_018041803.1	1.28144	-0.0886712	DEPs_NDEGs
A0A452DP08	XM_018041805.1	1.28144	0.0516328	DEPs_NDEGs
A0A452EZW5	Novel_000122	1.40071	-0.146751	DEPs_NDEGs
A0A452EZW5	Novel_000123	1.40071	-0.346287	DEPs_NDEGs
A0A452EZW5	XM_005674990.2	1.40071	-0.253009	DEPs_NDEGs
A0A452EBG5	Novel_011689	1.43603	-1.18795	DEPs_NDEGs
A0A452EBG5	Novel_012162	1.43603	-1.04137	DEPs_NDEGs
A0A452EBG5	XM_005688100.3	1.43603	-4.4247	DEPs_NDEGs
A0A452EBG5	XM_005688134.3	1.43603	3.2073	DEPs_NDEGs
A0A452EBG5	XM_005688135.3	1.43603	0.829142	DEPs_NDEGs
A0A452EBG5	XM_005688136.3	1.43603	-1.7059	DEPs_NDEGs
A0A452EBG5	XM_005688137.3	1.43603	-1.67637	DEPs_NDEGs
A0A452EBG5	XM_005688139.3	1.43603	-1.27132	DEPs_NDEGs
A0A452EBG5	XM_005701156.3	1.43603	-1.24696	DEPs_NDEGs
A0A452EBG5	XM_013968607.2	1.43603	-1.27132	DEPs_NDEGs
A0A452EBG5	XM_018057304.1	1.43603	-1.27132	DEPs_NDEGs
A0A452EBG5	XM_018057311.1	1.43603	2.70214	DEPs_NDEGs
A0A452EBG5	XM_018057318.1	1.43603	-0.914483	DEPs_NDEGs
A0A452EBG5	XM_018057320.1	1.43603	-0.312592	DEPs_NDEGs
A0A452EBG5	XM_018057321.1	1.43603	-0.678167	DEPs_NDEGs
A0A452EBG5	XM_018057324.1	1.43603	-1.85966	DEPs_NDEGs
A0A452EBG5	XM_018057325.1	1.43603	1.11775	DEPs_NDEGs
A0A140C4Q7	XM_018048225.1	1.4538	-0.327739	DEPs_NDEGs
A0A140C4Q7	Novel_017286	1.4538	-2.39124	DEPs_NDEGs
A0A140C4Q7	Novel_017287	1.4538	-0.396004	DEPs_NDEGs
A0A140C4Q7	XM_018063674.1	1.4538	-0.656392	DEPs_NDEGs
A0A452EPR0	XM_018050890.1	1.49466	1.01455	DEPs_NDEGs
A0A452EPR0	XM_018050891.1	1.49466	0.112809	DEPs_NDEGs
A0A452EPR0	XM_018052010.1	1.49466	-0.194065	DEPs_NDEGs
A0A452F6X3	Novel_000349	1.51615	-0.00477097	DEPs_NDEGs
A0A452F6X3	Novel_000350	1.51615	0.0196855	DEPs_NDEGs
A0A452F6X3	Novel_000351	1.51615	1.18221	DEPs_NDEGs
A0A452F6X3	Novel_000352	1.51615	0.44686	DEPs_NDEGs
A0A452F6X3	Novel_000353	1.51615	5.64598	DEPs_NDEGs
A0A452F6X3	Novel_000354	1.51615	-4.13807	DEPs_NDEGs
A0A452F6X3	Novel_000355	1.51615	0.566987	DEPs_NDEGs
A0A452F6X3	Novel_000356	1.51615	1.07968	DEPs_NDEGs
A0A452F6X3	XM_018049483.1	1.51615	-0.132114	DEPs_NDEGs
A0A452F6X3	XM_018043895.1	1.51615	-0.482454	DEPs_NDEGs
A0A452EFM3	XM_018061894.1	1.62143	0.336346	DEPs_NDEGs
A0A452EFM3	XM_018061897.1	1.62143	-0.912124	DEPs_NDEGs
A0A452EFM3	XM_018061898.1	1.62143	1.53877	DEPs_NDEGs
A0A452EFM3	XM_018062177.1	1.62143	0.220702	DEPs_NDEGs
A0A452EFM3	XM_018062178.1	1.62143	-1.51161	DEPs_NDEGs
A0A452EFM3	XM_018062179.1	1.62143	0.774366	DEPs_NDEGs
A0A452EFM3	XM_018062180.1	1.62143	2.00649	DEPs_NDEGs
A0A452EFM3	XM_018062181.1	1.62143	0.490065	DEPs_NDEGs
A0A452F154	XM_013972283.2	1.65457	0.247016	DEPs_NDEGs
A0A452F154	XM_018064441.1	1.65457	0.1855	DEPs_NDEGs
A0A452F154	XM_018064443.1	1.65457	1.50016	DEPs_NDEGs
A0A452F154	XR_001919689.1	1.65457	-1.19187	DEPs_NDEGs
A0A452F154	Novel_020592	1.65457	0.879426	DEPs_NDEGs
A0A452F154	Novel_020593	1.65457	-0.144383	DEPs_NDEGs
A0A452F154	Novel_020594	1.65457	-3.6371	DEPs_NDEGs
A0A452F154	XM_018040781.1	1.65457	0.344585	DEPs_NDEGs
A0A452F154	XM_018040782.1	1.65457	0.895735	DEPs_NDEGs
A0A452F154	XM_018040783.1	1.65457	0.672227	DEPs_NDEGs
A0A452EF53	XM_005688494.3	1.72817	0.167276	DEPs_NDEGs
A0A452G5B3	Novel_004170	1.87955	-0.326264	DEPs_NDEGs
A0A452G5B3	XM_018047795.1	1.87955	-0.23567	DEPs_NDEGs
A0A452G5B3	XM_018047796.1	1.87955	0.366515	DEPs_NDEGs
A0A452G5B3	XM_018047797.1	1.87955	-0.926981	DEPs_NDEGs
A0A452G5B3	XM_018047798.1	1.87955	0.834955	DEPs_NDEGs
A0A452G5B3	XM_018047799.1	1.87955	-0.486612	DEPs_NDEGs
A0A452G5B3	XM_018047800.1	1.87955	-0.192234	DEPs_NDEGs
A0A452G5B3	Novel_012170	1.87955	0.385241	DEPs_NDEGs
A0A452G5B3	XM_018057346.1	1.87955	-0.196838	DEPs_NDEGs
A0A452G5B3	XM_018057347.1	1.87955	0.387434	DEPs_NDEGs
A0A452F8G9	XM_018050699.1	1.90754	-0.151066	DEPs_NDEGs
A0A452G0I3	Novel_005346	2.81229	1.49707	DEPs_NDEGs
A0A452G0I3	Novel_022759	2.81229	-0.194842	DEPs_NDEGs
A0A452G0I3	XM_018042953.1	2.81229	0.0387954	DEPs_NDEGs
A0A452E6V7	XM_005684732.3	0.151799	-27.9408	NDEPs_DEGs
A0A452EW00	XM_018053369.1	-0.243534	-26.4148	NDEPs_DEGs
A0A452EW00	XM_018053372.1	-0.243534	-26.1998	NDEPs_DEGs
A0A452EW00	XM_018053371.1	-0.243534	-26.1409	NDEPs_DEGs
A0A452EW00	XM_018053373.1	-0.243534	-26.098	NDEPs_DEGs
A0A452EW00	XM_018053377.1	-0.243534	-26.0325	NDEPs_DEGs
A0A452EW00	XM_018053376.1	-0.243534	-25.9882	NDEPs_DEGs
A0A452E2H7	Novel_013735	-0.216631	-25.9876	NDEPs_DEGs
A0A452EW00	XM_018053381.1	-0.243534	-25.8835	NDEPs_DEGs
A0A452E2S1	XM_018042256.1	0.300012	-25.6318	NDEPs_DEGs
A0A1X9Q272	XM_018044166.1	1.33357	-25.6179	NDEPs_DEGs
A0A452DX77	XM_018049410.1	0.165101	-25.5082	NDEPs_DEGs
A0A452FTS1	XM_018065314.1	-0.122667	-25.4378	NDEPs_DEGs
A0A452G8D9	XM_005675149.3	0.0586033	-25.3339	NDEPs_DEGs
A0A452FXR6	XM_005680318.3	-0.1651	-25.2516	NDEPs_DEGs
A0A452EZ54	Novel_002430	-0.0436587	-25.0984	NDEPs_DEGs
A0A452DTT3	Novel_001437	-0.00601015	-25.0609	NDEPs_DEGs
A0A452FW35	Novel_018578	0.097677	-25.0343	NDEPs_DEGs
A0A452FKX4	XM_018049473.1	-0.420661	-24.9249	NDEPs_DEGs
A0A452E5S8	Novel_001698	0.152425	-24.6291	NDEPs_DEGs
A0A452FZ57	Novel_000582	-0.116143	-24.5851	NDEPs_DEGs
A0A452G609	XM_018046874.1	-0.118247	-24.4792	NDEPs_DEGs
J7F3B7	Novel_013640	-0.764135	-24.4728	NDEPs_DEGs
A0A452F1K6	XM_018067138.1	-2.53791	-24.4406	NDEPs_DEGs
A0A452F2I3	XM_018046005.1	-1.34974	-24.3552	NDEPs_DEGs
A0A452EP46	Novel_021609	0.273759	-24.3321	NDEPs_DEGs
A0A452EDE1	Novel_002544	-0.193836	-24.2459	NDEPs_DEGs
A0A452G283	XM_018040237.1	-0.853174	-24.1273	NDEPs_DEGs
A0A452EP46	Novel_021612	0.273759	-24.0708	NDEPs_DEGs
A0A452EVI7	Novel_016053	-0.0208591	-24.0081	NDEPs_DEGs
A0A452EMC8	Novel_009322	0.223395	-23.9979	NDEPs_DEGs
A0A452DTT3	Novel_011236	-0.00601015	-23.9756	NDEPs_DEGs
A0A452EIH8	Novel_016141	-0.385144	-23.9113	NDEPs_DEGs
A0A452EMC8	Novel_005588	0.223395	-23.8355	NDEPs_DEGs
A0A452DTT3	Novel_016354	-0.00601015	-23.8181	NDEPs_DEGs
A0A452EEP7	XM_018056728.1	-0.64861	-23.8054	NDEPs_DEGs
A0A452DPK1	XM_018044151.1	0.0968098	-23.7718	NDEPs_DEGs
A0A452FHG3	XM_018049000.1	-0.0663553	-23.7618	NDEPs_DEGs
A0A452EA38	XM_018061442.1	0.0362405	-23.7148	NDEPs_DEGs
A0A452EMC8	Novel_022459	0.223395	-23.7029	NDEPs_DEGs
A0A452EFS7	XM_018055651.1	-0.467728	-23.6575	NDEPs_DEGs
A0A452E944	Novel_022333	-0.413265	-23.6554	NDEPs_DEGs
A0A452EZ52	Novel_017962	0.287206	-23.647	NDEPs_DEGs
A0A452FXR6	Novel_017825	-0.1651	-23.6401	NDEPs_DEGs
A0A452DY71	Novel_002745	0.0795594	-23.6344	NDEPs_DEGs
A0A452F9K1	XR_001917385.1	-0.0845633	-23.6271	NDEPs_DEGs
A0A452DTA0	Novel_016664	-0.162958	-23.6138	NDEPs_DEGs
A0A452E944	Novel_022334	-0.413265	-23.6051	NDEPs_DEGs
A0A452E6V7	Novel_008895	0.151799	-23.5999	NDEPs_DEGs
A0A452EMC8	Novel_013391	0.223395	-23.5946	NDEPs_DEGs
A0A452EJX1	XM_018049813.1	-0.145144	-23.5709	NDEPs_DEGs
A0A452FZ57	Novel_019692	-0.116143	-23.5595	NDEPs_DEGs
A0A452FXR6	Novel_017822	-0.1651	-23.5084	NDEPs_DEGs
A0A452F9S7	Novel_019746	-0.836943	-23.4819	NDEPs_DEGs
A0A452DSD3	XM_018043486.1	-0.427172	-23.4627	NDEPs_DEGs
A0A452DTT3	Novel_011229	-0.00601015	-23.4285	NDEPs_DEGs
A0A452E3P8	Novel_013007	0.975245	-23.4236	NDEPs_DEGs
A0A452EVM7	Novel_019678	0.0897807	-23.4097	NDEPs_DEGs
A0A452E9U8	XM_018053561.1	0.775747	-23.4047	NDEPs_DEGs
A0A452EEP7	XM_018054328.1	-0.64861	-23.4034	NDEPs_DEGs
A0A452F686	XM_018064477.1	0.168364	-23.3931	NDEPs_DEGs
A0A452EA84	XM_018047886.1	0.355243	-23.3753	NDEPs_DEGs
A0A452E9U8	XM_018053556.1	0.775747	-23.3753	NDEPs_DEGs
A0A452G0D0	Novel_012562	-0.28631	-23.3426	NDEPs_DEGs
A0A452ET89	Novel_000137	-0.0259989	-23.3384	NDEPs_DEGs
A0A452DTT3	Novel_023203	-0.00601015	-23.3326	NDEPs_DEGs
A0A452FZ57	Novel_006986	-0.116143	-23.3194	NDEPs_DEGs
A0A452G5H4	Novel_009360	-0.123037	-23.3186	NDEPs_DEGs
A0A452EAY9	Novel_009801	0.214279	-23.3099	NDEPs_DEGs
A0A097P8P8	Novel_000112	-0.456355	-23.3077	NDEPs_DEGs
A0A452FVF1	XM_018039684.1	-0.00839195	-23.2554	NDEPs_DEGs
A0A452DMN4	Novel_000071	-0.482184	-23.2408	NDEPs_DEGs
A0A452EEH2	Novel_001183	0.0494362	-23.237	NDEPs_DEGs
A0A452FW35	Novel_018607	0.097677	-23.2334	NDEPs_DEGs
A0A452EMC8	Novel_023984	0.223395	-23.2071	NDEPs_DEGs
A0A452FLE4	XM_018056801.1	-0.631972	-23.181	NDEPs_DEGs
A0A452EMC8	Novel_015389	0.223395	-23.1758	NDEPs_DEGs
A0A452DYY8	Novel_002914	0.189422	-23.1448	NDEPs_DEGs
A0A452EMC8	Novel_008211	0.223395	-23.1089	NDEPs_DEGs
A0A452FW35	Novel_018590	0.097677	-23.0891	NDEPs_DEGs
A0A452FH33	Novel_017773	-0.154842	-23.0864	NDEPs_DEGs
A0A452DLM8	Novel_022474	0.265459	-23.0776	NDEPs_DEGs
A0A452E2H7	Novel_013733	-0.216631	-23.0392	NDEPs_DEGs
A0A452EP38	XM_018064258.1	-0.0654733	-23.0231	NDEPs_DEGs
A0A452DTT3	Novel_004858	-0.00601015	-23.0181	NDEPs_DEGs
A0A452F9S7	Novel_019745	-0.836943	-22.9891	NDEPs_DEGs
A0A452DTT3	Novel_008054	-0.00601015	-22.9708	NDEPs_DEGs
A0A452DTT3	Novel_001441	-0.00601015	-22.9678	NDEPs_DEGs
A0A452EMC8	Novel_001528	0.223395	-22.9445	NDEPs_DEGs
A0A452FVN7	Novel_000362	-0.171643	-22.9275	NDEPs_DEGs
A0A452F686	XM_018064468.1	0.168364	-22.9268	NDEPs_DEGs
A0A452FFW0	Novel_013271	0.176826	-22.9264	NDEPs_DEGs
A0A452ERV0	XM_018064254.1	-0.012426	-22.9155	NDEPs_DEGs
A0A452DLM8	Novel_012058	0.265459	-22.9122	NDEPs_DEGs
A0A0D4D5W6	Novel_004209	-0.0650896	-22.8924	NDEPs_DEGs
A0A452EMC8	Novel_022458	0.223395	-22.8922	NDEPs_DEGs
A0A452DTT3	Novel_021966	-0.00601015	-22.8841	NDEPs_DEGs
A0A452E5F7	Novel_001624	0.672971	-22.8737	NDEPs_DEGs
A0A452DTT3	Novel_011227	-0.00601015	-22.8711	NDEPs_DEGs
A0A452DX71	XM_018060180.1	-0.660443	-22.8704	NDEPs_DEGs
A0A452EMC8	Novel_022457	0.223395	-22.8614	NDEPs_DEGs
A0A452FZN0	XM_018043213.1	0.481311	-22.8614	NDEPs_DEGs
A0A452EYY2	Novel_000246	-0.0733594	-22.8541	NDEPs_DEGs
A0A452EGT7	Novel_008974	0.3739	-22.8221	NDEPs_DEGs
A0A452FN04	Novel_006354	-0.329441	-22.8217	NDEPs_DEGs
A0A452F6H0	XM_018040015.1	-1.94423	-22.8074	NDEPs_DEGs
A0A452DTT3	Novel_001430	-0.00601015	-22.7994	NDEPs_DEGs
A0A452EMC8	Novel_022463	0.223395	-22.7922	NDEPs_DEGs
A0A452E290	Novel_004621	-0.0677515	-22.7852	NDEPs_DEGs
A0A452FW35	Novel_018588	0.097677	-22.772	NDEPs_DEGs
A0A452E5N4	XM_018061050.1	0.0978687	-22.7691	NDEPs_DEGs
A0A452FTS1	XM_018061434.1	-0.122667	-22.7331	NDEPs_DEGs
A0A452FTS1	Novel_017112	-0.122667	-22.7203	NDEPs_DEGs
A0A452F4C0	Novel_023327	-0.215994	-22.7154	NDEPs_DEGs
A0A452DW02	XM_018047924.1	-0.665977	-22.703	NDEPs_DEGs
A0A452FHV2	Novel_018461	0.0123606	-22.698	NDEPs_DEGs
A0A452FXR6	Novel_005239	-0.1651	-22.6951	NDEPs_DEGs
A0A452FLD4	Novel_010574	-1.30638	-22.6864	NDEPs_DEGs
A0A452FZ57	Novel_003334	-0.116143	-22.6838	NDEPs_DEGs
A0A452EEH2	Novel_010857	0.0494362	-22.6779	NDEPs_DEGs
A0A452EJV6	Novel_009610	0.094905	-22.6663	NDEPs_DEGs
A0A452F686	XM_018064470.1	0.168364	-22.638	NDEPs_DEGs
A0A452G5U9	Novel_016445	-0.337481	-22.6173	NDEPs_DEGs
A0A452EET0	XM_018041855.1	-0.285865	-22.6159	NDEPs_DEGs
A0A452FNF2	XM_018042911.1	-0.309679	-22.6128	NDEPs_DEGs
A0A452DZN6	Novel_000422	0.22565	-22.5715	NDEPs_DEGs
A0A452DSH1	Novel_016788	-0.180268	-22.5587	NDEPs_DEGs
A0A452FK02	Novel_019761	-0.542465	-22.5482	NDEPs_DEGs
A0A452F1K6	XM_018067137.1	-2.53791	-22.5351	NDEPs_DEGs
A0A452E9C0	Novel_015942	0.149097	-22.5254	NDEPs_DEGs
A0A452E2S1	XM_018042258.1	0.300012	-22.5219	NDEPs_DEGs
A0A452DTT3	Novel_004227	-0.00601015	-22.5058	NDEPs_DEGs
A0A452FZ57	Novel_023067	-0.116143	-22.5039	NDEPs_DEGs
A0A452E8U0	Novel_016686	0.268132	-22.4842	NDEPs_DEGs
A0A452G283	XM_018040234.1	-0.853174	-22.4637	NDEPs_DEGs
A0A452DXW5	XM_018049304.1	0.149426	-22.4598	NDEPs_DEGs
A0A452FZ57	Novel_016868	-0.116143	-22.4568	NDEPs_DEGs
A0A452FZ57	Novel_011070	-0.116143	-22.401	NDEPs_DEGs
A0A452DXG9	Novel_007155	-0.178071	-22.3659	NDEPs_DEGs
A0A452G352	XM_005677181.3	0.250891	-22.3578	NDEPs_DEGs
A0A452DPT3	Novel_017755	-0.206917	-22.3519	NDEPs_DEGs
A0A452FP76	Novel_010555	0.412668	-22.3489	NDEPs_DEGs
A0A452F0H6	Novel_010697	0.158296	-22.3467	NDEPs_DEGs
A0A452FFT4	Novel_007885	0.446748	-22.3337	NDEPs_DEGs
A0A452DSJ1	Novel_015240	0.0797633	-22.3228	NDEPs_DEGs
A0A452EIB7	Novel_013562	-0.392117	-22.3144	NDEPs_DEGs
A0A452F614	Novel_010436	-0.194068	-22.3118	NDEPs_DEGs
A0A452EP20	Novel_015458	-0.173115	-22.3084	NDEPs_DEGs
A0A452DRY3	XM_018042552.1	-0.352478	-22.2993	NDEPs_DEGs
A0A452G9J3	Novel_013278	1.01755	-22.2795	NDEPs_DEGs
A0A452FVN7	Novel_000363	-0.171643	-22.2714	NDEPs_DEGs
A0A452FZ57	Novel_014741	-0.116143	-22.255	NDEPs_DEGs
A0A452G069	Novel_005760	-0.114816	-22.251	NDEPs_DEGs
A0A452DW02	Novel_007729	-0.665977	-22.2429	NDEPs_DEGs
A0A452E3P8	Novel_013006	0.975245	-22.2336	NDEPs_DEGs
A0A452DKY1	XM_018046079.1	-0.260947	-22.2309	NDEPs_DEGs
A0A452EYJ3	Novel_013756	-0.138859	-22.2287	NDEPs_DEGs
A0A452F2L8	Novel_018210	0.0682227	-22.2049	NDEPs_DEGs
A0A452EZ72	Novel_022069	-0.10646	-22.1987	NDEPs_DEGs
A0A452EIX9	XM_005699065.3	-0.261467	-22.1937	NDEPs_DEGs
A0A452FVR5	XM_018054056.1	-0.428537	-22.1891	NDEPs_DEGs
A0A452ELS4	XM_013972803.2	-0.415613	-22.1871	NDEPs_DEGs
A0A452FEP6	Novel_000271	0.0306359	-22.1607	NDEPs_DEGs
A0A452DTT3	Novel_019373	-0.00601015	-22.1582	NDEPs_DEGs
A0A452EQ87	Novel_013112	-0.196859	-22.1304	NDEPs_DEGs
A0A452ESK8	Novel_022160	-0.38802	-22.1223	NDEPs_DEGs
A0A452EIC5	Novel_013546	-0.159298	-22.1154	NDEPs_DEGs
A0A452FNF2	Novel_022590	-0.309679	-22.1054	NDEPs_DEGs
A0A452FZ57	Novel_015030	-0.116143	-22.0867	NDEPs_DEGs
A0A452ELS4	Novel_021467	-0.415613	-22.0268	NDEPs_DEGs
A0A452E2H7	Novel_024164	-0.216631	-22.0258	NDEPs_DEGs
A0A452E3Z5	Novel_004041	-0.0872129	-22.0227	NDEPs_DEGs
A0A452EPM8	XM_018043851.1	-0.625326	-21.9988	NDEPs_DEGs
A0A452F3M1	Novel_011125	-0.0524008	-21.9985	NDEPs_DEGs
A0A452ELS4	Novel_007800	-0.415613	-21.994	NDEPs_DEGs
A0A452G4Q4	XM_018047401.1	-0.0267983	-21.9928	NDEPs_DEGs
A0A452FSZ5	Novel_022933	-0.00166026	-21.9806	NDEPs_DEGs
A0A452DKY1	XM_018046080.1	-0.260947	-21.9785	NDEPs_DEGs
A0A452DPX9	Novel_002302	-0.817076	-21.9446	NDEPs_DEGs
A0A452ETE3	XM_018052739.1	2.04458	-21.9436	NDEPs_DEGs
A0A452EAR1	XM_018048661.1	0.278082	-21.9368	NDEPs_DEGs
A0A452G4Y3	Novel_022595	-0.29727	-21.9072	NDEPs_DEGs
A0A452ELS4	Novel_019852	-0.415613	-21.9038	NDEPs_DEGs
A0A452FF28	Novel_001002	-0.181495	-21.899	NDEPs_DEGs
A0A452FZ57	Novel_012767	-0.116143	-21.8327	NDEPs_DEGs
A0A452EL72	Novel_014630	-0.0774418	-21.821	NDEPs_DEGs
A0A452EP22	XM_018043687.1	0.0154857	-21.7965	NDEPs_DEGs
A0A452EJL4	Novel_009045	1.64321	-21.7929	NDEPs_DEGs
A0A452DVK5	Novel_011954	0.103718	-21.7887	NDEPs_DEGs
A0A452E1M0	Novel_000215	-0.205853	-21.7652	NDEPs_DEGs
A0A452G5N9	XM_018062002.1	-0.333394	-21.7652	NDEPs_DEGs
A0A0D4D5W6	Novel_004210	-0.0650896	-21.7536	NDEPs_DEGs
A0A452FVK2	Novel_005418	0.137329	-21.7536	NDEPs_DEGs
A0A452F7S2	Novel_003099	-0.588485	-21.7533	NDEPs_DEGs
A0A452E9Y1	Novel_009756	-0.152723	-21.7459	NDEPs_DEGs
A0A452DTT3	Novel_012441	-0.00601015	-21.7421	NDEPs_DEGs
A0A452ENX3	Novel_018513	-0.186898	-21.7396	NDEPs_DEGs
A0A452DTT3	Novel_000324	-0.00601015	-21.7378	NDEPs_DEGs
A0A452EMC8	Novel_014589	0.223395	-21.722	NDEPs_DEGs
A0A452FXR6	Novel_016947	-0.1651	-21.6671	NDEPs_DEGs
A0A452EE29	Novel_006982	-0.0916914	-21.6627	NDEPs_DEGs
A0A452DMX8	XM_018058409.1	-0.0636729	-21.6356	NDEPs_DEGs
A0A452EGB0	Novel_018711	-3.09807	-21.6137	NDEPs_DEGs
A0A452EEP4	XM_018043325.1	0.215826	-21.6086	NDEPs_DEGs
A0A452G555	XM_013965802.2	0.501397	-21.5942	NDEPs_DEGs
A0A452ECL8	Novel_018021	0.0985942	-21.5794	NDEPs_DEGs
A0A452DZN6	Novel_023108	0.22565	-21.5786	NDEPs_DEGs
A0A452G555	XM_013965808.2	0.501397	-21.533	NDEPs_DEGs
A0A452DTT3	Novel_004869	-0.00601015	-21.5117	NDEPs_DEGs
A0A452E0T9	Novel_023365	0.754898	-21.5117	NDEPs_DEGs
A0A452DTT3	Novel_016302	-0.00601015	-21.5054	NDEPs_DEGs
A0A452FI70	XM_018056936.1	-0.0886048	-21.5041	NDEPs_DEGs
A0A452FZC2	XM_018048609.1	0.146653	-21.5025	NDEPs_DEGs
A0A452FLE4	Novel_011295	-0.631972	-21.4945	NDEPs_DEGs
A0A452DLV3	Novel_008603	0.0846878	-21.4865	NDEPs_DEGs
A0A0D4D5W6	Novel_004185	-0.0650896	-21.4785	NDEPs_DEGs
A0A452DZA3	Novel_020530	0.176529	-21.4731	NDEPs_DEGs
A0A452G6Q2	Novel_007915	0.01788	-21.4725	NDEPs_DEGs
A0A452FK10	Novel_009998	-0.260654	-21.4627	NDEPs_DEGs
A0A452F686	XM_018054941.1	0.168364	-21.4575	NDEPs_DEGs
A0A452G0P6	Novel_016623	-0.69319	-21.4575	NDEPs_DEGs
A0A452FW35	Novel_018589	0.097677	-21.4346	NDEPs_DEGs
A0A452ECU6	Novel_023232	-0.47506	-21.4257	NDEPs_DEGs
A0A452EP88	Novel_022631	-0.18514	-21.4203	NDEPs_DEGs
A0A452DTT3	Novel_014273	-0.00601015	-21.4148	NDEPs_DEGs
A0A452DMF8	Novel_004842	0.0365699	-21.4067	NDEPs_DEGs
A0A452EIM4	Novel_004103	0.63249	-21.3993	NDEPs_DEGs
A0A452DTT3	Novel_002961	-0.00601015	-21.3908	NDEPs_DEGs
A0A452G089	Novel_012132	-0.191848	-21.3891	NDEPs_DEGs
A0A452EMJ5	Novel_005435	0.325472	-21.38	NDEPs_DEGs
A0A452G089	Novel_012130	-0.191848	-21.3703	NDEPs_DEGs
A0A452F686	XM_018054939.1	0.168364	-21.343	NDEPs_DEGs
A0A452F686	XM_018054946.1	0.168364	-21.3208	NDEPs_DEGs
A0A452ERW8	Novel_009160	0.023649	-21.3153	NDEPs_DEGs
A0A452F7N0	XM_018047207.1	-0.696271	-21.3014	NDEPs_DEGs
A0A452E2V8	Novel_008579	-0.145776	-21.3014	NDEPs_DEGs
A0A452F686	XM_018054934.1	0.168364	-21.3014	NDEPs_DEGs
A0A452FL62	XM_018054164.1	0.656102	-21.2976	NDEPs_DEGs
A0A452DTQ5	Novel_011471	-0.435532	-21.2941	NDEPs_DEGs
A0A452DW02	XM_018047934.1	-0.665977	-21.278	NDEPs_DEGs
A0A452E645	XM_005683104.3	0.14727	-21.2702	NDEPs_DEGs
A0A452F6H6	XM_018043947.1	0.554363	-21.2664	NDEPs_DEGs
A0A452F4C0	Novel_023905	-0.215994	-21.2664	NDEPs_DEGs
A0A452GAX6	Novel_007363	0.5609	-21.2596	NDEPs_DEGs
A0A452DTQ8	XM_018065633.1	-0.0641955	-21.2467	NDEPs_DEGs
A0A452FI73	Novel_017764	-0.344328	-21.244	NDEPs_DEGs
A0A452EY69	XM_018060994.1	-0.366689	-21.221	NDEPs_DEGs
A0A452FE14	Novel_004857	-0.716313	-21.22	NDEPs_DEGs
A0A452FJR3	XM_018046185.1	-0.0934773	-21.2087	NDEPs_DEGs
A0A452EKH3	Novel_020639	-0.347545	-21.1953	NDEPs_DEGs
A0A452EEM2	Novel_017841	0.0485012	-21.1707	NDEPs_DEGs
A0A452EMC8	Novel_008213	0.223395	-21.1525	NDEPs_DEGs
A0A452F686	XM_018054930.1	0.168364	-21.1525	NDEPs_DEGs
A0A452F4C0	Novel_004330	-0.215994	-21.1449	NDEPs_DEGs
A0A452E3Y1	Novel_014046	1.73444	-21.1349	NDEPs_DEGs
A0A452EIN5	XM_018048082.1	-0.116326	-21.1283	NDEPs_DEGs
A0A452E2M2	Novel_008948	-0.210942	-21.1261	NDEPs_DEGs
A0A452EVM7	XM_018043822.1	0.0897807	-21.0941	NDEPs_DEGs
A0A452ELS4	Novel_005637	-0.415613	-21.0889	NDEPs_DEGs
A0A452EVM7	Novel_018494	0.0897807	-21.0409	NDEPs_DEGs
A0A452EJL4	Novel_009040	1.64321	-21.0186	NDEPs_DEGs
A0A452E2V8	Novel_008580	-0.145776	-21.0051	NDEPs_DEGs
A0A452E944	Novel_022328	-0.413265	-21.0051	NDEPs_DEGs
A0A452EY69	XM_018060998.1	-0.366689	-20.9848	NDEPs_DEGs
A0A452FNA0	XM_018064355.1	-0.464593	-20.9771	NDEPs_DEGs
A0A452FL51	Novel_004334	0.101394	-20.9613	NDEPs_DEGs
A0A452G6Z9	Novel_016647	-0.193912	-20.9603	NDEPs_DEGs
A0A452FW35	Novel_018585	0.097677	-20.9511	NDEPs_DEGs
A0A452EL69	Novel_017078	0.0620322	-20.9492	NDEPs_DEGs
A0A452F5R6	Novel_016442	0.186621	-20.9444	NDEPs_DEGs
A0A452F686	XM_018054949.1	0.168364	-20.9145	NDEPs_DEGs
A0A452G3E6	Novel_011876	-0.204063	-20.9145	NDEPs_DEGs
A0A452EAU8	Novel_001582	-0.359103	-20.9139	NDEPs_DEGs
A0A452EMN2	Novel_002445	-0.176553	-20.9069	NDEPs_DEGs
A0A452ESM5	XM_018056662.1	-0.0622817	-20.8953	NDEPs_DEGs
A0A452DM81	Novel_012573	0.173159	-20.8907	NDEPs_DEGs
A0A452EN03	XM_018044662.1	-0.00516925	-20.8886	NDEPs_DEGs
A0A452EIB7	Novel_013565	-0.392117	-20.8781	NDEPs_DEGs
A0A452DLM8	Novel_022475	0.265459	-20.8737	NDEPs_DEGs
A0A452F4C0	Novel_004328	-0.215994	-20.8664	NDEPs_DEGs
A0A452F4C0	Novel_003638	-0.215994	-20.8609	NDEPs_DEGs
A0A452F828	XM_018047068.1	-0.22442	-20.8589	NDEPs_DEGs
A0A452F6H6	Novel_019799	0.554363	-20.8472	NDEPs_DEGs
A0A452F4C0	Novel_021618	-0.215994	-20.8341	NDEPs_DEGs
A0A452FUA6	Novel_024118	0.1419	-20.7948	NDEPs_DEGs
A0A452F3G7	Novel_020541	0.313293	-20.7748	NDEPs_DEGs
A0A452F4C0	Novel_003165	-0.215994	-20.7557	NDEPs_DEGs
A0A452EMC8	Novel_018182	0.223395	-20.7522	NDEPs_DEGs
A0A452G331	Novel_012833	-0.323832	-20.7494	NDEPs_DEGs
A0A452DLM8	Novel_021761	0.265459	-20.7273	NDEPs_DEGs
A0A452FZC2	XM_018053152.1	0.146653	-20.7245	NDEPs_DEGs
A0A452G8S0	Novel_003260	-0.467441	-20.7245	NDEPs_DEGs
A0A452F4B6	XM_018058538.1	0.0300638	-20.6936	NDEPs_DEGs
A0A452G7L3	Novel_009103	1.21188	-20.6866	NDEPs_DEGs
A0A452EZA6	Novel_016766	-0.198982	-20.6866	NDEPs_DEGs
A0A452FFI7	Novel_023000	-0.000774143	-20.6805	NDEPs_DEGs
A0A452DX62	XM_018050486.1	0.127013	-20.665	NDEPs_DEGs
A0A452EEQ4	Novel_000461	-0.078346	-20.6287	NDEPs_DEGs
A0A452EFB2	XM_018062124.1	-0.411146	-20.6287	NDEPs_DEGs
A0A452EBC8	XM_018046041.1	0.414292	-20.6249	NDEPs_DEGs
A0A452EYU8	Novel_010140	-0.329994	-20.6138	NDEPs_DEGs
A0A452EJL4	Novel_009032	1.64321	-20.6011	NDEPs_DEGs
A0A452F6H6	Novel_002900	0.554363	-20.6008	NDEPs_DEGs
A0A452ET89	XM_018048167.1	-0.0259989	-20.5937	NDEPs_DEGs
A0A452FCG9	Novel_009010	-0.242609	-20.588	NDEPs_DEGs
A0A452EEH2	Novel_010854	0.0494362	-20.588	NDEPs_DEGs
A0A452F4C0	Novel_004336	-0.215994	-20.5796	NDEPs_DEGs
A0A452DTT3	Novel_012691	-0.00601015	-20.5781	NDEPs_DEGs
A0A452FMM3	Novel_022732	-0.33243	-20.5684	NDEPs_DEGs
A0A452EP50	Novel_007716	0.16901	-20.5292	NDEPs_DEGs
A0A452EGP7	XM_018064770.1	-0.254528	-20.4932	NDEPs_DEGs
A0A452FZ57	Novel_017480	-0.116143	-20.4712	NDEPs_DEGs
A0A452EMC8	Novel_005445	0.223395	-20.4695	NDEPs_DEGs
A0A452F0D0	Novel_010254	-0.522158	-20.4559	NDEPs_DEGs
A0A452EYV4	XM_018042890.1	1.69635	-20.4279	NDEPs_DEGs
A0A452FCY3	Novel_022347	1.01134	-20.3896	NDEPs_DEGs
A0A452EU65	Novel_020955	-0.160022	-20.3243	NDEPs_DEGs
A0A452GB88	Novel_013938	-0.349183	-20.2737	NDEPs_DEGs
A0A452FZ57	Novel_006071	-0.116143	-20.2605	NDEPs_DEGs
A0A452EB52	Novel_007982	-0.524983	-20.258	NDEPs_DEGs
A0A452E340	Novel_018158	1.19076	-20.2105	NDEPs_DEGs
A0A452FYI5	XM_018050908.1	0.0132661	-20.2036	NDEPs_DEGs
A0A452F5H1	Novel_021912	1.71862	-20.1188	NDEPs_DEGs
A0A452FPR8	XM_018064274.1	0.00272679	-20.1022	NDEPs_DEGs
A0A452EPK9	XM_018046975.1	-0.120638	-19.9473	NDEPs_DEGs
A0A452DN57	XM_005686933.3	0.0505512	-13.1674	NDEPs_DEGs
A0A452EKK4	XM_018040268.1	-3.2573	-12.124	NDEPs_DEGs
A0A452EXG9	XM_018060296.1	0.1986	-11.8941	NDEPs_DEGs
A0A452DY71	Novel_002747	0.0795594	-11.2006	NDEPs_DEGs
A0A452F828	XM_018047071.1	-0.22442	-11.0666	NDEPs_DEGs
A0A452FFQ0	XM_018064604.1	-0.499407	-10.9941	NDEPs_DEGs
A0A452G4Q4	XM_018047405.1	-0.0267983	-10.9545	NDEPs_DEGs
A0A452DY71	Novel_002744	0.0795594	-10.8915	NDEPs_DEGs
A0A452G6C0	Novel_003929	0.567207	-10.8821	NDEPs_DEGs
A0A452FFQ0	XM_018064601.1	-0.499407	-10.8068	NDEPs_DEGs
A0A452E2H7	Novel_024166	-0.216631	-10.749	NDEPs_DEGs
A0A452G1R9	XM_018059611.1	-0.254087	-10.6948	NDEPs_DEGs
A0A452F864	XM_018064465.1	-0.0378157	-10.6561	NDEPs_DEGs
A0A452FXR6	Novel_012771	-0.1651	-10.6111	NDEPs_DEGs
A0A452G609	XM_018046873.1	-0.118247	-10.5829	NDEPs_DEGs
A0A452ELS4	Novel_010607	-0.415613	-10.5235	NDEPs_DEGs
A0A452EMM8	XM_018059653.1	-0.0253119	-10.3305	NDEPs_DEGs
A0A452FZ57	Novel_015035	-0.116143	-10.2086	NDEPs_DEGs
A0A452FXR6	Novel_019368	-0.1651	-10.1856	NDEPs_DEGs
A0A452DUP7	XM_018045191.1	-1.16758	-10.0469	NDEPs_DEGs
A0A452FW35	Novel_018583	0.097677	-10.0055	NDEPs_DEGs
A0A452FW35	Novel_018603	0.097677	-9.97333	NDEPs_DEGs
A0A452EIU4	XM_018058256.1	0.0260365	-9.93284	NDEPs_DEGs
A0A452EMC8	Novel_007745	0.223395	-9.90431	NDEPs_DEGs
A0A452FW35	Novel_018581	0.097677	-9.8875	NDEPs_DEGs
A0A452E290	Novel_004619	-0.0677515	-9.85477	NDEPs_DEGs
A0A452FUA7	XM_005693131.3	-0.493745	-9.817	NDEPs_DEGs
A0A452F1K6	XM_018067133.1	-2.53791	-9.80859	NDEPs_DEGs
A0A452F104	Novel_019456	-0.256898	-9.67326	NDEPs_DEGs
A0A452ELS4	Novel_015949	-0.415613	-9.58363	NDEPs_DEGs
A0A452EWN9	Novel_012653	-0.318583	-9.56747	NDEPs_DEGs
A0A452E0H5	Novel_004687	-0.0646984	-9.5563	NDEPs_DEGs
A0A452EMC8	Novel_019237	0.223395	-9.55554	NDEPs_DEGs
A0A452EEH2	XM_018055596.1	0.0494362	-9.55379	NDEPs_DEGs
A0A452F4C0	Novel_016185	-0.215994	-9.54062	NDEPs_DEGs
A0A452DTT3	Novel_017585	-0.00601015	-9.52711	NDEPs_DEGs
A0A452FXR6	Novel_001690	-0.1651	-9.4878	NDEPs_DEGs
A0A452FXR6	Novel_009133	-0.1651	-9.36036	NDEPs_DEGs
A0A452DYL7	Novel_022570	0.0584146	-9.31127	NDEPs_DEGs
A0A452FZ57	Novel_008388	-0.116143	-9.13996	NDEPs_DEGs
A0A452ELS4	Novel_014972	-0.415613	-9.11038	NDEPs_DEGs
A0A452F7J9	Novel_016718	0.261791	-9.10292	NDEPs_DEGs
A0A452F5S3	XM_018058939.1	0.650477	-9.08412	NDEPs_DEGs
A0A452FVM2	XM_018066392.1	-0.0646612	-9.01038	NDEPs_DEGs
A0A452F0J0	XM_018052520.1	-0.444603	-9.00519	NDEPs_DEGs
A0A452DML9	XM_018052496.1	-1.81982	-9.00443	NDEPs_DEGs
A0A452ETE3	XM_018053649.1	2.04458	-8.90461	NDEPs_DEGs
A0A452F6Y3	Novel_008677	0.0313798	-8.82659	NDEPs_DEGs
A0A452EBW1	XM_013964774.2	-0.0409047	-8.78096	NDEPs_DEGs
A0A452EMC8	Novel_023045	0.223395	-8.70265	NDEPs_DEGs
A0A452EAU8	Novel_001579	-0.359103	-8.66732	NDEPs_DEGs
A0A452E030	XM_018065603.1	-0.147574	-8.65191	NDEPs_DEGs
A0A452EVP7	Novel_013207	0.0418981	-8.60126	NDEPs_DEGs
A0A452FLJ3	Novel_016658	0.125724	-8.56652	NDEPs_DEGs
A0A452G1E3	XM_018062809.1	-1.42272	-8.56517	NDEPs_DEGs
A0A452G5E1	Novel_000508	-0.420977	-8.53512	NDEPs_DEGs
A0A452E493	XM_018066287.1	-0.325509	-8.50999	NDEPs_DEGs
A0A452EEV6	Novel_004673	-0.372476	-8.49033	NDEPs_DEGs
A0A452F6X7	Novel_017408	-0.206912	-8.46221	NDEPs_DEGs
A0A452FE14	Novel_004849	-0.716313	-8.45047	NDEPs_DEGs
A0A452FKL8	Novel_003276	0.0281858	-8.44947	NDEPs_DEGs
A0A452DTT3	Novel_005193	-0.00601015	-8.41827	NDEPs_DEGs
A0A452FZ57	Novel_006078	-0.116143	-8.34337	NDEPs_DEGs
A0A452F112	XM_018048350.1	-0.234166	-8.31873	NDEPs_DEGs
A0A452E8L1	Novel_015876	-0.141934	-8.26546	NDEPs_DEGs
A0A452FC26	XM_018060832.1	-0.433532	-8.25851	NDEPs_DEGs
A0A452DTT3	Novel_023012	-0.00601015	-8.05261	NDEPs_DEGs
A0A452G5Z0	Novel_006336	0.261457	-8.02353	NDEPs_DEGs
A0A452ES90	Novel_017204	0.122434	-7.71556	NDEPs_DEGs
A0A452FFT4	Novel_007886	0.446748	-7.68163	NDEPs_DEGs
A0A452E4A8	XM_018060493.1	-0.122659	-7.67678	NDEPs_DEGs
A0A452ENX3	Novel_018509	-0.186898	-7.67293	NDEPs_DEGs
A0A452F9F7	XM_018044712.1	-1.12084	-7.66895	NDEPs_DEGs
A0A452EMC8	Novel_007750	0.223395	-7.5893	NDEPs_DEGs
A0A452FDR2	Novel_001737	0.11443	-7.5793	NDEPs_DEGs
A0A452E6R4	XM_018067052.1	1.49123	-7.50566	NDEPs_DEGs
A0A452FDF6	Novel_012754	0.0144006	-7.49946	NDEPs_DEGs
A0A452FZ57	XM_018041596.1	-0.116143	-7.49107	NDEPs_DEGs
A0A452DTT2	XM_013971270.2	0.143798	-7.48377	NDEPs_DEGs
A0A452FT01	Novel_014280	-0.385265	-7.34588	NDEPs_DEGs
A0A452ET35	Novel_011266	-0.077418	-7.33084	NDEPs_DEGs
A0A452E2S1	XM_018043863.1	0.300012	-7.23952	NDEPs_DEGs
A0A452EBC8	XM_018046038.1	0.414292	-7.19628	NDEPs_DEGs
A0A452FXR6	Novel_023015	-0.1651	-7.16087	NDEPs_DEGs
A0A452DLV3	XR_001917574.1	0.0846878	-7.15791	NDEPs_DEGs
A0A452EVD3	Novel_009447	-1.4964	-7.14966	NDEPs_DEGs
G1DFU9	XM_018039651.1	-0.48395	-7.09869	NDEPs_DEGs
A0A452DKE7	Novel_023790	-0.35008	-7.08558	NDEPs_DEGs
A0A452DZP4	Novel_004400	-0.00168014	-6.97963	NDEPs_DEGs
A0A452F7S1	Novel_011340	-0.631984	-6.96464	NDEPs_DEGs
A0A452F9K9	XM_013974466.2	-0.164231	-6.94048	NDEPs_DEGs
A0A452EUE2	XM_018064711.1	0.167324	-6.82235	NDEPs_DEGs
A0A452FHH1	XM_018061021.1	-0.211135	-6.78779	NDEPs_DEGs
A0A452FKE5	Novel_019777	0.438396	-6.76644	NDEPs_DEGs
A0A452ETB9	XM_018038795.1	0.0309268	-6.73249	NDEPs_DEGs
A0A452FWD1	Novel_003258	0.0531753	-6.6593	NDEPs_DEGs
A0A452F4H3	Novel_003157	-0.318447	-6.62517	NDEPs_DEGs
A0A452EMQ7	XM_018055622.1	2.71268	-6.6228	NDEPs_DEGs
A0A452G4B4	Novel_006445	-0.19143	-6.61304	NDEPs_DEGs
A0A452FSS9	XM_018047102.1	-0.5295	-6.49536	NDEPs_DEGs
A0A452F4R6	Novel_001789	0.173149	-6.42927	NDEPs_DEGs
A0A452F0Z6	XM_005689854.3	0.203977	-6.39004	NDEPs_DEGs
A0A452EXY5	XM_018066342.1	-0.719983	-6.38008	NDEPs_DEGs
A0A452GAZ6	XM_018041830.1	-0.639801	-6.3182	NDEPs_DEGs
A0A452E589	XM_018057948.1	0.0424226	-6.24155	NDEPs_DEGs
A0A452FYB3	Novel_016632	0.224363	-6.05019	NDEPs_DEGs
A0A452EN49	XM_018051773.1	-0.0480903	-6.00112	NDEPs_DEGs
A0A452DYH2	XM_018055092.1	-0.220217	-5.95857	NDEPs_DEGs
A0A452G609	XM_018059266.1	-0.118247	-5.94413	NDEPs_DEGs
A0A452GAG7	Novel_001420	0.281646	-5.90877	NDEPs_DEGs
A0A452FC30	Novel_017189	0.0126774	-5.88047	NDEPs_DEGs
A0A452ERG4	XM_018047870.1	-0.94932	-5.87877	NDEPs_DEGs
K7RCQ1	XM_018064746.1	-0.127203	-5.84579	NDEPs_DEGs
A0A452FXR6	XM_018066516.1	-0.1651	-5.83934	NDEPs_DEGs
A0A452FZ57	Novel_011065	-0.116143	-5.83764	NDEPs_DEGs
A0A452DTT3	Novel_007919	-0.00601015	-5.8315	NDEPs_DEGs
A0A452G1V2	XM_018045446.1	-0.0774497	-5.78582	NDEPs_DEGs
A0A452FGF8	Novel_006146	1.53972	-5.73568	NDEPs_DEGs
A0A452E461	Novel_018717	-0.0751151	-5.72994	NDEPs_DEGs
A0A452F049	XM_018043660.1	-0.276399	-5.6855	NDEPs_DEGs
A0A452GAT4	XM_018058473.1	0.0647637	-5.64531	NDEPs_DEGs
A0A452G8D9	NM_001287573.1	0.0586033	-5.63992	NDEPs_DEGs
A0A452F7S1	Novel_011338	-0.631984	-5.59371	NDEPs_DEGs
A0A452DTQ8	XM_018065632.1	-0.0641955	-5.56617	NDEPs_DEGs
A0A452EDX1	Novel_023375	0.0925288	-5.53548	NDEPs_DEGs
A0A452F3Z8	XM_018052955.1	-0.181884	-5.51985	NDEPs_DEGs
A0A452E2S1	XM_018042828.1	0.300012	-5.51262	NDEPs_DEGs
A0A452E516	Novel_009595	-0.124933	-5.49971	NDEPs_DEGs
A0A452DU30	XM_005685408.3	0.307149	-5.4644	NDEPs_DEGs
A0A452EKJ2	XM_018040201.1	0.0902132	-5.45953	NDEPs_DEGs
A0A452DZI2	XM_018040539.1	-0.254978	-5.42058	NDEPs_DEGs
A0A452F2Q9	Novel_000086	-2.83643	-5.41632	NDEPs_DEGs
A0A452FDC3	XM_018047915.1	0.603221	-5.36311	NDEPs_DEGs
A0A452FGF8	XM_018049695.1	1.53972	-5.35285	NDEPs_DEGs
A0A452E7G1	XM_018045126.1	-0.179345	-5.34472	NDEPs_DEGs
A0A452EYG7	Novel_010558	0.226363	-5.33702	NDEPs_DEGs
A0A452EY69	Novel_014595	-0.366689	-5.30377	NDEPs_DEGs
A0A452ECC6	XM_018064914.1	0.115129	-5.22523	NDEPs_DEGs
A0A452G2D4	XM_018054109.1	0.0674315	-5.22072	NDEPs_DEGs
A0A452FGK8	XM_018047364.1	0.0547322	-5.17341	NDEPs_DEGs
A0A452G829	XM_018048388.1	0.00927522	-5.1449	NDEPs_DEGs
A0A452G444	XM_018061493.1	-0.526791	-5.1114	NDEPs_DEGs
A0A452GBB6	XM_005675110.3	-0.249931	-5.10184	NDEPs_DEGs
A0A452G2D4	XM_018054105.1	0.0674315	-5.01271	NDEPs_DEGs
A0A452DUQ2	XM_018052313.1	-0.0894289	-5.01079	NDEPs_DEGs
A0A452E2Z6	Novel_020934	0.163853	-5.00687	NDEPs_DEGs
A0A452DTT3	Novel_021708	-0.00601015	-4.94471	NDEPs_DEGs
A0A452E2V4	Novel_003069	-0.348244	-4.91872	NDEPs_DEGs
A0A452ELE0	XM_018066395.1	0.0166169	-4.85519	NDEPs_DEGs
A0A452EIP8	XM_018052601.1	-0.0316034	-4.76962	NDEPs_DEGs
A0A452ELS4	Novel_019311	-0.415613	-4.74111	NDEPs_DEGs
A0A452EMC8	Novel_014773	0.223395	-4.74095	NDEPs_DEGs
A0A452EW00	XM_018053380.1	-0.243534	-4.62858	NDEPs_DEGs
A0A452G0U1	XM_018042422.1	0.659662	-4.62264	NDEPs_DEGs
A0A452E0A9	XM_018040552.1	-0.555847	-4.59459	NDEPs_DEGs
A0A452EY69	XM_018059527.1	-0.366689	-4.55859	NDEPs_DEGs
A0A452E542	XM_013964130.2	-0.714328	-4.54262	NDEPs_DEGs
A0A452FZ57	Novel_019299	-0.116143	-4.53	NDEPs_DEGs
A0A452F2Q9	Novel_000087	-2.83643	-4.52693	NDEPs_DEGs
A0A452G1V2	XM_018045469.1	-0.0774497	-4.47031	NDEPs_DEGs
A0A452EIB7	XM_005681418.3	-0.392117	-4.41705	NDEPs_DEGs
A0A452FZN0	Novel_010679	0.481311	-4.38952	NDEPs_DEGs
A0A452EKQ2	Novel_019193	0.211344	-4.33061	NDEPs_DEGs
A0A452FGF8	XM_018049694.1	1.53972	-4.28712	NDEPs_DEGs
A0A452ELS4	XM_018048506.1	-0.415613	-4.25046	NDEPs_DEGs
A0A452FGF8	XM_018049698.1	1.53972	-4.21097	NDEPs_DEGs
A0A452EAK0	XM_018039452.1	-0.064243	-4.18376	NDEPs_DEGs
A0A452EBN6	XM_018046834.1	0.105272	-4.1374	NDEPs_DEGs
A0A452FXR6	Novel_008719	-0.1651	-4.04605	NDEPs_DEGs
A0A452EK73	XM_013963311.2	1.50619	-4.02796	NDEPs_DEGs
A0A452GBB6	Novel_006824	-0.249931	-4.00404	NDEPs_DEGs
A0A452EF07	Novel_019831	-0.576875	-3.93618	NDEPs_DEGs
A0A452FGF8	XM_018049693.1	1.53972	-3.92414	NDEPs_DEGs
A0A452EEP7	XM_005687450.3	-0.64861	-3.8449	NDEPs_DEGs
A0A452F4V4	XM_018039531.1	-0.0595848	-3.8129	NDEPs_DEGs
A0A452ECI2	XM_005680216.3	-0.335238	-3.78977	NDEPs_DEGs
A0A452FGF8	XM_018049692.1	1.53972	-3.7589	NDEPs_DEGs
A0A452EWX5	XM_005690501.3	-0.683225	-3.75441	NDEPs_DEGs
A0A452EBB1	XM_018045247.1	-0.314368	-3.65094	NDEPs_DEGs
A0A452EGS8	XM_018060381.1	-0.0541382	-3.63812	NDEPs_DEGs
A0A452DV52	XM_018059417.1	-0.390672	-3.59134	NDEPs_DEGs
A0A452EZT2	XM_018053832.1	-0.55968	-3.56538	NDEPs_DEGs
A0A452ELS4	XM_018045687.1	-0.415613	-3.53637	NDEPs_DEGs
A0A452EKF3	XM_018047684.1	0.0651459	-3.4781	NDEPs_DEGs
A0A452E7A4	Novel_014554	0.760627	-3.46101	NDEPs_DEGs
F6M3U6	Novel_001759	-0.517955	-3.45023	NDEPs_DEGs
A0A452FLQ7	XM_018053470.1	-0.342451	-3.37773	NDEPs_DEGs
A0A452G2D4	XM_018054108.1	0.0674315	-3.35015	NDEPs_DEGs
A0A452FTU9	XM_013968410.2	0.0407858	-3.25635	NDEPs_DEGs
A0A452DKU9	XM_005699223.3	0.0254095	-3.24687	NDEPs_DEGs
A0A452DV52	XM_018059414.1	-0.390672	-3.20137	NDEPs_DEGs
A0A452F104	Novel_019455	-0.256898	-3.18578	NDEPs_DEGs
A0A452F2W2	Novel_015100	0.0792633	-3.17069	NDEPs_DEGs
A0A452DNQ4	XM_013976537.2	-0.581376	-3.15861	NDEPs_DEGs
A0A452F7S1	XM_018056416.1	-0.631984	-3.04393	NDEPs_DEGs
A0A452GB24	XM_018050019.1	-0.0343404	-3.01342	NDEPs_DEGs
A1E461	XM_018053487.1	-0.502499	-2.91334	NDEPs_DEGs
A0A452EYJ3	XM_018049081.1	-0.138859	-2.8998	NDEPs_DEGs
A0A452GB24	XM_018050015.1	-0.0343404	-2.83221	NDEPs_DEGs
A0A452E589	XM_018057947.1	0.0424226	-2.82844	NDEPs_DEGs
A0A452FJL2	XM_005697319.2	0.549207	-2.8255	NDEPs_DEGs
A0A452FE36	XM_005690519.3	-0.65725	-2.7992	NDEPs_DEGs
A0A452EGS8	XM_018060382.1	-0.0541382	-2.79899	NDEPs_DEGs
A0A452FFC7	XM_005675932.3	-0.483694	-2.7691	NDEPs_DEGs
A0A452DW02	XM_018047930.1	-0.665977	-2.74503	NDEPs_DEGs
A0A452EN03	Novel_001113	-0.00516925	-2.71932	NDEPs_DEGs
A0A452F2Q9	XM_018044171.1	-2.83643	-2.69863	NDEPs_DEGs
A0A452EGS8	XM_018060380.1	-0.0541382	-2.68998	NDEPs_DEGs
A0A452FZ57	Novel_013916	-0.116143	-2.67767	NDEPs_DEGs
A0A452DLM8	Novel_004124	0.265459	-2.65095	NDEPs_DEGs
A0A452G6W6	Novel_012227	-0.14656	-2.58542	NDEPs_DEGs
A0A452F0R9	XM_005685161.3	-0.363062	-2.5667	NDEPs_DEGs
A0A452E513	XM_018052768.1	1.47353	-2.48496	NDEPs_DEGs
A0A452E4G5	XM_018039064.1	0.169853	-2.46355	NDEPs_DEGs
A0A452E1R3	XM_018049192.1	-0.282361	-2.43392	NDEPs_DEGs
A0A452G8D9	XM_005688053.3	0.0586033	-2.42413	NDEPs_DEGs
A0A452ELS4	XM_018053930.1	-0.415613	-2.40946	NDEPs_DEGs
A0A452EMC8	Novel_003405	0.223395	-2.37477	NDEPs_DEGs
A0A452DX94	Novel_019783	0.253721	-2.28638	NDEPs_DEGs
A0A452G9E9	Novel_004669	0.411234	-2.18471	NDEPs_DEGs
X2J1X8	Novel_015583	0.0946633	-2.16617	NDEPs_DEGs
A0A452FVL4	XM_018057241.1	-0.347201	-2.11844	NDEPs_DEGs
A0A452FB07	XM_013967225.2	0.0833494	-2.10999	NDEPs_DEGs
A0A452DVV1	Novel_005961	0.446659	-1.972	NDEPs_DEGs
A0A452FZR9	XM_018048286.1	0.0688804	-1.95888	NDEPs_DEGs
A0A452FDF6	XM_018058260.1	0.0144006	-1.8967	NDEPs_DEGs
A0A452E9D7	XM_018045151.1	0.0957407	-1.8319	NDEPs_DEGs
A0A452DL74	XM_018064125.1	-0.8385	-1.80473	NDEPs_DEGs
A0A452FJ48	Novel_005225	-0.193136	-1.79212	NDEPs_DEGs
A0A452ENP9	XM_018058230.1	0.512403	-1.78567	NDEPs_DEGs
A0A452EN00	XM_005683842.3	-0.403945	-1.75539	NDEPs_DEGs
A0A452DN39	XM_018050707.1	-0.309423	-1.73627	NDEPs_DEGs
A0A452ELS4	XM_018053932.1	-0.415613	-1.70934	NDEPs_DEGs
A0A452EEI9	XM_013967229.2	0.186083	-1.63141	NDEPs_DEGs
A0A452E5J1	XM_005677944.3	-2.93584	-1.62775	NDEPs_DEGs
A0A452DML9	XM_018048324.1	-1.81982	-1.58905	NDEPs_DEGs
A1E458	NM_001285623.1	0.732621	-1.58728	NDEPs_DEGs
A0A452EH63	XM_005684250.3	-0.0649791	-1.52468	NDEPs_DEGs
A0A452F9C0	Novel_021281	0.154011	-1.51835	NDEPs_DEGs
A0A452ERC8	XM_013972605.2	-0.00969186	-1.51484	NDEPs_DEGs
A0A452F1N1	XM_018039527.1	0.668626	-1.50241	NDEPs_DEGs
A0A452G6C0	XM_018047907.1	0.567207	-1.47975	NDEPs_DEGs
A0A452FGK8	XM_005680381.3	0.0547322	-1.46843	NDEPs_DEGs
A0A452DYK0	XM_018065682.1	0.329164	-1.46573	NDEPs_DEGs
A0A452F8T4	XM_018067086.1	-0.456959	-1.45611	NDEPs_DEGs
A0A452FZU5	XM_005687205.3	0.143155	-1.45093	NDEPs_DEGs
A0A452F9X4	Novel_000120	-0.201789	-1.44498	NDEPs_DEGs
A0A452DWX6	XM_005687493.3	0.525157	-1.40308	NDEPs_DEGs
A0A452EQW3	Novel_005265	-0.238023	-1.39353	NDEPs_DEGs
A0A452FJ48	XM_018047546.1	-0.193136	-1.37841	NDEPs_DEGs
A0A452EEN6	XM_018039002.1	0.866214	-1.34996	NDEPs_DEGs
A0A452FI70	XM_018054386.1	-0.0886048	-1.33702	NDEPs_DEGs
A0A452F901	XM_005675429.3	-0.480991	-1.32757	NDEPs_DEGs
A0A452FSB7	XM_005675916.3	0.525272	-1.30823	NDEPs_DEGs
A0A452F4C0	Novel_000496	-0.215994	-1.30437	NDEPs_DEGs
A0A452EDN8	XM_018045876.1	-0.0256356	-1.30115	NDEPs_DEGs
A0A452EU19	XM_018049117.1	-0.0381285	-1.27812	NDEPs_DEGs
A0A452FKY9	XM_018053231.1	-0.444596	-1.25877	NDEPs_DEGs
A0A452FN15	XM_018058266.1	0.496463	-1.25185	NDEPs_DEGs
A0A452EMC8	Novel_023767	0.223395	-1.23856	NDEPs_DEGs
A0A452EK79	Novel_010016	0.117731	-1.22431	NDEPs_DEGs
A0A452G0V1	XM_018058224.1	-0.000261356	-1.22323	NDEPs_DEGs
A0A452EZJ3	XM_018054820.1	0.41883	-1.20899	NDEPs_DEGs
A0A452EJD6	XM_005690643.3	-0.0555136	-1.20331	NDEPs_DEGs
A0A452EHZ1	Novel_016520	0.323346	-1.16382	NDEPs_DEGs
A0A452DWL1	Novel_001246	0.254054	-1.14831	NDEPs_DEGs
A0A452EQJ4	Novel_022497	-0.0647634	-1.13069	NDEPs_DEGs
A0A452E6C0	XM_018041864.1	-0.373848	-1.10473	NDEPs_DEGs
A0A452EC67	XM_005676013.3	-0.299048	-1.02925	NDEPs_DEGs
A0A452EKX9	XM_018039166.1	0.418837	-1.02906	NDEPs_DEGs
A0A452ELL8	XM_005690613.3	0.257652	-1.02296	NDEPs_DEGs
A0A452F1C5	XM_018061363.1	0.156054	-1.02179	NDEPs_DEGs
A0A452G351	Novel_000153	-0.274118	-1.01055	NDEPs_DEGs
A0A452G7T0	XM_018065319.1	0.0447205	-0.989612	NDEPs_DEGs
A0A452FXR6	XM_018060053.1	-0.1651	-0.933263	NDEPs_DEGs
A0A452FC06	XM_018060705.1	-0.277528	-0.852357	NDEPs_DEGs
A0A452FZB0	XM_018053485.1	-0.0219806	-0.844027	NDEPs_DEGs
A0A452EU19	XM_005680884.3	-0.0381285	-0.83746	NDEPs_DEGs
A0A452EEP4	XM_005675706.2	0.215826	-0.823557	NDEPs_DEGs
A0A452FVF2	Novel_009745	0.0855935	-0.793195	NDEPs_DEGs
A0A452FYU7	XM_005684322.3	-0.0731822	-0.792416	NDEPs_DEGs
A0A452EZ08	XM_013975359.2	-0.204443	-0.734811	NDEPs_DEGs
A0A452FAV0	Novel_001839	0.0482486	-0.708468	NDEPs_DEGs
A0A452ERT4	Novel_002179	-0.610554	-0.694979	NDEPs_DEGs
A0A452F2C8	XM_005687557.3	-0.291006	-0.683611	NDEPs_DEGs
A0A452ELS4	Novel_023155	-0.415613	-0.676061	NDEPs_DEGs
A0A452F4C0	Novel_000624	-0.215994	-0.66473	NDEPs_DEGs
A0A452FDR0	XM_018049746.1	-0.298861	-0.658362	NDEPs_DEGs
A0A452FZS6	XM_005681629.3	-0.357451	-0.654265	NDEPs_DEGs
A0A452EGU0	Novel_001325	0.0140166	-0.652136	NDEPs_DEGs
A0A452G9D6	Novel_004014	-0.0394024	-0.63008	NDEPs_DEGs
A0A452GB05	Novel_007690	-0.0678083	-0.611602	NDEPs_DEGs
A0A452FAC8	XM_018056908.1	-0.0347984	-0.603723	NDEPs_DEGs
A0A452G9Z3	Novel_002103	-0.259119	-0.591898	NDEPs_DEGs
A0A452EL72	XM_005691571.3	-0.0774418	0.60482	NDEPs_DEGs
D3K382	NM_001285732.1	0.0120092	0.605907	NDEPs_DEGs
A0A452FTJ0	XM_005682299.3	-0.0861975	0.618496	NDEPs_DEGs
A0A452EY15	XM_018066131.1	0.842396	0.624067	NDEPs_DEGs
A0A452DZA3	XM_018040473.1	0.176529	0.634548	NDEPs_DEGs
A0A452G515	Novel_007277	-0.142905	0.635232	NDEPs_DEGs
A0A452EH78	XM_013966141.2	-0.0202505	0.64289	NDEPs_DEGs
A0A452G5C7	XM_018051858.1	0.0389283	0.648544	NDEPs_DEGs
A0A452FAX2	XM_018064990.1	0.137075	0.650264	NDEPs_DEGs
A0A452DVW9	XM_018049989.1	0.0530195	0.658087	NDEPs_DEGs
A0A452F5Q3	XM_018044642.1	0.0400695	0.661254	NDEPs_DEGs
A0A452DXH7	XM_018051780.1	0.570862	0.675376	NDEPs_DEGs
A0A452FXL1	XM_018061754.1	-0.442864	0.679579	NDEPs_DEGs
A0A452E6C8	XM_018066902.1	-0.203673	0.684856	NDEPs_DEGs
A0A452GAX8	XM_005677220.3	-0.0729381	0.698723	NDEPs_DEGs
A0A452EKQ2	XM_018048960.1	0.211344	0.699761	NDEPs_DEGs
A0A452EHX3	XM_018039637.1	-0.202686	0.703732	NDEPs_DEGs
A0A452DV69	XM_005688499.3	1.22147	0.711555	NDEPs_DEGs
A0A452FYF5	XM_018053668.1	-0.204746	0.711991	NDEPs_DEGs
A0A452EV64	XM_018040510.1	-0.27721	0.712857	NDEPs_DEGs
A0A452F4D3	XM_005675654.3	0.202717	0.716607	NDEPs_DEGs
A0A452F702	XM_018065108.1	0.137607	0.716831	NDEPs_DEGs
A0A452DS57	XM_018057840.1	-0.57381	0.732868	NDEPs_DEGs
A0A452ERT5	XM_013964569.2	0.0808864	0.735822	NDEPs_DEGs
A0A452E1R3	XM_018065355.1	-0.282361	0.76707	NDEPs_DEGs
A0A452FYK1	Novel_013481	0.189265	0.782125	NDEPs_DEGs
A0A452FNG8	XM_018055308.1	0.437923	0.78639	NDEPs_DEGs
A0A452FBI7	XM_018047674.1	-0.28348	0.78679	NDEPs_DEGs
A0A452FMV1	XM_018049640.1	-0.47145	0.792272	NDEPs_DEGs
A0A452FI61	XM_018065588.1	0.0756236	0.797226	NDEPs_DEGs
A0A452ENS6	XM_018064856.1	-0.543712	0.817173	NDEPs_DEGs
A0A452FKN8	XM_018067049.1	-0.0652389	0.841247	NDEPs_DEGs
A0A452DQC8	Novel_017948	0.156284	0.850172	NDEPs_DEGs
A0A452FPL9	XM_018061955.1	0.0440161	0.853533	NDEPs_DEGs
A0A452FB07	XM_018051502.1	0.0833494	0.854138	NDEPs_DEGs
A0A452F2W2	XM_018048918.1	0.0792633	0.861495	NDEPs_DEGs
A0A452FJR4	XM_018064675.1	0.0886849	0.882727	NDEPs_DEGs
[truncated: 30,437 more rows]

## Sheet: Sheet4
Protein	Protein Description	Gene Name	Gene	Protein_log2foldchange	Gene_log2foldchange	Type
A0A452DLW2	Microtubule-associated protein	MAP2	XM_005676452.3	-0.592777	11.148	DEPs_DEGs_Opposite
A0A452DLW2	Microtubule-associated protein	MAP2	XM_018065294.1	-0.592777	21.8217	DEPs_DEGs_Opposite
A0A452DPX8	UDENN domain-containing protein	DENND2B	XM_018059523.1	0.922195	-21.6368	DEPs_DEGs_Opposite
A0A452DSL4	60S ribosomal protein L21	LOC102177244	Novel_001717	0.733789	-22.0279	DEPs_DEGs_Opposite
A0A452DUM2	Uncharacterized protein	PLS1	Novel_000369	-1.13902	22.4273	DEPs_DEGs_Opposite
A0A452E3W8	ETS domain-containing transcription factor	EHF	Novel_014798	-0.823871	1.51907	DEPs_DEGs_Opposite
A0A452E5T1	Uncharacterized protein	ARHGAP5	Novel_018375	-1.29724	21.4099	DEPs_DEGs_Opposite
A0A452E954	Uncharacterized protein	MYO18A	XM_018064336.1	-1.83303	21.6899	DEPs_DEGs_Opposite
A0A452EE60	SHC-transforming protein 1	SHC1	Novel_002376	-1.0598	21.4219	DEPs_DEGs_Opposite
A0A452EVP1	Apolipoprotein D	APOD	XM_005675093.3	0.728847	-1.22886	DEPs_DEGs_Opposite
A0A452EVX2	Integrin beta	ITGB5	Novel_003558	-0.802041	23.8961	DEPs_DEGs_Opposite
A0A452F154	MFS domain-containing protein	SPNS1	Novel_020595	1.65457	-20.4559	DEPs_DEGs_Opposite
A0A452F3A1	Cysteine protease	ATG4B	XM_018045046.1	-0.754697	5.3162	DEPs_DEGs_Opposite
A0A452F4P3	Uncharacterized protein	CKAP5	XM_018059134.1	0.784193	-1.75293	DEPs_DEGs_Opposite
A0A452FJL6	Uncharacterized protein	SPOCK1	XM_018050346.1	-1.2658	1.42955	DEPs_DEGs_Opposite
A0A452FQE2	Uncharacterized protein	DENND4C	XM_018046148.1	-0.933106	7.26687	DEPs_DEGs_Opposite
A0A452FVU2	Active breakpoint cluster region-related protein	ABR	XM_018048026.1	-1.74901	8.05906	DEPs_DEGs_Opposite
A0A452G1F4	Hepatocyte growth factor-regulated tyrosine kinase substrate	HGS	Novel_016756	-0.97495	23.0901	DEPs_DEGs_Opposite
A0A452G899	J domain-containing protein	DNAJC5	Novel_011750	-0.791915	21.4504	DEPs_DEGs_Opposite
A0A452GAD8	Aminotran_1_2 domain-containing protein	GPT2	XM_018061975.1	-1.09428	1.02909	DEPs_DEGs_Opposite
A0A452GB62	Kinesin-like protein	KIF3A	XM_013965328.2	-0.738455	25.7345	DEPs_DEGs_Opposite
A0A452GB62	Kinesin-like protein	KIF3A	XM_018050735.1	-0.738455	26.2771	DEPs_DEGs_Opposite
A0A452GB62	Kinesin-like protein	KIF3A	XM_018050739.1	-0.738455	6.43005	DEPs_DEGs_Opposite
A0A452GB62	Kinesin-like protein	KIF3A	Novel_012251	-0.738455	21.2357	DEPs_DEGs_Opposite
A0A452GB62	Kinesin-like protein	KIF3A	XM_018058750.1	-0.738455	22.8008	DEPs_DEGs_Opposite
A0A452GBN0	Uncharacterized protein	GOLGB1	Novel_000130	-1.09924	25.1621	DEPs_DEGs_Opposite
A0A452DLW2	Microtubule-associated protein	MAP2	XM_018065282.1	-0.592777	-22.8124	DEPs_DEGs_SameTrend
A0A452DPX8	UDENN domain-containing protein	DENND2B	Novel_005498	0.922195	21.707	DEPs_DEGs_SameTrend
A0A452DPX8	UDENN domain-containing protein	DENND2B	XM_018059522.1	0.922195	26.2763	DEPs_DEGs_SameTrend
A0A452DSL4	60S ribosomal protein L21	LOC102177244	XM_005687554.3	0.733789	2.76978	DEPs_DEGs_SameTrend
A0A452E1N1	Uncharacterized protein	SMARCA1	Novel_000868	-0.586754	-21.3997	DEPs_DEGs_SameTrend
A0A452E2V9	Uncharacterized protein	CDH11	XM_018062081.1	-0.605081	-3.21949	DEPs_DEGs_SameTrend
A0A452E3W8	ETS domain-containing transcription factor	EHF	XM_018061544.1	-0.823871	-2.67331	DEPs_DEGs_SameTrend
A0A452EI67	Dystrobrevin	DTNA	XM_005696999.2	-0.638099	-22.7749	DEPs_DEGs_SameTrend
A0A452EI67	Dystrobrevin	DTNA	XM_013974260.2	-0.638099	-25.156	DEPs_DEGs_SameTrend
A0A452F4S7	Uncharacterized protein	ABCF3	XM_005679657.3	-1.64571	-8.42359	DEPs_DEGs_SameTrend
A0A452FDI1	Uncharacterized protein	MYH14	XM_018062840.1	-0.689046	-3.04729	DEPs_DEGs_SameTrend
A0A452FL21	Serine/threonine-protein phosphatase 2A 56 kDa regulatory subunit	PPP2R5C	XM_018066066.1	-1.78217	-3.01489	DEPs_DEGs_SameTrend
A0A452FLM2	Pyrroline-5-carboxylate reductase	PYCR2	Novel_013842	-1.874	-20.4279	DEPs_DEGs_SameTrend
A0A452FQE2	Uncharacterized protein	DENND4C	XM_018053636.1	-0.933106	-3.55932	DEPs_DEGs_SameTrend
A0A452FUJ8	Fibrinogen C-terminal domain-containing protein	FGL2	Novel_003503	-0.948283	-0.83994	DEPs_DEGs_SameTrend
A0A452G098	WD_REPEATS_REGION domain-containing protein	STRN	XM_013964000.2	0.715708	25.6709	DEPs_DEGs_SameTrend
A0A452G1F4	Hepatocyte growth factor-regulated tyrosine kinase substrate	HGS	Novel_016761	-0.97495	-22.2952	DEPs_DEGs_SameTrend
A0A452G1F4	Hepatocyte growth factor-regulated tyrosine kinase substrate	HGS	XM_018063590.1	-0.97495	-20.6008	DEPs_DEGs_SameTrend
A0A452G2H5	Uncharacterized protein	RABGAP1	XM_018049769.1	-0.646208	-4.7542	DEPs_DEGs_SameTrend
A0A452G5B3	HTH La-type RNA-binding domain-containing protein	LARP4	Novel_012171	1.87955	23.5209	DEPs_DEGs_SameTrend
A0A452G7X0	ABPP	APP	Novel_000564	-0.74986	-1.89774	DEPs_DEGs_SameTrend
A0A452G899	J domain-containing protein	DNAJC5	XR_001919032.1	-0.791915	-23.0252	DEPs_DEGs_SameTrend

## Sheet: Sheet5
Id	Diff_pro	Diff_gene	Protein_foldchange	Gene_log2foldchange	Pro	Trans	Color
A0A0U2EXR7|ATP8	Y	N	0.513767	-0.315654	down		DEPs_NDEGs
A0A023NDA9|COX2	N	N	0.896565	-0.0523702			NDEPs_NDEGs
A0A023ND43|ND4	N	N	1.02547	-0.0791549			NDEPs_NDEGs
A0A023NEL9|ND5	Y	N	0.249201	-0.0863321	down		DEPs_NDEGs
A0A452EM32|NM_001285550.1	N	N	1.08984	-0.103195			NDEPs_NDEGs
A0A452G8D9|NM_001287573.1	N	N	0.693931	0.628475			NDEPs_NDEGs
A0A452EEP4|NM_001288818.1	N	N	0.98118	0.204839			NDEPs_NDEGs
A0A452FPF8|Novel_000001	N	N	1.23073	-0.107627			NDEPs_NDEGs
A0A452FPF8|Novel_000002	N	N	1.23073	0.711991			NDEPs_NDEGs
A0A452FPF8|Novel_000003	N	N	1.23073	-1.68171			NDEPs_NDEGs
A0A452FPF8|Novel_000004	N	N	1.23073	1.06183			NDEPs_NDEGs
A0A452FNB8|Novel_000005	Y	N	0.62077	0.507474	down		DEPs_NDEGs
A0A452FNB8|Novel_000006	Y	N	0.62077	-0.0767262	down		DEPs_NDEGs
A0A452FNB8|Novel_000007	Y	N	0.62077	0.114442	down		DEPs_NDEGs
A0A452F4C0|Novel_000019	N	N	1.10786	-1.08238			NDEPs_NDEGs
A0A452F4C0|Novel_000020	N	N	1.10786	1.07821			NDEPs_NDEGs
A0A452F4C0|Novel_000021	N	N	1.10786	-2.87396			NDEPs_NDEGs
A0A452FUV1|Novel_000022	Y	N	0.590357	1.85067	down		DEPs_NDEGs
A0A452FUV1|Novel_000023	Y	N	0.590357	0.298561	down		DEPs_NDEGs
A0A452EEP4|Novel_000025	N	N	0.98118	0.417849			NDEPs_NDEGs
A0A452EEP4|Novel_000026	N	N	0.98118	-1.58547			NDEPs_NDEGs
A0A452EEP4|Novel_000027	N	N	0.98118	0.204121			NDEPs_NDEGs
A0A452FHD7|Novel_000028	N	N	0.930137	0.430471			NDEPs_NDEGs
A0A452FHD7|Novel_000029	N	N	0.930137	0.495663			NDEPs_NDEGs
A0A452FZ57|Novel_000032	N	N	0.807766	-0.441951			NDEPs_NDEGs
A0A452FZ57|Novel_000033	N	N	0.807766	0.331187			NDEPs_NDEGs
A0A452ELS4|Novel_000036	N	N	0.702476	-0.33625			NDEPs_NDEGs
A0A452ERN2|Novel_000037	N	N	0.525931	0.0703315			NDEPs_NDEGs
A0A452ERN2|Novel_000038	N	N	0.525931	0.724858			NDEPs_NDEGs
A0A452ERN2|Novel_000039	N	N	0.525931	-0.987426			NDEPs_NDEGs
A0A452ERN2|Novel_000040	N	Y	0.525931	21.4618		up	NDEPs_DEGs
A0A452ERN2|Novel_000041	N	Y	0.525931	-20.7179		down	NDEPs_DEGs
A0A452ERN2|Novel_000042	N	N	0.525931	-1.58256			NDEPs_NDEGs
A0A452ELS4|Novel_000043	N	N	0.702476	-0.789321			NDEPs_NDEGs
A0A452ELS4|Novel_000044	N	N	0.702476	1.26296			NDEPs_NDEGs
A0A452G133|Novel_000048	N	N	0.85854	0.502628			NDEPs_NDEGs
A0A452E432|Novel_000052	N	N	1.0527	-0.422409			NDEPs_NDEGs
A0A452EVK4|Novel_000053	N	N	1.12419	0.252745			NDEPs_NDEGs
A0A452F876|Novel_000058	N	N	0.889009	-0.160612			NDEPs_NDEGs
A0A452EVM7|Novel_000059	N	N	0.846363	0.351965			NDEPs_NDEGs
A0A452EVM7|Novel_000060	N	N	0.846363	0.325018			NDEPs_NDEGs
A0A452G8U2|Novel_000061	N	N	0.915022	-0.479694			NDEPs_NDEGs
A0A452F428|Novel_000064	N	N	1.09582	-0.0590665			NDEPs_NDEGs
A0A452F428|Novel_000065	N	N	1.09582	-0.514498			NDEPs_NDEGs
A0A452DMN4|Novel_000066	N	N	0.685945	-0.429928			NDEPs_NDEGs
A0A452DMN4|Novel_000067	N	N	0.685945	0.901314			NDEPs_NDEGs
A0A452DMN4|Novel_000068	N	Y	0.685945	-24.5409		down	NDEPs_DEGs
A0A452G923|Novel_000072	N	N	1.04953	-4.36235			NDEPs_NDEGs
A0A452G923|Novel_000073	N	N	1.04953	1.5983			NDEPs_NDEGs
A0A452G923|Novel_000074	N	N	1.04953	-0.123915			NDEPs_NDEGs
A0A452DLM8|Novel_000075	N	N	0.795996	-0.587171			NDEPs_NDEGs
A0A452DLM8|Novel_000076	N	N	0.795996	1.50476			NDEPs_NDEGs
A0A452DLM8|Novel_000077	N	N	0.795996	0.0623695			NDEPs_NDEGs
A0A452F2Q9|Novel_000083	N	N	0.802649	5.11182			NDEPs_NDEGs
A0A452F2Q9|Novel_000084	N	N	0.802649	-0.234535			NDEPs_NDEGs
A0A452F2Q9|Novel_000085	N	N	0.802649	6.29538			NDEPs_NDEGs
A0A452F2Q9|Novel_000086	N	N	0.802649	3.46465			NDEPs_NDEGs
A0A452F2Q9|Novel_000087	N	N	0.802649	-1.78849			NDEPs_NDEGs
A0A452F2Q9|Novel_000088	N	N	0.802649	-6.96559			NDEPs_NDEGs
A0A452F2Q9|Novel_000089	N	N	0.802649	3.82995			NDEPs_NDEGs
A0A452F2Q9|Novel_000090	N	N	0.802649	3.85121			NDEPs_NDEGs
A0A452F2Q9|Novel_000091	N	N	0.802649	4.27789			NDEPs_NDEGs
A0A452F2Q9|Novel_000095	N	N	0.802649	-0.0344838			NDEPs_NDEGs
A0A452F2Q9|Novel_000096	N	N	0.802649	-2.01449			NDEPs_NDEGs
A0A452F2Q9|Novel_000097	N	N	0.802649	-0.52704			NDEPs_NDEGs
A0A452ELS4|Novel_000099	N	N	0.702476	1.42003			NDEPs_NDEGs
A0A452ELS4|Novel_000100	N	N	0.702476	-6.95727			NDEPs_NDEGs
A0A452FBR5|Novel_000103	N	N	0.744054	-0.364733			NDEPs_NDEGs
A0A452FZ57|Novel_000106	N	N	0.807766	-0.404929			NDEPs_NDEGs
A0A452FZ57|Novel_000107	N	N	0.807766	0.622215			NDEPs_NDEGs
A0A097P8P8|Novel_000109	N	Y	0.838193	-21.0185		down	NDEPs_DEGs
A0A097P8P8|Novel_000110	N	N	0.838193	0.640492			NDEPs_NDEGs
A0A097P8P8|Novel_000111	N	N	0.838193	-2.26629			NDEPs_NDEGs
A0A097P8P8|Novel_000112	N	N	0.838193	3.69994			NDEPs_NDEGs
A0A097P8P8|Novel_000113	N	N	0.838193	-0.712923			NDEPs_NDEGs
A0A097P8P8|Novel_000114	N	N	0.838193	1.49195			NDEPs_NDEGs
A0A097P8P8|Novel_000115	N	N	0.838193	-1.44794			NDEPs_NDEGs
A0A097P8P8|Novel_000116	N	N	0.838193	-1.13595			NDEPs_NDEGs
A0A097P8P8|Novel_000117	N	N	0.838193	-4.78305			NDEPs_NDEGs
A0A452FXR6|Novel_000118	N	N	1.07761	0.365873			NDEPs_NDEGs
A0A452FXR6|Novel_000119	N	Y	1.07761	-22.6176		down	NDEPs_DEGs
A0A452F9X4|Novel_000120	N	N	0.993776	0.366927			NDEPs_NDEGs
A0A452F9X4|Novel_000121	N	N	0.993776	0.427401			NDEPs_NDEGs
A0A452EZW5|Novel_000122	N	N	1.70617	0.355368			NDEPs_NDEGs
A0A452EZW5|Novel_000123	N	N	1.70617	-1.47809			NDEPs_NDEGs
A0A452G9C4|Novel_000124	N	N	1.09253	0.557953			NDEPs_NDEGs
A0A452GBN0|Novel_000125	N	N	0.917134	-0.536001			NDEPs_NDEGs
A0A452GBN0|Novel_000126	N	N	0.917134	0.697175			NDEPs_NDEGs
A0A452GBN0|Novel_000127	N	N	0.917134	0.293353			NDEPs_NDEGs
A0A452GBN0|Novel_000128	N	N	0.917134	-1.59342			NDEPs_NDEGs
A0A452GBN0|Novel_000129	N	N	0.917134	-0.35279			NDEPs_NDEGs
A0A452GBN0|Novel_000130	N	N	0.917134	0.22632			NDEPs_NDEGs
A0A452ET89|Novel_000135	N	N	0.848094	0.674438			NDEPs_NDEGs
A0A452ET89|Novel_000136	N	N	0.848094	0.469958			NDEPs_NDEGs
A0A452ET89|Novel_000138	N	N	0.848094	0.144429			NDEPs_NDEGs
A0A452ET89|Novel_000139	N	N	0.848094	0.0592311			NDEPs_NDEGs
A0A452EVX2|Novel_000142	N	N	0.703251	0.0493666			NDEPs_NDEGs
A0A452F2N1|Novel_000144	N	N	0.918669	0.422018			NDEPs_NDEGs
A0A452F2N1|Novel_000145	N	N	0.918669	-0.332768			NDEPs_NDEGs
A0A452EGT9|Novel_000147	N	N	1.45596	0.0869962			NDEPs_NDEGs
A0A452G516|Novel_000148	N	N	1.21739	0.200724			NDEPs_NDEGs
A0A452G516|Novel_000149	N	N	1.21739	0.751005			NDEPs_NDEGs
A0A452G516|Novel_000150	N	N	1.21739	-0.327593			NDEPs_NDEGs
A0A452G351|Novel_000153	N	N	1.12024	0.0365257			NDEPs_NDEGs
A0A452G351|Novel_000154	N	N	1.12024	-0.361634			NDEPs_NDEGs
A0A452G351|Novel_000155	N	N	1.12024	-0.686442			NDEPs_NDEGs
A0A452G351|Novel_000156	N	N	1.12024	1.19334			NDEPs_NDEGs
A0A452FEC6|Novel_000158	N	N	0.819288	-0.150692			NDEPs_NDEGs
A0A452GAA0|Novel_000159	N	N	0.560111	0.488616			NDEPs_NDEGs
A0A452G7Q9|Novel_000160	N	N	0.821264	0.882114			NDEPs_NDEGs
A0A452G7Q9|Novel_000161	N	N	0.821264	-0.175892			NDEPs_NDEGs
A0A452DSV5|Novel_000162	N	N	0.863964	2.21272			NDEPs_NDEGs
A0A452DSV5|Novel_000163	N	N	0.863964	-1.07835			NDEPs_NDEGs
A0A452DSV5|Novel_000165	N	N	0.863964	0.875609			NDEPs_NDEGs
A0A452E4S8|Novel_000166	N	N	0.882844	0.224968			NDEPs_NDEGs
A0A452E4S8|Novel_000167	N	N	0.882844	3.85699			NDEPs_NDEGs
A0A452E4S8|Novel_000168	N	N	0.882844	-0.631071			NDEPs_NDEGs
A0A452EMC8|Novel_000169	N	N	1.03996	0.133583			NDEPs_NDEGs
A0A452E2S1|Novel_000171	N	N	0.652533	0.536163			NDEPs_NDEGs
A0A452E2S1|Novel_000172	N	N	0.652533	-0.687553			NDEPs_NDEGs
A0A452E2S1|Novel_000173	N	N	0.652533	2.88787			NDEPs_NDEGs
A0A452E2S1|Novel_000174	N	N	0.652533	-3.52237			NDEPs_NDEGs
A0A452EMC8|Novel_000176	N	N	1.03996	-0.624587			NDEPs_NDEGs
A0A452EMC8|Novel_000177	N	N	1.03996	0.283897			NDEPs_NDEGs
A0A452EMC8|Novel_000178	N	N	1.03996	2.00134			NDEPs_NDEGs
A0A452F4C0|Novel_000179	N	N	1.10786	-0.761941			NDEPs_NDEGs
A0A452F4C0|Novel_000180	N	N	1.10786	1.75284			NDEPs_NDEGs
A0A452F4C0|Novel_000181	N	N	1.10786	1.00684			NDEPs_NDEGs
A0A452F4C0|Novel_000182	N	N	1.10786	-7.34171			NDEPs_NDEGs
A0A452EL01|Novel_000185	N	N	0.881934	-0.104503			NDEPs_NDEGs
A0A452FXR6|Novel_000187	N	N	1.07761	1.16873			NDEPs_NDEGs
A0A452FXR6|Novel_000188	N	N	1.07761	-0.0724749			NDEPs_NDEGs
A0A452FXR6|Novel_000189	N	N	1.07761	0.128467			NDEPs_NDEGs
A0A452FXR6|Novel_000190	N	N	1.07761	-1.04225			NDEPs_NDEGs
A0A452F0C8|Novel_000191	N	N	1.03121	-0.0564337			NDEPs_NDEGs
A0A452FIK7|Novel_000194	N	N	0.975555	-0.191201			NDEPs_NDEGs
A0A452FIK7|Novel_000195	N	N	0.975555	0.0703486			NDEPs_NDEGs
A0A452FIK7|Novel_000196	N	N	0.975555	-1.60076			NDEPs_NDEGs
A0A452FIK7|Novel_000197	N	N	0.975555	0.552514			NDEPs_NDEGs
A0A452G8D9|Novel_000200	N	N	0.693931	1.14155			NDEPs_NDEGs
A0A452E9S6|Novel_000204	N	N	0.969008	-1.35717			NDEPs_NDEGs
A0A452E9S6|Novel_000205	N	N	0.969008	1.61656			NDEPs_NDEGs
A0A452E9S6|Novel_000206	N	N	0.969008	0.163078			NDEPs_NDEGs
A0A452E9S6|Novel_000207	N	N	0.969008	2.17311			NDEPs_NDEGs
A0A452DRK7|Novel_000208	N	N	1.77002	-0.0119523			NDEPs_NDEGs
A0A452DRK7|Novel_000209	N	N	1.77002	-3.43598			NDEPs_NDEGs
A0A452E1M0|Novel_000211	N	N	0.793149	3.09102			NDEPs_NDEGs
A0A452E1M0|Novel_000212	N	N	0.793149	2.59615			NDEPs_NDEGs
A0A452E1M0|Novel_000213	N	N	0.793149	1.27858			NDEPs_NDEGs
A0A452E1M0|Novel_000214	N	N	0.793149	2.98351			NDEPs_NDEGs
A0A452E1M0|Novel_000215	N	Y	0.793149	-20.9234		down	NDEPs_DEGs
A0A452E1M0|Novel_000216	N	N	0.793149	0.43976			NDEPs_NDEGs
A0A452E1M0|Novel_000217	N	N	0.793149	0.88969			NDEPs_NDEGs
A0A452E1M0|Novel_000218	N	N	0.793149	0.529046			NDEPs_NDEGs
A0A452E1M0|Novel_000219	N	N	0.793149	1.84026			NDEPs_NDEGs
A0A452E1M0|Novel_000220	N	N	0.793149	2.0822			NDEPs_NDEGs
A0A452E1M0|Novel_000221	N	N	0.793149	0.937974			NDEPs_NDEGs
A0A452E1M0|Novel_000222	N	N	0.793149	-1.59936			NDEPs_NDEGs
A0A452F4Y2|Novel_000223	N	N	1.14535	-0.532656			NDEPs_NDEGs
A0A452F4S7|Novel_000224	N	N	0.893659	-0.216178			NDEPs_NDEGs
A0A452F4S7|Novel_000225	N	N	0.893659	1.62431			NDEPs_NDEGs
A0A452F6X6|Novel_000226	N	N	0.792112	0.0392403			NDEPs_NDEGs
A0A452F6X6|Novel_000227	N	N	0.792112	-0.320637			NDEPs_NDEGs
A0A452F6X6|Novel_000228	N	N	0.792112	0.64565			NDEPs_NDEGs
A0A452EF16|Novel_000229	N	N	1.50727	-0.0129032			NDEPs_NDEGs
A0A452EF16|Novel_000230	N	N	1.50727	0.135509			NDEPs_NDEGs
A0A452EF16|Novel_000231	N	N	1.50727	1.32017			NDEPs_NDEGs
A0A452G622|Novel_000232	N	Y	1.15125	-21.7246		down	NDEPs_DEGs
A0A452G622|Novel_000233	N	N	1.15125	0.163858			NDEPs_NDEGs
A0A452FZ57|Novel_000243	N	N	0.807766	0.684809			NDEPs_NDEGs
A0A452EYY2|Novel_000244	N	N	0.965868	-0.66179			NDEPs_NDEGs
A0A452EYY2|Novel_000245	N	N	0.965868	0.361123			NDEPs_NDEGs
A0A452EYY2|Novel_000246	N	Y	0.965868	23.175		up	NDEPs_DEGs
A0A452EC09|Novel_000253	N	N	1.20198	-1.43296			NDEPs_NDEGs
A0A452EC09|Novel_000254	N	N	1.20198	2.25567			NDEPs_NDEGs
A0A452FI01|Novel_000255	N	N	0.930276	-0.137606			NDEPs_NDEGs
A0A452FI01|Novel_000256	N	N	0.930276	1.51794			NDEPs_NDEGs
A0A452EUC1|Novel_000257	N	N	0.774267	0.0221246			NDEPs_NDEGs
A0A452EMC8|Novel_000258	N	N	1.03996	-0.0477121			NDEPs_NDEGs
A0A452ET35|Novel_000261	N	N	0.883095	-0.0989565			NDEPs_NDEGs
A0A452ET35|Novel_000262	N	N	0.883095	0.409308			NDEPs_NDEGs
A0A452DTT3|Novel_000265	N	N	0.668253	5.47525			NDEPs_NDEGs
A0A452G7X5|Novel_000267	N	N	1.10388	-0.368745			NDEPs_NDEGs
A0A452FEP6|Novel_000268	N	N	0.673634	-0.224938			NDEPs_NDEGs
A0A452FEP6|Novel_000269	N	N	0.673634	1.42037			NDEPs_NDEGs
A0A452EVM7|Novel_000276	N	N	0.846363	4.32663			NDEPs_NDEGs
A0A452DLM8|Novel_000277	N	N	0.795996	0.874652			NDEPs_NDEGs
A0A452EPF2|Novel_000282	N	N	0.939725	0.311196			NDEPs_NDEGs
A0A452F7E0|Novel_000283	N	Y	1.01957	-6.29408		down	NDEPs_DEGs
A0A452F7E0|Novel_000284	N	N	1.01957	-0.31378			NDEPs_NDEGs
A0A452F7E0|Novel_000285	N	N	1.01957	-0.286445			NDEPs_NDEGs
A0A452F7E0|Novel_000286	N	N	1.01957	-0.937323			NDEPs_NDEGs
A0A452G4F6|Novel_000288	N	N	0.852009	-2.45427			NDEPs_NDEGs
A0A452G4F6|Novel_000289	N	N	0.852009	-0.0762778			NDEPs_NDEGs
A0A452FQL0|Novel_000290	N	N	0.896355	0.93368			NDEPs_NDEGs
A0A452FQL0|Novel_000293	N	N	0.896355	-0.253034			NDEPs_NDEGs
A0A452F4C0|Novel_000296	N	N	1.10786	0.228581			NDEPs_NDEGs
A0A452F4C0|Novel_000297	N	N	1.10786	0.0968773			NDEPs_NDEGs
A0A452F4C0|Novel_000298	N	N	1.10786	-0.0970111			NDEPs_NDEGs
A0A452F4Y2|Novel_000300	N	N	1.14535	0.0552713			NDEPs_NDEGs
A0A452F4Y2|Novel_000301	N	N	1.14535	0.27609			NDEPs_NDEGs
A0A452GB88|Novel_000302	N	N	0.951127	-0.0641204			NDEPs_NDEGs
A0A452GB88|Novel_000303	N	N	0.951127	-0.658949			NDEPs_NDEGs
A0A452F901|Novel_000306	N	N	1.41613	4.42258			NDEPs_NDEGs
A0A452F901|Novel_000307	N	N	1.41613	1.01383			NDEPs_NDEGs
A0A452F901|Novel_000308	N	N	1.41613	1.18287			NDEPs_NDEGs
A0A452F901|Novel_000309	N	N	1.41613	0.0463624			NDEPs_NDEGs
A0A452F901|Novel_000310	N	N	1.41613	-0.149083			NDEPs_NDEGs
A0A452F901|Novel_000311	N	N	1.41613	3.66623			NDEPs_NDEGs
A0A452F901|Novel_000312	N	N	1.41613	2.21446			NDEPs_NDEGs
A0A452F901|Novel_000313	N	N	1.41613	1.27131			NDEPs_NDEGs
A0A452F901|Novel_000314	N	N	1.41613	-1.31648			NDEPs_NDEGs
A0A452F901|Novel_000315	N	N	1.41613	-1.34627			NDEPs_NDEGs
A0A452F901|Novel_000316	N	N	1.41613	-6.26918			NDEPs_NDEGs
A0A452F901|Novel_000317	N	N	1.41613	-0.0159802			NDEPs_NDEGs
A0A452F901|Novel_000318	N	N	1.41613	-0.85385			NDEPs_NDEGs
A0A452F901|Novel_000319	N	N	1.41613	-0.424776			NDEPs_NDEGs
A0A452F901|Novel_000320	N	N	1.41613	-5.9575			NDEPs_NDEGs
A0A452EMC8|Novel_000321	N	Y	1.03996	-21.2578		down	NDEPs_DEGs
A0A452DTT3|Novel_000322	N	N	0.668253	-0.0214588			NDEPs_NDEGs
A0A452DTT3|Novel_000323	N	N	0.668253	0.111649			NDEPs_NDEGs
A0A452DTT3|Novel_000324	N	Y	0.668253	23.2851		up	NDEPs_DEGs
A0A452EMC8|Novel_000325	N	N	1.03996	0.473049			NDEPs_NDEGs
A0A452ELS4|Novel_000326	N	N	0.702476	-0.651712			NDEPs_NDEGs
A0A452FN04|Novel_000327	N	N	1.08135	-1.96009			NDEPs_NDEGs
A0A452FZ57|Novel_000328	N	N	0.807766	-1.14236			NDEPs_NDEGs
A0A452EMC8|Novel_000329	N	N	1.03996	0.240623			NDEPs_NDEGs
A0A452F4C0|Novel_000330	N	N	1.10786	0.667401			NDEPs_NDEGs
A0A452EBM0|Novel_000335	N	N	0.505303	0.290262			NDEPs_NDEGs
A0A452EBM0|Novel_000336	N	Y	0.505303	-22.4147		down	NDEPs_DEGs
A0A452F018|Novel_000343	N	N	1.00574	0.255805			NDEPs_NDEGs
A0A452F018|Novel_000344	N	N	1.00574	0.720722			NDEPs_NDEGs
A0A452F018|Novel_000345	N	N	1.00574	0.0708587			NDEPs_NDEGs
A0A452F6X3|Novel_000349	N	N	2.19102	1.52099			NDEPs_NDEGs
A0A452F6X3|Novel_000350	N	N	2.19102	-7.83657			NDEPs_NDEGs
A0A452F6X3|Novel_000351	N	N	2.19102	1.7831			NDEPs_NDEGs
A0A452F6X3|Novel_000352	N	N	2.19102	-0.303169			NDEPs_NDEGs
A0A452F6X3|Novel_000353	N	N	2.19102	1.63175			NDEPs_NDEGs
A0A452F6X3|Novel_000354	N	N	2.19102	-1.3373			NDEPs_NDEGs
A0A452F6X3|Novel_000355	N	N	2.19102	0.497744			NDEPs_NDEGs
A0A452F6X3|Novel_000356	N	N	2.19102	-5.82857			NDEPs_NDEGs
A0A452FVN7|Novel_000359	N	N	1.72973	5.99467			NDEPs_NDEGs
A0A452FVN7|Novel_000360	N	N	1.72973	-0.14824			NDEPs_NDEGs
A0A452FVN7|Novel_000361	N	N	1.72973	0.0369818			NDEPs_NDEGs
A0A452FVN7|Novel_000362	N	N	1.72973	3.66175			NDEPs_NDEGs
A0A452FVN7|Novel_000364	N	N	1.72973	-0.309036			NDEPs_NDEGs
A0A452FVN7|Novel_000365	N	N	1.72973	0.0638051			NDEPs_NDEGs
A0A452DUM2|Novel_000366	N	N	1.0921	0.216197			NDEPs_NDEGs
A0A452DUM2|Novel_000367	N	N	1.0921	-1.08639			NDEPs_NDEGs
A0A452DUM2|Novel_000369	N	N	1.0921	-2.72594			NDEPs_NDEGs
A0A452DUM2|Novel_000370	N	N	1.0921	2.53051			NDEPs_NDEGs
A0A452DUM2|Novel_000371	N	N	1.0921	1.04177			NDEPs_NDEGs
A0A452GAH3|Novel_000372	N	N	1.01093	-0.594038			NDEPs_NDEGs
A0A452GAH3|Novel_000373	N	Y	1.01093	21.7873		up	NDEPs_DEGs
A0A452GAH3|Novel_000374	N	N	1.01093	-1.1387			NDEPs_NDEGs
A0A452GAH3|Novel_000375	N	N	1.01093	0.438668			NDEPs_NDEGs
A0A452GAH3|Novel_000376	N	N	1.01093	4.39689			NDEPs_NDEGs
A0A452ELS4|Novel_000377	N	N	0.702476	1.99989			NDEPs_NDEGs
A0A452ELS4|Novel_000378	N	N	0.702476	0.0846153			NDEPs_NDEGs
A0A452ELS4|Novel_000379	N	N	0.702476	2.02499			NDEPs_NDEGs
A0A452ELS4|Novel_000380	N	N	0.702476	-0.974799			NDEPs_NDEGs
A0A452FNG3|Novel_000384	N	N	0.792609	-1.87879			NDEPs_NDEGs
A0A452FNG3|Novel_000385	N	N	0.792609	0.695938			NDEPs_NDEGs
A0A452DTX3|Novel_000386	N	N	0.820903	-1.78682			NDEPs_NDEGs
A0A452EGS8|Novel_000387	N	N	1.19121	2.3319			NDEPs_NDEGs
A0A452GAM6|Novel_000388	N	N	0.739208	-0.569094			NDEPs_NDEGs
A0A452ED67|Novel_000389	N	N	1.06236	-0.279728			NDEPs_NDEGs
A0A452DNF5|Novel_000392	N	N	0.968732	1.15764			NDEPs_NDEGs
A0A452DNF5|Novel_000393	N	N	0.968732	5.42919			NDEPs_NDEGs
A0A452DNF5|Novel_000394	N	N	0.968732	0.213411			NDEPs_NDEGs
A0A452DTT3|Novel_000395	N	N	0.668253	-0.608412			NDEPs_NDEGs
A0A452DTT3|Novel_000396	N	N	0.668253	-2.64453			NDEPs_NDEGs
A0A452DTT3|Novel_000397	N	N	0.668253	0.409199			NDEPs_NDEGs
A0A452DTT3|Novel_000398	N	N	0.668253	-0.282587			NDEPs_NDEGs
A0A452DTT3|Novel_000399	N	N	0.668253	0.37967			NDEPs_NDEGs
A0A452FGM5|Novel_000400	N	N	0.880118	0.0553072			NDEPs_NDEGs
A0A452FGM5|Novel_000402	N	N	0.880118	5.39282			NDEPs_NDEGs
A0A452DRK7|Novel_000404	N	N	1.77002	0.181542			NDEPs_NDEGs
A0A452FJF9|Novel_000405	N	N	0.697755	0.131747			NDEPs_NDEGs
A0A452FB30|Novel_000406	N	N	0.893541	-5.5752			NDEPs_NDEGs
A0A452GBL9|Novel_000407	N	N	0.984283	0.265467			NDEPs_NDEGs
A0A452GBL9|Novel_000409	N	N	0.984283	-0.255707			NDEPs_NDEGs
A0A452E7Q8|Novel_000410	N	N	0.793818	0.305756			NDEPs_NDEGs
A0A452E7Q8|Novel_000411	N	N	0.793818	-0.409113			NDEPs_NDEGs
A0A452G6P8|Novel_000412	N	N	1.27705	-0.232945			NDEPs_NDEGs
A0A452G6P8|Novel_000413	N	N	1.27705	-0.330795			NDEPs_NDEGs
A0A452ERZ3|Novel_000415	N	N	0.949468	0.528467			NDEPs_NDEGs
A0A452ERZ3|Novel_000416	N	N	0.949468	0.0979241			NDEPs_NDEGs
A0A452ERZ3|Novel_000417	N	N	0.949468	0.0595167			NDEPs_NDEGs
A0A452ERZ3|Novel_000418	N	N	0.949468	-0.134258			NDEPs_NDEGs
A0A452DRV4|Novel_000419	N	N	0.867067	-0.761639			NDEPs_NDEGs
A0A452DZN6|Novel_000420	N	Y	1.07194	22.0928		up	NDEPs_DEGs
A0A452DZN6|Novel_000421	N	N	1.07194	0.219225			NDEPs_NDEGs
A0A452FK10|Novel_000424	N	N	2.11106	0.110604			NDEPs_NDEGs
A0A452F0A3|Novel_000426	N	N	0.896898	-0.322149			NDEPs_NDEGs
A0A452EDC8|Novel_000429	N	N	1.84208	0.247764			NDEPs_NDEGs
A0A452FZ57|Novel_000431	N	N	0.807766	-1.78242			NDEPs_NDEGs
A0A452FZ57|Novel_000432	N	N	0.807766	-3.58849			NDEPs_NDEGs
A0A452FZ57|Novel_000433	N	N	0.807766	-3.38058			NDEPs_NDEGs
A0A452EMC8|Novel_000434	N	N	1.03996	2.0977			NDEPs_NDEGs
A0A452EMC8|Novel_000435	N	Y	1.03996	8.72735		up	NDEPs_DEGs
A0A452EMC8|Novel_000436	N	N	1.03996	6.62275			NDEPs_NDEGs
A0A452EMC8|Novel_000437	N	N	1.03996	0.450001			NDEPs_NDEGs
A0A452EMC8|Novel_000438	N	Y	1.03996	21.3417		up	NDEPs_DEGs
A0A452EMC8|Novel_000439	N	Y	1.03996	21.5911		up	NDEPs_DEGs
A0A452FZ57|Novel_000443	N	N	0.807766	-3.83954			NDEPs_NDEGs
A0A452FZ57|Novel_000444	N	N	0.807766	-1.48828			NDEPs_NDEGs
A0A452FZ57|Novel_000447	N	N	0.807766	-0.522965			NDEPs_NDEGs
A0A452FZ57|Novel_000448	N	N	0.807766	0.921504			NDEPs_NDEGs
A0A452FZ57|Novel_000449	N	N	0.807766	-0.0846626			NDEPs_NDEGs
A0A452FZ57|Novel_000450	N	N	0.807766	1.31044			NDEPs_NDEGs
A0A452EMC8|Novel_000456	N	N	1.03996	3.84656			NDEPs_NDEGs
A0A452EEQ4|Novel_000460	N	N	0.829506	-0.00208146			NDEPs_NDEGs
A0A452EEQ4|Novel_000461	N	N	0.829506	-5.12696			NDEPs_NDEGs
A0A452EEQ4|Novel_000462	N	N	0.829506	1.01821			NDEPs_NDEGs
A0A452EEQ4|Novel_000463	N	N	0.829506	-2.01783			NDEPs_NDEGs
A0A452EHZ4|Novel_000469	N	N	0.923885	0.519985			NDEPs_NDEGs
A0A452G5M0|Novel_000470	N	N	0.603797	1.11616			NDEPs_NDEGs
A0A452G5M0|Novel_000471	N	N	0.603797	0.10895			NDEPs_NDEGs
A0A452G5M0|Novel_000472	N	N	0.603797	0.225626			NDEPs_NDEGs
A0A452G5M0|Novel_000473	N	N	0.603797	0.486426			NDEPs_NDEGs
A0A452G5M0|Novel_000474	N	N	0.603797	6.75849			NDEPs_NDEGs
A0A452G5M0|Novel_000475	N	N	0.603797	-1.36014			NDEPs_NDEGs
A0A452G5M0|Novel_000476	N	N	0.603797	-0.766333			NDEPs_NDEGs
A0A452DST8|Novel_000478	N	N	0.774557	-0.139851			NDEPs_NDEGs
A0A452DLV8|Novel_000482	N	N	1.06012	-0.325168			NDEPs_NDEGs
A0A452DLV8|Novel_000483	N	N	1.06012	-0.607186			NDEPs_NDEGs
A0A452DLV8|Novel_000484	N	N	1.06012	-0.00953438			NDEPs_NDEGs
A0A452DLV8|Novel_000485	N	N	1.06012	0.054654			NDEPs_NDEGs
A0A452EFS5|Novel_000486	N	N	0.786437	1.05327			NDEPs_NDEGs
A0A452G1M4|Novel_000487	N	N	1.84169	1.35588			NDEPs_NDEGs
A0A452G1M4|Novel_000488	N	N	1.84169	0.0399558			NDEPs_NDEGs
A0A452G1M4|Novel_000489	N	N	1.84169	-6.7183			NDEPs_NDEGs
A0A452FIU7|Novel_000491	N	N	1.85075	-0.379882			NDEPs_NDEGs
A0A452F4C0|Novel_000496	N	N	1.10786	-1.89661			NDEPs_NDEGs
A0A452F4C0|Novel_000497	N	N	1.10786	0.714528			NDEPs_NDEGs
A0A452FR13|Novel_000499	N	N	0.82786	-0.45794			NDEPs_NDEGs
A0A452EEP4|Novel_000501	N	N	0.98118	0.168721			NDEPs_NDEGs
A0A452G5E1|Novel_000503	N	N	1.21336	-1.90315			NDEPs_NDEGs
A0A452G5E1|Novel_000504	N	N	1.21336	0.197803			NDEPs_NDEGs
A0A452G5E1|Novel_000505	N	N	1.21336	0.084112			NDEPs_NDEGs
A0A452G5E1|Novel_000506	N	N	1.21336	0.441682			NDEPs_NDEGs
A0A452G5E1|Novel_000507	N	N	1.21336	-0.20246			NDEPs_NDEGs
A0A452G5E1|Novel_000508	N	N	1.21336	-0.673613			NDEPs_NDEGs
A0A452FLP9|Novel_000510	N	N	0.83999	0.274589			NDEPs_NDEGs
A0A452EEN1|Novel_000518	N	N	1.16618	-0.276522			NDEPs_NDEGs
A0A452EEN1|Novel_000519	N	Y	1.16618	-21.2051		down	NDEPs_DEGs
A0A452FZ57|Novel_000520	N	N	0.807766	-0.396379			NDEPs_NDEGs
A0A452DTT3|Novel_000523	N	N	0.668253	-0.471569			NDEPs_NDEGs
A0A452F204|Novel_000524	N	N	0.947202	1.73292			NDEPs_NDEGs
A0A452F204|Novel_000525	N	N	0.947202	-7.11121			NDEPs_NDEGs
A0A452F204|Novel_000526	N	N	0.947202	-0.425982			NDEPs_NDEGs
A0A452F204|Novel_000527	N	N	0.947202	0.0105636			NDEPs_NDEGs
A0A452F204|Novel_000528	N	N	0.947202	-0.0254606			NDEPs_NDEGs
A0A452F204|Novel_000529	N	N	0.947202	-2.77374			NDEPs_NDEGs
A0A452F204|Novel_000530	N	N	0.947202	0.442248			NDEPs_NDEGs
A0A452F204|Novel_000531	N	N	0.947202	-0.569733			NDEPs_NDEGs
A0A452F8K0|Novel_000532	N	N	1.01177	0.426143			NDEPs_NDEGs
A0A452F8K0|Novel_000533	N	N	1.01177	-1.52979			NDEPs_NDEGs
A0A452FHB9|Novel_000534	N	N	1.18336	-0.708785			NDEPs_NDEGs
A0A452FHB9|Novel_000535	N	N	1.18336	0.0579455			NDEPs_NDEGs
A0A452FHB9|Novel_000536	N	N	1.18336	0.190806			NDEPs_NDEGs
A0A452FHB9|Novel_000537	N	N	1.18336	0.421499			NDEPs_NDEGs
A0A452FHB9|Novel_000538	N	N	1.18336	-0.399272			NDEPs_NDEGs
A0A452FHB9|Novel_000539	N	N	1.18336	0.337616			NDEPs_NDEGs
A0A452FHB9|Novel_000540	N	N	1.18336	-0.560573			NDEPs_NDEGs
A0A452EJJ3|Novel_000541	N	N	1.69872	0.955913			NDEPs_NDEGs
A0A452ERG4|Novel_000542	N	N	1.35145	0.867969			NDEPs_NDEGs
A0A452G0S8|Novel_000543	N	N	1.05832	-0.278199			NDEPs_NDEGs
A0A452ECL8|Novel_000545	N	N	1.31184	-0.529093			NDEPs_NDEGs
A0A452FPF8|Novel_000547	N	N	1.23073	-0.532602			NDEPs_NDEGs
A0A452FPF8|Novel_000548	N	N	1.23073	-1.86456			NDEPs_NDEGs
A0A452FPF8|Novel_000549	N	N	1.23073	1.7699			NDEPs_NDEGs
A0A452FPF8|Novel_000550	N	N	1.23073	0.146532			NDEPs_NDEGs
A0A452FPF8|Novel_000551	N	Y	1.23073	-20.7077		down	NDEPs_DEGs
A0A452F514|Novel_000556	N	N	0.992153	0.225578			NDEPs_NDEGs
A0A452EMC8|Novel_000557	N	Y	1.03996	23.1458		up	NDEPs_DEGs
A0A452ELS4|Novel_000558	N	N	0.702476	0.651672			NDEPs_NDEGs
A0A452DTT3|Novel_000559	N	N	0.668253	-0.179294			NDEPs_NDEGs
A0A452DTT3|Novel_000560	N	N	0.668253	1.54526			NDEPs_NDEGs
A0A452G7X0|Novel_000563	N	N	1.17422	-2.18846			NDEPs_NDEGs
A0A452G7X0|Novel_000564	N	N	1.17422	-0.165421			NDEPs_NDEGs
A0A452G7X0|Novel_000565	N	N	1.17422	-0.0582626			NDEPs_NDEGs
A0A452G7X0|Novel_000566	N	N	1.17422	0.648988			NDEPs_NDEGs
A0A452DTT3|Novel_000567	N	N	0.668253	0.448404			NDEPs_NDEGs
A0A452DTT3|Novel_000568	N	N	0.668253	0.466201			NDEPs_NDEGs
A0A452EMC8|Novel_000569	N	N	1.03996	6.53507			NDEPs_NDEGs
A0A452EMC8|Novel_000570	N	N	1.03996	0.0977204			NDEPs_NDEGs
A0A452EMC8|Novel_000571	N	N	1.03996	2.59528			NDEPs_NDEGs
A0A452EMC8|Novel_000572	N	N	1.03996	6.25538			NDEPs_NDEGs
A0A452EMC8|Novel_000573	N	N	1.03996	3.18133			NDEPs_NDEGs
A0A452DTT3|Novel_000574	N	N	0.668253	1.01156			NDEPs_NDEGs
A0A452DTT3|Novel_000575	N	N	0.668253	6.27124			NDEPs_NDEGs
A0A452DTT3|Novel_000576	N	N	0.668253	-0.180011			NDEPs_NDEGs
A0A452ELS4|Novel_000578	N	N	0.702476	4.32427			NDEPs_NDEGs
A0A452ELS4|Novel_000579	N	N	0.702476	0.0547193			NDEPs_NDEGs
A0A452FXR6|Novel_000581	N	N	1.07761	-0.0381822			NDEPs_NDEGs
A0A452F4C0|Novel_000583	N	N	1.10786	0.300867			NDEPs_NDEGs
A0A452EMC8|Novel_000584	N	N	1.03996	0.186158			NDEPs_NDEGs
A0A452ELS4|Novel_000585	N	N	0.702476	-0.155542			NDEPs_NDEGs
A0A452ELS4|Novel_000588	N	N	0.702476	-0.381331			NDEPs_NDEGs
A0A452ELS4|Novel_000589	N	N	0.702476	-0.510727			NDEPs_NDEGs
A0A452ELS4|Novel_000591	N	Y	0.702476	-22.1143		down	NDEPs_DEGs
A0A452ELS4|Novel_000592	N	N	0.702476	-4.26116			NDEPs_NDEGs
A0A452ELS4|Novel_000593	N	N	0.702476	0.808635			NDEPs_NDEGs
A0A452ELS4|Novel_000594	N	N	0.702476	0.030415			NDEPs_NDEGs
A0A452ELS4|Novel_000595	N	N	0.702476	0.474702			NDEPs_NDEGs
A0A452ELS4|Novel_000596	N	N	0.702476	0.532901			NDEPs_NDEGs
A0A452ELS4|Novel_000597	N	Y	0.702476	22.5264		up	NDEPs_DEGs
A0A452ELS4|Novel_000598	N	N	0.702476	-0.19927			NDEPs_NDEGs
A0A452ELS4|Novel_000599	N	N	0.702476	0.0745275			NDEPs_NDEGs
A0A452ELS4|Novel_000600	N	N	0.702476	-0.165635			NDEPs_NDEGs
A0A452ELS4|Novel_000601	N	N	0.702476	-0.128752			NDEPs_NDEGs
A0A452G588|Novel_000607	N	N	0.715317	-0.225829			NDEPs_NDEGs
A0A452ELS4|Novel_000608	N	N	0.702476	0.0619485			NDEPs_NDEGs
A0A452ELP2|Novel_000609	N	N	1.1617	0.253867			NDEPs_NDEGs
A0A452FH66|Novel_000610	N	N	1.21403	0.401628			NDEPs_NDEGs
A0A452E3I8|Novel_000613	N	N	1.03976	-4.22529			NDEPs_NDEGs
A0A452E3I8|Novel_000614	N	N	1.03976	-0.967307			NDEPs_NDEGs
A0A452E3I8|Novel_000615	N	N	1.03976	-5.03944			NDEPs_NDEGs
A0A452E3I8|Novel_000616	N	N	1.03976	-0.129996			NDEPs_NDEGs
A0A452E3I8|Novel_000617	N	N	1.03976	-1.67591			NDEPs_NDEGs
A0A452F1V0|Novel_000618	N	N	1.21241	0.739258			NDEPs_NDEGs
A0A452F1V0|Novel_000619	N	N	1.21241	1.48373			NDEPs_NDEGs
A0A452F1V0|Novel_000620	N	N	1.21241	-0.747897			NDEPs_NDEGs
A0A452F4C0|Novel_000621	N	N	1.10786	-0.114788			NDEPs_NDEGs
A0A452G8D9|Novel_000622	N	N	0.693931	0.159829			NDEPs_NDEGs
A0A452G8D9|Novel_000623	N	N	0.693931	-3.24578			NDEPs_NDEGs
A0A452F4C0|Novel_000624	N	N	1.10786	0.103321			NDEPs_NDEGs
A0A452F4C0|Novel_000625	N	N	1.10786	-0.0554154			NDEPs_NDEGs
A0A452G2F7|Novel_000626	N	N	0.882394	-0.255917			NDEPs_NDEGs
A0A452G2F7|Novel_000627	N	N	0.882394	0.422523			NDEPs_NDEGs
A0A452E3U2|Novel_000628	Y	N	0.550353	0.0105783	down		DEPs_NDEGs
A0A452E1E7|Novel_000629	N	Y	0.701936	21.636		up	NDEPs_DEGs
A0A452E1E7|Novel_000630	N	N	0.701936	0.00444615			NDEPs_NDEGs
A0A452E1E7|Novel_000631	N	N	0.701936	0.0789289			NDEPs_NDEGs
A0A452E1E7|Novel_000632	N	N	0.701936	-0.656174			NDEPs_NDEGs
A0A452DVZ9|Novel_000633	N	N	0.462576	0.143462			NDEPs_NDEGs
A0A452DVZ9|Novel_000634	N	N	0.462576	-0.369023			NDEPs_NDEGs
A0A452DVZ9|Novel_000635	N	N	0.462576	0.0114945			NDEPs_NDEGs
A0A452DXG3|Novel_000641	N	N	0.789534	-1.34761			NDEPs_NDEGs
A0A452FW24|Novel_000642	N	N	1.05991	-4.44712			NDEPs_NDEGs
A0A452FW24|Novel_000643	N	N	1.05991	0.169969			NDEPs_NDEGs
A0A452EMC8|Novel_000648	N	N	1.03996	0.665279			NDEPs_NDEGs
A0A452EMC8|Novel_000649	N	N	1.03996	-0.740866			NDEPs_NDEGs
A0A452EMC8|Novel_000650	N	N	1.03996	-0.448217			NDEPs_NDEGs
A0A452EMC8|Novel_000652	N	N	1.03996	-1.19573			NDEPs_NDEGs
A0A452G7Y4|Novel_000654	N	N	0.952502	0.253071			NDEPs_NDEGs
A0A452G7Y4|Novel_000655	N	N	0.952502	-1.97064			NDEPs_NDEGs
A0A452EPY9|Novel_000658	N	N	0.943968	0.0466839			NDEPs_NDEGs
A0A452FE38|Novel_000659	N	N	0.981705	0.589344			NDEPs_NDEGs
A0A452FE38|Novel_000660	N	N	0.981705	-0.14612			NDEPs_NDEGs
A0A452EMC8|Novel_000665	N	N	1.03996	0.0882111			NDEPs_NDEGs
A0A452FZ57|Novel_000679	N	N	0.807766	-2.19681			NDEPs_NDEGs
A0A452FZ57|Novel_000680	N	N	0.807766	-1.97838			NDEPs_NDEGs
A0A452FZ57|Novel_000681	N	N	0.807766	-4.97263			NDEPs_NDEGs
A0A452FZ57|Novel_000682	N	N	0.807766	1.24428			NDEPs_NDEGs
A0A452FZ57|Novel_000683	N	N	0.807766	-0.591656			NDEPs_NDEGs
A0A452FZ57|Novel_000685	N	N	0.807766	-3.19473			NDEPs_NDEGs
A0A452FZ57|Novel_000686	N	N	0.807766	-1.98439			NDEPs_NDEGs
A0A452FZ57|Novel_000687	N	N	0.807766	-3.94039			NDEPs_NDEGs
A0A452FZ57|Novel_000688	N	N	0.807766	-0.98021			NDEPs_NDEGs
A0A452G537|Novel_000689	N	N	0.65861	-0.0747497			NDEPs_NDEGs
A0A452G537|Novel_000690	N	N	0.65861	0.107948			NDEPs_NDEGs
A0A452FWL7|Novel_000691	N	N	1.34085	0.412512			NDEPs_NDEGs
A0A452FWL7|Novel_000692	N	N	1.34085	-0.594038			NDEPs_NDEGs
A0A452F7J1|Novel_000694	N	N	0.676884	0.226587			NDEPs_NDEGs
A0A452F7J1|Novel_000695	N	N	0.676884	-0.903973			NDEPs_NDEGs
A0A452F7J1|Novel_000696	N	N	0.676884	0.8682			NDEPs_NDEGs
A0A452E6A6|Novel_000697	N	N	0.847707	1.66487			NDEPs_NDEGs
A0A452E6A6|Novel_000698	N	N	0.847707	0.372245			NDEPs_NDEGs
A0A452FJ34|Novel_000704	N	N	0.98416	-1.7145			NDEPs_NDEGs
A0A452FJ34|Novel_000706	N	N	0.98416	0.411475			NDEPs_NDEGs
A0A452GAQ9|Novel_000709	N	N	1.02182	0.530151			NDEPs_NDEGs
A0A452GAQ9|Novel_000710	N	N	1.02182	1.6925			NDEPs_NDEGs
A0A452GAQ9|Novel_000711	N	N	1.02182	-0.472536			NDEPs_NDEGs
A0A452ET89|Novel_000712	N	N	0.848094	1.19845			NDEPs_NDEGs
A0A452ET89|Novel_000713	N	N	0.848094	2.20654			NDEPs_NDEGs
A0A452ET89|Novel_000714	N	N	0.848094	0.86681			NDEPs_NDEGs
A0A452ET89|Novel_000715	N	N	0.848094	0.948526			NDEPs_NDEGs
A0A452ET89|Novel_000716	N	N	0.848094	-0.872819			NDEPs_NDEGs
A0A452ELS4|Novel_000724	N	N	0.702476	-0.1253			NDEPs_NDEGs
A0A452DU41|Novel_000731	N	N	1.077	0.0431217			NDEPs_NDEGs
A0A452FRK0|Novel_000732	N	N	1.31837	3.13418			NDEPs_NDEGs
A0A452FRK0|Novel_000733	N	N	1.31837	-0.165505			NDEPs_NDEGs
A0A452FXR6|Novel_000736	N	N	1.07761	0.434745			NDEPs_NDEGs
A0A452FL72|Novel_000737	N	N	0.748626	-1.76672			NDEPs_NDEGs
A0A452FL72|Novel_000738	N	N	0.748626	0.06918			NDEPs_NDEGs
A0A452FL72|Novel_000739	N	N	0.748626	1.91416			NDEPs_NDEGs
A0A452FL72|Novel_000740	N	N	0.748626	-1.06254			NDEPs_NDEGs
A0A452GBB6|Novel_000741	N	N	1.01069	0.17567			NDEPs_NDEGs
A0A452GBB6|Novel_000742	N	N	1.01069	1.44513			NDEPs_NDEGs
A0A452GBB6|Novel_000745	N	N	1.01069	1.19342			NDEPs_NDEGs
A0A452GBB6|Novel_000746	N	N	1.01069	-4.35102			NDEPs_NDEGs
A0A452EM36|Novel_000747	N	N	1.18394	-0.188068			NDEPs_NDEGs
A0A452DXU4|Novel_000751	N	N	0.763844	0.410385			NDEPs_NDEGs
A0A452FTE2|Novel_000754	N	N	1.07068	0.189816			NDEPs_NDEGs
A0A452FGK8|Novel_000756	N	N	0.66083	1.66668			NDEPs_NDEGs
A0A452F5Z0|Novel_000757	N	N	0.839344	0.039105			NDEPs_NDEGs
A0A452EPK9|Novel_000758	N	N	0.9312	0.0952847			NDEPs_NDEGs
A0A452E3C3|Novel_000759	N	N	1.58031	-0.735107			NDEPs_NDEGs
A0A452E3C3|Novel_000760	N	N	1.58031	2.58917			NDEPs_NDEGs
A0A452E3C3|Novel_000761	N	N	1.58031	-0.0873096			NDEPs_NDEGs
A0A452E3C3|Novel_000762	N	N	1.58031	-0.608725			NDEPs_NDEGs
A0A452E542|Novel_000767	N	N	1.17299	-3.63999			NDEPs_NDEGs
A0A452E542|Novel_000768	N	N	1.17299	0.297268			NDEPs_NDEGs
A0A452G6F0|Novel_000769	N	N	0.90374	-0.00461063			NDEPs_NDEGs
A0A452G6F0|Novel_000770	N	N	0.90374	0.336485			NDEPs_NDEGs
A0A452G4K5|Novel_000772	N	N	0.522418	-2.52035			NDEPs_NDEGs
A0A452G4K5|Novel_000773	N	N	0.522418	0.172989			NDEPs_NDEGs
A0A452ED15|Novel_000774	N	N	0.865559	0.0481227			NDEPs_NDEGs
A0A452FZ57|Novel_000779	N	N	0.807766	0.0461752			NDEPs_NDEGs
A0A452FZ57|Novel_000780	N	N	0.807766	-0.319581			NDEPs_NDEGs
A0A452FZ57|Novel_000781	N	N	0.807766	-0.161259			NDEPs_NDEGs
A0A452FZ57|Novel_000782	N	N	0.807766	-0.946091			NDEPs_NDEGs
A0A452FZ57|Novel_000783	N	N	0.807766	0.698556			NDEPs_NDEGs
A0A452FZ57|Novel_000784	N	N	0.807766	-1.21306			NDEPs_NDEGs
A0A452FRG2|Novel_000785	N	N	1.03977	0.163773			NDEPs_NDEGs
A0A452FRG2|Novel_000786	N	N	1.03977	-6.06432			NDEPs_NDEGs
A0A452FRG2|Novel_000787	N	N	1.03977	-1.4658			NDEPs_NDEGs
A0A452FRG2|Novel_000788	N	N	1.03977	1.1559			NDEPs_NDEGs
A0A452FRG2|Novel_000789	N	N	1.03977	-5.99598			NDEPs_NDEGs
A0A452FRG2|Novel_000790	N	N	1.03977	-3.09044			NDEPs_NDEGs
A0A452FRG2|Novel_000791	N	N	1.03977	-0.153265			NDEPs_NDEGs
A0A452ELS4|Novel_000792	N	N	0.702476	-0.138518			NDEPs_NDEGs
A0A452DTT3|Novel_000793	N	N	0.668253	0.0265602			NDEPs_NDEGs
A0A452G2E8|Novel_000794	N	N	0.438564	-0.545813			NDEPs_NDEGs
A0A452G2E8|Novel_000795	N	N	0.438564	0.529964			NDEPs_NDEGs
A0A452G2E8|Novel_000796	N	N	0.438564	0.47112			NDEPs_NDEGs
A0A452FXR6|Novel_000801	N	N	1.07761	0.404401			NDEPs_NDEGs
A0A452E4R9|Novel_000803	N	N	0.927596	0.164691			NDEPs_NDEGs
A0A452E4R9|Novel_000804	N	N	0.927596	-0.33118			NDEPs_NDEGs
A0A452E4R9|Novel_000805	N	N	0.927596	0.683509			NDEPs_NDEGs
A0A452E4R9|Novel_000806	N	N	0.927596	0.336296			NDEPs_NDEGs
A0A452FX01|Novel_000807	N	N	1.07204	-0.269125			NDEPs_NDEGs
A0A452FXR6|Novel_000811	N	N	1.07761	-0.0483763			NDEPs_NDEGs
A0A452FXR6|Novel_000812	N	N	1.07761	0.940492			NDEPs_NDEGs
A0A452F686|Novel_000813	N	N	0.931983	-0.276961			NDEPs_NDEGs
A0A452F686|Novel_000814	N	N	0.931983	-1.83068			NDEPs_NDEGs
A0A452F686|Novel_000815	N	N	0.931983	-0.104791			NDEPs_NDEGs
A0A452G2G2|Novel_000816	N	N	1.02082	-0.349319			NDEPs_NDEGs
A0A452G2G2|Novel_000817	N	N	1.02082	4.75891			NDEPs_NDEGs
A0A452ELS4|Novel_000818	N	N	0.702476	2.2577			NDEPs_NDEGs
A0A452ELS4|Novel_000819	N	N	0.702476	-0.471514			NDEPs_NDEGs
A0A452FZD1|Novel_000820	N	N	1.00129	-0.466691			NDEPs_NDEGs
A0A452FZD1|Novel_000821	N	N	1.00129	-0.450037			NDEPs_NDEGs
A0A452ELU5|Novel_000833	N	N	0.954687	2.64561			NDEPs_NDEGs
A0A452G909|Novel_000834	N	N	0.833948	0.344453			NDEPs_NDEGs
A0A452DTT3|Novel_000835	N	Y	0.668253	-4.97092		down	NDEPs_DEGs
A0A452DTT3|Novel_000836	N	N	0.668253	0.782177			NDEPs_NDEGs
A0A452DTT3|Novel_000838	N	N	0.668253	1.10802			NDEPs_NDEGs
A0A452EVM7|Novel_000840	N	N	0.846363	-4.20169			NDEPs_NDEGs
A0A452EHX5|Novel_000842	N	N	0.796279	-0.647336			NDEPs_NDEGs
A0A452EHX5|Novel_000843	N	N	0.796279	-0.928245			NDEPs_NDEGs
A0A452FZC2|Novel_000844	N	N	0.32581	-1.81741			NDEPs_NDEGs
A0A452FZC2|Novel_000845	N	N	0.32581	0.9515			NDEPs_NDEGs
A0A452F0A0|Novel_000846	N	N	1.36334	0.749211			NDEPs_NDEGs
A0A452F0A0|Novel_000847	N	N	1.36334	-0.487433			NDEPs_NDEGs
A0A452FXR6|Novel_000852	N	N	1.07761	0.331073			NDEPs_NDEGs
A0A452FZ57|Novel_000858	N	Y	0.807766	-20.915		down	NDEPs_DEGs
A0A452FZ57|Novel_000859	N	N	0.807766	0.200148			NDEPs_NDEGs
A0A452EGD0|Novel_000860	N	N	0.860251	-1.7421			NDEPs_NDEGs
A0A452EGD0|Novel_000861	N	N	0.860251	0.091487			NDEPs_NDEGs
A0A452EYJ3|Novel_000862	N	N	1.20025	1.62793			NDEPs_NDEGs
A0A452EYJ3|Novel_000863	N	N	1.20025	0.234815			NDEPs_NDEGs
A0A452EYJ3|Novel_000864	N	N	1.20025	-0.0422275			NDEPs_NDEGs
A0A452DUV7|Novel_000867	N	N	1.20648	0.487551			NDEPs_NDEGs
A0A452DUV7|Novel_000869	N	N	1.20648	-0.950069			NDEPs_NDEGs
A0A452G5C0|Novel_000871	N	N	1.11716	1.60768			NDEPs_NDEGs
A0A452G5C0|Novel_000872	N	N	1.11716	-0.528382			NDEPs_NDEGs
A0A452G5C0|Novel_000874	N	N	1.11716	0.098881			NDEPs_NDEGs
A0A452G5C0|Novel_000875	N	N	1.11716	-0.0290061			NDEPs_NDEGs
A0A452G5C0|Novel_000876	N	N	1.11716	-0.816543			NDEPs_NDEGs
A0A452G5C0|Novel_000877	N	N	1.11716	0.16702			NDEPs_NDEGs
A0A452G5C0|Novel_000878	N	N	1.11716	-0.798151			NDEPs_NDEGs
A0A452G5C0|Novel_000879	N	N	1.11716	0.190011			NDEPs_NDEGs
A0A452DTT3|Novel_000880	N	N	0.668253	0.344574			NDEPs_NDEGs
A0A452G5C0|Novel_000882	N	N	1.11716	1.04936			NDEPs_NDEGs
A0A452G5C0|Novel_000883	N	N	1.11716	1.38976			NDEPs_NDEGs
A0A452EHN1|Novel_000889	N	N	3.43657	1.82164			NDEPs_NDEGs
A0A452F867|Novel_000890	N	N	0.714705	-0.644827			NDEPs_NDEGs
A0A452FCH1|Novel_000891	N	N	1.14917	-1.11555			NDEPs_NDEGs
A0A452FZ57|Novel_000893	N	N	0.807766	-0.552608			NDEPs_NDEGs
A0A452F867|Novel_000894	N	N	0.714705	1.26793			NDEPs_NDEGs
A0A452DTT3|Novel_000895	N	N	0.668253	-0.316509			NDEPs_NDEGs
A0A452F867|Novel_000896	N	N	0.714705	1.22236			NDEPs_NDEGs
A0A452F867|Novel_000897	N	N	0.714705	0.898193			NDEPs_NDEGs
A0A452F867|Novel_000898	N	N	0.714705	1.67721			NDEPs_NDEGs
A0A452F867|Novel_000899	N	N	0.714705	-0.128069			NDEPs_NDEGs
A0A452ECL8|Novel_000901	N	N	1.31184	5.42989			NDEPs_NDEGs
A0A452ECL8|Novel_000902	N	N	1.31184	-0.0052294			NDEPs_NDEGs
A0A452ECL8|Novel_000903	N	N	1.31184	-0.270033			NDEPs_NDEGs
A0A452EVM7|Novel_000910	N	N	0.846363	1.80622			NDEPs_NDEGs
A0A452EBK0|Novel_000911	N	N	0.868743	0.158535			NDEPs_NDEGs
A0A452EBK0|Novel_000912	N	N	0.868743	-0.19221			NDEPs_NDEGs
A0A452G9X1|Novel_000914	N	N	0.936067	2.98237			NDEPs_NDEGs
A0A452G9X1|Novel_000915	N	N	0.936067	-0.0145976			NDEPs_NDEGs
A0A452ERB2|Novel_000916	N	N	5.88284	-0.287172			NDEPs_NDEGs
A0A452ERB2|Novel_000917	N	Y	5.88284	23.3817		up	NDEPs_DEGs
A0A452ERB2|Novel_000918	N	N	5.88284	-1.60398			NDEPs_NDEGs
A0A452ERB2|Novel_000919	N	N	5.88284	0.165228			NDEPs_NDEGs
A0A452ERB2|Novel_000920	N	N	5.88284	-0.39413			NDEPs_NDEGs
A0A452ERB2|Novel_000921	N	N	5.88284	-1.37705			NDEPs_NDEGs
A0A452ERB2|Novel_000923	N	N	5.88284	0.530216			NDEPs_NDEGs
A0A452EJE7|Novel_000924	N	N	0.882101	-0.219316			NDEPs_NDEGs
A0A452EJE7|Novel_000925	N	N	0.882101	0.390724			NDEPs_NDEGs
A0A452FWI2|Novel_000934	N	N	0.872381	-0.265702			NDEPs_NDEGs
A0A452E2H7|Novel_000937	N	N	0.922666	-0.0672094			NDEPs_NDEGs
A0A452E2H7|Novel_000938	N	N	0.922666	0.497672			NDEPs_NDEGs
A0A452DSF5|Novel_000943	N	N	0.99686	0.527666			NDEPs_NDEGs
A0A452DTT3|Novel_000945	N	N	0.668253	0.029784			NDEPs_NDEGs
A0A452EMC8|Novel_000946	N	N	1.03996	2.63758			NDEPs_NDEGs
A0A452F3P0|Novel_000947	N	N	0.801634	-0.790169			NDEPs_NDEGs
A0A452F3P0|Novel_000948	N	N	0.801634	6.1321			NDEPs_NDEGs
A0A452F3P0|Novel_000949	N	N	0.801634	-0.272286			NDEPs_NDEGs
A0A452FXR6|Novel_000955	N	N	1.07761	2.1561			NDEPs_NDEGs
A0A452DNB0|Novel_000957	N	N	1.1133	0.941647			NDEPs_NDEGs
A0A452DNB0|Novel_000958	N	N	1.1133	6.09108			NDEPs_NDEGs
A0A452DNB0|Novel_000959	N	N	1.1133	0.446065			NDEPs_NDEGs
A0A452DNB0|Novel_000961	N	N	1.1133	-4.11671			NDEPs_NDEGs
A0A452DNB0|Novel_000962	N	N	1.1133	4.02849			NDEPs_NDEGs
A0A452FXR6|Novel_000966	N	N	1.07761	0.309019			NDEPs_NDEGs
A0A452F4C0|Novel_000971	N	N	1.10786	-0.896221			NDEPs_NDEGs
A0A452DXH7|Novel_000975	N	N	1.03657	-0.064849			NDEPs_NDEGs
A0A452F818|Novel_000977	N	N	1.17822	0.145238			NDEPs_NDEGs
A0A452DLM8|Novel_000978	N	N	0.795996	-1.97228			NDEPs_NDEGs
A0A452DLM8|Novel_000979	N	N	0.795996	0.369119			NDEPs_NDEGs
A0A452G737|Novel_000980	N	N	0.753776	0.867012			NDEPs_NDEGs
A0A452G737|Novel_000981	N	N	0.753776	-0.87475			NDEPs_NDEGs
A0A452ED39|Novel_000982	N	N	0.841339	0.106925			NDEPs_NDEGs
A0A452G5E1|Novel_000983	N	N	1.21336	0.390574			NDEPs_NDEGs
A0A452G5E1|Novel_000984	N	N	1.21336	0.61049			NDEPs_NDEGs
A0A452G5E1|Novel_000985	N	N	1.21336	-2.2567			NDEPs_NDEGs
A0A452G5E1|Novel_000986	N	N	1.21336	2.60128			NDEPs_NDEGs
A0A452G5E1|Novel_000987	N	N	1.21336	0.4143			NDEPs_NDEGs
A0A452G5E1|Novel_000988	N	N	1.21336	-0.101002			NDEPs_NDEGs
A0A452EYW8|Novel_000994	N	Y	0.800905	-21.0338		down	NDEPs_DEGs
A0A452EYW8|Novel_000995	N	N	0.800905	-0.432598			NDEPs_NDEGs
A0A452EYW8|Novel_000996	N	N	0.800905	4.78131			NDEPs_NDEGs
A0A452FF28|Novel_000998	N	N	0.997702	0.187052			NDEPs_NDEGs
A0A452FF28|Novel_000999	N	N	0.997702	-2.53248			NDEPs_NDEGs
A0A452FF28|Novel_001000	N	N	0.997702	1.5315			NDEPs_NDEGs
A0A452FF28|Novel_001001	N	N	0.997702	-1.27833			NDEPs_NDEGs
A0A452FF28|Novel_001002	N	N	0.997702	-0.97612			NDEPs_NDEGs
A0A452FF28|Novel_001003	N	N	0.997702	0.133971			NDEPs_NDEGs
A0A452FF28|Novel_001004	N	N	0.997702	-0.182271			NDEPs_NDEGs
A0A452DRB9|Novel_001006	N	N	0.868159	-3.35643			NDEPs_NDEGs
A0A452DRB9|Novel_001007	N	N	0.868159	-2.34532			NDEPs_NDEGs
A0A452DRB9|Novel_001008	N	N	0.868159	0.647779			NDEPs_NDEGs
A0A452F3D0|Novel_001009	N	N	1.09412	0.34761			NDEPs_NDEGs
A0A452F3D0|Novel_001010	N	N	1.09412	0.621452			NDEPs_NDEGs
A0A452DTX9|Novel_001011	N	N	0.981222	0.21062			NDEPs_NDEGs
A0A452DTX9|Novel_001012	N	N	0.981222	-0.817186			NDEPs_NDEGs
A0A452DTT3|Novel_001013	N	N	0.668253	-0.533196			NDEPs_NDEGs
A0A452ENJ9|Novel_001014	N	Y	1.12187	-21.5047		down	NDEPs_DEGs
A0A452ENJ9|Novel_001015	N	N	1.12187	0.940672			NDEPs_NDEGs
A0A452ENJ9|Novel_001016	N	N	1.12187	-0.0713499			NDEPs_NDEGs
A0A452DR39|Novel_001020	N	N	0.921597	-0.367229			NDEPs_NDEGs
A0A452EP38|Novel_001025	N	N	0.678958	-0.332177			NDEPs_NDEGs
A0A452ELS4|Novel_001031	N	N	0.702476	-0.0689396			NDEPs_NDEGs
A0A452G5E1|Novel_001040	N	N	1.21336	4.58044			NDEPs_NDEGs
A0A452G5E1|Novel_001041	N	N	1.21336	0.353743			NDEPs_NDEGs
A0A452G5E1|Novel_001042	N	N	1.21336	-7.13863			NDEPs_NDEGs
A0A452G5E1|Novel_001043	N	N	1.21336	0.304861			NDEPs_NDEGs
A0A452EEI9|Novel_001044	N	N	1.03098	1.62193			NDEPs_NDEGs
A0A452EEI9|Novel_001045	N	N	1.03098	0.509099			NDEPs_NDEGs
A0A452F617|Novel_001049	N	N	0.937947	0.753462			NDEPs_NDEGs
A0A452E2H1|XM_005674665.3	N	N	0.867026	0.0395517			NDEPs_NDEGs
A0A452F204|XM_005674666.3	N	N	0.947202	0.594158			NDEPs_NDEGs
A0A452F204|XM_005674667.3	N	N	0.947202	-0.607485			NDEPs_NDEGs
A0A452F204|XM_005674668.3	N	N	0.947202	-0.177319			NDEPs_NDEGs
A0A452F8K0|XM_005674671.3	N	N	1.01177	0.290988			NDEPs_NDEGs
A0A452F8K0|XM_005674672.3	N	N	1.01177	-0.30603			NDEPs_NDEGs
A0A452F8K0|XM_005674673.3	N	N	1.01177	0.729344			NDEPs_NDEGs
A0A452F8K0|XM_005674675.3	N	N	1.01177	0.237509			NDEPs_NDEGs
A0A452FNB8|XM_005674676.3	Y	N	0.62077	-1.04387	down		DEPs_NDEGs
A0A452FNB8|XM_005674677.3	Y	N	0.62077	0.326099	down		DEPs_NDEGs
A0A452FNB8|XM_005674679.3	Y	N	0.62077	-0.564031	down		DEPs_NDEGs
A0A452FNB8|XM_005674680.3	Y	N	0.62077	-0.43966	down		DEPs_NDEGs
A0A452G9S9|XM_005674692.3	N	N	0.773437	-0.215542			NDEPs_NDEGs
A0A452DQB9|XM_005674708.3	N	N	1.25975	0.575673			NDEPs_NDEGs
A0A452DQB9|XM_005674709.3	N	N	1.25975	1.13717			NDEPs_NDEGs
A0A452F2M2|XM_005674713.3	N	N	0.94212	0.170523			NDEPs_NDEGs
A0A452F0Y7|XM_005674714.3	N	N	0.8476	0.167565			NDEPs_NDEGs
A0A452F0Y7|XM_005674716.3	N	N	0.8476	0.302784			NDEPs_NDEGs
A0A452F0Y7|XM_005674717.3	N	N	0.8476	1.80423			NDEPs_NDEGs
A0A452F0Y7|XM_005674718.3	N	N	0.8476	1.75424			NDEPs_NDEGs
A0A452EV03|XM_005674721.3	N	N	1.08306	-0.163289			NDEPs_NDEGs
A0A452FLK7|XM_005674729.2	N	N	0.898957	0.336502			NDEPs_NDEGs
A0A452FLK7|XM_005674730.3	N	N	0.898957	-0.248599			NDEPs_NDEGs
A0A452EEP4|XM_005674733.3	N	N	0.98118	-0.379835			NDEPs_NDEGs
A0A452EEP4|XM_005674734.3	N	N	0.98118	0.240495			NDEPs_NDEGs
A0A452FHD7|XM_005674736.2	N	N	0.930137	0.0865388			NDEPs_NDEGs
A0A452F385|XM_005674737.3	N	N	0.733477	0.0198075			NDEPs_NDEGs
A0A452EEF8|XM_005674756.3	N	N	0.922005	1.12917			NDEPs_NDEGs
A0A452FK27|XM_005674769.3	N	N	0.97586	-0.00930524			NDEPs_NDEGs
A0A452G3X7|XM_005674770.3	N	N	0.935778	0.846751			NDEPs_NDEGs
A0A452G588|XM_005674789.3	N	N	0.715317	-0.21296			NDEPs_NDEGs
A0A452G588|XM_005674791.3	N	Y	0.715317	-24.1341		down	NDEPs_DEGs
A0A452E3I8|XM_005674802.2	N	N	1.03976	1.49179			NDEPs_NDEGs
A0A452E432|XM_005674804.3	N	N	1.0527	-0.338439			NDEPs_NDEGs
A0A452FH66|XM_005674807.3	N	N	1.21403	0.163256			NDEPs_NDEGs
A0A452G8D9|XM_005674830.2	N	N	0.693931	-0.37548			NDEPs_NDEGs
A0A452F632|XM_005674841.3	N	N	0.874316	-0.0318089			NDEPs_NDEGs
A0A452E3U2|XM_005674854.2	Y	N	0.550353	-0.296384	down		DEPs_NDEGs
A0A452FUV1|XM_005674868.3	Y	N	0.590357	0.0217899	down		DEPs_NDEGs
A0A452E955|XM_005674869.3	N	N	0.996038	-0.109145			NDEPs_NDEGs
A0A452F428|XM_005674895.3	N	N	1.09582	-0.118957			NDEPs_NDEGs
A0A452G923|XM_005674928.3	N	N	1.04953	-0.173368			NDEPs_NDEGs
A0A452FE38|XM_005674936.3	N	N	0.981705	-0.01697			NDEPs_NDEGs
A0A452FE38|XM_005674937.3	N	N	0.981705	-0.324443			NDEPs_NDEGs
A0A452EXQ8|XM_005674942.3	N	N	0.842644	0.272548			NDEPs_NDEGs
A0A452EEF8|XM_005674947.3	N	N	0.922005	6.14285			NDEPs_NDEGs
A0A452EEF8|XM_005674948.3	N	N	0.922005	-0.861062			NDEPs_NDEGs
A0A452G537|XM_005674949.3	N	N	0.65861	0.783085			NDEPs_NDEGs
A0A452FVU2|XM_005674953.3	N	N	0.680153	0.194737			NDEPs_NDEGs
A0A452EF37|XM_005674955.3	N	N	0.831278	-0.180002			NDEPs_NDEGs
A0A452FWL7|XM_005674958.3	N	N	1.34085	-0.242951			NDEPs_NDEGs
A0A452G675|XM_005674965.2	N	N	0.919985	-0.296907			NDEPs_NDEGs
A0A097P8P8|XM_005674982.3	N	N	0.838193	1.26227			NDEPs_NDEGs
A0A452EJU6|XM_005674988.3	N	N	0.876596	0.00119345			NDEPs_NDEGs
A0A452EZW5|XM_005674990.2	N	N	1.70617	-0.0260648			NDEPs_NDEGs
A0A452E6A6|XM_005674994.3	N	N	0.847707	0.159097			NDEPs_NDEGs
A0A452G9C4|XM_005675001.3	N	N	1.09253	0.233341			NDEPs_NDEGs
A0A452GBN0|XM_005675002.3	N	N	0.917134	0.129682			NDEPs_NDEGs
A0A452F4D3|XM_005675022.3	N	N	1.05447	2.03755			NDEPs_NDEGs
A0A452E516|XM_005675023.2	N	N	1.49852	0.340757			NDEPs_NDEGs
A0A452FJ34|XM_005675030.3	N	N	0.98416	0.58123			NDEPs_NDEGs
A0A452E2I9|XM_005675036.2	N	N	0.960681	-0.18995			NDEPs_NDEGs
A0A452ENI4|XM_005675043.3	N	N	0.503465	-0.45735			NDEPs_NDEGs
A0A452G195|XM_005675044.2	N	N	0.395552	0.150888			NDEPs_NDEGs
A0A452F2N1|XM_005675046.3	N	N	0.918669	-0.0210537			NDEPs_NDEGs
A0A452G516|XM_005675048.3	N	N	1.21739	-0.0908795			NDEPs_NDEGs
A0A452E3H7|XM_005675049.3	N	N	0.370397	-0.121241			NDEPs_NDEGs
A0A452E3H7|XM_005675050.3	N	N	0.370397	-0.184781			NDEPs_NDEGs
A0A452F7J3|XM_005675060.3	N	N	1.01112	-0.0273728			NDEPs_NDEGs
A0A452F7J3|XM_005675061.3	N	N	1.01112	-0.577958			NDEPs_NDEGs
G1DGG3|XM_005675064.3	N	N	0.880242	0.129289			NDEPs_NDEGs
A0A452FL72|XM_005675076.3	N	N	0.748626	0.0460887			NDEPs_NDEGs
A0A452G483|XM_005675077.3	N	N	0.784935	0.0525149			NDEPs_NDEGs
A0A452E2S1|XM_005675082.3	N	N	0.652533	0.385295			NDEPs_NDEGs
A0A452EVP1|XM_005675093.3	N	N	0.85712	-0.328248			NDEPs_NDEGs
A0A452DU41|XM_005675094.3	N	N	1.077	0.174377			NDEPs_NDEGs
A0A452EL01|XM_005675103.3	N	N	0.881934	-0.185473			NDEPs_NDEGs
A0A452EL01|XM_005675105.2	N	N	0.881934	0.246898			NDEPs_NDEGs
A0A452EL01|XM_005675106.3	N	N	0.881934	-0.578717			NDEPs_NDEGs
A0A452EL01|XM_005675107.3	N	N	0.881934	0.381295			NDEPs_NDEGs
A0A452GBB6|XM_005675108.3	N	N	1.01069	0.37137			NDEPs_NDEGs
A0A452GBB6|XM_005675110.3	N	N	1.01069	2.22017			NDEPs_NDEGs
A0A452F0C8|XM_005675119.3	N	N	1.03121	-0.0723667			NDEPs_NDEGs
A0A452F0C8|XM_005675120.3	N	N	1.03121	-0.104028			NDEPs_NDEGs
A0A452G2I8|XM_005675123.3	N	N	1.73704	0.602815			NDEPs_NDEGs
A0A452DXU4|XM_005675124.3	N	N	0.763844	0.993043			NDEPs_NDEGs
A0A452DU01|XM_005675132.3	N	N	1.2652	1.13717			NDEPs_NDEGs
A0A452FIK7|XM_005675134.3	N	N	0.975555	0.104452			NDEPs_NDEGs
A0A452FTE2|XM_005675141.3	N	N	1.07068	0.441667			NDEPs_NDEGs
A0A452FTE2|XM_005675142.3	N	N	1.07068	0.580352			NDEPs_NDEGs
A0A452FTE2|XM_005675143.3	N	N	1.07068	-0.268287			NDEPs_NDEGs
A0A452G8D9|XM_005675149.3	N	Y	0.693931	23.2673		up	NDEPs_DEGs
A0A452EBN6|XM_005675152.3	N	N	0.983413	-0.161448			NDEPs_NDEGs
A0A452FFB7|XM_005675153.3	N	N	0.700102	-0.0208746			NDEPs_NDEGs
A0A452E819|XM_005675156.3	N	N	0.857154	-0.104854			NDEPs_NDEGs
A0A452E819|XM_005675157.3	N	Y	0.857154	5.88514		up	NDEPs_DEGs
A0A452FH78|XM_005675161.3	N	N	0.809694	4.02636			NDEPs_NDEGs
A0A452ENP8|XM_005675162.2	N	N	0.816806	0.0880088			NDEPs_NDEGs
A0A452ESK8|XM_005675172.3	N	N	0.883968	-3.32994			NDEPs_NDEGs
A0A452ESK8|XM_005675173.3	N	N	0.883968	-0.467935			NDEPs_NDEGs
A0A452E3C3|XM_005675175.3	N	N	1.58031	0.0441499			NDEPs_NDEGs
A0A452E9S6|XM_005675177.3	N	N	0.969008	-0.604818			NDEPs_NDEGs
A0A452FVD7|XM_005675179.3	N	N	0.915285	-0.219435			NDEPs_NDEGs
A0A452DSZ5|XM_005675184.3	N	N	0.855932	-0.0180814			NDEPs_NDEGs
A0A452F4S7|XM_005675195.3	N	N	0.893659	-0.18568			NDEPs_NDEGs
A0A452F6X6|XM_005675196.3	N	N	0.792112	-0.277264			NDEPs_NDEGs
A0A452F6X6|XM_005675197.3	N	N	0.792112	0.145628			NDEPs_NDEGs
A0A452E542|XM_005675201.3	N	N	1.17299	-0.283636			NDEPs_NDEGs
A0A452G6F0|XM_005675204.3	N	N	0.90374	-0.0770735			NDEPs_NDEGs
A0A452ED15|XM_005675218.3	N	N	0.865559	0.819495			NDEPs_NDEGs
A0A452FRG2|XM_005675220.3	N	N	1.03977	-0.0465731			NDEPs_NDEGs
A0A452FRG2|XM_005675221.3	N	N	1.03977	-0.165673			NDEPs_NDEGs
A0A452EYY2|XM_005675222.3	N	N	0.965868	-0.302544			NDEPs_NDEGs
A0A452EYY2|XM_005675223.3	N	N	0.965868	0.608691			NDEPs_NDEGs
A0A452EYY2|XM_005675225.3	N	N	0.965868	0.116244			NDEPs_NDEGs
A0A452EYY2|XM_005675226.3	N	N	0.965868	0.833331			NDEPs_NDEGs
A0A452EYY2|XM_005675227.3	N	N	0.965868	-0.783532			NDEPs_NDEGs
A0A452G2E8|XM_005675228.3	N	N	0.438564	0.0188954			NDEPs_NDEGs
A0A452EM36|XM_005675249.3	N	N	1.18394	0.167757			NDEPs_NDEGs
A0A452EPK9|XM_005675253.3	N	N	0.9312	-0.00437076			NDEPs_NDEGs
A0A452G622|XM_005675263.3	N	N	1.15125	-0.0931849			NDEPs_NDEGs
A0A452G0J7|XM_005675278.3	N	N	0.840169	0.0433355			NDEPs_NDEGs
A0A452EJB6|XM_005675281.3	N	N	0.409968	0.134884			NDEPs_NDEGs
A0A452EJB6|XM_005675284.3	N	N	0.409968	0.0885814			NDEPs_NDEGs
A0A452EY84|XM_005675285.3	N	N	0.797435	0.384441			NDEPs_NDEGs
A0A452DVK5|XM_005675288.3	N	N	0.759017	-0.141036			NDEPs_NDEGs
A0A452EUC1|XM_005675289.3	N	N	0.774267	0.643201			NDEPs_NDEGs
A0A452F678|XM_005675296.3	Y	N	0.519721	0.0514119	down		DEPs_NDEGs
A0A452G909|XM_005675300.3	N	N	0.833948	0.3291			NDEPs_NDEGs
A0A452G0T8|XM_005675305.3	N	N	0.909185	0.425925			NDEPs_NDEGs
A0A452G0T8|XM_005675306.3	N	N	0.909185	0.622115			NDEPs_NDEGs
A0A452FX01|XM_005675307.3	N	N	1.07204	-0.468867			NDEPs_NDEGs
A0A452F686|XM_005675315.3	N	N	0.931983	-1.63189			NDEPs_NDEGs
A0A452F686|XM_005675316.3	N	N	0.931983	0.67113			NDEPs_NDEGs
A0A452EQW3|XM_005675321.3	N	N	0.635075	2.01392			NDEPs_NDEGs
A0A452FZD1|XM_005675323.2	N	N	1.00129	0.425681			NDEPs_NDEGs
A0A452G7X5|XM_005675332.3	N	N	1.10388	-0.249688			NDEPs_NDEGs
A0A452FEP6|XM_005675338.3	N	N	0.673634	0.280689			NDEPs_NDEGs
A0A452G8J3|XM_005675341.3	N	N	0.745399	-0.312636			NDEPs_NDEGs
A0A452FID4|XM_005675358.3	N	N	0.817252	-0.257979			NDEPs_NDEGs
A0A452ELU5|XM_005675359.3	N	N	0.954687	-0.033578			NDEPs_NDEGs
A0A452G909|XM_005675363.2	N	N	0.833948	0.446709			NDEPs_NDEGs
A0A452G0V1|XM_005675377.3	N	N	0.946727	0.161811			NDEPs_NDEGs
A0A452E633|XM_005675378.3	N	N	0.970859	3.02474			NDEPs_NDEGs
A0A452EPF2|XM_005675390.3	N	N	0.939725	0.372447			NDEPs_NDEGs
A0A452F7E0|XM_005675391.3	N	N	1.01957	0.662861			NDEPs_NDEGs
A0A452F7E0|XM_005675392.3	N	N	1.01957	-0.318565			NDEPs_NDEGs
A0A452G4F6|XM_005675405.3	N	N	0.852009	-0.0485665			NDEPs_NDEGs
A0A452FNV5|XM_005675408.3	N	N	2.13039	-0.899219			NDEPs_NDEGs
A0A452FNV5|XM_005675409.3	N	N	2.13039	-0.918805			NDEPs_NDEGs
A0A452EHX5|XM_005675410.3	N	N	0.796279	-0.221292			NDEPs_NDEGs
A0A452F4Y2|XM_005675416.3	N	N	1.14535	0.39068			NDEPs_NDEGs
A0A452FDF4|XM_005675417.3	N	N	0.960765	-0.998829			NDEPs_NDEGs
A0A452GB88|XM_005675418.3	N	N	0.951127	-0.0622986			NDEPs_NDEGs
A0A452F901|XM_005675420.2	N	N	1.41613	0.167295			NDEPs_NDEGs
A0A452F901|XM_005675421.3	N	N	1.41613	0.347955			NDEPs_NDEGs
A0A452F901|XM_005675423.3	N	N	1.41613	0.5225			NDEPs_NDEGs
A0A452F901|XM_005675426.2	N	N	1.41613	-0.0773231			NDEPs_NDEGs
A0A452F901|XM_005675427.2	N	N	1.41613	0.215403			NDEPs_NDEGs
A0A452F901|XM_005675428.3	N	N	1.41613	0.213567			NDEPs_NDEGs
A0A452F901|XM_005675429.3	N	N	1.41613	1.16746			NDEPs_NDEGs
A0A452F901|XM_005675430.2	N	N	1.41613	-0.178342			NDEPs_NDEGs
A0A452F901|XM_005675431.3	N	N	1.41613	0.179257			NDEPs_NDEGs
A0A452F901|XM_005675432.3	N	N	1.41613	-0.164781			NDEPs_NDEGs
A0A452F901|XM_005675433.3	N	N	1.41613	0.106297			NDEPs_NDEGs
A0A452FUT9|XM_005675449.3	N	N	0.885626	0.0662155			NDEPs_NDEGs
A0A452EGD0|XM_005675453.3	N	N	0.860251	0.200064			NDEPs_NDEGs
A0A452EGD0|XM_005675454.3	N	N	0.860251	-0.207511			NDEPs_NDEGs
A0A452EK22|XM_005675461.3	N	N	0.927288	2.88413			NDEPs_NDEGs
A0A452EX71|XM_005675465.3	N	N	0.994257	-0.141278			NDEPs_NDEGs
A0A452G5C0|XM_005675471.3	N	N	1.11716	-0.515782			NDEPs_NDEGs
A0A452G5C0|XM_005675472.2	N	N	1.11716	-2.39966			NDEPs_NDEGs
A0A452FVN7|XM_005675477.3	N	N	1.72973	0.276234			NDEPs_NDEGs
A0A452FVN7|XM_005675479.3	N	N	1.72973	0.143289			NDEPs_NDEGs
A0A452FCH1|XM_005675482.2	N	N	1.14917	0.300779			NDEPs_NDEGs
A0A452F867|XM_005675483.3	N	N	0.714705	0.177204			NDEPs_NDEGs
A0A452F867|XM_005675484.3	N	N	0.714705	-0.175894			NDEPs_NDEGs
A0A452FQF9|XM_005675490.2	N	N	1.31156	-1.87264			NDEPs_NDEGs
A0A452G412|XM_005675491.2	N	N	0.788318	-0.102448			NDEPs_NDEGs
A0A452G412|XM_005675493.3	N	N	0.788318	0.0441136			NDEPs_NDEGs
A0A452ELS4|XM_005675496.3	N	N	0.702476	0.401855			NDEPs_NDEGs
A0A452ELS4|XM_005675497.3	N	N	0.702476	0.229386			NDEPs_NDEGs
A0A452ELS4|XM_005675498.3	N	N	0.702476	0.913659			NDEPs_NDEGs
A0A452FMD3|XM_005675506.2	N	N	0.895849	-0.0333284			NDEPs_NDEGs
A0A452GAM6|XM_005675507.3	N	N	0.739208	-0.031469			NDEPs_NDEGs
A0A452G9X1|XM_005675520.3	N	N	0.936067	0.0309427			NDEPs_NDEGs
A0A452ERB2|XM_005675523.3	N	N	5.88284	0.0431179			NDEPs_NDEGs
A0A452FGM5|XM_005675535.3	N	N	0.880118	0.0742			NDEPs_NDEGs
A0A452FJF9|XM_005675551.3	N	N	0.697755	-0.311954			NDEPs_NDEGs
A0A452EW27|XM_005675552.3	N	N	0.82907	0.249067			NDEPs_NDEGs
A0A452EW27|XM_005675553.3	N	N	0.82907	-0.625626			NDEPs_NDEGs
A0A452FRP4|XM_005675621.2	N	N	0.671928	-0.329119			NDEPs_NDEGs
A0A452DY42|XM_005675622.3	N	N	0.943096	-0.0382148			NDEPs_NDEGs
A0A452F3P0|XM_005675623.3	N	N	0.801634	-0.218073			NDEPs_NDEGs
A0A452G985|XM_005675627.3	N	N	1.27226	-0.74931			NDEPs_NDEGs
A0A452E7A0|XM_005675629.3	N	N	0.909202	-0.561432			NDEPs_NDEGs
A0A452F086|XM_005675639.3	N	N	0.421326	-0.30674			NDEPs_NDEGs
A0A452F086|XM_005675640.3	N	N	0.421326	0.0775249			NDEPs_NDEGs
A0A452GB18|XM_005675643.3	N	N	1.22389	1.34548			NDEPs_NDEGs
A0A452E5E0|XM_005675647.3	N	N	0.917378	0.521732			NDEPs_NDEGs
A0A452F4D3|XM_005675653.3	N	N	1.05447	-0.457416			NDEPs_NDEGs
A0A452F4D3|XM_005675654.3	N	N	1.05447	0.184264			NDEPs_NDEGs
A0A452F818|XM_005675655.3	N	N	1.17822	-0.412478			NDEPs_NDEGs
A0A452FIU7|XM_005675677.3	N	N	1.85075	-0.592133			NDEPs_NDEGs
A0A452FR13|XM_005675700.3	N	N	0.82786	0.0172115			NDEPs_NDEGs
A0A452EEP4|XM_005675706.2	N	N	0.98118	-0.244336			NDEPs_NDEGs
A0A452E5V7|XM_005675709.3	N	N	0.640385	0.601886			NDEPs_NDEGs
A0A452FXR6|XM_005675720.3	N	N	1.07761	0.234034			NDEPs_NDEGs
A0A452EHR5|XM_005701225.2	N	N	0.530842	2.28267			NDEPs_NDEGs
A0A452EPY9|XM_013962506.2	N	N	0.943968	-0.0847463			NDEPs_NDEGs
A0A452F7J1|XM_013962739.2	N	N	0.676884	0.435485			NDEPs_NDEGs
A0A452F7J1|XM_013962742.2	N	N	0.676884	-0.214172			NDEPs_NDEGs
A0A452EU15|XM_013962876.2	N	N	0.71897	1.13717			NDEPs_NDEGs
A0A452F204|XM_013962888.2	N	N	0.947202	-0.26985			NDEPs_NDEGs
A0A452F204|XM_013962952.2	N	N	0.947202	-0.425257			NDEPs_NDEGs
A0A452FKS0|XM_013963033.2	Y	N	0.659562	0.327169	down		DEPs_NDEGs
A0A452F2N1|XM_013963386.2	N	N	0.918669	-0.998947			NDEPs_NDEGs
A0A452GAA0|XM_013963470.2	N	N	0.560111	1.09951			NDEPs_NDEGs
A0A452GAA0|XM_013963472.2	N	N	0.560111	0.34544			NDEPs_NDEGs
A0A452F7J3|XM_013963486.2	N	N	1.01112	-0.0798881			NDEPs_NDEGs
A0A452FL72|XM_013963585.2	N	N	0.748626	-0.0182462			NDEPs_NDEGs
A0A452FXA4|XM_013963597.2	N	N	1.05485	0.134438			NDEPs_NDEGs
A0A452E2S1|XM_013963609.2	N	N	0.652533	-0.420931			NDEPs_NDEGs
A0A452E2S1|XM_013963629.2	N	N	0.652533	0.22266			NDEPs_NDEGs
A0A452E2S1|XM_013963634.2	N	N	0.652533	0.232473			NDEPs_NDEGs
A0A452GBB6|XM_013963728.2	N	N	1.01069	1.63316			NDEPs_NDEGs
A0A452GBB6|XM_013963735.2	N	N	1.01069	1.50121			NDEPs_NDEGs
A0A452ESK8|XM_013963962.2	N	N	0.883968	0.100578			NDEPs_NDEGs
A0A452E1M0|XM_013964061.2	N	N	0.793149	0.213965			NDEPs_NDEGs
A0A452E1M0|XM_013964066.2	N	N	0.793149	1.14882			NDEPs_NDEGs
A0A452F6X6|XM_013964104.2	N	N	0.792112	0.183064			NDEPs_NDEGs
A0A452EVK4|XM_013964117.2	N	N	1.12419	0.444201			NDEPs_NDEGs
A0A452E542|XM_013964130.2	N	Y	1.17299	6.47055		up	NDEPs_DEGs
A0A452DKP1|XM_013964197.2	N	N	1.02573	-0.240737			NDEPs_NDEGs
A0A452DKP1|XM_013964200.2	N	N	1.02573	-3.35643			NDEPs_NDEGs
A0A452DKP1|XM_013964202.2	N	N	1.02573	0.393986			NDEPs_NDEGs
A0A452EYY2|XM_013964234.2	N	N	0.965868	-0.399652			NDEPs_NDEGs
A0A452ELU5|XM_013964454.2	N	N	0.954687	0.238968			NDEPs_NDEGs
A0A452F678|XM_013964525.2	Y	N	0.519721	0.178364	down		DEPs_NDEGs
A0A452FXR6|XM_013964590.2	N	N	1.07761	-0.0924115			NDEPs_NDEGs
A0A452F686|XM_013964598.2	N	N	0.931983	0.0886211			NDEPs_NDEGs
A0A452F0Y7|XM_013964771.2	N	N	0.8476	-4.32024			NDEPs_NDEGs
A0A452FZR9|XM_013965050.2	N	N	0.756804	-0.482032			NDEPs_NDEGs
A0A452FZR9|XM_013965061.2	N	N	0.756804	-0.0797335			NDEPs_NDEGs
A0A452G710|XM_013965102.2	N	N	1.11784	0.233312			NDEPs_NDEGs
A0A452F259|XM_013965225.2	N	N	1.1179	0.216494			NDEPs_NDEGs
A0A452FZ57|XM_013965342.2	N	N	0.807766	0.056923			NDEPs_NDEGs
A0A452EEP4|XM_013965498.2	N	N	0.98118	-1.183			NDEPs_NDEGs
A0A452F4Y2|XM_013965593.2	N	N	1.14535	0.3021			NDEPs_NDEGs
A0A452F4Y2|XM_013965596.2	N	N	1.14535	1.44891			NDEPs_NDEGs
A0A452F4Y2|XM_013965601.2	N	N	1.14535	0.280031			NDEPs_NDEGs
A0A452F4Y2|XM_013965603.2	N	N	1.14535	0.517412			NDEPs_NDEGs
A0A452F4Y2|XM_013965606.2	N	N	1.14535	0.819992			NDEPs_NDEGs
A0A452F0A0|XM_013965621.2	N	N	1.36334	0.408794			NDEPs_NDEGs
A0A452F901|XM_013965690.2	N	Y	1.41613	-22.4412		down	NDEPs_DEGs
A0A452F901|XM_013965694.2	N	N	1.41613	0.0832752			NDEPs_NDEGs
A0A452F901|XM_013965698.2	N	Y	1.41613	-22.1496		down	NDEPs_DEGs
A0A452F901|XM_013965708.2	N	N	1.41613	0.69306			NDEPs_NDEGs
A0A452F901|XM_013965723.2	N	N	1.41613	0.315955			NDEPs_NDEGs
A0A452EHR5|XM_013965733.2	N	N	0.530842	1.03626			NDEPs_NDEGs
A0A452FXR6|XM_013965835.2	N	N	1.07761	-0.400101			NDEPs_NDEGs
A0A452DUV7|XM_013965843.2	N	N	1.20648	-0.461044			NDEPs_NDEGs
A0A452DUV7|XM_013965848.2	N	N	1.20648	0.779394			NDEPs_NDEGs
A0A452G5C0|XM_013965882.2	N	N	1.11716	2.88109			NDEPs_NDEGs
A0A452DUM2|XM_013965948.2	N	N	1.0921	-0.320301			NDEPs_NDEGs
A0A452F867|XM_013965964.2	N	N	0.714705	0.938792			NDEPs_NDEGs
A0A452ELS4|XM_013966004.2	N	N	0.702476	4.26811			NDEPs_NDEGs
A0A452ERB2|XM_013966110.2	N	N	5.88284	0.586031			NDEPs_NDEGs
A0A452EEF8|XM_013966137.2	N	N	0.922005	0.184409			NDEPs_NDEGs
A0A452EVK4|XM_013966520.2	N	N	1.12419	-0.570212			NDEPs_NDEGs
A0A452EHM3|XM_013966670.2	N	N	0.58133	0.275241			NDEPs_NDEGs
A0A452DQB9|XM_013967087.2	N	N	1.25975	-1.18425			NDEPs_NDEGs
A0A452EN48|XM_013967221.2	N	N	1.0665	-0.020155			NDEPs_NDEGs
A0A452EEI9|XM_013967229.2	N	N	1.03098	0.475408			NDEPs_NDEGs
A0A452E6D1|XM_013968213.2	N	N	0.993857	0.672555			NDEPs_NDEGs
A0A452G511|XM_013969734.2	N	N	2.90455	-0.780148			NDEPs_NDEGs
A0A452E3I8|XM_013972057.2	N	N	1.03976	-0.341945			NDEPs_NDEGs
A0A452F876|XM_013972598.2	N	N	0.889009	0.00282397			NDEPs_NDEGs
A0A452G8U2|XM_013973792.2	N	N	0.915022	0.255485			NDEPs_NDEGs
A0A452G8U2|XM_013974580.2	N	Y	0.915022	25.3377		up	NDEPs_DEGs
A0A452G8U2|XM_013974742.2	N	N	0.915022	-0.840967			NDEPs_NDEGs
A0A452G8U2|XM_013974785.2	N	N	0.915022	-0.479005			NDEPs_NDEGs
A0A452DX20|XM_013975467.2	N	N	0.641758	1.1791			NDEPs_NDEGs
A0A452DX20|XM_013975508.2	N	N	0.641758	-0.018031			NDEPs_NDEGs
A0A452DVZ9|XM_013975550.2	N	N	0.462576	0.169919			NDEPs_NDEGs
A0A452E9K1|XM_018038952.1	N	N	0.725225	-0.0232977			NDEPs_NDEGs
A0A452E9K1|XM_018039062.1	N	N	0.725225	0.081988			NDEPs_NDEGs
A0A452E9K1|XM_018039131.1	N	N	0.725225	0.135137			NDEPs_NDEGs
A0A452F2Q9|XM_018039833.1	N	N	0.802649	-0.261152			NDEPs_NDEGs
A0A452F2Q9|XM_018039867.1	N	N	0.802649	-0.382215			NDEPs_NDEGs
A0A452F2Q9|XM_018039934.1	N	N	0.802649	-0.170366			NDEPs_NDEGs
A0A452F2Q9|XM_018039991.1	N	N	0.802649	-0.14972			NDEPs_NDEGs
A0A452F2Q9|XM_018040060.1	N	N	0.802649	-0.332577			NDEPs_NDEGs
A0A452F2Q9|XM_018040121.1	N	N	0.802649	-0.344305			NDEPs_NDEGs
A0A452F2Q9|XM_018040182.1	N	N	0.802649	-0.220923			NDEPs_NDEGs
A0A452F2Q9|XM_018040264.1	N	N	0.802649	0.563137			NDEPs_NDEGs
A0A452F2Q9|XM_018040347.1	N	N	0.802649	0.326137			NDEPs_NDEGs
A0A452F2Q9|XM_018040407.1	N	N	0.802649	-0.235074			NDEPs_NDEGs
A0A452F2Q9|XM_018040492.1	N	N	0.802649	0.623617			NDEPs_NDEGs
A0A452F2Q9|XM_018040565.1	N	N	0.802649	0.598188			NDEPs_NDEGs
A0A452F2Q9|XM_018040637.1	N	N	0.802649	0.177082			NDEPs_NDEGs
A0A452F2Q9|XM_018040694.1	N	N	0.802649	0.465783			NDEPs_NDEGs
A0A452F2Q9|XM_018040768.1	N	N	0.802649	0.237176			NDEPs_NDEGs
A0A452G537|XM_018041211.1	N	N	0.65861	0.541086			NDEPs_NDEGs
A0A452FBR5|XM_018041313.1	N	N	0.744054	0.341568			NDEPs_NDEGs
A0A452FBR5|XM_018041382.1	N	N	0.744054	-1.45908			NDEPs_NDEGs
A0A452FBR5|XM_018041442.1	N	N	0.744054	-0.0748771			NDEPs_NDEGs
A0A452FPF8|XM_018041619.1	N	N	1.23073	-0.54188			NDEPs_NDEGs
A0A452FWL7|XM_018042087.1	N	N	1.34085	0.168953			NDEPs_NDEGs
A0A452FPF8|XM_018042157.1	N	N	1.23073	1.16803			NDEPs_NDEGs
A0A452FPF8|XM_018042670.1	N	N	1.23073	-1.05022			NDEPs_NDEGs
A0A097P8P8|XM_018042977.1	N	N	0.838193	-0.166678			NDEPs_NDEGs
A0A097P8P8|XM_018043043.1	N	N	0.838193	-0.34835			NDEPs_NDEGs
A0A097P8P8|XM_018043122.1	N	N	0.838193	1.25042			NDEPs_NDEGs
A0A097P8P8|XM_018043204.1	N	N	0.838193	-0.563211			NDEPs_NDEGs
A0A452FPF8|XM_018043229.1	N	N	1.23073	0.848795			NDEPs_NDEGs
A0A452F9X4|XM_018043466.1	N	N	0.993776	0.42714			NDEPs_NDEGs
A0A452F9X4|XM_018043521.1	N	N	0.993776	1.02994			NDEPs_NDEGs
A0A452F9X4|XM_018043569.1	N	N	0.993776	1.29185			NDEPs_NDEGs
A0A452E6A6|XM_018043725.1	N	N	0.847707	-1.05596			NDEPs_NDEGs
A0A452E6A6|XM_018043773.1	N	N	0.847707	-0.317936			NDEPs_NDEGs
A0A452E6A6|XM_018043823.1	N	N	0.847707	0.136163			NDEPs_NDEGs
A0A452FPF8|XM_018043907.1	N	N	1.23073	0.318229			NDEPs_NDEGs
A0A452ERB6|XM_018044980.1	N	N	1.08746	-0.353114			NDEPs_NDEGs
A0A452ERB6|XM_018045036.1	N	N	1.08746	0.154974			NDEPs_NDEGs
A0A452G0R2|XM_018045468.1	N	Y	1.40286	2.70507		up	NDEPs_DEGs
A0A452G0R2|XM_018045498.1	N	N	1.40286	-0.0255061			NDEPs_NDEGs
A0A452FU07|XM_018045533.1	Y	N	0.5794	0.0761755	down		DEPs_NDEGs
A0A452ETW3|XM_018045578.1	N	N	0.313125	0.114			NDEPs_NDEGs
A0A452GAQ9|XM_018045711.1	N	N	1.02182	-0.133535			NDEPs_NDEGs
A0A452E2I9|XM_018045723.1	N	N	0.960681	-0.767542			NDEPs_NDEGs
A0A452FUH1|XM_018045763.1	N	N	1.47348	0.107641			NDEPs_NDEGs
A0A452ET89|XM_018045771.1	N	N	0.848094	0.422164			NDEPs_NDEGs
A0A452EVX2|XM_018045853.1	N	N	0.703251	0.219891			NDEPs_NDEGs
A0A452GAJ7|XM_018045881.1	N	N	1.22915	0.06467			NDEPs_NDEGs
A0A452F2N1|XM_018045895.1	N	N	0.918669	0.384611			NDEPs_NDEGs
A0A452F2N1|XM_018045902.1	N	N	0.918669	0.0420023			NDEPs_NDEGs
A0A452F2N1|XM_018045911.1	N	N	0.918669	-0.172619			NDEPs_NDEGs
A0A452F2N1|XM_018045912.1	N	N	0.918669	0.171883			NDEPs_NDEGs
A0A452EGT9|XM_018045920.1	N	N	1.45596	0.21764			NDEPs_NDEGs
A0A452EGT9|XM_018045925.1	N	N	1.45596	-0.136862			NDEPs_NDEGs
A0A452G351|XM_018045944.1	N	N	1.12024	-0.420157			NDEPs_NDEGs
A0A452G351|XM_018045948.1	N	N	1.12024	0.289267			NDEPs_NDEGs
A0A452G351|XM_018045955.1	N	N	1.12024	0.0317629			NDEPs_NDEGs
A0A452G351|XM_018045957.1	N	N	1.12024	-0.439773			NDEPs_NDEGs
A0A452G351|XM_018045967.1	N	N	1.12024	0.328477			NDEPs_NDEGs
A0A452G351|XM_018045971.1	N	N	1.12024	2.07896			NDEPs_NDEGs
A0A452G351|XM_018045974.1	N	N	1.12024	-0.031614			NDEPs_NDEGs
A0A452G351|XM_018045980.1	N	N	1.12024	0.0276017			NDEPs_NDEGs
A0A452G351|XM_018045983.1	N	N	1.12024	0.0457188			NDEPs_NDEGs
A0A452E3H7|XM_018046013.1	N	N	0.370397	-1.56511			NDEPs_NDEGs
A0A452FHL6|XM_018046017.1	N	N	0.636436	0.181243			NDEPs_NDEGs
A0A452FEC6|XM_018046056.1	N	N	0.819288	-0.307			NDEPs_NDEGs
A0A452FEC6|XM_018046059.1	N	N	0.819288	-2.13812			NDEPs_NDEGs
A0A452FEC6|XM_018046063.1	N	N	0.819288	-0.625948			NDEPs_NDEGs
A0A452FEC6|XM_018046066.1	N	N	0.819288	0.046898			NDEPs_NDEGs
A0A452FEC6|XM_018046068.1	N	N	0.819288	-0.0829695			NDEPs_NDEGs
A0A452FEC6|XM_018046073.1	N	N	0.819288	0.118411			NDEPs_NDEGs
A0A452FEC6|XM_018046082.1	N	N	0.819288	0.497106			NDEPs_NDEGs
A0A452FEC6|XM_018046089.1	N	N	0.819288	-0.258687			NDEPs_NDEGs
A0A452FEC6|XM_018046092.1	N	N	0.819288	-2.07081			NDEPs_NDEGs
A0A452FEC6|XM_018046103.1	N	N	0.819288	-0.70898			NDEPs_NDEGs
A0A452FEC6|XM_018046107.1	N	N	0.819288	-0.628157			NDEPs_NDEGs
A0A452FEC6|XM_018046118.1	N	N	0.819288	-0.259751			NDEPs_NDEGs
A0A452FEC6|XM_018046122.1	N	N	0.819288	0.795337			NDEPs_NDEGs
A0A452GAA0|XM_018046130.1	N	Y	0.560111	1.09829		up	NDEPs_DEGs
A0A452GAA0|XM_018046135.1	N	N	0.560111	2.7127			NDEPs_NDEGs
A0A452GAA0|XM_018046142.1	N	N	0.560111	-0.224955			NDEPs_NDEGs
A0A452G7Q9|XM_018046181.1	N	N	0.821264	-0.140296			NDEPs_NDEGs
A0A452DSV5|XM_018046200.1	N	N	0.863964	0.185907			NDEPs_NDEGs
A0A452DSV5|XM_018046206.1	N	N	0.863964	-0.262717			NDEPs_NDEGs
A0A452F5N3|XM_018046304.1	N	N	2.27295	0.0989089			NDEPs_NDEGs
A0A452G508|XM_018046388.1	N	N	1.29365	0.279353			NDEPs_NDEGs
A0A452E2S1|XM_018046434.1	N	N	0.652533	0.376063			NDEPs_NDEGs
A0A452DQQ0|XM_018046459.1	N	N	1.04651	2.79236			NDEPs_NDEGs
A0A452DQQ0|XM_018046468.1	N	N	1.04651	0.741866			NDEPs_NDEGs
A0A452DU41|XM_018046472.1	N	N	1.077	-2.37113			NDEPs_NDEGs
A0A452FRK0|XM_018046486.1	N	N	1.31837	-0.649348			NDEPs_NDEGs
A0A452FRK0|XM_018046496.1	N	N	1.31837	0.168584			NDEPs_NDEGs
A0A452FB45|XM_018046507.1	N	N	0.780603	0.0364923			NDEPs_NDEGs
A0A452GBB6|XM_018046525.1	N	N	1.01069	0.289447			NDEPs_NDEGs
A0A452GBB6|XM_018046528.1	N	N	1.01069	-0.154601			NDEPs_NDEGs
A0A452GBB6|XM_018046531.1	N	N	1.01069	0.0863752			NDEPs_NDEGs
A0A452GBB6|XM_018046533.1	N	N	1.01069	-0.108758			NDEPs_NDEGs
A0A452GBB6|XM_018046535.1	N	Y	1.01069	-5.6834		down	NDEPs_DEGs
A0A452GBB6|XM_018046580.1	N	N	1.01069	4.17491			NDEPs_NDEGs
A0A452DXU4|XM_018046610.1	N	N	0.763844	0.47779			NDEPs_NDEGs
A0A452DXU4|XM_018046612.1	N	Y	0.763844	23.2223		up	NDEPs_DEGs
A0A452DU01|XM_018046685.1	N	N	1.2652	-0.702448			NDEPs_NDEGs
A0A452FIK7|XM_018046708.1	N	N	0.975555	0.442992			NDEPs_NDEGs
A0A452FIK7|XM_018046713.1	N	N	0.975555	-0.173679			NDEPs_NDEGs
A0A452FIK7|XM_018046723.1	N	N	0.975555	-0.61545			NDEPs_NDEGs
A0A452FIK7|XM_018046727.1	N	N	0.975555	0.0334912			NDEPs_NDEGs
A0A452FIK7|XM_018046735.1	N	N	0.975555	-0.59758			NDEPs_NDEGs
A0A452FIK7|XM_018046740.1	N	N	0.975555	0.475471			NDEPs_NDEGs
A0A452EBN6|XM_018046834.1	N	N	0.983413	-0.0128705			NDEPs_NDEGs
A0A452ENP8|XM_018046911.1	N	N	0.816806	0.356274			NDEPs_NDEGs
A0A452F5Z0|XM_018046938.1	N	N	0.839344	0.20151			NDEPs_NDEGs
A0A452EPK9|XM_018046972.1	N	Y	0.9312	-8.84927		down	NDEPs_DEGs
A0A452EPK9|XM_018046975.1	N	N	0.9312	0.329846			NDEPs_NDEGs
A0A452FHB9|XM_018047016.1	N	N	1.18336	0.211763			NDEPs_NDEGs
A0A452E9S6|XM_018047043.1	N	N	0.969008	-0.0446783			NDEPs_NDEGs
A0A452E9S6|XM_018047049.1	N	N	0.969008	0.205596			NDEPs_NDEGs
A0A452DRK7|XM_018047087.1	N	N	1.77002	-0.0750816			NDEPs_NDEGs
A0A452EJJ3|XM_018047095.1	N	N	1.69872	-0.230318			NDEPs_NDEGs
A0A452E1M0|XM_018047130.1	N	N	0.793149	0.0755194			NDEPs_NDEGs
A0A452E1M0|XM_018047144.1	N	N	0.793149	-0.114748			NDEPs_NDEGs
A0A452EJJ3|XM_018047148.1	N	N	1.69872	0.51581			NDEPs_NDEGs
A0A452E1M0|XM_018047153.1	N	N	0.793149	0.948798			NDEPs_NDEGs
A0A452E1M0|XM_018047161.1	N	N	0.793149	0.890707			NDEPs_NDEGs
A0A452EJJ3|XM_018047201.1	N	N	1.69872	0.189746			NDEPs_NDEGs
A0A452EY73|XM_018047229.1	N	N	0.872607	0.130729			NDEPs_NDEGs
A0A452F4Y2|XM_018047235.1	N	N	1.14535	-0.379562			NDEPs_NDEGs
A0A452F4Y2|XM_018047241.1	N	N	1.14535	-0.161564			NDEPs_NDEGs
A0A452F4Y2|XM_018047248.1	N	N	1.14535	-0.150653			NDEPs_NDEGs
A0A452F4Y2|XM_018047260.1	N	N	1.14535	-1.26856			NDEPs_NDEGs
A0A452F6X6|XM_018047286.1	N	N	0.792112	0.466713			NDEPs_NDEGs
A0A452EF16|XM_018047311.1	N	N	1.50727	0.780771			NDEPs_NDEGs
A0A452EF16|XM_018047320.1	N	N	1.50727	-0.317077			NDEPs_NDEGs
A0A452G622|XM_018047331.1	N	N	1.15125	0.010279			NDEPs_NDEGs
A0A452E542|XM_018047350.1	N	N	1.17299	1.60219			NDEPs_NDEGs
A0A452E542|XM_018047353.1	N	N	1.17299	2.63632			NDEPs_NDEGs
A0A452E542|XM_018047358.1	N	N	1.17299	1.65354			NDEPs_NDEGs
A0A452EJJ3|XM_018047361.1	N	N	1.69872	-0.709149			NDEPs_NDEGs
A0A452E542|XM_018047362.1	N	N	1.17299	0.280814			NDEPs_NDEGs
A0A452EJJ3|XM_018047458.1	N	Y	1.69872	-23.563		down	NDEPs_DEGs
A0A452EJJ3|XM_018047483.1	N	N	1.69872	-1.162			NDEPs_NDEGs
A0A452G4K5|XM_018047484.1	N	N	0.522418	0.28665			NDEPs_NDEGs
A0A452G4K5|XM_018047485.1	N	N	0.522418	-0.347183			NDEPs_NDEGs
A0A452ED15|XM_018047486.1	N	N	0.865559	0.3356			NDEPs_NDEGs
A0A452EQQ5|XM_018047520.1	N	N	0.774502	0.210925			NDEPs_NDEGs
A0A452EC09|XM_018047535.1	N	N	1.20198	0.0198621			NDEPs_NDEGs
A0A452EJJ3|XM_018047537.1	N	N	1.69872	0.970893			NDEPs_NDEGs
A0A452FI01|XM_018047540.1	N	N	0.930276	0.195123			NDEPs_NDEGs
A0A452E6C1|XM_018047547.1	N	N	0.770424	0.49961			NDEPs_NDEGs
A0A452EUC1|XM_018047551.1	N	N	0.774267	0.194004			NDEPs_NDEGs
A0A452DVK5|XM_018047556.1	N	N	0.759017	0.340722			NDEPs_NDEGs
A0A452DVK5|XM_018047557.1	N	N	0.759017	-0.249951			NDEPs_NDEGs
A0A452FR97|XM_018047606.1	N	N	0.903695	0.341194			NDEPs_NDEGs
A0A452E4R9|XM_018047609.1	N	N	0.927596	0.125476			NDEPs_NDEGs
A0A452E4R9|XM_018047615.1	N	N	0.927596	0.214713			NDEPs_NDEGs
A0A452G0T8|XM_018047645.1	N	N	0.909185	1.75153			NDEPs_NDEGs
A0A452G0T8|XM_018047647.1	N	N	0.909185	0.705525			NDEPs_NDEGs
A0A452G0T8|XM_018047650.1	N	N	0.909185	0.949327			NDEPs_NDEGs
A0A452ET35|XM_018047697.1	N	N	0.883095	0.0906253			NDEPs_NDEGs
A0A452ET35|XM_018047701.1	N	N	0.883095	0.916359			NDEPs_NDEGs
A0A452ET35|XM_018047711.1	N	N	0.883095	-0.724012			NDEPs_NDEGs
A0A452ET35|XM_018047713.1	N	N	0.883095	0.0046702			NDEPs_NDEGs
A0A452ET35|XM_018047716.1	N	N	0.883095	1.2808			NDEPs_NDEGs
A0A452FXR6|XM_018047760.1	N	N	1.07761	-3.20821			NDEPs_NDEGs
A0A452FXR6|XM_018047765.1	N	N	1.07761	-0.860967			NDEPs_NDEGs
A0A452FXR6|XM_018047786.1	N	N	1.07761	-0.919265			NDEPs_NDEGs
A0A452FXR6|XM_018047802.1	N	N	1.07761	0.018875			NDEPs_NDEGs
A0A452G2G2|XM_018047833.1	N	N	1.02082	0.356686			NDEPs_NDEGs
A0A452ERG4|XM_018047870.1	N	N	1.35145	1.50104			NDEPs_NDEGs
A0A452ERG4|XM_018047918.1	N	N	1.35145	0.648708			NDEPs_NDEGs
A0A452G4F2|XM_018048110.1	N	N	1.1508	-0.0359892			NDEPs_NDEGs
A0A452FID4|XM_018048126.1	N	N	0.817252	1.17818			NDEPs_NDEGs
A0A452GBK4|XM_018048221.1	N	N	0.901383	0.276747			NDEPs_NDEGs
A0A452G0S8|XM_018048224.1	N	N	1.05832	0.269176			NDEPs_NDEGs
A0A452DY79|XM_018048228.1	N	N	0.850708	0.70143			NDEPs_NDEGs
A0A452DY79|XM_018048236.1	N	N	0.850708	4.47814			NDEPs_NDEGs
A0A452FZR9|XM_018048274.1	N	N	0.756804	0.581034			NDEPs_NDEGs
A0A452G0S8|XM_018048285.1	N	N	1.05832	-0.472775			NDEPs_NDEGs
A0A452FZR9|XM_018048286.1	N	N	0.756804	0.542736			NDEPs_NDEGs
A0A452FZR9|XM_018048290.1	N	N	0.756804	0.161378			NDEPs_NDEGs
A0A452FZR9|XM_018048293.1	N	N	0.756804	-0.217158			NDEPs_NDEGs
A0A452FPF8|XM_018048380.1	N	N	1.23073	-0.723938			NDEPs_NDEGs
A0A452FFK6|XM_018048385.1	N	N	0.93682	-0.527811			NDEPs_NDEGs
A0A452FPF8|XM_018048423.1	N	N	1.23073	-0.250961			NDEPs_NDEGs
A0A452E2W3|XM_018048461.1	N	Y	0.724528	21.4711		up	NDEPs_DEGs
A0A452E2W3|XM_018048463.1	N	N	0.724528	-0.457439			NDEPs_NDEGs
A0A452EPJ0|XM_018048475.1	N	N	0.736392	1.01629			NDEPs_NDEGs
A0A452FPF8|XM_018048483.1	N	Y	1.23073	2.79733		up	NDEPs_DEGs
A0A452FPF8|XM_018048528.1	N	Y	1.23073	-7.74772		down	NDEPs_DEGs
A0A452FQL0|XM_018048573.1	N	N	0.896355	0.176441			NDEPs_NDEGs
A0A452FPF8|XM_018048590.1	N	N	1.23073	-1.26055			NDEPs_NDEGs
A0A452FZC2|XM_018048614.1	N	N	0.32581	0.0164857			NDEPs_NDEGs
A0A452FZC2|XM_018048620.1	N	N	0.32581	-0.0409438			NDEPs_NDEGs
A0A452FPF8|XM_018048649.1	N	N	1.23073	-0.529624			NDEPs_NDEGs
A0A452F4Y2|XM_018048650.1	N	N	1.14535	0.236264			NDEPs_NDEGs
A0A452GB88|XM_018048732.1	N	N	0.951127	0.379346			NDEPs_NDEGs
A0A452E9E7|XM_018048748.1	N	N	0.892848	0.0774758			NDEPs_NDEGs
A0A452F901|XM_018048793.1	N	N	1.41613	0.906895			NDEPs_NDEGs
A0A452F901|XM_018048798.1	N	N	1.41613	0.234407			NDEPs_NDEGs
A0A452EHR5|XM_018048912.1	N	N	0.530842	0.0777197			NDEPs_NDEGs
A0A452FUT9|XM_018049041.1	N	N	0.885626	0.0535338			NDEPs_NDEGs
A0A452EBM0|XM_018049048.1	N	N	0.505303	0.355973			NDEPs_NDEGs
A0A452EBM0|XM_018049051.1	N	N	0.505303	-0.220426			NDEPs_NDEGs
A0A452FL85|XM_018049058.1	N	N	0.816882	0.0261724			NDEPs_NDEGs
A0A452FL85|XM_018049060.1	N	N	0.816882	0.104544			NDEPs_NDEGs
A0A452EYJ3|XM_018049076.1	N	N	1.20025	0.20812			NDEPs_NDEGs
A0A452EYJ3|XM_018049081.1	N	N	1.20025	-0.264709			NDEPs_NDEGs
A0A452EK22|XM_018049097.1	N	N	0.927288	-0.819542			NDEPs_NDEGs
A0A452EK22|XM_018049100.1	N	N	0.927288	2.11779			NDEPs_NDEGs
A0A452EK22|XM_018049103.1	N	N	0.927288	5.01652			NDEPs_NDEGs
A0A452F018|XM_018049119.1	N	N	1.00574	-0.39549			NDEPs_NDEGs
A0A452F018|XM_018049124.1	N	N	1.00574	0.0855486			NDEPs_NDEGs
A0A452EX71|XM_018049125.1	N	N	0.994257	0.336988			NDEPs_NDEGs
A0A452FUV1|XM_018049134.1	Y	N	0.590357	-0.0566177	down		DEPs_NDEGs
A0A452G5C0|XM_018049157.1	N	N	1.11716	-0.574567			NDEPs_NDEGs
A0A452G5C0|XM_018049167.1	N	Y	1.11716	25.855		up	NDEPs_DEGs
A0A452FUV1|XM_018049175.1	Y	N	0.590357	0.209734	down		DEPs_NDEGs
A0A452G5C0|XM_018049184.1	N	N	1.11716	0.159145			NDEPs_NDEGs
A0A452EYL5|XM_018049239.1	N	N	1.16781	0.723953			NDEPs_NDEGs
A0A452DPQ7|XM_018049375.1	N	N	1.25307	-2.71328			NDEPs_NDEGs
A0A452F2M2|XM_018049476.1	N	N	0.94212	1.84498			NDEPs_NDEGs
A0A452F6X3|XM_018049483.1	N	N	2.19102	0.163784			NDEPs_NDEGs
A0A452FVN7|XM_018049514.1	N	N	1.72973	-0.150101			NDEPs_NDEGs
A0A452FVN7|XM_018049520.1	N	N	1.72973	2.90647			NDEPs_NDEGs
A0A452EHN1|XM_018049534.1	N	N	3.43657	1.82806			NDEPs_NDEGs
A0A452DUM2|XM_018049572.1	N	N	1.0921	2.51447			NDEPs_NDEGs
A0A452DUM2|XM_018049577.1	N	N	1.0921	0.395222			NDEPs_NDEGs
A0A452F867|XM_018049601.1	N	N	0.714705	1.32274			NDEPs_NDEGs
A0A452F867|XM_018049608.1	N	N	0.714705	-0.0223273			NDEPs_NDEGs
A0A452GAH3|XM_018049690.1	N	N	1.01093	0.334131			NDEPs_NDEGs
A0A452FG43|XM_018049712.1	N	N	1.19988	-0.133473			NDEPs_NDEGs
A0A452FG43|XM_018049720.1	N	N	1.19988	0.319708			NDEPs_NDEGs
A0A452ELS4|XM_018049743.1	N	N	0.702476	0.682575			NDEPs_NDEGs
A0A452ELS4|XM_018049748.1	N	N	0.702476	-0.0471635			NDEPs_NDEGs
A0A452ELS4|XM_018049757.1	N	N	0.702476	1.19572			NDEPs_NDEGs
A0A452FNG3|XM_018049798.1	N	N	0.792609	-0.151107			NDEPs_NDEGs
A0A452DTX3|XM_018049811.1	N	N	0.820903	0.264235			NDEPs_NDEGs
A0A452EGS8|XM_018049827.1	N	N	1.19121	0.935792			NDEPs_NDEGs
A0A452EBK0|XM_018049838.1	N	N	0.868743	-0.0598451			NDEPs_NDEGs
A0A075VRE8|XM_018049852.1	N	N	0.75612	0.977641			NDEPs_NDEGs
A0A452FAR7|XM_018049899.1	N	N	1.40482	0.00848851			NDEPs_NDEGs
A0A452F1X1|XM_018049921.1	N	N	0.75677	0.30067			NDEPs_NDEGs
A0A452F1X1|XM_018049923.1	N	N	0.75677	0.231163			NDEPs_NDEGs
A0A452F1X1|XM_018049924.1	N	N	0.75677	0.291589			NDEPs_NDEGs
A0A452F1X1|XM_018049928.1	N	N	0.75677	1.40104			NDEPs_NDEGs
A0A452ED67|XM_018049932.1	N	N	1.06236	-0.721595			NDEPs_NDEGs
A0A452ED67|XM_018049935.1	N	N	1.06236	-0.00440781			NDEPs_NDEGs
A0A452EKJ7|XM_018049949.1	N	N	0.735228	0.183669			NDEPs_NDEGs
A0A452DNF5|XM_018049950.1	N	N	0.968732	-0.696707			NDEPs_NDEGs
A0A452DNF5|XM_018049953.1	N	N	0.968732	-0.252968			NDEPs_NDEGs
A0A452DNF5|XM_018049955.1	N	N	0.968732	-0.0779564			NDEPs_NDEGs
A0A452DNF5|XM_018049959.1	N	N	0.968732	0.352128			NDEPs_NDEGs
A0A452DNF5|XM_018049960.1	N	N	0.968732	-0.237348			NDEPs_NDEGs
A0A452DNF5|XM_018049961.1	N	N	0.968732	-0.767778			NDEPs_NDEGs
A0A452DNF5|XM_018049962.1	N	N	0.968732	-1.76633			NDEPs_NDEGs
A0A452DNF5|XM_018049963.1	N	N	0.968732	-0.35827			NDEPs_NDEGs
A0A452ERB2|XM_018049978.1	N	N	5.88284	-0.553501			NDEPs_NDEGs
A0A452ERB2|XM_018049983.1	N	N	5.88284	-0.997881			NDEPs_NDEGs
A0A452ERB2|XM_018049988.1	N	N	5.88284	-0.949737			NDEPs_NDEGs
A0A452FAW1|XM_018050029.1	N	N	0.834189	0.0153712			NDEPs_NDEGs
A0A452FGK8|XM_018050170.1	N	N	0.66083	0.124285			NDEPs_NDEGs
A0A452G0H4|XM_018050230.1	N	N	0.867453	0.314793			NDEPs_NDEGs
A0A452G7X0|XM_018050523.1	N	N	1.17422	0.214346			NDEPs_NDEGs
A0A452G7X0|XM_018050579.1	N	N	1.17422	0.309901			NDEPs_NDEGs
A0A452G7X0|XM_018050642.1	N	N	1.17422	0.0406937			NDEPs_NDEGs
A0A452FFQ0|XM_018050658.1	N	N	0.863594	-0.145944			NDEPs_NDEGs
A0A452G5E1|XM_018050673.1	N	N	1.21336	0.776859			NDEPs_NDEGs
A0A452G7X0|XM_018050701.1	N	N	1.17422	0.273604			NDEPs_NDEGs
A0A452G7X0|XM_018050752.1	N	N	1.17422	0.0908901			NDEPs_NDEGs
A0A452ECW4|XM_018050814.1	N	N	0.893131	-0.21712			NDEPs_NDEGs
A0A452ECW4|XM_018050821.1	N	N	0.893131	0.195492			NDEPs_NDEGs
A0A452G7X0|XM_018050829.1	N	N	1.17422	0.0955336			NDEPs_NDEGs
A0A452ECW4|XM_018050830.1	N	N	0.893131	-0.112547			NDEPs_NDEGs
A0A452ECW4|XM_018050839.1	N	N	0.893131	0.568478			NDEPs_NDEGs
A0A452ECW4|XM_018050844.1	N	N	0.893131	0.467974			NDEPs_NDEGs
A0A452EJE7|XM_018050852.1	N	N	0.882101	0.168726			NDEPs_NDEGs
A0A452EEP4|XM_018050922.1	N	N	0.98118	0.421411			NDEPs_NDEGs
A0A452DRK7|XM_018050923.1	N	N	1.77002	0.364519			NDEPs_NDEGs
A0A452DRK7|XM_018050926.1	N	N	1.77002	3.09361			NDEPs_NDEGs
A0A452FWI2|XM_018051101.1	N	N	0.872381	0.550424			NDEPs_NDEGs
A0A452FB30|XM_018051114.1	N	N	0.893541	0.27817			NDEPs_NDEGs
A0A452GBL9|XM_018051186.1	N	N	0.984283	0.228651			NDEPs_NDEGs
A0A452GBL9|XM_018051192.1	N	N	0.984283	0.130335			NDEPs_NDEGs
A0A452GBL9|XM_018051198.1	N	N	0.984283	0.165011			NDEPs_NDEGs
A0A452GBL9|XM_018051204.1	N	N	0.984283	1.59266			NDEPs_NDEGs
A0A452GBL9|XM_018051213.1	N	N	0.984283	0.475329			NDEPs_NDEGs
A0A452GBL9|XM_018051219.1	N	N	0.984283	0.654501			NDEPs_NDEGs
A0A452FYB3|XM_018051235.1	N	N	1.08175	0.0299941			NDEPs_NDEGs
A0A452G3R1|XM_018051271.1	N	N	39.4692	0.159731			NDEPs_NDEGs
A0A452FIL8|XM_018051281.1	N	N	0.975153	0.461329			NDEPs_NDEGs
A0A452FIL8|XM_018051285.1	N	N	0.975153	0.497011			NDEPs_NDEGs
A0A452FIL8|XM_018051294.1	N	N	0.975153	0.399552			NDEPs_NDEGs
A0A452FIL8|XM_018051303.1	N	N	0.975153	-0.270457			NDEPs_NDEGs
A0A452E7Q8|XM_018051322.1	N	N	0.793818	0.214899			NDEPs_NDEGs
A0A452DSF5|XM_018051359.1	N	N	0.99686	0.0784707			NDEPs_NDEGs
A0A452G6P8|XM_018051387.1	N	N	1.27705	-0.430055			NDEPs_NDEGs
A0A452G6P8|XM_018051397.1	N	N	1.27705	-0.347699			NDEPs_NDEGs
A0A452ERZ3|XM_018051409.1	N	N	0.949468	-0.19952			NDEPs_NDEGs
A0A452ERZ3|XM_018051417.1	N	N	0.949468	0.487206			NDEPs_NDEGs
A0A452ERZ3|XM_018051427.1	N	N	0.949468	0.781531			NDEPs_NDEGs
A0A452ERZ3|XM_018051432.1	N	N	0.949468	0.327746			NDEPs_NDEGs
A0A452ERZ3|XM_018051436.1	N	N	0.949468	0.313584			NDEPs_NDEGs
A0A452FHD7|XM_018051483.1	N	N	0.930137	0.223306			NDEPs_NDEGs
A0A452FGV0|XM_018051486.1	N	N	0.380095	-0.503428			NDEPs_NDEGs
A0A452FGV0|XM_018051495.1	N	N	0.380095	-0.343653			NDEPs_NDEGs
A0A452DZN6|XM_018051507.1	N	N	1.07194	0.0730655			NDEPs_NDEGs
A0A452DRV4|XM_018051519.1	N	N	0.867067	0.144694			NDEPs_NDEGs
A0A452F0A3|XM_018051638.1	N	N	0.896898	-0.292425			NDEPs_NDEGs
A0A452DNB0|XM_018051642.1	N	N	1.1133	0.625779			NDEPs_NDEGs
A0A452DNB0|XM_018051649.1	N	N	1.1133	2.16431			NDEPs_NDEGs
A0A452DNB0|XM_018051653.1	N	N	1.1133	0.150437			NDEPs_NDEGs
A0A452F0K2|XM_018051660.1	N	N	1.00325	-0.372663			NDEPs_NDEGs
A0A452EDC8|XM_018051681.1	N	N	1.84208	0.207138			NDEPs_NDEGs
A0A452DUB9|XM_018051686.1	N	N	1.04733	0.147951			NDEPs_NDEGs
A0A452DUB9|XM_018051689.1	N	N	1.04733	-0.197076			NDEPs_NDEGs
A0A452G8K5|XM_018051693.1	N	N	1.37021	1.01232			NDEPs_NDEGs
A0A452G8K5|XM_018051696.1	N	N	1.37021	-1.18425			NDEPs_NDEGs
A0A452DQB1|XM_018051698.1	N	N	0.90536	0.204649			NDEPs_NDEGs
A0A452GB18|XM_018051743.1	N	N	1.22389	0.307554			NDEPs_NDEGs
A0A452E5E0|XM_018051747.1	N	N	0.917378	-1.05191			NDEPs_NDEGs
A0A452E5E0|XM_018051749.1	N	N	0.917378	0.155716			NDEPs_NDEGs
A0A452EEQ4|XM_018051755.1	N	N	0.829506	0.0665155			NDEPs_NDEGs
A0A452EEQ4|XM_018051757.1	N	N	0.829506	0.159384			NDEPs_NDEGs
A0A452DXH7|XM_018051780.1	N	N	1.03657	-0.106104			NDEPs_NDEGs
A0A452F818|XM_018051810.1	N	N	1.17822	0.1355			NDEPs_NDEGs
A0A452F818|XM_018051819.1	N	N	1.17822	0.802494			NDEPs_NDEGs
A0A452G737|XM_018051861.1	N	N	0.753776	0.285166			NDEPs_NDEGs
A0A452ED39|XM_018051870.1	N	N	0.841339	-0.00280976			NDEPs_NDEGs
A0A452EHZ4|XM_018051877.1	N	N	0.923885	0.522473			NDEPs_NDEGs
A0A452EHZ4|XM_018051883.1	N	N	0.923885	0.623127			NDEPs_NDEGs
A0A452EHZ4|XM_018051888.1	N	N	0.923885	0.383946			NDEPs_NDEGs
A0A452G0H9|XM_018051894.1	N	N	0.904682	0.460142			NDEPs_NDEGs
A0A452G5E1|XM_018051902.1	N	N	1.21336	0.739484			NDEPs_NDEGs
A0A452G5E1|XM_018051908.1	N	N	1.21336	0.457882			NDEPs_NDEGs
A0A452G5E1|XM_018051914.1	N	N	1.21336	0.388562			NDEPs_NDEGs
A0A452G5M0|XM_018051920.1	N	N	0.603797	-0.259625			NDEPs_NDEGs
A0A452G5M0|XM_018051928.1	N	N	0.603797	-0.226172			NDEPs_NDEGs
A0A452G5M0|XM_018051937.1	N	N	0.603797	-0.271303			NDEPs_NDEGs
A0A452FDJ0|XM_018051946.1	N	N	1.33615	0.197805			NDEPs_NDEGs
A0A452DST8|XM_018052110.1	N	N	0.774557	0.0791682			NDEPs_NDEGs
A0A452DST8|XM_018052113.1	N	N	0.774557	0.212662			NDEPs_NDEGs
A0A452ESL6|XM_018052124.1	N	N	0.702679	-0.222939			NDEPs_NDEGs
A0A452EYW8|XM_018052159.1	N	N	0.800905	4.88811			NDEPs_NDEGs
A0A452EYW8|XM_018052163.1	N	N	0.800905	-0.204391			NDEPs_NDEGs
A0A452EYW8|XM_018052170.1	N	N	0.800905	-0.431113			NDEPs_NDEGs
A0A452EYW8|XM_018052182.1	N	N	0.800905	0.646498			NDEPs_NDEGs
A0A452DLV8|XM_018052188.1	N	N	1.06012	-0.128724			NDEPs_NDEGs
A0A452FF28|XM_018052196.1	N	N	0.997702	2.64084			NDEPs_NDEGs
A0A452FF28|XM_018052201.1	N	N	0.997702	0.129017			NDEPs_NDEGs
A0A452FF28|XM_018052207.1	N	N	0.997702	0.852895			NDEPs_NDEGs
A0A452FF28|XM_018052213.1	N	N	0.997702	0.294534			NDEPs_NDEGs
A0A452FBI7|XM_018052252.1	N	N	0.74651	-1.82778			NDEPs_NDEGs
A0A452FBI7|XM_018052257.1	N	N	0.74651	0.0390857			NDEPs_NDEGs
A0A452FBI7|XM_018052290.1	N	N	0.74651	2.1527			NDEPs_NDEGs
A0A452DRB9|XM_018052320.1	N	N	0.868159	0.685753			NDEPs_NDEGs
A0A452F3D0|XM_018052331.1	N	N	1.09412	0.595958			NDEPs_NDEGs
A0A452F3D0|XM_018052339.1	N	N	1.09412	1.05432			NDEPs_NDEGs
A0A452EFS5|XM_018052364.1	N	N	0.786437	0.408739			NDEPs_NDEGs
A0A452EFS5|XM_018052368.1	N	N	0.786437	3.48709			NDEPs_NDEGs
A0A452G1M4|XM_018052376.1	N	N	1.84169	0.0514646			NDEPs_NDEGs
A0A452G1M4|XM_018052382.1	N	N	1.84169	0.263184			NDEPs_NDEGs
A0A452EPF4|XM_018052426.1	N	N	0.798742	-6.28474			NDEPs_NDEGs
A0A452ERN2|XM_018052437.1	N	N	0.525931	-0.4242			NDEPs_NDEGs
A0A452EPF4|XM_018052438.1	N	N	0.798742	-0.13669			NDEPs_NDEGs
A0A452EPF4|XM_018052446.1	N	N	0.798742	-5.11046			NDEPs_NDEGs
A0A452EPF4|XM_018052453.1	N	N	0.798742	-0.889362			NDEPs_NDEGs
A0A452EPF4|XM_018052460.1	N	N	0.798742	0.966109			NDEPs_NDEGs
A0A452EPF4|XM_018052466.1	N	N	0.798742	1.4867			NDEPs_NDEGs
A0A452EPF4|XM_018052472.1	N	N	0.798742	-1.77778			NDEPs_NDEGs
A0A452EPF4|XM_018052480.1	N	N	0.798742	-1.0242			NDEPs_NDEGs
A0A452EPF4|XM_018052489.1	N	N	0.798742	-0.802787			NDEPs_NDEGs
A0A452ERN2|XM_018052497.1	N	N	0.525931	0.81448			NDEPs_NDEGs
A0A452DTX9|XM_018052503.1	N	N	0.981222	-0.565837			NDEPs_NDEGs
A0A452DTX9|XM_018052508.1	N	N	0.981222	0.100822			NDEPs_NDEGs
A0A452DTX9|XM_018052511.1	N	N	0.981222	3.64706			NDEPs_NDEGs
A0A452ENJ9|XM_018052526.1	N	N	1.12187	0.686451			NDEPs_NDEGs
A0A452ENJ9|XM_018052530.1	N	Y	1.12187	-24.3999		down	NDEPs_DEGs
A0A452ENJ9|XM_018052535.1	N	N	1.12187	-1.70311			NDEPs_NDEGs
A0A452ENJ9|XM_018052538.1	N	N	1.12187	-3.17794			NDEPs_NDEGs
A0A452ERN2|XM_018052541.1	N	N	0.525931	-0.38936			NDEPs_NDEGs
A0A452ETB9|XM_018052603.1	N	N	0.892301	-0.0381699			NDEPs_NDEGs
A0A452ERN2|XM_018052607.1	N	N	0.525931	-0.773992			NDEPs_NDEGs
A0A452DR39|XM_018052668.1	N	N	0.921597	-0.130028			NDEPs_NDEGs
A0A452ERN2|XM_018052677.1	N	N	0.525931	-0.250664			NDEPs_NDEGs
A0A452DR39|XM_018052678.1	N	N	0.921597	0.745057			NDEPs_NDEGs
A0A452FJ92|XM_018052701.1	N	N	1.14285	0.3891			NDEPs_NDEGs
A0A452ERN2|XM_018052748.1	N	N	0.525931	0.5612			NDEPs_NDEGs
A0A452EP38|XM_018052749.1	N	N	0.678958	-0.473311			NDEPs_NDEGs
A0A452EP38|XM_018052750.1	N	N	0.678958	0.24849			NDEPs_NDEGs
A0A452EP38|XM_018052752.1	N	N	0.678958	0.749611			NDEPs_NDEGs
A0A452ERN2|XM_018052771.1	N	N	0.525931	-1.10431			NDEPs_NDEGs
A0A452F9G2|XM_018052778.1	N	N	0.661202	0.22174			NDEPs_NDEGs
A0A452ERN2|XM_018052795.1	N	N	0.525931	-0.00354305			NDEPs_NDEGs
A0A452ERN2|XM_018052829.1	N	N	0.525931	0.602544			NDEPs_NDEGs
A0A452G609|XM_018052830.1	N	N	0.837175	0.153008			NDEPs_NDEGs
A0A452G609|XM_018052834.1	N	N	0.837175	-0.388563			NDEPs_NDEGs
A0A452G609|XM_018052835.1	N	N	0.837175	0.105128			NDEPs_NDEGs
A0A452G609|XM_018052838.1	N	N	0.837175	-0.154527			NDEPs_NDEGs
A0A452G609|XM_018052841.1	N	N	0.837175	0.144531			NDEPs_NDEGs
A0A452G609|XM_018052842.1	N	N	0.837175	-0.166629			NDEPs_NDEGs
A0A452EEP4|XM_018052850.1	N	N	0.98118	4.7425			NDEPs_NDEGs
A0A452EEP4|XM_018052857.1	N	N	0.98118	2.36065			NDEPs_NDEGs
A0A452EEP4|XM_018052859.1	N	N	0.98118	0.249317			NDEPs_NDEGs
A0A452EEP4|XM_018052860.1	N	N	0.98118	1.00975			NDEPs_NDEGs
A0A452EEP4|XM_018052862.1	N	N	0.98118	5.63044			NDEPs_NDEGs
A0A452EEP4|XM_018052869.1	N	N	0.98118	0.233242			NDEPs_NDEGs
A0A452G5E1|XM_018052883.1	N	N	1.21336	-0.145216			NDEPs_NDEGs
A0A452G5E1|XM_018052889.1	N	N	1.21336	0.26061			NDEPs_NDEGs
A0A452G5E1|XM_018052907.1	N	N	1.21336	-6.18502			NDEPs_NDEGs
A0A452E5V7|XM_018052932.1	N	N	0.640385	0.876177			NDEPs_NDEGs
A0A452E5V7|XM_018052941.1	N	N	0.640385	2.83594			NDEPs_NDEGs
A0A452FN84|XM_018052948.1	N	N	1.13825	0.0871336			NDEPs_NDEGs
A0A452EEK8|XM_018053009.1	N	N	0.395666	-0.127319			NDEPs_NDEGs
A0A452EN48|XM_018053024.1	N	N	1.0665	-0.367272			NDEPs_NDEGs
A0A452EN48|XM_018053030.1	N	N	1.0665	-0.408837			NDEPs_NDEGs
A0A452FLP9|XM_018053035.1	N	N	0.83999	0.220636			NDEPs_NDEGs
A0A452FLP9|XM_018053043.1	N	N	0.83999	0.059998			NDEPs_NDEGs
A0A452FLP9|XM_018053046.1	N	N	0.83999	-0.183783			NDEPs_NDEGs
A0A452FLP9|XM_018053052.1	N	N	0.83999	-0.813784			NDEPs_NDEGs
A0A452FLP9|XM_018053058.1	N	N	0.83999	-0.0602029			NDEPs_NDEGs
A0A452FLP9|XM_018053064.1	N	N	0.83999	-0.720285			NDEPs_NDEGs
A0A452FLP9|XM_018053069.1	N	N	0.83999	0.735931			NDEPs_NDEGs
A0A452EF47|XM_018053142.1	Y	N	0.538324	0.761431	down		DEPs_NDEGs
A0A452FZC2|XM_018053147.1	N	N	0.32581	0.0653393			NDEPs_NDEGs
A0A452FZC2|XM_018053158.1	N	Y	0.32581	22.6689		up	NDEPs_DEGs
A0A452E542|XM_018053178.1	N	N	1.17299	0.506731			NDEPs_NDEGs
A0A452EEN1|XM_018053227.1	N	N	1.16618	-0.501048			NDEPs_NDEGs
A0A452E542|XM_018053229.1	N	N	1.17299	-0.632648			NDEPs_NDEGs
A0A452G2R8|XM_018053230.1	N	N	0.855386	-0.0530018			NDEPs_NDEGs
A0A452F617|XM_018053238.1	N	N	0.937947	-0.121797			NDEPs_NDEGs
A0A452E2H7|XM_018053507.1	N	N	0.922666	-1.82778			NDEPs_NDEGs
A0A452G5D0|XM_018053779.1	N	N	1.60828	-0.0174687			NDEPs_NDEGs
A0A452G133|XM_018054118.1	N	N	0.85854	0.310125			NDEPs_NDEGs
A0A452G588|XM_018054195.1	N	N	0.715317	-1.10628			NDEPs_NDEGs
A0A452ELP2|XM_018054696.1	N	N	1.1617	0.496805			NDEPs_NDEGs
A0A452ELP2|XM_018054719.1	N	N	1.1617	0.150602			NDEPs_NDEGs
A0A452EH80|XM_018054887.1	N	N	0.826979	0.170663			NDEPs_NDEGs
A0A452G511|XM_018055226.1	N	N	2.90455	-0.605275			NDEPs_NDEGs
A0A452G511|XM_018055337.1	N	N	2.90455	4.65434			NDEPs_NDEGs
A0A452F1V0|XM_018055650.1	N	N	1.21241	2.46342			NDEPs_NDEGs
A0A452F1V0|XM_018055720.1	N	N	1.21241	0.0996996			NDEPs_NDEGs
A0A452G8D9|XM_018056531.1	N	N	0.693931	1.11135			NDEPs_NDEGs
A0A452G8D9|XM_018058129.1	N	N	0.693931	0.560104			NDEPs_NDEGs
A0A452G2F7|XM_018058859.1	N	N	0.882394	-0.615738			NDEPs_NDEGs
A0A452G2F7|XM_018058876.1	N	N	0.882394	0.164638			NDEPs_NDEGs
A0A452G2F7|XM_018058893.1	N	N	0.882394	-0.104877			NDEPs_NDEGs
A0A452G8U2|XM_018059917.1	N	N	0.915022	0.842821			NDEPs_NDEGs
A0A452E1E7|XM_018060006.1	N	N	0.701936	-0.190747			NDEPs_NDEGs
A0A452E1E7|XM_018060080.1	N	N	0.701936	0.170609			NDEPs_NDEGs
A0A452E1E7|XM_018060147.1	N	N	0.701936	0.114999			NDEPs_NDEGs
A0A452E1E7|XM_018060197.1	N	N	0.701936	-0.159713			NDEPs_NDEGs
A0A452DX20|XM_018060887.1	N	N	0.641758	-1.48799			NDEPs_NDEGs
A0A452DXG3|XM_018061706.1	N	N	0.789534	-0.127639			NDEPs_NDEGs
A0A452FW24|XM_018061798.1	N	N	1.05991	0.887341			NDEPs_NDEGs
A0A452FW24|XM_018061867.1	N	N	1.05991	-0.786206			NDEPs_NDEGs
A0A452FPQ8|XM_018063189.1	N	N	0.882975	-0.410286			NDEPs_NDEGs
A0A452FPQ8|XM_018063239.1	N	N	0.882975	0.160705			NDEPs_NDEGs
A0A452FPQ8|XM_018063270.1	N	N	0.882975	-0.215996			NDEPs_NDEGs
A0A452G7Y4|XM_018064224.1	N	N	0.952502	0.355321			NDEPs_NDEGs
A0A452G7Y4|XM_018064281.1	N	N	0.952502	-0.179601			NDEPs_NDEGs
A0A452DKH7|XM_018065653.1	N	N	0.875338	0.309543			NDEPs_NDEGs
A0A452DKH7|XM_018065711.1	N	N	0.875338	0.10273			NDEPs_NDEGs
A0A452EEC6|XM_018065940.1	N	N	1.04234	0.254856			NDEPs_NDEGs
A0A452DMN4|XM_018065994.1	N	N	0.685945	0.17269			NDEPs_NDEGs
A0A452ET89|XM_018066620.1	N	N	0.848094	-0.280775			NDEPs_NDEGs
A0A452ET89|XM_018066629.1	N	N	0.848094	0.808177			NDEPs_NDEGs
A0A452ET89|XM_018066680.1	N	N	0.848094	1.57801			NDEPs_NDEGs
A0A452ET89|XM_018066732.1	N	N	0.848094	-0.0575345			NDEPs_NDEGs
A0A452ET89|XM_018066798.1	N	N	0.848094	-0.0788361			NDEPs_NDEGs
A0A452FNB8|XR_001295570.2	Y	N	0.62077	1.41062	down		DEPs_NDEGs
A0A452F7E0|XR_001295858.2	N	N	1.01957	-0.0684439			NDEPs_NDEGs
A0A452FPF8|XR_001917533.1	N	N	1.23073	2.44784			NDEPs_NDEGs
A0A452FRK0|XR_001917891.1	N	N	1.31837	0.913936			NDEPs_NDEGs
A0A452EBN6|XR_001917939.1	N	N	0.983413	-0.0159494			NDEPs_NDEGs
A0A452EBN6|XR_001917940.1	N	N	0.983413	-0.0991447			NDEPs_NDEGs
A0A452FUP9|XR_001918107.1	Y	N	0.621479	-0.0184853	down		DEPs_NDEGs
A0A452GB88|XR_001918121.1	N	N	0.951127	-0.76066			NDEPs_NDEGs
A0A452F901|XR_001918128.1	N	N	1.41613	-0.515878			NDEPs_NDEGs
A0A452EBM0|XR_001918143.1	N	N	0.505303	-1.72241			NDEPs_NDEGs
A0A452EBM0|XR_001918144.1	N	N	0.505303	0.383254			NDEPs_NDEGs
A0A452FXR6|XR_001918156.1	N	N	1.07761	0.384982			NDEPs_NDEGs
A0A452FXR6|XR_001918157.1	N	N	1.07761	0.180691			NDEPs_NDEGs
A0A452DUV7|XR_001918158.1	N	N	1.20648	0.607241			NDEPs_NDEGs
A0A452FNG3|XR_001918222.1	N	N	0.792609	-0.315859			NDEPs_NDEGs
A0A452DTX3|XR_001918224.1	N	N	0.820903	0.328278			NDEPs_NDEGs
A0A452DNF5|XR_001918255.1	N	N	0.968732	-1.31238			NDEPs_NDEGs
A0A452E7Q8|XR_001918368.1	N	N	0.793818	4.37286			NDEPs_NDEGs
A0A452FHD7|XR_001918372.1	N	N	0.930137	-0.215114			NDEPs_NDEGs
A0A452EYW8|XR_001918452.1	N	N	0.800905	4.00558			NDEPs_NDEGs
A0A452EF47|XR_001918539.1	Y	N	0.538324	0.861825	down		DEPs_NDEGs
A0A452F7E0|XR_309749.3	N	N	1.01957	-0.0338748			NDEPs_NDEGs
F6M3U6|NM_001285566.1	N	N	0.852474	0.549902			NDEPs_NDEGs
A0A452F8B6|NM_001285642.1	N	N	0.982809	0.167778			NDEPs_NDEGs
A0A452FEA0|NM_001285647.1	N	N	0.951212	-0.421152			NDEPs_NDEGs
Q6S4N9|NM_001285701.1	N	N	0.924281	1.2769			NDEPs_NDEGs
A0A452E162|NM_001314184.1	N	N	0.673825	0.0214199			NDEPs_NDEGs
A0A452G9H1|NM_001314314.1	N	N	0.948734	-0.266587			NDEPs_NDEGs
A0A452F2G2|NM_001314348.1	N	N	0.857017	-0.390022			NDEPs_NDEGs
A0A452E3I8|Novel_001052	N	N	1.03976	-0.0910702			NDEPs_NDEGs
A0A452F1S1|Novel_001057	N	N	0.542839	3.40637			NDEPs_NDEGs
A0A452F1S1|Novel_001058	N	N	0.542839	0.0405508			NDEPs_NDEGs
A0A452F1S1|Novel_001059	N	N	0.542839	-0.177628			NDEPs_NDEGs
A0A452F1S1|Novel_001060	N	N	0.542839	-0.00599964			NDEPs_NDEGs
A0A452G1K4|Novel_001061	N	N	0.910708	0.0356328			NDEPs_NDEGs
A0A452G1K4|Novel_001062	N	N	0.910708	1.40158			NDEPs_NDEGs
A0A452ELS4|Novel_001063	N	N	0.702476	1.97787			NDEPs_NDEGs
A0A452ELS4|Novel_001064	N	N	0.702476	-0.276659			NDEPs_NDEGs
A0A452ELS4|Novel_001065	N	N	0.702476	-7.7845			NDEPs_NDEGs
A0A452ELS4|Novel_001066	N	N	0.702476	0.329396			NDEPs_NDEGs
A0A452ELS4|Novel_001067	N	Y	0.702476	-21.7403		down	NDEPs_DEGs
A0A452DML9|Novel_001068	N	N	1.64801	0.0909305			NDEPs_NDEGs
A0A452DML9|Novel_001069	N	N	1.64801	-4.82255			NDEPs_NDEGs
A0A452EUE1|Novel_001070	N	N	0.768344	0.67138			NDEPs_NDEGs
A0A452EMC8|Novel_001072	N	N	1.03996	-0.0175571			NDEPs_NDEGs
A0A452FNZ8|Novel_001074	Y	N	0.648598	0.367124	down		DEPs_NDEGs
A0A452FNZ8|Novel_001075	Y	Y	0.648598	-23.6006	down	down	DEPs_DEGs
A0A452FXG0|Novel_001076	N	N	0.978073	-0.642738			NDEPs_NDEGs
A0A452GB62|Novel_001086	N	N	0.989936	0.00812042			NDEPs_NDEGs
A0A452GB62|Novel_001087	N	N	0.989936	-5.51841			NDEPs_NDEGs
A0A452GB62|Novel_001088	N	N	0.989936	2.0192			NDEPs_NDEGs
A0A452E605|Novel_001089	N	N	0.799603	0.0097935			NDEPs_NDEGs
A0A452E605|Novel_001090	N	N	0.799603	0.0986127			NDEPs_NDEGs
A0A452E605|Novel_001091	N	N	0.799603	1.11748			NDEPs_NDEGs
A0A452F7V3|Novel_001093	N	N	0.728476	5.16776			NDEPs_NDEGs
A0A452F7V3|Novel_001094	N	N	0.728476	-0.739309			NDEPs_NDEGs
A0A452F7V3|Novel_001095	N	N	0.728476	-5.76429			NDEPs_NDEGs
A0A452F7V3|Novel_001096	N	N	0.728476	1.05262			NDEPs_NDEGs
A0A452F7V3|Novel_001097	N	N	0.728476	-5.44674			NDEPs_NDEGs
A0A452F7V3|Novel_001098	N	N	0.728476	-1.53106			NDEPs_NDEGs
A0A452F7V3|Novel_001099	N	N	0.728476	0.259749			NDEPs_NDEGs
A0A452F4Y2|Novel_001103	N	N	1.14535	1.50801			NDEPs_NDEGs
A0A452F4Y2|Novel_001104	N	N	1.14535	0.155509			NDEPs_NDEGs
A0A452FCY3|Novel_001105	N	N	0.910759	-0.316064			NDEPs_NDEGs
A0A452FCY3|Novel_001106	N	N	0.910759	-1.13118			NDEPs_NDEGs
A0A452FCY3|Novel_001107	N	N	0.910759	0.100928			NDEPs_NDEGs
A0A452FSR9|Novel_001108	N	N	1.20137	0.713366			NDEPs_NDEGs
A0A452FSR9|Novel_001109	N	N	1.20137	0.145653			NDEPs_NDEGs
A0A452FSR9|Novel_001110	N	N	1.20137	-0.092887			NDEPs_NDEGs
A0A452EN03|Novel_001112	N	N	0.957473	0.237682			NDEPs_NDEGs
A0A452EN03|Novel_001113	N	N	0.957473	1.79256			NDEPs_NDEGs
A0A452FQK8|Novel_001120	N	N	0.951224	-0.173895			NDEPs_NDEGs
A0A452EKH0|Novel_001122	N	N	1.25242	-0.307346			NDEPs_NDEGs
A0A452GAC9|Novel_001123	N	N	0.946498	0.148334			NDEPs_NDEGs
A0A452DS14|Novel_001124	N	N	1.01475	-0.279765			NDEPs_NDEGs
A0A452F5X0|Novel_001125	N	N	0.468694	-0.0255183			NDEPs_NDEGs
A0A452F5X0|Novel_001126	N	N	0.468694	0.29715			NDEPs_NDEGs
A0A452F5X0|Novel_001127	N	N	0.468694	0.073644			NDEPs_NDEGs
A0A452EMC8|Novel_001128	N	N	1.03996	-6.10515			NDEPs_NDEGs
A0A452EMC8|Novel_001129	N	N	1.03996	-0.179557			NDEPs_NDEGs
A0A452FXR6|Novel_001130	N	N	1.07761	-0.42512			NDEPs_NDEGs
A0A452EMC8|Novel_001131	N	N	1.03996	-1.06399			NDEPs_NDEGs
A0A452EMC8|Novel_001132	N	N	1.03996	-0.0714943			NDEPs_NDEGs
A0A452ETB9|Novel_001135	N	N	0.892301	-0.886887			NDEPs_NDEGs
A0A452DLM8|Novel_001146	N	N	0.795996	-0.316478			NDEPs_NDEGs
A0A452FL72|Novel_001148	N	N	0.748626	-0.110189			NDEPs_NDEGs
A0A452FZ57|Novel_001149	N	N	0.807766	-0.273672			NDEPs_NDEGs
A0A452FUG9|Novel_001154	N	N	1.08745	-0.135721			NDEPs_NDEGs
A0A452DK39|Novel_001156	N	N	0.89582	-0.175725			NDEPs_NDEGs
A0A452DK39|Novel_001157	N	N	0.89582	1.50864			NDEPs_NDEGs
A0A452F752|Novel_001159	N	N	0.822768	0.0765584			NDEPs_NDEGs
A0A452G7V3|Novel_001160	N	N	0.782432	0.154916			NDEPs_NDEGs
A0A452FLL1|Novel_001163	N	N	1.25412	1.37465			NDEPs_NDEGs
A0A452FLL1|Novel_001164	N	N	1.25412	-3.69677			NDEPs_NDEGs
A0A452FLL1|Novel_001165	N	N	1.25412	-0.57034			NDEPs_NDEGs
A0A452DTY7|Novel_001167	N	N	0.580158	0.214503			NDEPs_NDEGs
A0A452EEH2|Novel_001170	Y	N	0.521998	-0.0244263	down		DEPs_NDEGs
A0A452EEH2|Novel_001171	Y	N	0.521998	-0.547531	down		DEPs_NDEGs
A0A452EEH2|Novel_001172	Y	N	0.521998	-2.61029	down		DEPs_NDEGs
A0A452EEH2|Novel_001173	Y	N	0.521998	1.17833	down		DEPs_NDEGs
A0A452EEH2|Novel_001174	Y	N	0.521998	2.09593	down		DEPs_NDEGs
A0A452EEH2|Novel_001175	Y	N	0.521998	0.115174	down		DEPs_NDEGs
A0A452EEH2|Novel_001176	Y	N	0.521998	1.77348	down		DEPs_NDEGs
A0A452EEH2|Novel_001177	Y	N	0.521998	-6.13697	down		DEPs_NDEGs
A0A452EEH2|Novel_001178	Y	Y	0.521998	21.9671	down	up	DEPs_DEGs
A0A452EEH2|Novel_001179	Y	N	0.521998	1.73439	down		DEPs_NDEGs
A0A452EEH2|Novel_001180	Y	N	0.521998	-4.1513	down		DEPs_NDEGs
A0A452EEH2|Novel_001181	Y	N	0.521998	-1.11663	down		DEPs_NDEGs
A0A452EEH2|Novel_001182	Y	N	0.521998	-0.188102	down		DEPs_NDEGs
A0A452DZM1|Novel_001184	N	N	0.888677	0.274403			NDEPs_NDEGs
A0A452DZM1|Novel_001185	N	N	0.888677	4.32954			NDEPs_NDEGs
A0A452G0Y0|Novel_001191	N	N	0.996071	0.130869			NDEPs_NDEGs
A0A452EVA0|Novel_001193	N	N	1.15502	0.707183			NDEPs_NDEGs
A0A452EVA0|Novel_001194	N	N	1.15502	-5.17135			NDEPs_NDEGs
A0A452FVS1|Novel_001204	N	N	0.868931	0.269065			NDEPs_NDEGs
A0A452E0G5|Novel_001205	N	N	0.84391	-0.253087			NDEPs_NDEGs
A0A452E0G5|Novel_001206	N	N	0.84391	0.0479177			NDEPs_NDEGs
A0A452FLN2|Novel_001207	N	N	0.918712	0.0564664			NDEPs_NDEGs
A0A452E1D6|Novel_001208	N	N	1.53896	-0.0946487			NDEPs_NDEGs
A0A452G651|Novel_001210	N	N	2.45445	-0.375576			NDEPs_NDEGs
A0A452F4C0|Novel_001212	N	N	1.10786	-0.226671			NDEPs_NDEGs
A0A452F4C0|Novel_001213	N	N	1.10786	0.585289			NDEPs_NDEGs
A0A452F4C0|Novel_001214	N	N	1.10786	0.164068			NDEPs_NDEGs
A0A452EIU4|Novel_001215	N	N	0.528251	0.0836774			NDEPs_NDEGs
A0A452FAP6|Novel_001216	N	N	1.22636	-0.00423145			NDEPs_NDEGs
A0A452FY20|Novel_001217	N	N	0.454258	0.0530256			NDEPs_NDEGs
A0A452FMR4|Novel_001229	N	N	0.761588	-0.0351726			NDEPs_NDEGs
A0A452FJM9|Novel_001235	N	N	1.00702	0.936175			NDEPs_NDEGs
A0A452E105|Novel_001239	N	N	0.689103	-1.61425			NDEPs_NDEGs
A0A452E105|Novel_001240	N	N	0.689103	0.657186			NDEPs_NDEGs
A0A452EZM7|Novel_001241	N	N	0.805499	-0.297099			NDEPs_NDEGs
A0A452EZM7|Novel_001242	N	N	0.805499	0.864724			NDEPs_NDEGs
A0A452EZM7|Novel_001243	N	N	0.805499	0.658612			NDEPs_NDEGs
A0A452G6Q2|Novel_001244	N	N	0.72672	0.502483			NDEPs_NDEGs
A0A452ET89|Novel_001245	N	N	0.848094	-0.593617			NDEPs_NDEGs
A0A452DWL1|Novel_001246	N	N	0.988482	0.0396366			NDEPs_NDEGs
A0A452EY45|Novel_001247	N	N	0.988583	0.0924673			NDEPs_NDEGs
A0A452EY45|Novel_001248	N	N	0.988583	0.340829			NDEPs_NDEGs
A0A452EY45|Novel_001249	N	N	0.988583	-1.3518			NDEPs_NDEGs
A0A452EY45|Novel_001250	N	N	0.988583	-0.386308			NDEPs_NDEGs
A0A452EY45|Novel_001251	N	N	0.988583	-0.618866			NDEPs_NDEGs
A0A452EY45|Novel_001252	N	N	0.988583	0.148253			NDEPs_NDEGs
A0A452EY45|Novel_001253	N	N	0.988583	-0.0575734			NDEPs_NDEGs
A0A452ELS4|Novel_001265	N	N	0.702476	0.429327			NDEPs_NDEGs
A0A452DVC4|Novel_001266	N	N	0.793754	0.0824805			NDEPs_NDEGs
A0A452EIB7|Novel_001268	N	N	0.910019	0.0232454			NDEPs_NDEGs
A0A452FLL7|Novel_001270	N	N	1.20243	-0.0565178			NDEPs_NDEGs
A0A452FLL7|Novel_001271	N	N	1.20243	-4.74954			NDEPs_NDEGs
A0A452F6I8|Novel_001273	N	N	0.905696	0.359365			NDEPs_NDEGs
A0A452DLW2|Novel_001276	N	N	1.14975	1.48877			NDEPs_NDEGs
A0A452DLW2|Novel_001277	N	N	1.14975	-5.3366			NDEPs_NDEGs
A0A452DLW2|Novel_001278	N	N	1.14975	0.898567			NDEPs_NDEGs
A0A452DLW2|Novel_001279	N	N	1.14975	-0.793561			NDEPs_NDEGs
A0A452DLW2|Novel_001280	N	N	1.14975	-0.696125			NDEPs_NDEGs
A0A452DLW2|Novel_001281	N	N	1.14975	-0.264782			NDEPs_NDEGs
A0A452DX71|Novel_001283	N	N	0.374259	0.555719			NDEPs_NDEGs
A0A452DX71|Novel_001284	N	N	0.374259	-0.194609			NDEPs_NDEGs
A0A452DX71|Novel_001286	N	N	0.374259	-3.0284			NDEPs_NDEGs
A0A452DX71|Novel_001287	N	N	0.374259	-0.758346			NDEPs_NDEGs
A0A452DX71|Novel_001288	N	N	0.374259	-2.21891			NDEPs_NDEGs
A0A452F8H2|Novel_001289	N	N	0.520533	-0.00980377			NDEPs_NDEGs
A0A452F8H2|Novel_001290	N	Y	0.520533	-20.581		down	NDEPs_DEGs
A0A452FFT2|Novel_001292	N	N	0.896886	0.0570643			NDEPs_NDEGs
A0A452FFT2|Novel_001293	N	N	0.896886	4.7504			NDEPs_NDEGs
A0A452EZ97|Novel_001295	N	N	1.25937	0.0311662			NDEPs_NDEGs
A0A452EZ97|Novel_001296	N	N	1.25937	8.06168			NDEPs_NDEGs
A0A452G1J7|Novel_001297	N	N	0.872639	-0.151484			NDEPs_NDEGs
A0A452G725|Novel_001306	N	N	0.932965	-0.398494			NDEPs_NDEGs
A0A452F8B6|Novel_001307	N	N	0.982809	-0.172594			NDEPs_NDEGs
A0A452F8B6|Novel_001308	N	N	0.982809	-0.0110301			NDEPs_NDEGs
A0A452DZQ3|Novel_001310	N	N	1.18916	-0.627647			NDEPs_NDEGs
A0A452FBU0|Novel_001311	N	N	0.865108	2.28441			NDEPs_NDEGs
A0A452FBU0|Novel_001312	N	N	0.865108	0.238247			NDEPs_NDEGs
A0A452EHU3|Novel_001313	Y	N	2.31004	-0.756347	up		DEPs_NDEGs
A0A452EHU3|Novel_001314	Y	N	2.31004	-1.19688	up		DEPs_NDEGs
A0A452EMC8|Novel_001315	N	N	1.03996	-0.0545022			NDEPs_NDEGs
A0A452EHB0|Novel_001316	N	N	0.889863	5.20512			NDEPs_NDEGs
A0A452EHB0|Novel_001317	N	N	0.889863	-0.205477			NDEPs_NDEGs
A0A452G7I2|Novel_001318	N	N	1.46751	0.346734			NDEPs_NDEGs
A0A452G7I2|Novel_001319	N	N	1.46751	0.651802			NDEPs_NDEGs
A0A452G7I2|Novel_001320	N	N	1.46751	-0.643102			NDEPs_NDEGs
A0A452EIN5|Novel_001322	N	N	1.0673	-0.0115381			NDEPs_NDEGs
A0A452EIN5|Novel_001323	N	N	1.0673	0.0195568			NDEPs_NDEGs
A0A452EGU0|Novel_001325	N	N	0.583211	0.560364			NDEPs_NDEGs
A0A452EGU0|Novel_001326	N	N	0.583211	0.974313			NDEPs_NDEGs
A0A452DX27|Novel_001327	N	N	0.89519	-0.341747			NDEPs_NDEGs
A0A452E566|Novel_001329	N	N	0.639957	0.114197			NDEPs_NDEGs
A0A452F8I7|Novel_001333	N	Y	0.916946	1.19424		up	NDEPs_DEGs
A0A452F8I7|Novel_001334	N	N	0.916946	-0.137252			NDEPs_NDEGs
A0A452FVF1|Novel_001335	N	N	0.832194	0.237295			NDEPs_NDEGs
A0A452FVF1|Novel_001336	N	N	0.832194	-1.19118			NDEPs_NDEGs
A0A452E2V8|Novel_001337	N	N	0.770714	3.73982			NDEPs_NDEGs
A0A452FVF1|Novel_001338	N	N	0.832194	3.91244			NDEPs_NDEGs
A0A452EH17|Novel_001340	N	N	0.676293	-0.383131			NDEPs_NDEGs
A0A452FZ57|Novel_001344	N	N	0.807766	-0.418905			NDEPs_NDEGs
A0A452FZ57|Novel_001345	N	N	0.807766	-0.0385248			NDEPs_NDEGs
A0A452F8X7|Novel_001346	N	N	0.672363	0.513006			NDEPs_NDEGs
A0A452ECL8|Novel_001347	N	N	1.31184	-0.320384			NDEPs_NDEGs
A0A452ESB8|Novel_001348	N	N	0.816828	-5.188			NDEPs_NDEGs
A0A452ESB8|Novel_001349	N	N	0.816828	0.330725			NDEPs_NDEGs
A0A452DTT3|Novel_001350	N	N	0.668253	-0.0966537			NDEPs_NDEGs
A0A452DUV7|Novel_001357	N	N	1.20648	4.85614			NDEPs_NDEGs
A0A452FYK1|Novel_001359	N	N	0.785823	0.0425927			NDEPs_NDEGs
A0A452FZ57|Novel_001371	N	N	0.807766	0.248304			NDEPs_NDEGs
A0A452F4C0|Novel_001372	N	N	1.10786	0.0841976			NDEPs_NDEGs
A0A452F4C0|Novel_001373	N	N	1.10786	2.73942			NDEPs_NDEGs
A0A452F4C0|Novel_001374	N	N	1.10786	0.585002			NDEPs_NDEGs
A0A452FXR6|Novel_001381	N	N	1.07761	-1.56115			NDEPs_NDEGs
A0A452E3D8|Novel_001384	N	N	1.12698	0.184072			NDEPs_NDEGs
I1VE57|Novel_001385	N	N	1.00065	0.307498			NDEPs_NDEGs
I1VE57|Novel_001386	N	N	1.00065	0.692139			NDEPs_NDEGs
A0A452E633|Novel_001389	N	N	0.970859	0.348462			NDEPs_NDEGs
A0A452DQV2|Novel_001390	N	N	0.947089	-1.3784			NDEPs_NDEGs
A0A452DQV2|Novel_001391	N	N	0.947089	0.686354			NDEPs_NDEGs
A0A452DQV2|Novel_001392	N	N	0.947089	0.755142			NDEPs_NDEGs
A0A452DQV2|Novel_001393	N	N	0.947089	1.38863			NDEPs_NDEGs
A0A452FGV0|Novel_001397	N	N	0.380095	-0.55282			NDEPs_NDEGs
A0A452FZ57|Novel_001400	N	N	0.807766	-1.6421			NDEPs_NDEGs
A0A452DNQ4|Novel_001401	N	N	4.5355	0.220884			NDEPs_NDEGs
A0A452EMC8|Novel_001402	N	N	1.03996	2.49748			NDEPs_NDEGs
A0A452EMC8|Novel_001403	N	N	1.03996	-0.312725			NDEPs_NDEGs
A0A452EMC8|Novel_001404	N	N	1.03996	-0.949312			NDEPs_NDEGs
A0A452EMC8|Novel_001405	N	N	1.03996	1.25396			NDEPs_NDEGs
A0A452DV73|Novel_001406	N	N	0.692764	-1.42114			NDEPs_NDEGs
A0A452DV73|Novel_001408	N	N	0.692764	0.403243			NDEPs_NDEGs
A0A452F2G2|Novel_001409	N	N	0.857017	-0.329886			NDEPs_NDEGs
A0A452F2G2|Novel_001410	N	N	0.857017	0.560101			NDEPs_NDEGs
A0A452ERL0|Novel_001411	N	N	0.782519	0.991709			NDEPs_NDEGs
A0A452ERL0|Novel_001412	N	N	0.782519	3.82551			NDEPs_NDEGs
A0A452G0E8|Novel_001415	N	N	0.886077	0.704016			NDEPs_NDEGs
A0A452G0E8|Novel_001416	N	N	0.886077	-0.0723361			NDEPs_NDEGs
A0A452FX69|Novel_001417	N	N	1.20641	-1.50266			NDEPs_NDEGs
A0A452FX69|Novel_001418	N	N	1.20641	0.20025			NDEPs_NDEGs
A0A452GAG7|Novel_001419	N	N	0.730321	1.04569			NDEPs_NDEGs
A0A452GAG7|Novel_001420	N	N	0.730321	1.2656			NDEPs_NDEGs
A0A452FXR6|Novel_001426	N	N	1.07761	0.524713			NDEPs_NDEGs
A0A452DTT3|Novel_001428	N	N	0.668253	-1.07549			NDEPs_NDEGs
A0A452DTT3|Novel_001429	N	N	0.668253	-2.30234			NDEPs_NDEGs
A0A452DTT3|Novel_001430	N	N	0.668253	0.333009			NDEPs_NDEGs
A0A452DTT3|Novel_001431	N	N	0.668253	-0.0127239			NDEPs_NDEGs
A0A452DTT3|Novel_001432	N	N	0.668253	-4.22685			NDEPs_NDEGs
A0A452DTT3|Novel_001433	N	N	0.668253	0.44497			NDEPs_NDEGs
A0A452DTT3|Novel_001434	N	Y	0.668253	-21.9616		down	NDEPs_DEGs
A0A452DTT3|Novel_001435	N	N	0.668253	0.586889			NDEPs_NDEGs
A0A452DTT3|Novel_001436	N	N	0.668253	0.106587			NDEPs_NDEGs
A0A452DTT3|Novel_001439	N	N	0.668253	-0.53716			NDEPs_NDEGs
A0A452DTT3|Novel_001440	N	N	0.668253	0.0744634			NDEPs_NDEGs
A0A452DTT3|Novel_001441	N	N	0.668253	3.54667			NDEPs_NDEGs
A0A452FZ57|Novel_001444	N	N	0.807766	0.901492			NDEPs_NDEGs
A0A452FZ57|Novel_001445	N	N	0.807766	2.45685			NDEPs_NDEGs
A0A452FZ57|Novel_001446	N	N	0.807766	0.740349			NDEPs_NDEGs
A0A452F4C0|Novel_001447	N	N	1.10786	-0.177425			NDEPs_NDEGs
A0A452F8P3|Novel_001448	N	N	0.996815	-0.854557			NDEPs_NDEGs
A0A452F8P3|Novel_001449	N	N	0.996815	0.366003			NDEPs_NDEGs
A0A452F8P3|Novel_001450	N	Y	0.996815	-20.7706		down	NDEPs_DEGs
A0A452FC29|Novel_001452	N	N	0.996399	-0.942504			NDEPs_NDEGs
A0A452FYK1|Novel_001453	N	N	0.785823	-0.917151			NDEPs_NDEGs
A0A452FYK1|Novel_001454	N	N	0.785823	-1.34993			NDEPs_NDEGs
A0A452EFR8|Novel_001457	N	N	2.13788	-0.128082			NDEPs_NDEGs
A0A452FTS1|Novel_001458	N	N	0.757671	0.728461			NDEPs_NDEGs
A0A452FTS1|Novel_001459	N	N	0.757671	0.000495978			NDEPs_NDEGs
A0A452FU68|Novel_001460	N	N	0.507524	-1.93825			NDEPs_NDEGs
A0A452FU68|Novel_001461	N	N	0.507524	1.6592			NDEPs_NDEGs
A0A452EMC8|Novel_001462	N	N	1.03996	0.0966233			NDEPs_NDEGs
A0A452FWQ6|Novel_001468	N	N	0.823708	0.298828			NDEPs_NDEGs
A0A452EC74|Novel_001473	N	N	0.887173	1.76471			NDEPs_NDEGs
A0A452EC74|Novel_001474	N	N	0.887173	-1.04199			NDEPs_NDEGs
A0A452E9E1|Novel_001480	N	N	1.68448	0.36059			NDEPs_NDEGs
A0A452FSB7|Novel_001482	N	N	0.888258	0.253253			NDEPs_NDEGs
A0A452EQR5|Novel_001483	N	N	0.7234	0.0604936			NDEPs_NDEGs
A0A452G651|Novel_001486	N	N	2.45445	0.183595			NDEPs_NDEGs
A0A452E1J8|Novel_001490	N	N	1.90434	0.0552691			NDEPs_NDEGs
A0A452ECE6|Novel_001491	N	N	0.767943	0.0965532			NDEPs_NDEGs
A0A452ECE6|Novel_001492	N	N	0.767943	0.610553			NDEPs_NDEGs
A0A452ELS4|Novel_001524	N	N	0.702476	0.240573			NDEPs_NDEGs
A0A452ELS4|Novel_001525	N	N	0.702476	-0.364909			NDEPs_NDEGs
A0A452F9X5|Novel_001527	N	N	1.13213	0.525456			NDEPs_NDEGs
A0A452EMC8|Novel_001529	N	N	1.03996	0.210191			NDEPs_NDEGs
A0A452F2A1|Novel_001530	N	N	0.621255	0.257724			NDEPs_NDEGs
A0A452F2A1|Novel_001531	N	N	0.621255	1.05336			NDEPs_NDEGs
A0A452DY29|Novel_001535	N	N	0.734889	-1.19259			NDEPs_NDEGs
A0A452DY29|Novel_001536	N	N	0.734889	-2.13013			NDEPs_NDEGs
A0A452DY29|Novel_001537	N	N	0.734889	-2.52614			NDEPs_NDEGs
A0A452DY29|Novel_001538	N	N	0.734889	0.797705			NDEPs_NDEGs
A0A452ETG1|Novel_001552	N	N	1.07732	-0.391883			NDEPs_NDEGs
A0A452ETG1|Novel_001553	N	N	1.07732	-0.867581			NDEPs_NDEGs
A0A452ETG1|Novel_001554	N	N	1.07732	0.438592			NDEPs_NDEGs
A0A452EA77|Novel_001557	N	N	1.05067	-0.129642			NDEPs_NDEGs
A0A452G2V7|Novel_001558	N	N	0.931355	-0.555514			NDEPs_NDEGs
A0A452G2V7|Novel_001559	N	N	0.931355	0.977041			NDEPs_NDEGs
A0A452G2V7|Novel_001560	N	N	0.931355	-1.10291			NDEPs_NDEGs
A0A452G2V7|Novel_001561	N	N	0.931355	0.363044			NDEPs_NDEGs
A0A452ELS4|Novel_001564	N	N	0.702476	-3.11824			NDEPs_NDEGs
A0A452ELS4|Novel_001565	N	N	0.702476	1.56976			NDEPs_NDEGs
A0A452ELS4|Novel_001566	N	N	0.702476	1.8125			NDEPs_NDEGs
A0A452FZ57|Novel_001569	N	N	0.807766	-7.58865			NDEPs_NDEGs
A0A452EAU8|Novel_001573	N	N	1.10221	5.48607			NDEPs_NDEGs
A0A452EAU8|Novel_001574	N	N	1.10221	2.68103			NDEPs_NDEGs
A0A452EAU8|Novel_001575	N	N	1.10221	-3.83105			NDEPs_NDEGs
A0A452EAU8|Novel_001576	N	N	1.10221	6.45037			NDEPs_NDEGs
A0A452EAU8|Novel_001577	N	Y	1.10221	22.4923		up	NDEPs_DEGs
A0A452EAU8|Novel_001578	N	N	1.10221	5.4274			NDEPs_NDEGs
A0A452EAU8|Novel_001579	N	N	1.10221	-4.09212			NDEPs_NDEGs
A0A452EAU8|Novel_001580	N	Y	1.10221	-21.7302		down	NDEPs_DEGs
A0A452EAU8|Novel_001581	N	N	1.10221	1.4975			NDEPs_NDEGs
A0A452FE88|Novel_001584	N	N	0.984669	-1.19646			NDEPs_NDEGs
A0A452FE88|Novel_001585	N	N	0.984669	5.89182			NDEPs_NDEGs
A0A452FE88|Novel_001586	N	N	0.984669	0.623514			NDEPs_NDEGs
A0A452EAH5|Novel_001588	N	N	0.763504	2.42072			NDEPs_NDEGs
A0A452EAH5|Novel_001589	N	N	0.763504	-5.73631			NDEPs_NDEGs
A0A452EAH5|Novel_001590	N	N	0.763504	2.72138			NDEPs_NDEGs
A0A452FZ76|Novel_001592	N	N	0.773679	0.341498			NDEPs_NDEGs
A0A452FZ76|Novel_001593	N	N	0.773679	0.669541			NDEPs_NDEGs
A0A452FE95|Novel_001594	N	N	1.0385	-0.16057			NDEPs_NDEGs
A0A452FE95|Novel_001595	N	N	1.0385	-0.231469			NDEPs_NDEGs
A0A452E7M6|Novel_001596	N	N	0.885735	0.00642492			NDEPs_NDEGs
A0A452E7M6|Novel_001597	N	N	0.885735	-0.268529			NDEPs_NDEGs
A0A452F5I1|Novel_001598	N	N	0.743062	-6.31449			NDEPs_NDEGs
A0A452F5I1|Novel_001599	N	N	0.743062	-0.670352			NDEPs_NDEGs
A0A452EMP7|Novel_001603	N	Y	0.887838	-7.54249		down	NDEPs_DEGs
A0A452EMP7|Novel_001604	N	N	0.887838	1.59905			NDEPs_NDEGs
A0A452EMP7|Novel_001605	N	N	0.887838	-0.154306			NDEPs_NDEGs
A0A452E998|Novel_001606	N	N	0.803098	0.554994			NDEPs_NDEGs
A0A452G508|Novel_001607	N	N	1.29365	-0.0977238			NDEPs_NDEGs
A0A452FJ20|Novel_001609	N	N	0.374462	0.243985			NDEPs_NDEGs
A0A452E3Y1|Novel_001610	N	N	0.605634	0.194604			NDEPs_NDEGs
A0A452G4F2|Novel_001611	N	N	1.1508	-0.00362206			NDEPs_NDEGs
A0A452FNF2|Novel_001618	N	N	0.842934	0.0351141			NDEPs_NDEGs
A0A452FNF2|Novel_001619	N	N	0.842934	-0.75185			NDEPs_NDEGs
A0A452FNF2|Novel_001620	N	N	0.842934	0.210105			NDEPs_NDEGs
A0A452E5F7|Novel_001621	N	N	0.938817	-0.926557			NDEPs_NDEGs
A0A452E5F7|Novel_001622	N	N	0.938817	-2.08354			NDEPs_NDEGs
A0A452E5F7|Novel_001623	N	N	0.938817	0.691558			NDEPs_NDEGs
A0A452E5F7|Novel_001624	N	N	0.938817	5.31468			NDEPs_NDEGs
A0A452E5F7|Novel_001625	N	N	0.938817	-2.97509			NDEPs_NDEGs
A0A452E5F7|Novel_001626	N	N	0.938817	0.929935			NDEPs_NDEGs
A0A452E5F7|Novel_001627	N	N	0.938817	-1.31167			NDEPs_NDEGs
A0A452E5F7|Novel_001628	N	N	0.938817	0.372287			NDEPs_NDEGs
A0A452E5F7|Novel_001629	N	N	0.938817	-0.594663			NDEPs_NDEGs
A0A452E5F7|Novel_001630	N	N	0.938817	-4.07094			NDEPs_NDEGs
A0A452FXR6|Novel_001632	N	N	1.07761	-1.98561			NDEPs_NDEGs
A0A452FGT6|Novel_001634	N	N	0.700886	-0.329064			NDEPs_NDEGs
A0A452FGT6|Novel_001635	N	N	0.700886	0.971424			NDEPs_NDEGs
A0A452FMM3|Novel_001636	N	N	1.27842	0.165323			NDEPs_NDEGs
A0A452FMM3|Novel_001637	N	N	1.27842	-0.204707			NDEPs_NDEGs
A0A452FX55|Novel_001642	N	N	1.19657	-0.078177			NDEPs_NDEGs
A0A452DUN3|Novel_001645	N	N	1.09551	0.204324			NDEPs_NDEGs
A0A452DTT3|Novel_001648	N	N	0.668253	-0.517523			NDEPs_NDEGs
A0A452DTT3|Novel_001649	N	N	0.668253	0.380876			NDEPs_NDEGs
A0A452DTT3|Novel_001650	N	N	0.668253	1.56264			NDEPs_NDEGs
A0A452G9R9|Novel_001652	N	N	0.901137	-3.9648			NDEPs_NDEGs
A0A452G9R9|Novel_001653	N	N	0.901137	0.343708			NDEPs_NDEGs
A0A452FUU1|Novel_001654	N	N	1.07481	-0.0642668			NDEPs_NDEGs
A0A452G7E6|Novel_001657	N	N	0.982947	0.471731			NDEPs_NDEGs
A0A452G7E6|Novel_001658	N	N	0.982947	0.0763305			NDEPs_NDEGs
A0A452ELI1|Novel_001659	N	N	0.769705	-0.694417			NDEPs_NDEGs
A0A452FGH0|Novel_001661	N	N	0.940139	-1.33228			NDEPs_NDEGs
A0A452FGH0|Novel_001662	N	N	0.940139	1.19402			NDEPs_NDEGs
A0A452FGH0|Novel_001663	N	N	0.940139	0.488708			NDEPs_NDEGs
A0A452EF54|Novel_001669	N	N	0.805024	-0.0716329			NDEPs_NDEGs
A0A452EF54|Novel_001670	N	N	0.805024	1.08323			NDEPs_NDEGs
A0A452ETW3|Novel_001674	N	N	0.313125	-3.17478			NDEPs_NDEGs
A0A452ETW3|Novel_001675	N	N	0.313125	1.35476			NDEPs_NDEGs
A0A452G8A3|Novel_001676	N	N	0.8415	-0.548663			NDEPs_NDEGs
A0A452G8A3|Novel_001677	N	N	0.8415	-2.4573			NDEPs_NDEGs
A0A452G8A3|Novel_001678	N	N	0.8415	0.756722			NDEPs_NDEGs
A0A452FNL9|Novel_001679	N	N	1.38561	0.00459484			NDEPs_NDEGs
A0A452FUV1|Novel_001680	Y	N	0.590357	0.166789	down		DEPs_NDEGs
A0A452DVK5|Novel_001681	N	N	0.759017	0.705194			NDEPs_NDEGs
A0A452FUV1|Novel_001682	Y	N	0.590357	-0.733468	down		DEPs_NDEGs
A0A452FXR6|Novel_001690	N	N	1.07761	0.462755			NDEPs_NDEGs
A0A452FXR6|Novel_001691	N	N	1.07761	-0.332888			NDEPs_NDEGs
A0A452FZ57|Novel_001692	N	N	0.807766	-0.983204			NDEPs_NDEGs
A0A452FZ57|Novel_001693	N	N	0.807766	0.0909434			NDEPs_NDEGs
A0A452FZ57|Novel_001694	N	N	0.807766	0.833139			NDEPs_NDEGs
A0A452E5S8|Novel_001695	N	N	0.793441	1.07821			NDEPs_NDEGs
A0A452E5S8|Novel_001696	N	N	0.793441	0.490005			NDEPs_NDEGs
A0A452E5S8|Novel_001697	N	N	0.793441	-7.48164			NDEPs_NDEGs
A0A452E5S8|Novel_001698	N	Y	0.793441	-23.0435		down	NDEPs_DEGs
A0A452DTT3|Novel_001700	N	N	0.668253	-2.4836			NDEPs_NDEGs
A0A452DTT3|Novel_001701	N	N	0.668253	0.071251			NDEPs_NDEGs
A0A452FXR6|Novel_001702	N	N	1.07761	-0.207524			NDEPs_NDEGs
A0A452EH82|Novel_001703	N	N	0.74646	0.435361			NDEPs_NDEGs
A0A452EH82|Novel_001704	N	N	0.74646	-1.71398			NDEPs_NDEGs
A0A452EH82|Novel_001705	N	N	0.74646	-1.17115			NDEPs_NDEGs
A0A452EH82|Novel_001706	N	N	0.74646	0.134316			NDEPs_NDEGs
A0A452EH82|Novel_001707	N	N	0.74646	-1.42909			NDEPs_NDEGs
A0A452EH82|Novel_001708	N	N	0.74646	-0.0933291			NDEPs_NDEGs
A0A452EH82|Novel_001709	N	N	0.74646	0.69893			NDEPs_NDEGs
A0A452EH82|Novel_001710	N	Y	0.74646	21.4002		up	NDEPs_DEGs
A0A452EH82|Novel_001711	N	N	0.74646	0.453693			NDEPs_NDEGs
A0A452EH82|Novel_001712	N	N	0.74646	1.87416			NDEPs_NDEGs
A0A452DSL4|Novel_001716	N	N	1.11788	0.268121			NDEPs_NDEGs
A0A452DSL4|Novel_001717	N	Y	1.11788	22.6872		up	NDEPs_DEGs
A0A452ECL8|Novel_001718	N	N	1.31184	-0.160229			NDEPs_NDEGs
A0A452DSL4|Novel_001719	N	N	1.11788	-4.04182			NDEPs_NDEGs
A0A452ECL8|Novel_001720	N	N	1.31184	7.81655			NDEPs_NDEGs
A0A452ECL8|Novel_001721	N	N	1.31184	0.08726			NDEPs_NDEGs
A0A452EMC8|Novel_001722	N	N	1.03996	0.850877			NDEPs_NDEGs
A0A452ELS4|Novel_001723	N	N	0.702476	0.0468231			NDEPs_NDEGs
A0A452F7S1|Novel_001725	N	N	0.76632	0.579308			NDEPs_NDEGs
A0A452F7S1|Novel_001726	N	N	0.76632	0.00883229			NDEPs_NDEGs
A0A452F7S1|Novel_001727	N	N	0.76632	5.24714			NDEPs_NDEGs
A0A452DVZ8|Novel_001728	N	N	1.09942	-3.92046			NDEPs_NDEGs
A0A452DVZ8|Novel_001729	N	N	1.09942	0.0829363			NDEPs_NDEGs
A0A452DW48|Novel_001732	N	N	0.664316	0.101809			NDEPs_NDEGs
A0A452EKA8|Novel_001733	N	N	0.894093	0.353321			NDEPs_NDEGs
A0A452EKA8|Novel_001734	N	N	0.894093	3.29017			NDEPs_NDEGs
A0A452E3I8|Novel_001735	N	N	1.03976	0.349773			NDEPs_NDEGs
A0A452ED07|Novel_001736	N	N	0.925333	2.81659			NDEPs_NDEGs
A0A452FDR2|Novel_001737	N	Y	0.85764	-13.0504		down	NDEPs_DEGs
A0A452EPI7|Novel_001740	N	N	0.79979	1.57424			NDEPs_NDEGs
A0A452EPI7|Novel_001741	N	N	0.79979	0.0563978			NDEPs_NDEGs
A0A452FEA0|Novel_001747	N	N	0.951212	-0.898865			NDEPs_NDEGs
A0A452FEA0|Novel_001748	N	N	0.951212	-3.79621			NDEPs_NDEGs
A0A452DUW2|Novel_001749	N	N	0.789061	0.593921			NDEPs_NDEGs
A0A452EMM8|Novel_001751	N	N	1.01182	0.378685			NDEPs_NDEGs
F6M3U6|Novel_001756	N	N	0.852474	3.14062			NDEPs_NDEGs
F6M3U6|Novel_001757	N	N	0.852474	1.86789			NDEPs_NDEGs
F6M3U6|Novel_001758	N	N	0.852474	0.869132			NDEPs_NDEGs
F6M3U6|Novel_001759	N	N	0.852474	-0.670912			NDEPs_NDEGs
F6M3U6|Novel_001760	N	N	0.852474	-1.23408			NDEPs_NDEGs
F6M3U6|Novel_001761	N	N	0.852474	-0.0664706			NDEPs_NDEGs
F6M3U6|Novel_001762	N	N	0.852474	1.18174			NDEPs_NDEGs
F6M3U6|Novel_001763	N	N	0.852474	-0.350782			NDEPs_NDEGs
F6M3U6|Novel_001764	N	N	0.852474	0.54711			NDEPs_NDEGs
F6M3U6|Novel_001765	N	N	0.852474	0.634539			NDEPs_NDEGs
F6M3U6|Novel_001766	N	N	0.852474	0.00398124			NDEPs_NDEGs
A0A452FK04|Novel_001771	N	N	1.13433	1.44567			NDEPs_NDEGs
A0A452FK04|Novel_001772	N	N	1.13433	0.353173			NDEPs_NDEGs
A0A452FK04|Novel_001773	N	N	1.13433	-0.0377596			NDEPs_NDEGs
A0A452FK04|Novel_001774	N	N	1.13433	1.07394			NDEPs_NDEGs
A0A452FK04|Novel_001775	N	N	1.13433	6.38242			NDEPs_NDEGs
A0A452FK04|Novel_001776	N	N	1.13433	-6.19616			NDEPs_NDEGs
A0A452FK04|Novel_001777	N	N	1.13433	1.36451			NDEPs_NDEGs
A0A452ELS4|Novel_001780	N	N	0.702476	-0.59225			NDEPs_NDEGs
A0A452ELS4|Novel_001781	N	N	0.702476	-0.275176			NDEPs_NDEGs
A0A452FEC6|Novel_001782	N	N	0.819288	-2.48863			NDEPs_NDEGs
A0A452FEC6|Novel_001783	N	N	0.819288	-0.615855			NDEPs_NDEGs
A0A452ECL8|Novel_001784	N	N	1.31184	0.283455			NDEPs_NDEGs
A0A452F4R6|Novel_001788	N	N	0.781259	0.665308			NDEPs_NDEGs
A0A452F4R6|Novel_001789	N	N	0.781259	0.496077			NDEPs_NDEGs
A0A452EPE2|Novel_001795	N	N	1.01469	7.58632			NDEPs_NDEGs
A0A452EPE2|Novel_001796	N	N	1.01469	0.00788993			NDEPs_NDEGs
A0A452FK10|Novel_001797	N	N	2.11106	-0.258494			NDEPs_NDEGs
A0A452FK10|Novel_001798	N	N	2.11106	-0.851118			NDEPs_NDEGs
A0A452FK10|Novel_001799	N	N	2.11106	-0.0122117			NDEPs_NDEGs
A0A452FK10|Novel_001801	N	N	2.11106	-0.245889			NDEPs_NDEGs
A0A452FK10|Novel_001802	N	N	2.11106	-0.362012			NDEPs_NDEGs
A0A452FK10|Novel_001803	N	N	2.11106	-0.445837			NDEPs_NDEGs
A0A452DRL5|Novel_001804	N	N	1.21444	0.108019			NDEPs_NDEGs
A0A452DRL5|Novel_001805	N	N	1.21444	-2.59115			NDEPs_NDEGs
A0A452F4C0|Novel_001807	N	N	1.10786	0.1279			NDEPs_NDEGs
A0A452F4C0|Novel_001808	N	N	1.10786	-0.293662			NDEPs_NDEGs
A0A452F1C5|Novel_001822	N	N	0.201301	2.1261			NDEPs_NDEGs
A0A452F1C5|Novel_001823	N	N	0.201301	-0.447959			NDEPs_NDEGs
A0A452EVS0|Novel_001824	N	N	0.955049	-0.537016			NDEPs_NDEGs
A0A452EFU9|Novel_001827	N	N	0.91662	-0.102059			NDEPs_NDEGs
A0A452F2U1|Novel_001828	N	N	0.526156	0.581133			NDEPs_NDEGs
A0A452F2U1|Novel_001829	N	N	0.526156	0.0585384			NDEPs_NDEGs
A0A452E426|Novel_001830	N	N	1.05422	2.25437			NDEPs_NDEGs
A0A452E426|Novel_001831	N	N	1.05422	0.0463837			NDEPs_NDEGs
A0A452E426|Novel_001832	N	N	1.05422	-0.914795			NDEPs_NDEGs
A0A452E426|Novel_001833	N	Y	1.05422	-22.4127		down	NDEPs_DEGs
A0A452E426|Novel_001834	N	N	1.05422	1.19227			NDEPs_NDEGs
A0A452FAV0|Novel_001835	N	N	0.924388	-0.654071			NDEPs_NDEGs
A0A452FAV0|Novel_001836	N	N	0.924388	-3.81947			NDEPs_NDEGs
A0A452FAV0|Novel_001837	N	N	0.924388	-0.802359			NDEPs_NDEGs
A0A452FAV0|Novel_001838	N	N	0.924388	-0.987992			NDEPs_NDEGs
A0A452FAV0|Novel_001839	N	N	0.924388	0.310145			NDEPs_NDEGs
A0A452E166|Novel_001840	N	N	0.882871	0.295684			NDEPs_NDEGs
A0A452E166|Novel_001841	N	N	0.882871	0.566713			NDEPs_NDEGs
A0A452E456|Novel_001842	N	N	0.985536	-0.0858459			NDEPs_NDEGs
A0A452EI87|Novel_001848	N	N	0.568606	-0.0184511			NDEPs_NDEGs
A0A452ECL8|Novel_001849	N	N	1.31184	-0.332274			NDEPs_NDEGs
A0A452FUP9|Novel_001855	Y	N	0.621479	-0.253978	down		DEPs_NDEGs
A0A452DRR5|Novel_001857	N	N	0.988086	0.0312426			NDEPs_NDEGs
A0A452ELS4|Novel_001858	N	N	0.702476	-0.12886			NDEPs_NDEGs
A0A452E323|Novel_001862	N	N	0.929126	-0.499168			NDEPs_NDEGs
A0A452DTT3|Novel_001863	N	N	0.668253	-0.655762			NDEPs_NDEGs
A0A452E323|Novel_001864	N	N	0.929126	-1.46537			NDEPs_NDEGs
A0A452E323|Novel_001865	N	N	0.929126	-6.58359			NDEPs_NDEGs
A0A452E323|Novel_001866	N	N	0.929126	0.354922			NDEPs_NDEGs
A0A452E323|Novel_001867	N	N	0.929126	-1.83015			NDEPs_NDEGs
A0A452E323|Novel_001868	N	N	0.929126	1.63148			NDEPs_NDEGs
A0A452E323|Novel_001869	N	N	0.929126	-0.305264			NDEPs_NDEGs
A0A452DTT3|Novel_001870	N	N	0.668253	0.079263			NDEPs_NDEGs
A0A452DTT3|Novel_001871	N	N	0.668253	0.240265			NDEPs_NDEGs
A0A452DLM8|Novel_001872	N	N	0.795996	0.283719			NDEPs_NDEGs
A0A452DLM8|Novel_001873	N	N	0.795996	0.400631			NDEPs_NDEGs
A0A452DTT3|Novel_001874	N	N	0.668253	0.550785			NDEPs_NDEGs
A0A452F4C0|Novel_001882	N	N	1.10786	2.48303			NDEPs_NDEGs
A0A452F4C0|Novel_001885	N	N	1.10786	0.400819			NDEPs_NDEGs
A0A452FZ57|Novel_001886	N	N	0.807766	6.66219			NDEPs_NDEGs
A0A452FZ57|Novel_001887	N	N	0.807766	0.399056			NDEPs_NDEGs
A0A452FZ57|Novel_001888	N	N	0.807766	-7.47572			NDEPs_NDEGs
A0A452FN04|Novel_001892	N	N	1.08135	0.281871			NDEPs_NDEGs
A0A452DTT3|Novel_001893	N	N	0.668253	0.0986623			NDEPs_NDEGs
A0A452F874|Novel_001899	N	N	0.366667	0.709849			NDEPs_NDEGs
A0A452DTT3|Novel_001900	N	N	0.668253	-0.525326			NDEPs_NDEGs
A0A452ELS4|Novel_001901	N	N	0.702476	-0.323686			NDEPs_NDEGs
A0A452DTT3|Novel_001903	N	N	0.668253	0.731204			NDEPs_NDEGs
A0A452DTT3|Novel_001904	N	N	0.668253	-0.178478			NDEPs_NDEGs
A0A452FXR6|Novel_001906	N	N	1.07761	-1.63904			NDEPs_NDEGs
A0A452G9R4|Novel_001913	N	N	0.915573	0.377929			NDEPs_NDEGs
A0A452F2X8|Novel_001916	N	N	0.944614	-1.94506			NDEPs_NDEGs
A0A452F2X8|Novel_001917	N	N	0.944614	0.512822			NDEPs_NDEGs
A0A452F6U0|Novel_001918	N	N	0.586609	-0.993131			NDEPs_NDEGs
A0A452F4V1|Novel_001919	N	N	0.228384	-0.364923			NDEPs_NDEGs
A0A452F4V1|Novel_001920	N	N	0.228384	-0.365037			NDEPs_NDEGs
A0A452F4V1|Novel_001921	N	N	0.228384	0.432867			NDEPs_NDEGs
A0A452F4V1|Novel_001922	N	N	0.228384	-1.17029			NDEPs_NDEGs
A0A452F4V1|Novel_001923	N	N	0.228384	0.185002			NDEPs_NDEGs
A0A452F4V1|Novel_001924	N	N	0.228384	0.863296			NDEPs_NDEGs
A0A452F4C0|Novel_001925	N	N	1.10786	-0.841293			NDEPs_NDEGs
A0A452G7T0|Novel_001927	N	N	0.834024	0.321199			NDEPs_NDEGs
A0A452G7T0|Novel_001928	N	N	0.834024	0.060428			NDEPs_NDEGs
A0A452G6T9|Novel_001929	N	N	0.792563	-3.14135			NDEPs_NDEGs
A0A452G6T9|Novel_001930	N	N	0.792563	0.878081			NDEPs_NDEGs
A0A452EMC8|Novel_001931	N	N	1.03996	-0.022163			NDEPs_NDEGs
A0A452F4C0|Novel_001932	N	N	1.10786	-0.368871			NDEPs_NDEGs
A0A452F4C0|Novel_001933	N	N	1.10786	0.439596			NDEPs_NDEGs
A0A452EKB1|Novel_001939	N	N	0.889561	0.161746			NDEPs_NDEGs
A0A452E2Z9|Novel_001941	N	N	0.807264	0.20584			NDEPs_NDEGs
A0A452E2Z9|Novel_001942	N	N	0.807264	0.905748			NDEPs_NDEGs
A0A452FLJ9|Novel_001943	N	N	0.751518	-2.09822			NDEPs_NDEGs
A0A452EEG8|Novel_001944	N	N	0.784219	-0.346919			NDEPs_NDEGs
A0A452EEG8|Novel_001945	N	N	0.784219	-0.117114			NDEPs_NDEGs
A0A452EEG8|Novel_001946	N	N	0.784219	1.01373			NDEPs_NDEGs
A0A452ESK8|Novel_001950	N	N	0.883968	0.655671			NDEPs_NDEGs
A0A452ESK8|Novel_001951	N	N	0.883968	0.207472			NDEPs_NDEGs
A0A452ESK8|Novel_001952	N	N	0.883968	0.738967			NDEPs_NDEGs
A0A452EE54|Novel_001953	N	N	0.965384	1.42144			NDEPs_NDEGs
A0A452EE54|Novel_001954	N	N	0.965384	3.95961			NDEPs_NDEGs
A0A452FN04|Novel_001955	N	N	1.08135	-0.363069			NDEPs_NDEGs
A0A452FN04|Novel_001956	N	N	1.08135	0.536147			NDEPs_NDEGs
A0A452E463|Novel_001957	N	N	1.29616	-0.261337			NDEPs_NDEGs
A0A452FFC7|Novel_001958	N	Y	0.850284	21.6034		up	NDEPs_DEGs
A0A452FFC7|Novel_001959	N	N	0.850284	3.0899			NDEPs_NDEGs
A0A452EQS5|Novel_001960	N	N	0.992547	-1.64731			NDEPs_NDEGs
A0A452EQS5|Novel_001961	N	N	0.992547	1.2272			NDEPs_NDEGs
A0A452DTT3|Novel_001962	N	Y	0.668253	-23.3205		down	NDEPs_DEGs
A0A452EPS2|Novel_001963	N	N	0.887398	-0.0272253			NDEPs_NDEGs
A0A452EPS2|Novel_001964	N	N	0.887398	7.74782			NDEPs_NDEGs
A0A452EPS2|Novel_001965	N	N	0.887398	0.329237			NDEPs_NDEGs
A0A452EPS2|Novel_001967	N	N	0.887398	0.975232			NDEPs_NDEGs
A0A452EPS2|Novel_001968	N	N	0.887398	-1.49483			NDEPs_NDEGs
A0A452E530|Novel_001969	N	N	0.748901	5.91284			NDEPs_NDEGs
A0A452E530|Novel_001970	N	N	0.748901	0.422621			NDEPs_NDEGs
A0A452E530|Novel_001971	N	N	0.748901	-3.32792			NDEPs_NDEGs
A0A452EYT2|Novel_001972	N	N	1.15547	0.327576			NDEPs_NDEGs
A0A452FT71|Novel_001973	N	N	1.17315	-0.149639			NDEPs_NDEGs
A0A452FT71|Novel_001974	N	N	1.17315	1.91286			NDEPs_NDEGs
A0A452FT71|Novel_001975	N	N	1.17315	-0.043463			NDEPs_NDEGs
A0A452FT71|Novel_001976	N	N	1.17315	1.85666			NDEPs_NDEGs
A0A452EDS2|Novel_001977	N	N	1.21502	-1.61088			NDEPs_NDEGs
A0A452EDS2|Novel_001978	N	N	1.21502	-0.00598729			NDEPs_NDEGs
A0A452EDS2|Novel_001979	N	N	1.21502	0.311868			NDEPs_NDEGs
A0A452DPI7|Novel_001980	N	N	1.38914	-0.181013			NDEPs_NDEGs
A0A452DPI7|Novel_001981	N	N	1.38914	0.401235			NDEPs_NDEGs
A0A452DPI7|Novel_001982	N	N	1.38914	-0.0969908			NDEPs_NDEGs
A0A452DTT3|Novel_001983	N	N	0.668253	-0.468297			NDEPs_NDEGs
A0A452ELS4|Novel_001984	N	N	0.702476	-0.995137			NDEPs_NDEGs
A0A452ELS4|Novel_001985	N	N	0.702476	5.47973			NDEPs_NDEGs
A0A452DTT3|Novel_001988	N	N	0.668253	-1.94831			NDEPs_NDEGs
A0A452ELS4|Novel_001989	N	N	0.702476	0.666796			NDEPs_NDEGs
A0A452DTT3|Novel_001990	N	N	0.668253	-0.10955			NDEPs_NDEGs
A0A452DTT3|Novel_001991	N	N	0.668253	-3.56973			NDEPs_NDEGs
A0A452DTT3|Novel_001992	N	N	0.668253	0.425435			NDEPs_NDEGs
A0A452DTT3|Novel_001993	N	N	0.668253	1.35083			NDEPs_NDEGs
A0A452FS74|Novel_001994	N	N	0.895596	-0.594038			NDEPs_NDEGs
A0A452FS74|Novel_001995	N	N	0.895596	-0.0546067			NDEPs_NDEGs
A0A452FZ57|Novel_001996	N	N	0.807766	4.90126			NDEPs_NDEGs
A0A452FZ57|Novel_001997	N	N	0.807766	-1.2733			NDEPs_NDEGs
A0A452FZ57|Novel_001999	N	N	0.807766	1.51206			NDEPs_NDEGs
A0A452DLM8|Novel_002005	N	N	0.795996	-3.44963			NDEPs_NDEGs
A0A452G694|Novel_002006	N	Y	0.374071	22.593		up	NDEPs_DEGs
[truncated: 31,205 more rows]

## Sheet: Sheet6
Id	Diff_pro	Diff_gene	Protein_foldchange	Gene_log2foldchange	Pro	Trans	Color
A0A0U2EXR7|ATP8	N	N	0.913212	-0.319149			NDEPs_NDEGs
A0A023NDA9|COX2	N	N	1.04417	-0.116891			NDEPs_NDEGs
A0A023ND81|CYTB	Y	N	1.70475	-0.185991	up		DEPs_NDEGs
A0A023ND43|ND4	N	N	0.990535	-0.163439			NDEPs_NDEGs
A0A023NEL9|ND5	N	N	0.799875	0.250506			NDEPs_NDEGs
A0A452EKF3|NM_001285538.1	N	N	1.04619	-0.0419417			NDEPs_NDEGs
A0A452EM32|NM_001285550.1	N	N	1.03797	-0.0192384			NDEPs_NDEGs
A0A452G8D9|NM_001287573.1	N	Y	1.04146	-5.63992		down	NDEPs_DEGs
A0A452EEP4|NM_001288818.1	N	N	1.16137	-0.549262			NDEPs_NDEGs
A0A452FUU1|NM_001314241.1	N	N	0.848901	2.32777			NDEPs_NDEGs
A0A452FPF8|Novel_000001	N	N	0.394181	0.253111			NDEPs_NDEGs
A0A452FPF8|Novel_000002	N	N	0.394181	-0.421274			NDEPs_NDEGs
A0A452FPF8|Novel_000003	N	N	0.394181	0.0407278			NDEPs_NDEGs
A0A452FPF8|Novel_000004	N	N	0.394181	0.0708821			NDEPs_NDEGs
A0A452FNB8|Novel_000005	N	N	0.928675	0.553086			NDEPs_NDEGs
A0A452FNB8|Novel_000006	N	N	0.928675	-0.256111			NDEPs_NDEGs
A0A452FNB8|Novel_000007	N	N	0.928675	-0.563972			NDEPs_NDEGs
A0A452FXR6|Novel_000014	N	N	0.891867	-5.77394			NDEPs_NDEGs
A0A452F4C0|Novel_000019	N	N	0.860953	0.237518			NDEPs_NDEGs
A0A452F4C0|Novel_000020	N	N	0.860953	-0.517201			NDEPs_NDEGs
A0A452F4C0|Novel_000021	N	N	0.860953	1.37278			NDEPs_NDEGs
A0A452EEP4|Novel_000025	N	N	1.16137	1.17837			NDEPs_NDEGs
A0A452EEP4|Novel_000026	N	N	1.16137	3.12516			NDEPs_NDEGs
A0A452EEP4|Novel_000027	N	N	1.16137	-0.490159			NDEPs_NDEGs
A0A452FHD7|Novel_000028	N	N	1.00088	-0.50903			NDEPs_NDEGs
A0A452FHD7|Novel_000029	N	N	1.00088	-2.63034			NDEPs_NDEGs
A0A452FZ57|Novel_000032	N	N	0.922651	0.490085			NDEPs_NDEGs
A0A452FZ57|Novel_000033	N	N	0.922651	-0.290232			NDEPs_NDEGs
A0A452ELS4|Novel_000036	N	N	0.749701	0.264023			NDEPs_NDEGs
A0A452ELS4|Novel_000043	N	N	0.749701	0.0403541			NDEPs_NDEGs
A0A452ELS4|Novel_000044	N	N	0.749701	0.507919			NDEPs_NDEGs
A0A452G133|Novel_000048	N	N	0.918932	-0.481368			NDEPs_NDEGs
A0A452G133|Novel_000049	N	N	0.918932	6.64225			NDEPs_NDEGs
A0A452E432|Novel_000052	N	N	0.865333	0.229704			NDEPs_NDEGs
A0A452EVK4|Novel_000053	N	N	0.829592	0.908384			NDEPs_NDEGs
A0A452F876|Novel_000058	N	N	0.985146	0.0942519			NDEPs_NDEGs
A0A452EVM7|Novel_000059	N	N	1.06421	-0.196404			NDEPs_NDEGs
A0A452EVM7|Novel_000060	N	N	1.06421	-0.0925189			NDEPs_NDEGs
A0A452G8U2|Novel_000061	N	N	0.982419	-0.455988			NDEPs_NDEGs
A0A452F428|Novel_000064	N	N	1.18812	-0.0788568			NDEPs_NDEGs
A0A452F428|Novel_000065	N	N	1.18812	-4.92615			NDEPs_NDEGs
A0A452DMN4|Novel_000066	N	N	0.715893	9.43277			NDEPs_NDEGs
A0A452DMN4|Novel_000067	N	N	0.715893	0.412017			NDEPs_NDEGs
A0A452DMN4|Novel_000068	N	N	0.715893	-0.0870071			NDEPs_NDEGs
A0A452DMN4|Novel_000069	N	N	0.715893	1.02109			NDEPs_NDEGs
A0A452DMN4|Novel_000070	N	N	0.715893	-1.7032			NDEPs_NDEGs
A0A452DMN4|Novel_000071	N	Y	0.715893	-23.2408		down	NDEPs_DEGs
A0A452G923|Novel_000072	N	N	0.70304	-1.02841			NDEPs_NDEGs
A0A452G923|Novel_000073	N	N	0.70304	-6.36033			NDEPs_NDEGs
A0A452G923|Novel_000074	N	N	0.70304	0.159644			NDEPs_NDEGs
A0A452DLM8|Novel_000075	N	N	1.20202	-0.581814			NDEPs_NDEGs
A0A452DLM8|Novel_000076	N	N	1.20202	-2.03438			NDEPs_NDEGs
A0A452DLM8|Novel_000077	N	N	1.20202	1.055			NDEPs_NDEGs
A0A452F2Q9|Novel_000083	N	N	0.140007	2.83691			NDEPs_NDEGs
A0A452F2Q9|Novel_000084	N	N	0.140007	1.92993			NDEPs_NDEGs
A0A452F2Q9|Novel_000085	N	N	0.140007	-0.540816			NDEPs_NDEGs
A0A452F2Q9|Novel_000086	N	Y	0.140007	-5.41632		down	NDEPs_DEGs
A0A452F2Q9|Novel_000087	N	Y	0.140007	-4.52693		down	NDEPs_DEGs
A0A452F2Q9|Novel_000088	N	N	0.140007	-0.0870071			NDEPs_NDEGs
A0A452F2Q9|Novel_000089	N	N	0.140007	2.8739			NDEPs_NDEGs
A0A452F2Q9|Novel_000090	N	N	0.140007	-1.15185			NDEPs_NDEGs
A0A452F2Q9|Novel_000091	N	N	0.140007	-1.02985			NDEPs_NDEGs
A0A452F2Q9|Novel_000092	N	N	0.140007	-1.28259			NDEPs_NDEGs
A0A452F2Q9|Novel_000093	N	N	0.140007	-5.83706			NDEPs_NDEGs
A0A452F2Q9|Novel_000094	N	N	0.140007	-0.664076			NDEPs_NDEGs
A0A452F2Q9|Novel_000095	N	N	0.140007	0.531899			NDEPs_NDEGs
A0A452F2Q9|Novel_000096	N	N	0.140007	-0.776982			NDEPs_NDEGs
A0A452F2Q9|Novel_000097	N	N	0.140007	-0.51961			NDEPs_NDEGs
A0A452ELS4|Novel_000099	N	N	0.749701	-0.363519			NDEPs_NDEGs
A0A452ELS4|Novel_000100	N	N	0.749701	2.03261			NDEPs_NDEGs
A0A452FBR5|Novel_000103	N	N	0.840422	-3.61507			NDEPs_NDEGs
A0A452FZ57|Novel_000106	N	N	0.922651	0.213854			NDEPs_NDEGs
A0A452FZ57|Novel_000107	N	N	0.922651	-2.25436			NDEPs_NDEGs
A0A097P8P8|Novel_000110	N	N	0.728825	-1.36712			NDEPs_NDEGs
A0A097P8P8|Novel_000111	N	N	0.728825	2.80812			NDEPs_NDEGs
A0A097P8P8|Novel_000112	N	Y	0.728825	-23.3077		down	NDEPs_DEGs
A0A097P8P8|Novel_000113	N	N	0.728825	0.191978			NDEPs_NDEGs
A0A097P8P8|Novel_000114	N	N	0.728825	-0.325553			NDEPs_NDEGs
A0A097P8P8|Novel_000115	N	N	0.728825	-1.4637			NDEPs_NDEGs
A0A097P8P8|Novel_000116	N	N	0.728825	4.49955			NDEPs_NDEGs
A0A097P8P8|Novel_000117	N	N	0.728825	-0.236744			NDEPs_NDEGs
A0A452FXR6|Novel_000118	N	N	0.891867	-0.179383			NDEPs_NDEGs
A0A452F9X4|Novel_000120	N	Y	0.869472	-1.44498		down	NDEPs_DEGs
A0A452F9X4|Novel_000121	N	N	0.869472	1.89596			NDEPs_NDEGs
A0A452EZW5|Novel_000122	Y	N	2.64032	-0.146751	up		DEPs_NDEGs
A0A452EZW5|Novel_000123	Y	N	2.64032	-0.346287	up		DEPs_NDEGs
A0A452G9C4|Novel_000124	N	N	1.08715	-0.0294186			NDEPs_NDEGs
A0A452GBN0|Novel_000125	Y	N	0.466762	-1.19929	down		DEPs_NDEGs
A0A452GBN0|Novel_000126	Y	N	0.466762	0.220467	down		DEPs_NDEGs
A0A452GBN0|Novel_000127	Y	N	0.466762	-0.887111	down		DEPs_NDEGs
A0A452GBN0|Novel_000128	Y	N	0.466762	-0.0447482	down		DEPs_NDEGs
A0A452GBN0|Novel_000129	Y	N	0.466762	-0.991189	down		DEPs_NDEGs
A0A452GBN0|Novel_000130	Y	Y	0.466762	25.1621	down	up	DEPs_DEGs
A0A452ET89|Novel_000135	N	N	0.98214	-0.577487			NDEPs_NDEGs
A0A452ET89|Novel_000136	N	N	0.98214	-1.07182			NDEPs_NDEGs
A0A452ET89|Novel_000137	N	Y	0.98214	-23.3384		down	NDEPs_DEGs
A0A452ET89|Novel_000138	N	N	0.98214	0.243479			NDEPs_NDEGs
A0A452ET89|Novel_000139	N	N	0.98214	-0.731122			NDEPs_NDEGs
A0A452EVX2|Novel_000142	Y	N	0.573537	0.0833337	down		DEPs_NDEGs
A0A452F2N1|Novel_000144	N	N	0.818237	-0.646133			NDEPs_NDEGs
A0A452F2N1|Novel_000145	N	Y	0.818237	7.88425		up	NDEPs_DEGs
A0A452EGT9|Novel_000147	N	N	0.69071	-0.312721			NDEPs_NDEGs
A0A452G516|Novel_000148	N	N	0.760942	-0.253209			NDEPs_NDEGs
A0A452G516|Novel_000149	N	N	0.760942	-1.21727			NDEPs_NDEGs
A0A452G516|Novel_000150	N	N	0.760942	1.178			NDEPs_NDEGs
A0A452G351|Novel_000153	N	Y	0.826956	-1.01055		down	NDEPs_DEGs
A0A452G351|Novel_000154	N	N	0.826956	0.0556034			NDEPs_NDEGs
A0A452G351|Novel_000155	N	N	0.826956	-0.578639			NDEPs_NDEGs
A0A452G351|Novel_000156	N	N	0.826956	2.23915			NDEPs_NDEGs
A0A452FEC6|Novel_000158	N	N	0.893546	0.147775			NDEPs_NDEGs
A0A452GAA0|Novel_000159	N	N	0.668396	-0.305565			NDEPs_NDEGs
A0A452G7Q9|Novel_000160	N	N	0.958419	0.0856767			NDEPs_NDEGs
A0A452G7Q9|Novel_000161	N	N	0.958419	0.630573			NDEPs_NDEGs
A0A452DSV5|Novel_000162	N	N	0.667234	-1.22378			NDEPs_NDEGs
A0A452DSV5|Novel_000163	N	N	0.667234	-0.661331			NDEPs_NDEGs
A0A452DSV5|Novel_000164	N	Y	0.667234	22.1281		up	NDEPs_DEGs
A0A452DSV5|Novel_000165	N	Y	0.667234	22.4876		up	NDEPs_DEGs
A0A452E4S8|Novel_000166	N	N	1.04599	-0.602863			NDEPs_NDEGs
A0A452E4S8|Novel_000167	N	N	1.04599	-3.69368			NDEPs_NDEGs
A0A452E4S8|Novel_000168	N	N	1.04599	-0.280433			NDEPs_NDEGs
A0A452EMC8|Novel_000169	N	N	1.16748	-0.372059			NDEPs_NDEGs
A0A452EMC8|Novel_000170	N	Y	1.16748	21.5351		up	NDEPs_DEGs
A0A452E2S1|Novel_000171	N	N	1.23115	1.46868			NDEPs_NDEGs
A0A452E2S1|Novel_000172	N	N	1.23115	-0.426151			NDEPs_NDEGs
A0A452E2S1|Novel_000173	N	N	1.23115	0.234017			NDEPs_NDEGs
A0A452E2S1|Novel_000174	N	N	1.23115	-5.90022			NDEPs_NDEGs
A0A452EMC8|Novel_000176	N	N	1.16748	-0.174284			NDEPs_NDEGs
A0A452EMC8|Novel_000177	N	N	1.16748	4.70396			NDEPs_NDEGs
A0A452EMC8|Novel_000178	N	N	1.16748	-0.381425			NDEPs_NDEGs
A0A452F4C0|Novel_000179	N	N	0.860953	1.08712			NDEPs_NDEGs
A0A452F4C0|Novel_000180	N	N	0.860953	7.83827			NDEPs_NDEGs
A0A452F4C0|Novel_000181	N	N	0.860953	3.48762			NDEPs_NDEGs
A0A452EL01|Novel_000185	N	N	1.23555	0.0713667			NDEPs_NDEGs
A0A452FXR6|Novel_000187	N	N	0.891867	4.85172			NDEPs_NDEGs
A0A452FXR6|Novel_000188	N	N	0.891867	-0.196638			NDEPs_NDEGs
A0A452FXR6|Novel_000189	N	N	0.891867	-1.64707			NDEPs_NDEGs
A0A452FXR6|Novel_000190	N	N	0.891867	0.696653			NDEPs_NDEGs
A0A452F0C8|Novel_000191	N	N	3.76699	-0.346842			NDEPs_NDEGs
A0A452FIK7|Novel_000193	N	N	1.04719	-0.947408			NDEPs_NDEGs
A0A452FIK7|Novel_000194	N	N	1.04719	-6.46314			NDEPs_NDEGs
A0A452FIK7|Novel_000195	N	N	1.04719	-4.11755			NDEPs_NDEGs
A0A452FIK7|Novel_000196	N	N	1.04719	-1.21612			NDEPs_NDEGs
A0A452FIK7|Novel_000197	N	N	1.04719	-0.281633			NDEPs_NDEGs
A0A452G8D9|Novel_000200	N	N	1.04146	-1.31151			NDEPs_NDEGs
A0A452E9S6|Novel_000204	N	N	0.878534	0.210679			NDEPs_NDEGs
A0A452E9S6|Novel_000205	N	N	0.878534	-3.43666			NDEPs_NDEGs
A0A452E9S6|Novel_000206	N	N	0.878534	-0.0335688			NDEPs_NDEGs
A0A452E9S6|Novel_000207	N	N	0.878534	-1.12553			NDEPs_NDEGs
A0A452DRK7|Novel_000208	N	N	0.901004	0.314154			NDEPs_NDEGs
A0A452E1M0|Novel_000211	N	N	0.867026	4.8376			NDEPs_NDEGs
A0A452E1M0|Novel_000212	N	N	0.867026	-0.913662			NDEPs_NDEGs
A0A452E1M0|Novel_000213	N	N	0.867026	7.69051			NDEPs_NDEGs
A0A452E1M0|Novel_000214	N	N	0.867026	-0.747177			NDEPs_NDEGs
A0A452E1M0|Novel_000215	N	Y	0.867026	-21.7652		down	NDEPs_DEGs
A0A452E1M0|Novel_000216	N	N	0.867026	0.466813			NDEPs_NDEGs
A0A452E1M0|Novel_000217	N	N	0.867026	-0.595607			NDEPs_NDEGs
A0A452E1M0|Novel_000218	N	N	0.867026	7.06152			NDEPs_NDEGs
A0A452E1M0|Novel_000219	N	N	0.867026	7.77851			NDEPs_NDEGs
A0A452E1M0|Novel_000220	N	Y	0.867026	23.2819		up	NDEPs_DEGs
A0A452E1M0|Novel_000221	N	Y	0.867026	24.2108		up	NDEPs_DEGs
A0A452E1M0|Novel_000222	N	Y	0.867026	23.2463		up	NDEPs_DEGs
A0A452F4Y2|Novel_000223	N	N	0.895788	0.442533			NDEPs_NDEGs
A0A452F4S7|Novel_000224	Y	N	0.31959	-0.357221	down		DEPs_NDEGs
A0A452F4S7|Novel_000225	Y	N	0.31959	5.41852	down		DEPs_NDEGs
A0A452F6X6|Novel_000226	N	N	0.845465	-0.283685			NDEPs_NDEGs
A0A452F6X6|Novel_000227	N	N	0.845465	-0.217929			NDEPs_NDEGs
A0A452F6X6|Novel_000228	N	N	0.845465	-0.940238			NDEPs_NDEGs
A0A452G622|Novel_000232	N	N	0.910706	-0.664076			NDEPs_NDEGs
A0A452G622|Novel_000233	N	N	0.910706	-0.318499			NDEPs_NDEGs
A0A452DX77|Novel_000242	N	N	1.12124	-0.0769356			NDEPs_NDEGs
A0A452FZ57|Novel_000243	N	N	0.922651	0.617351			NDEPs_NDEGs
A0A452EYY2|Novel_000244	N	N	0.950422	-0.519037			NDEPs_NDEGs
A0A452EYY2|Novel_000245	N	N	0.950422	0.0646939			NDEPs_NDEGs
A0A452EYY2|Novel_000246	N	Y	0.950422	-22.8541		down	NDEPs_DEGs
A0A452EC09|Novel_000253	N	N	0.898451	-1.00253			NDEPs_NDEGs
A0A452EC09|Novel_000254	N	N	0.898451	-0.387527			NDEPs_NDEGs
A0A452FI01|Novel_000255	N	N	0.860166	-0.0580752			NDEPs_NDEGs
A0A452FI01|Novel_000256	N	N	0.860166	-2.43703			NDEPs_NDEGs
A0A452EUC1|Novel_000257	N	N	1.01887	-0.272698			NDEPs_NDEGs
A0A452EMC8|Novel_000258	N	N	1.16748	-0.425461			NDEPs_NDEGs
A0A452F678|Novel_000259	N	N	1.43757	-0.0896686			NDEPs_NDEGs
A0A452ET35|Novel_000260	N	Y	0.947752	22.0063		up	NDEPs_DEGs
A0A452ET35|Novel_000261	N	N	0.947752	-0.181733			NDEPs_NDEGs
A0A452ET35|Novel_000262	N	N	0.947752	-0.206924			NDEPs_NDEGs
A0A452DTT3|Novel_000265	N	N	0.995843	-2.106			NDEPs_NDEGs
A0A452G7X5|Novel_000267	N	N	0.415719	-0.0066572			NDEPs_NDEGs
A0A452FEP6|Novel_000268	N	N	1.02146	0.795549			NDEPs_NDEGs
A0A452FEP6|Novel_000269	N	Y	1.02146	22.8258		up	NDEPs_DEGs
A0A452FEP6|Novel_000270	N	N	1.02146	-1.21829			NDEPs_NDEGs
A0A452FEP6|Novel_000271	N	Y	1.02146	-22.1607		down	NDEPs_DEGs
A0A452EVM7|Novel_000276	N	N	1.06421	2.50932			NDEPs_NDEGs
A0A452DLM8|Novel_000277	N	N	1.20202	0.214522			NDEPs_NDEGs
A0A452DLM8|Novel_000278	N	N	1.20202	4.70568			NDEPs_NDEGs
A0A452EPF2|Novel_000282	N	N	1.53914	-0.278564			NDEPs_NDEGs
A0A452F7E0|Novel_000283	N	N	1.15811	0.00332429			NDEPs_NDEGs
A0A452F7E0|Novel_000284	N	N	1.15811	0.108855			NDEPs_NDEGs
A0A452F7E0|Novel_000285	N	N	1.15811	-1.44134			NDEPs_NDEGs
A0A452F7E0|Novel_000286	N	N	1.15811	-0.127752			NDEPs_NDEGs
A0A452G4F6|Novel_000288	N	N	2.37029	-2.06931			NDEPs_NDEGs
A0A452G4F6|Novel_000289	N	N	2.37029	0.565136			NDEPs_NDEGs
A0A452FQL0|Novel_000290	N	N	0.921069	-0.229903			NDEPs_NDEGs
A0A452FQL0|Novel_000292	N	N	0.921069	-1.00012			NDEPs_NDEGs
A0A452FQL0|Novel_000293	N	N	0.921069	0.213488			NDEPs_NDEGs
A0A452F4C0|Novel_000296	N	N	0.860953	0.448985			NDEPs_NDEGs
A0A452F4C0|Novel_000297	N	N	0.860953	0.118545			NDEPs_NDEGs
A0A452F4C0|Novel_000298	N	N	0.860953	0.528111			NDEPs_NDEGs
A0A452F4Y2|Novel_000300	N	N	0.895788	1.16415			NDEPs_NDEGs
A0A452F4Y2|Novel_000301	N	N	0.895788	-0.521145			NDEPs_NDEGs
A0A452GB88|Novel_000302	N	N	0.785028	-0.155613			NDEPs_NDEGs
A0A452GB88|Novel_000303	N	N	0.785028	0.459797			NDEPs_NDEGs
A0A452F901|Novel_000306	N	N	0.716485	-0.0802053			NDEPs_NDEGs
A0A452F901|Novel_000307	N	N	0.716485	-1.36084			NDEPs_NDEGs
A0A452F901|Novel_000308	N	N	0.716485	-0.510768			NDEPs_NDEGs
A0A452F901|Novel_000309	N	N	0.716485	-0.442477			NDEPs_NDEGs
A0A452F901|Novel_000310	N	N	0.716485	-0.962966			NDEPs_NDEGs
A0A452F901|Novel_000311	N	N	0.716485	-1.15683			NDEPs_NDEGs
A0A452F901|Novel_000312	N	N	0.716485	-0.28097			NDEPs_NDEGs
A0A452F901|Novel_000313	N	N	0.716485	0.414422			NDEPs_NDEGs
A0A452F901|Novel_000314	N	N	0.716485	-1.00076			NDEPs_NDEGs
A0A452F901|Novel_000315	N	N	0.716485	-0.723105			NDEPs_NDEGs
A0A452F901|Novel_000317	N	N	0.716485	-1.05689			NDEPs_NDEGs
A0A452F901|Novel_000318	N	N	0.716485	-0.807569			NDEPs_NDEGs
A0A452F901|Novel_000319	N	N	0.716485	-1.37208			NDEPs_NDEGs
A0A452F901|Novel_000320	N	N	0.716485	-0.105304			NDEPs_NDEGs
A0A452EMC8|Novel_000321	N	Y	1.16748	23.509		up	NDEPs_DEGs
A0A452DTT3|Novel_000322	N	N	0.995843	0.969503			NDEPs_NDEGs
A0A452DTT3|Novel_000323	N	N	0.995843	0.658326			NDEPs_NDEGs
A0A452DTT3|Novel_000324	N	Y	0.995843	-21.7378		down	NDEPs_DEGs
A0A452EMC8|Novel_000325	N	N	1.16748	0.411257			NDEPs_NDEGs
A0A452ELS4|Novel_000326	N	N	0.749701	-0.0171941			NDEPs_NDEGs
A0A452FN04|Novel_000327	N	N	0.795845	1.28138			NDEPs_NDEGs
A0A452FZ57|Novel_000328	N	N	0.922651	0.772303			NDEPs_NDEGs
A0A452EMC8|Novel_000329	N	N	1.16748	0.113511			NDEPs_NDEGs
A0A452F4C0|Novel_000330	N	N	0.860953	0.312674			NDEPs_NDEGs
A0A452EBM0|Novel_000335	N	N	0.801687	-0.189988			NDEPs_NDEGs
A0A452EBM0|Novel_000336	N	N	0.801687	1.02865			NDEPs_NDEGs
A0A452F018|Novel_000343	N	N	0.8229	0.0770786			NDEPs_NDEGs
A0A452F018|Novel_000344	N	N	0.8229	-2.28307			NDEPs_NDEGs
A0A452F018|Novel_000345	N	N	0.8229	4.93089			NDEPs_NDEGs
A0A452F6X3|Novel_000349	Y	N	2.86026	-0.00477097	up		DEPs_NDEGs
A0A452F6X3|Novel_000350	Y	N	2.86026	0.0196855	up		DEPs_NDEGs
A0A452F6X3|Novel_000351	Y	N	2.86026	1.18221	up		DEPs_NDEGs
A0A452F6X3|Novel_000352	Y	N	2.86026	0.44686	up		DEPs_NDEGs
A0A452F6X3|Novel_000353	Y	N	2.86026	5.64598	up		DEPs_NDEGs
A0A452F6X3|Novel_000354	Y	N	2.86026	-4.13807	up		DEPs_NDEGs
A0A452F6X3|Novel_000355	Y	N	2.86026	0.566987	up		DEPs_NDEGs
A0A452F6X3|Novel_000356	Y	N	2.86026	1.07968	up		DEPs_NDEGs
A0A452FVN7|Novel_000359	N	N	0.887831	-0.0750539			NDEPs_NDEGs
A0A452FVN7|Novel_000360	N	N	0.887831	-0.232999			NDEPs_NDEGs
A0A452FVN7|Novel_000361	N	N	0.887831	1.34987			NDEPs_NDEGs
A0A452FVN7|Novel_000362	N	Y	0.887831	-22.9275		down	NDEPs_DEGs
A0A452FVN7|Novel_000363	N	Y	0.887831	-22.2714		down	NDEPs_DEGs
A0A452FVN7|Novel_000364	N	N	0.887831	-0.512747			NDEPs_NDEGs
A0A452FVN7|Novel_000365	N	N	0.887831	-0.737355			NDEPs_NDEGs
A0A452DUM2|Novel_000366	Y	N	0.454067	-0.144492	down		DEPs_NDEGs
A0A452DUM2|Novel_000367	Y	N	0.454067	0.203372	down		DEPs_NDEGs
A0A452DUM2|Novel_000369	Y	Y	0.454067	22.4273	down	up	DEPs_DEGs
A0A452DUM2|Novel_000370	Y	N	0.454067	1.76135	down		DEPs_NDEGs
A0A452DUM2|Novel_000371	Y	N	0.454067	-1.1075	down		DEPs_NDEGs
A0A452GAH3|Novel_000372	N	N	1.18034	1.98239			NDEPs_NDEGs
A0A452GAH3|Novel_000373	N	N	1.18034	-1.49716			NDEPs_NDEGs
A0A452GAH3|Novel_000374	N	N	1.18034	-5.76389			NDEPs_NDEGs
A0A452GAH3|Novel_000375	N	N	1.18034	-0.115049			NDEPs_NDEGs
A0A452ELS4|Novel_000377	N	N	0.749701	-4.6075			NDEPs_NDEGs
A0A452ELS4|Novel_000378	N	N	0.749701	-0.28254			NDEPs_NDEGs
A0A452ELS4|Novel_000379	N	N	0.749701	-0.668491			NDEPs_NDEGs
A0A452ELS4|Novel_000380	N	N	0.749701	0.738023			NDEPs_NDEGs
A0A452FNG3|Novel_000384	N	N	0.796833	-0.459687			NDEPs_NDEGs
A0A452FNG3|Novel_000385	N	N	0.796833	-0.377702			NDEPs_NDEGs
A0A452DTX3|Novel_000386	N	N	0.98745	-0.228453			NDEPs_NDEGs
A0A452EGS8|Novel_000387	N	N	0.96317	-0.465008			NDEPs_NDEGs
A0A452GAM6|Novel_000388	N	N	0.950591	-0.231074			NDEPs_NDEGs
A0A452ED67|Novel_000389	N	N	1.14167	0.0454664			NDEPs_NDEGs
A0A452G4K8|Novel_000390	N	N	0.74844	-0.945311			NDEPs_NDEGs
A0A452G4K8|Novel_000391	N	N	0.74844	-0.565618			NDEPs_NDEGs
A0A452DNF5|Novel_000392	Y	N	0.553084	0.0995331	down		DEPs_NDEGs
A0A452DNF5|Novel_000393	Y	N	0.553084	-2.78661	down		DEPs_NDEGs
A0A452DNF5|Novel_000394	Y	N	0.553084	-0.617271	down		DEPs_NDEGs
A0A452DTT3|Novel_000395	N	N	0.995843	1.13352			NDEPs_NDEGs
A0A452DTT3|Novel_000396	N	N	0.995843	-0.524478			NDEPs_NDEGs
A0A452DTT3|Novel_000397	N	N	0.995843	1.7731			NDEPs_NDEGs
A0A452DTT3|Novel_000398	N	N	0.995843	0.63017			NDEPs_NDEGs
A0A452DTT3|Novel_000399	N	N	0.995843	-0.55357			NDEPs_NDEGs
A0A452FGM5|Novel_000400	N	N	0.93914	-0.26879			NDEPs_NDEGs
A0A452FGM5|Novel_000401	N	N	0.93914	6.10043			NDEPs_NDEGs
A0A452DRK7|Novel_000404	N	N	0.901004	2.18198			NDEPs_NDEGs
A0A452FJF9|Novel_000405	N	N	1.0458	-0.124574			NDEPs_NDEGs
A0A452FB30|Novel_000406	N	N	1.12885	-1.24358			NDEPs_NDEGs
A0A452GBL9|Novel_000407	N	N	0.836236	-0.0576526			NDEPs_NDEGs
A0A452GBL9|Novel_000408	N	N	0.836236	-6.16614			NDEPs_NDEGs
A0A452GBL9|Novel_000409	N	N	0.836236	0.0119494			NDEPs_NDEGs
A0A452E7Q8|Novel_000410	N	N	0.846567	-0.183388			NDEPs_NDEGs
A0A452E7Q8|Novel_000411	N	N	0.846567	-0.147613			NDEPs_NDEGs
A0A452G6P8|Novel_000412	N	N	0.743191	-0.28558			NDEPs_NDEGs
A0A452G6P8|Novel_000413	N	N	0.743191	-0.141012			NDEPs_NDEGs
A0A452ERZ3|Novel_000415	N	N	0.919573	-0.130292			NDEPs_NDEGs
A0A452ERZ3|Novel_000416	N	N	0.919573	-0.251584			NDEPs_NDEGs
A0A452ERZ3|Novel_000417	N	N	0.919573	-0.159914			NDEPs_NDEGs
A0A452ERZ3|Novel_000418	N	N	0.919573	0.678054			NDEPs_NDEGs
A0A452DRV4|Novel_000419	N	N	0.774084	0.618533			NDEPs_NDEGs
A0A452DZN6|Novel_000420	N	N	1.1693	-0.898343			NDEPs_NDEGs
A0A452DZN6|Novel_000421	N	N	1.1693	0.241094			NDEPs_NDEGs
A0A452DZN6|Novel_000422	N	Y	1.1693	-22.5715		down	NDEPs_DEGs
A0A452FK10|Novel_000424	N	N	0.834709	-0.538009			NDEPs_NDEGs
A0A452F0A3|Novel_000426	N	N	0.890843	0.204954			NDEPs_NDEGs
A0A452EDC8|Novel_000429	N	N	0.843044	0.364187			NDEPs_NDEGs
A0A452FZ57|Novel_000431	N	N	0.922651	0.566928			NDEPs_NDEGs
A0A452FZ57|Novel_000432	N	N	0.922651	3.21823			NDEPs_NDEGs
A0A452FZ57|Novel_000433	N	N	0.922651	6.22862			NDEPs_NDEGs
A0A452EMC8|Novel_000434	N	N	1.16748	0.137656			NDEPs_NDEGs
A0A452EMC8|Novel_000435	N	N	1.16748	4.49163			NDEPs_NDEGs
A0A452EMC8|Novel_000436	N	N	1.16748	1.06136			NDEPs_NDEGs
A0A452EMC8|Novel_000437	N	N	1.16748	0.91078			NDEPs_NDEGs
A0A452EMC8|Novel_000438	N	N	1.16748	4.22522			NDEPs_NDEGs
A0A452EMC8|Novel_000439	N	N	1.16748	2.25473			NDEPs_NDEGs
A0A452FZ57|Novel_000443	N	N	0.922651	4.73172			NDEPs_NDEGs
A0A452FZ57|Novel_000444	N	N	0.922651	5.67674			NDEPs_NDEGs
A0A452FZ57|Novel_000447	N	N	0.922651	1.35801			NDEPs_NDEGs
A0A452FZ57|Novel_000448	N	Y	0.922651	21.5343		up	NDEPs_DEGs
A0A452FZ57|Novel_000449	N	N	0.922651	6.40223			NDEPs_NDEGs
A0A452FZ57|Novel_000450	N	N	0.922651	0.763003			NDEPs_NDEGs
A0A452EMC8|Novel_000456	N	N	1.16748	0.490065			NDEPs_NDEGs
A0A452EEQ4|Novel_000460	N	N	0.947143	0.427278			NDEPs_NDEGs
A0A452EEQ4|Novel_000461	N	Y	0.947143	-20.6287		down	NDEPs_DEGs
A0A452EEQ4|Novel_000462	N	N	0.947143	-0.357097			NDEPs_NDEGs
A0A452EEQ4|Novel_000463	N	N	0.947143	-2.37114			NDEPs_NDEGs
A0A452EHZ4|Novel_000469	N	N	1.36547	-0.105142			NDEPs_NDEGs
A0A452G5M0|Novel_000470	N	N	0.583478	0.441335			NDEPs_NDEGs
A0A452G5M0|Novel_000471	N	N	0.583478	-0.254384			NDEPs_NDEGs
A0A452G5M0|Novel_000472	N	N	0.583478	0.26116			NDEPs_NDEGs
A0A452G5M0|Novel_000473	N	N	0.583478	0.78218			NDEPs_NDEGs
A0A452G5M0|Novel_000474	N	N	0.583478	2.5253			NDEPs_NDEGs
A0A452G5M0|Novel_000475	N	N	0.583478	1.04761			NDEPs_NDEGs
A0A452G5M0|Novel_000476	N	N	0.583478	-0.135973			NDEPs_NDEGs
A0A452G5M0|Novel_000477	N	N	0.583478	4.92969			NDEPs_NDEGs
A0A452EKF3|Novel_000480	N	N	1.04619	-0.348827			NDEPs_NDEGs
A0A452DLV8|Novel_000482	N	N	1.13058	0.587778			NDEPs_NDEGs
A0A452DLV8|Novel_000483	N	N	1.13058	0.592513			NDEPs_NDEGs
A0A452DLV8|Novel_000484	N	N	1.13058	-0.537243			NDEPs_NDEGs
A0A452DLV8|Novel_000485	N	N	1.13058	0.185989			NDEPs_NDEGs
A0A452EFS5|Novel_000486	N	N	0.866009	0.819329			NDEPs_NDEGs
A0A452FIU7|Novel_000491	N	N	1.26019	-0.0766033			NDEPs_NDEGs
A0A452F4C0|Novel_000496	N	Y	0.860953	-1.30437		down	NDEPs_DEGs
A0A452F4C0|Novel_000497	N	N	0.860953	0.237943			NDEPs_NDEGs
A0A452FR13|Novel_000499	N	N	1.08192	0.279901			NDEPs_NDEGs
A0A452FR13|Novel_000500	N	N	1.08192	-5.60551			NDEPs_NDEGs
A0A452EEP4|Novel_000501	N	N	1.16137	-1.09353			NDEPs_NDEGs
A0A452G5E1|Novel_000502	N	N	0.746919	-7.55806			NDEPs_NDEGs
A0A452G5E1|Novel_000503	N	Y	0.746919	7.59094		up	NDEPs_DEGs
A0A452G5E1|Novel_000504	N	N	0.746919	0.00939628			NDEPs_NDEGs
A0A452G5E1|Novel_000505	N	N	0.746919	0.0812439			NDEPs_NDEGs
A0A452G5E1|Novel_000507	N	N	0.746919	-0.471492			NDEPs_NDEGs
A0A452G5E1|Novel_000508	N	Y	0.746919	-8.53512		down	NDEPs_DEGs
A0A452FLP9|Novel_000510	N	N	0.710516	-0.152657			NDEPs_NDEGs
A0A452FZ57|Novel_000520	N	N	0.922651	-0.156322			NDEPs_NDEGs
A0A452DTT3|Novel_000523	N	N	0.995843	-0.13103			NDEPs_NDEGs
A0A452F204|Novel_000524	N	N	0.740847	-0.531814			NDEPs_NDEGs
A0A452F204|Novel_000525	N	N	0.740847	-0.358622			NDEPs_NDEGs
A0A452F204|Novel_000526	N	N	0.740847	0.053187			NDEPs_NDEGs
A0A452F204|Novel_000527	N	N	0.740847	-0.377042			NDEPs_NDEGs
A0A452F204|Novel_000528	N	N	0.740847	-0.983485			NDEPs_NDEGs
A0A452F204|Novel_000529	N	N	0.740847	-0.511804			NDEPs_NDEGs
A0A452F204|Novel_000530	N	N	0.740847	-1.40492			NDEPs_NDEGs
A0A452F204|Novel_000531	N	N	0.740847	-1.13828			NDEPs_NDEGs
A0A452F8K0|Novel_000532	Y	N	0.267595	0.153519	down		DEPs_NDEGs
A0A452F8K0|Novel_000533	Y	N	0.267595	-3.23641	down		DEPs_NDEGs
A0A452FHB9|Novel_000534	N	N	0.720521	0.0913062			NDEPs_NDEGs
A0A452FHB9|Novel_000535	N	N	0.720521	-0.480936			NDEPs_NDEGs
A0A452FHB9|Novel_000536	N	N	0.720521	-0.597191			NDEPs_NDEGs
A0A452FHB9|Novel_000537	N	N	0.720521	0.449668			NDEPs_NDEGs
A0A452FHB9|Novel_000538	N	N	0.720521	0.150131			NDEPs_NDEGs
A0A452FHB9|Novel_000539	N	N	0.720521	-0.46937			NDEPs_NDEGs
A0A452FHB9|Novel_000540	N	N	0.720521	1.79205			NDEPs_NDEGs
A0A452EJJ3|Novel_000541	N	N	0.798937	-0.465631			NDEPs_NDEGs
A0A452ERG4|Novel_000542	N	N	0.517877	0.481665			NDEPs_NDEGs
A0A452G0S8|Novel_000543	N	N	0.779838	0.120008			NDEPs_NDEGs
A0A452ECL8|Novel_000545	N	N	1.07073	0.646084			NDEPs_NDEGs
A0A452FPF8|Novel_000547	N	N	0.394181	1.59755			NDEPs_NDEGs
A0A452FPF8|Novel_000548	N	N	0.394181	-0.684706			NDEPs_NDEGs
A0A452FPF8|Novel_000549	N	N	0.394181	0.803158			NDEPs_NDEGs
A0A452FPF8|Novel_000550	N	N	0.394181	-4.23258			NDEPs_NDEGs
A0A452FPF8|Novel_000551	N	N	0.394181	-0.218804			NDEPs_NDEGs
A0A452F514|Novel_000556	N	N	0.755811	-0.112759			NDEPs_NDEGs
A0A452EMC8|Novel_000557	N	N	1.16748	-6.84147			NDEPs_NDEGs
A0A452ELS4|Novel_000558	N	N	0.749701	0.41441			NDEPs_NDEGs
A0A452DTT3|Novel_000559	N	N	0.995843	0.978294			NDEPs_NDEGs
A0A452DTT3|Novel_000560	N	N	0.995843	-0.0405665			NDEPs_NDEGs
A0A452G7X0|Novel_000563	Y	N	0.594661	-6.01071	down		DEPs_NDEGs
A0A452G7X0|Novel_000564	Y	Y	0.594661	-1.89774	down	down	DEPs_DEGs
A0A452G7X0|Novel_000565	Y	N	0.594661	0.0262669	down		DEPs_NDEGs
A0A452G7X0|Novel_000566	Y	N	0.594661	0.504625	down		DEPs_NDEGs
A0A452DTT3|Novel_000567	N	N	0.995843	-0.362106			NDEPs_NDEGs
A0A452DTT3|Novel_000568	N	N	0.995843	-0.24183			NDEPs_NDEGs
A0A452EMC8|Novel_000570	N	N	1.16748	-0.298024			NDEPs_NDEGs
A0A452EMC8|Novel_000571	N	Y	1.16748	21.9805		up	NDEPs_DEGs
A0A452EMC8|Novel_000572	N	N	1.16748	-2.91464			NDEPs_NDEGs
A0A452EMC8|Novel_000573	N	N	1.16748	-1.27132			NDEPs_NDEGs
A0A452DTT3|Novel_000576	N	N	0.995843	-0.235743			NDEPs_NDEGs
A0A452ELS4|Novel_000578	N	N	0.749701	-0.296021			NDEPs_NDEGs
A0A452ELS4|Novel_000579	N	N	0.749701	-0.140808			NDEPs_NDEGs
A0A452FXR6|Novel_000581	N	N	0.891867	-0.255612			NDEPs_NDEGs
A0A452FZ57|Novel_000582	N	Y	0.922651	-24.5851		down	NDEPs_DEGs
A0A452F4C0|Novel_000583	N	N	0.860953	0.0803159			NDEPs_NDEGs
A0A452EMC8|Novel_000584	N	N	1.16748	-0.0538088			NDEPs_NDEGs
A0A452ELS4|Novel_000585	N	N	0.749701	-0.330396			NDEPs_NDEGs
A0A452ELS4|Novel_000588	N	N	0.749701	0.377499			NDEPs_NDEGs
A0A452ELS4|Novel_000589	N	N	0.749701	-1.49758			NDEPs_NDEGs
A0A452ELS4|Novel_000590	N	N	0.749701	8.60384			NDEPs_NDEGs
A0A452ELS4|Novel_000592	N	N	0.749701	1.1898			NDEPs_NDEGs
A0A452ELS4|Novel_000593	N	N	0.749701	-1.35764			NDEPs_NDEGs
A0A452ELS4|Novel_000594	N	N	0.749701	1.19083			NDEPs_NDEGs
A0A452ELS4|Novel_000595	N	N	0.749701	1.05663			NDEPs_NDEGs
A0A452ELS4|Novel_000596	N	N	0.749701	2.49616			NDEPs_NDEGs
A0A452ELS4|Novel_000597	N	Y	0.749701	21.7251		up	NDEPs_DEGs
A0A452ELS4|Novel_000598	N	N	0.749701	2.42382			NDEPs_NDEGs
A0A452ELS4|Novel_000599	N	N	0.749701	-0.486961			NDEPs_NDEGs
A0A452ELS4|Novel_000600	N	N	0.749701	0.113144			NDEPs_NDEGs
A0A452ELS4|Novel_000601	N	N	0.749701	-0.838663			NDEPs_NDEGs
A0A452G588|Novel_000607	N	N	1.04073	1.14486			NDEPs_NDEGs
A0A452ELS4|Novel_000608	N	N	0.749701	0.0187326			NDEPs_NDEGs
A0A452ELP2|Novel_000609	N	N	0.686809	0.0424742			NDEPs_NDEGs
A0A452FH66|Novel_000610	N	N	0.955525	-0.157271			NDEPs_NDEGs
A0A452E3I8|Novel_000613	N	N	1.18522	-1.04832			NDEPs_NDEGs
A0A452E3I8|Novel_000614	N	N	1.18522	2.91109			NDEPs_NDEGs
A0A452E3I8|Novel_000615	N	N	1.18522	-2.35443			NDEPs_NDEGs
A0A452E3I8|Novel_000616	N	N	1.18522	0.949445			NDEPs_NDEGs
A0A452E3I8|Novel_000617	N	N	1.18522	-1.38289			NDEPs_NDEGs
A0A452F1V0|Novel_000618	N	N	0.860329	5.69164			NDEPs_NDEGs
A0A452F1V0|Novel_000619	N	N	0.860329	-2.76215			NDEPs_NDEGs
A0A452F1V0|Novel_000620	N	N	0.860329	-0.416287			NDEPs_NDEGs
A0A452F4C0|Novel_000621	N	N	0.860953	0.0659502			NDEPs_NDEGs
A0A452G8D9|Novel_000622	N	N	1.04146	-0.379276			NDEPs_NDEGs
A0A452G8D9|Novel_000623	N	N	1.04146	2.49679			NDEPs_NDEGs
A0A452F4C0|Novel_000624	N	Y	0.860953	-0.66473		down	NDEPs_DEGs
A0A452F4C0|Novel_000625	N	N	0.860953	1.14019			NDEPs_NDEGs
A0A452G2F7|Novel_000626	N	N	0.941415	-0.0316701			NDEPs_NDEGs
A0A452G2F7|Novel_000627	N	N	0.941415	-0.262558			NDEPs_NDEGs
A0A452E3U2|Novel_000628	N	N	0.680381	0.15279			NDEPs_NDEGs
A0A452E1E7|Novel_000630	N	N	0.998988	0.433629			NDEPs_NDEGs
A0A452E1E7|Novel_000631	N	N	0.998988	-0.550172			NDEPs_NDEGs
A0A452E1E7|Novel_000632	N	N	0.998988	-0.690483			NDEPs_NDEGs
A0A452DVZ9|Novel_000633	N	N	0.836627	-0.855411			NDEPs_NDEGs
A0A452DVZ9|Novel_000634	N	N	0.836627	-1.00787			NDEPs_NDEGs
A0A452DVZ9|Novel_000635	N	N	0.836627	0.10434			NDEPs_NDEGs
A0A452DXG3|Novel_000641	N	N	0.898201	0.494771			NDEPs_NDEGs
A0A452FW24|Novel_000642	N	N	0.898716	-0.853794			NDEPs_NDEGs
A0A452FW24|Novel_000643	N	N	0.898716	-0.0395322			NDEPs_NDEGs
A0A452EMC8|Novel_000648	N	N	1.16748	-0.0675005			NDEPs_NDEGs
A0A452EMC8|Novel_000649	N	N	1.16748	-0.75303			NDEPs_NDEGs
A0A452EMC8|Novel_000650	N	N	1.16748	-0.0753623			NDEPs_NDEGs
A0A452EMC8|Novel_000651	N	Y	1.16748	22.8803		up	NDEPs_DEGs
A0A452EMC8|Novel_000652	N	N	1.16748	-0.0266412			NDEPs_NDEGs
A0A452G7Y4|Novel_000654	N	N	1.30416	-0.103193			NDEPs_NDEGs
A0A452G7Y4|Novel_000655	N	N	1.30416	1.55093			NDEPs_NDEGs
A0A452EXW6|Novel_000656	N	N	0.75087	0.246145			NDEPs_NDEGs
A0A452EXW6|Novel_000657	N	N	0.75087	-1.18758			NDEPs_NDEGs
A0A452EPY9|Novel_000658	N	N	1.1525	-0.22848			NDEPs_NDEGs
A0A452FE38|Novel_000659	N	N	1.01279	0.121668			NDEPs_NDEGs
A0A452FE38|Novel_000660	N	N	1.01279	-0.519912			NDEPs_NDEGs
A0A452EMC8|Novel_000665	N	N	1.16748	0.349223			NDEPs_NDEGs
A0A452FZ57|Novel_000679	N	N	0.922651	-0.397569			NDEPs_NDEGs
A0A452FZ57|Novel_000680	N	N	0.922651	-0.594072			NDEPs_NDEGs
A0A452FZ57|Novel_000681	N	N	0.922651	-0.596242			NDEPs_NDEGs
A0A452FZ57|Novel_000682	N	N	0.922651	-0.853928			NDEPs_NDEGs
A0A452FZ57|Novel_000683	N	N	0.922651	0.825466			NDEPs_NDEGs
A0A452FZ57|Novel_000684	N	N	0.922651	7.11615			NDEPs_NDEGs
A0A452FZ57|Novel_000685	N	N	0.922651	-0.373489			NDEPs_NDEGs
A0A452FZ57|Novel_000686	N	N	0.922651	1.54365			NDEPs_NDEGs
A0A452FZ57|Novel_000687	N	N	0.922651	-0.143523			NDEPs_NDEGs
A0A452FZ57|Novel_000688	N	N	0.922651	0.563835			NDEPs_NDEGs
A0A452G537|Novel_000689	N	N	1.12382	0.214561			NDEPs_NDEGs
A0A452G537|Novel_000690	N	N	1.12382	0.105813			NDEPs_NDEGs
A0A452FWL7|Novel_000691	N	N	1.22933	-0.388502			NDEPs_NDEGs
A0A452FWL7|Novel_000692	N	N	1.22933	-4.68541			NDEPs_NDEGs
A0A452F7J1|Novel_000694	N	N	0.790419	-1.04904			NDEPs_NDEGs
A0A452F7J1|Novel_000695	N	N	0.790419	-0.363174			NDEPs_NDEGs
A0A452F7J1|Novel_000696	N	N	0.790419	0.521408			NDEPs_NDEGs
A0A452E6A6|Novel_000697	Y	N	0.653559	5.48258	down		DEPs_NDEGs
A0A452E6A6|Novel_000698	Y	N	0.653559	-0.877463	down		DEPs_NDEGs
A0A452FJ34|Novel_000705	N	Y	0.931577	21.3184		up	NDEPs_DEGs
A0A452FJ34|Novel_000706	N	N	0.931577	-0.404001			NDEPs_NDEGs
A0A452GAQ9|Novel_000709	N	N	0.853075	-1.81094			NDEPs_NDEGs
A0A452GAQ9|Novel_000710	N	N	0.853075	-5.26433			NDEPs_NDEGs
A0A452GAQ9|Novel_000711	N	N	0.853075	0.269253			NDEPs_NDEGs
A0A452ET89|Novel_000712	N	N	0.98214	2.74418			NDEPs_NDEGs
A0A452ET89|Novel_000713	N	N	0.98214	-0.916426			NDEPs_NDEGs
A0A452ET89|Novel_000714	N	N	0.98214	-0.0329723			NDEPs_NDEGs
A0A452ET89|Novel_000715	N	N	0.98214	1.0462			NDEPs_NDEGs
A0A452ET89|Novel_000716	N	N	0.98214	0.978776			NDEPs_NDEGs
A0A452ELS4|Novel_000724	N	N	0.749701	-0.194446			NDEPs_NDEGs
A0A452DU41|Novel_000731	N	N	0.965228	-0.592988			NDEPs_NDEGs
A0A452FRK0|Novel_000732	Y	N	1.60063	5.89142	up		DEPs_NDEGs
A0A452FRK0|Novel_000733	Y	N	1.60063	-0.560684	up		DEPs_NDEGs
A0A452FXR6|Novel_000736	N	N	0.891867	-0.119268			NDEPs_NDEGs
A0A452FL72|Novel_000737	N	N	0.587364	0.663983			NDEPs_NDEGs
A0A452FL72|Novel_000738	N	N	0.587364	-0.899292			NDEPs_NDEGs
A0A452FL72|Novel_000739	N	N	0.587364	-1.80557			NDEPs_NDEGs
A0A452FL72|Novel_000740	N	N	0.587364	0.801864			NDEPs_NDEGs
A0A452GBB6|Novel_000741	N	N	0.840937	-0.379761			NDEPs_NDEGs
A0A452GBB6|Novel_000742	N	N	0.840937	-0.049761			NDEPs_NDEGs
A0A452GBB6|Novel_000745	N	N	0.840937	-1.2898			NDEPs_NDEGs
A0A452GBB6|Novel_000746	N	N	0.840937	1.54657			NDEPs_NDEGs
A0A452EM36|Novel_000747	N	N	1.60707	-0.0814493			NDEPs_NDEGs
A0A452DXU4|Novel_000751	N	N	0.291812	0.0470997			NDEPs_NDEGs
A0A452FTE2|Novel_000754	N	N	1.35284	-0.461689			NDEPs_NDEGs
A0A452FGK8|Novel_000756	N	N	1.03867	-1.75845			NDEPs_NDEGs
A0A452F5Z0|Novel_000757	N	N	1.07542	0.184292			NDEPs_NDEGs
A0A452EPK9|Novel_000758	N	N	0.919781	-0.016733			NDEPs_NDEGs
A0A452E3C3|Novel_000759	N	N	0.740258	-0.626287			NDEPs_NDEGs
A0A452E3C3|Novel_000760	N	N	0.740258	-1.34049			NDEPs_NDEGs
A0A452E3C3|Novel_000761	N	N	0.740258	-0.0942231			NDEPs_NDEGs
A0A452E3C3|Novel_000762	N	N	0.740258	-0.76068			NDEPs_NDEGs
A0A452E542|Novel_000767	N	N	0.609489	6.51749			NDEPs_NDEGs
A0A452E542|Novel_000768	N	N	0.609489	-0.70097			NDEPs_NDEGs
A0A452G6F0|Novel_000769	N	N	0.88914	-0.873471			NDEPs_NDEGs
A0A452G6F0|Novel_000770	N	N	0.88914	0.742857			NDEPs_NDEGs
A0A452G4K5|Novel_000772	N	N	1.1137	-1.20192			NDEPs_NDEGs
A0A452G4K5|Novel_000773	N	N	1.1137	-0.107273			NDEPs_NDEGs
A0A452ED15|Novel_000774	N	N	0.841908	-0.19472			NDEPs_NDEGs
A0A452FZ57|Novel_000779	N	N	0.922651	0.994508			NDEPs_NDEGs
A0A452FZ57|Novel_000780	N	N	0.922651	-0.834366			NDEPs_NDEGs
A0A452FZ57|Novel_000781	N	N	0.922651	0.939753			NDEPs_NDEGs
A0A452FZ57|Novel_000782	N	N	0.922651	0.365729			NDEPs_NDEGs
A0A452FZ57|Novel_000783	N	N	0.922651	-3.16344			NDEPs_NDEGs
A0A452FZ57|Novel_000784	N	N	0.922651	1.31667			NDEPs_NDEGs
A0A452FRG2|Novel_000785	N	N	1.0538	1.45809			NDEPs_NDEGs
A0A452FRG2|Novel_000787	N	N	1.0538	-0.892575			NDEPs_NDEGs
A0A452FRG2|Novel_000788	N	N	1.0538	-0.152905			NDEPs_NDEGs
A0A452FRG2|Novel_000789	N	N	1.0538	-1.3072			NDEPs_NDEGs
A0A452FRG2|Novel_000790	N	N	1.0538	-1.90393			NDEPs_NDEGs
A0A452FRG2|Novel_000791	N	N	1.0538	-0.35082			NDEPs_NDEGs
A0A452ELS4|Novel_000792	N	N	0.749701	0.873687			NDEPs_NDEGs
A0A452DTT3|Novel_000793	N	N	0.995843	1.05843			NDEPs_NDEGs
A0A452G2E8|Novel_000794	N	N	0.425089	-0.324516			NDEPs_NDEGs
A0A452G2E8|Novel_000795	N	N	0.425089	0.207958			NDEPs_NDEGs
A0A452G2E8|Novel_000796	N	N	0.425089	-5.03279			NDEPs_NDEGs
A0A452FXR6|Novel_000801	N	N	0.891867	0.0330948			NDEPs_NDEGs
A0A452E4R9|Novel_000803	N	N	1.19191	-1.44139			NDEPs_NDEGs
A0A452E4R9|Novel_000804	N	N	1.19191	0.845784			NDEPs_NDEGs
A0A452E4R9|Novel_000805	N	N	1.19191	0.0142584			NDEPs_NDEGs
A0A452E4R9|Novel_000806	N	N	1.19191	-4.55336			NDEPs_NDEGs
A0A452FX01|Novel_000807	N	N	1.08663	-0.279915			NDEPs_NDEGs
A0A452FXR6|Novel_000810	N	N	0.891867	3.30054			NDEPs_NDEGs
A0A452FXR6|Novel_000811	N	N	0.891867	-0.241936			NDEPs_NDEGs
A0A452FXR6|Novel_000812	N	N	0.891867	-1.13878			NDEPs_NDEGs
A0A452F686|Novel_000813	N	N	1.12378	-0.105377			NDEPs_NDEGs
A0A452F686|Novel_000814	N	N	1.12378	-1.45343			NDEPs_NDEGs
A0A452F686|Novel_000815	N	N	1.12378	-0.28327			NDEPs_NDEGs
A0A452G2G2|Novel_000816	N	N	1.06628	-0.226233			NDEPs_NDEGs
A0A452G2G2|Novel_000817	N	N	1.06628	-5.08969			NDEPs_NDEGs
A0A452ELS4|Novel_000818	N	N	0.749701	0.0460067			NDEPs_NDEGs
A0A452ELS4|Novel_000819	N	N	0.749701	0.509502			NDEPs_NDEGs
A0A452FZD1|Novel_000820	N	N	0.994075	-1.90545			NDEPs_NDEGs
A0A452FZD1|Novel_000821	N	N	0.994075	-0.584419			NDEPs_NDEGs
A0A452ELU5|Novel_000833	N	N	0.753043	0.126017			NDEPs_NDEGs
A0A452G909|Novel_000834	N	N	0.82286	-0.244728			NDEPs_NDEGs
A0A452DTT3|Novel_000835	N	N	0.995843	0.127257			NDEPs_NDEGs
A0A452DTT3|Novel_000836	N	N	0.995843	-0.259993			NDEPs_NDEGs
A0A452DTT3|Novel_000838	N	N	0.995843	0.535471			NDEPs_NDEGs
A0A452EVM7|Novel_000840	N	N	1.06421	0.712457			NDEPs_NDEGs
A0A452EHX5|Novel_000842	N	N	0.907387	0.127285			NDEPs_NDEGs
A0A452EHX5|Novel_000843	N	N	0.907387	4.52887			NDEPs_NDEGs
A0A452FZC2|Novel_000844	N	N	1.107	-0.128786			NDEPs_NDEGs
A0A452FZC2|Novel_000845	N	N	1.107	0.138567			NDEPs_NDEGs
A0A452F0A0|Novel_000846	N	N	0.821118	-0.805536			NDEPs_NDEGs
A0A452F0A0|Novel_000847	N	N	0.821118	0.406372			NDEPs_NDEGs
A0A452FXR6|Novel_000852	N	N	0.891867	-0.346043			NDEPs_NDEGs
A0A452FZ57|Novel_000858	N	N	0.922651	5.00891			NDEPs_NDEGs
A0A452FZ57|Novel_000859	N	N	0.922651	-0.495479			NDEPs_NDEGs
A0A452EGD0|Novel_000860	N	N	1.18979	0.166546			NDEPs_NDEGs
A0A452EGD0|Novel_000861	N	N	1.18979	-0.450012			NDEPs_NDEGs
A0A452EYJ3|Novel_000862	N	N	0.908237	-0.720648			NDEPs_NDEGs
A0A452EYJ3|Novel_000863	N	N	0.908237	0.12203			NDEPs_NDEGs
A0A452EYJ3|Novel_000864	N	N	0.908237	-0.910471			NDEPs_NDEGs
A0A452DUV7|Novel_000867	N	N	0.00620597	0.486942			NDEPs_NDEGs
A0A452E1N1|Novel_000868	Y	Y	0.665839	-21.3997	down	down	DEPs_DEGs
A0A452DUV7|Novel_000869	N	N	0.00620597	-0.223284			NDEPs_NDEGs
A0A452G5C0|Novel_000870	N	N	0.805902	0.490065			NDEPs_NDEGs
A0A452G5C0|Novel_000871	N	N	0.805902	-6.07551			NDEPs_NDEGs
A0A452G5C0|Novel_000872	N	N	0.805902	-0.139723			NDEPs_NDEGs
A0A452G5C0|Novel_000873	N	N	0.805902	6.18928			NDEPs_NDEGs
A0A452G5C0|Novel_000874	N	N	0.805902	1.06796			NDEPs_NDEGs
A0A452G5C0|Novel_000875	N	N	0.805902	-0.293409			NDEPs_NDEGs
A0A452G5C0|Novel_000876	N	N	0.805902	0.34169			NDEPs_NDEGs
A0A452G5C0|Novel_000877	N	N	0.805902	-0.247315			NDEPs_NDEGs
A0A452G5C0|Novel_000878	N	N	0.805902	-0.265307			NDEPs_NDEGs
A0A452G5C0|Novel_000879	N	N	0.805902	0.371111			NDEPs_NDEGs
A0A452DTT3|Novel_000880	N	N	0.995843	0.183626			NDEPs_NDEGs
A0A452G5C0|Novel_000882	N	N	0.805902	-1.01454			NDEPs_NDEGs
A0A452G5C0|Novel_000883	N	N	0.805902	0.429405			NDEPs_NDEGs
A0A452EHN1|Novel_000889	N	N	1.88724	-0.200274			NDEPs_NDEGs
A0A452F867|Novel_000890	N	N	0.901476	0.143844			NDEPs_NDEGs
A0A452FCH1|Novel_000891	N	N	0.781642	0.296782			NDEPs_NDEGs
A0A452FZ57|Novel_000892	N	N	0.922651	-6.78251			NDEPs_NDEGs
A0A452FZ57|Novel_000893	N	N	0.922651	0.126732			NDEPs_NDEGs
A0A452F867|Novel_000894	N	N	0.901476	-0.193183			NDEPs_NDEGs
A0A452DTT3|Novel_000895	N	N	0.995843	-5.09612			NDEPs_NDEGs
A0A452F867|Novel_000896	N	N	0.901476	-0.16784			NDEPs_NDEGs
A0A452F867|Novel_000897	N	N	0.901476	-0.598618			NDEPs_NDEGs
A0A452F867|Novel_000898	N	N	0.901476	-1.18533			NDEPs_NDEGs
A0A452F867|Novel_000899	N	N	0.901476	-0.63487			NDEPs_NDEGs
A0A452ECL8|Novel_000901	N	N	1.07073	0.414756			NDEPs_NDEGs
A0A452ECL8|Novel_000902	N	N	1.07073	-0.781524			NDEPs_NDEGs
A0A452ECL8|Novel_000903	N	N	1.07073	-0.783748			NDEPs_NDEGs
A0A452EVM7|Novel_000910	N	N	1.06421	0.292482			NDEPs_NDEGs
A0A452EBK0|Novel_000911	N	N	1.1409	1.14326			NDEPs_NDEGs
A0A452EBK0|Novel_000912	N	N	1.1409	-0.160151			NDEPs_NDEGs
A0A452G9X1|Novel_000914	N	N	1.24447	-2.30063			NDEPs_NDEGs
A0A452G9X1|Novel_000915	N	N	1.24447	-0.159692			NDEPs_NDEGs
A0A452EJE7|Novel_000924	N	N	0.864915	-0.833103			NDEPs_NDEGs
A0A452EJE7|Novel_000925	N	N	0.864915	0.066977			NDEPs_NDEGs
A0A452EK73|Novel_000931	N	N	2.8406	-0.226055			NDEPs_NDEGs
A0A452EK73|Novel_000932	N	N	2.8406	-0.0275531			NDEPs_NDEGs
A0A452FWI2|Novel_000934	N	N	1.02785	1.3255			NDEPs_NDEGs
A0A452E2H7|Novel_000937	N	N	0.860573	0.0941101			NDEPs_NDEGs
A0A452E2H7|Novel_000938	N	N	0.860573	0.0471739			NDEPs_NDEGs
A0A452DSF5|Novel_000943	N	N	0.993846	1.11491			NDEPs_NDEGs
A0A452DTT3|Novel_000945	N	N	0.995843	-0.22737			NDEPs_NDEGs
A0A452EMC8|Novel_000946	N	N	1.16748	-0.556449			NDEPs_NDEGs
A0A452F3P0|Novel_000947	N	N	0.89895	-0.17649			NDEPs_NDEGs
A0A452F3P0|Novel_000948	N	N	0.89895	-7.80416			NDEPs_NDEGs
A0A452F3P0|Novel_000949	N	N	0.89895	-0.295994			NDEPs_NDEGs
A0A452FXR6|Novel_000955	N	N	0.891867	-1.10011			NDEPs_NDEGs
A0A452DNB0|Novel_000957	N	N	0.820061	-0.639303			NDEPs_NDEGs
A0A452DNB0|Novel_000959	N	N	0.820061	-0.344482			NDEPs_NDEGs
A0A452DNB0|Novel_000960	N	N	0.820061	2.08981			NDEPs_NDEGs
A0A452DNB0|Novel_000961	N	N	0.820061	-6.5303			NDEPs_NDEGs
A0A452DNB0|Novel_000962	N	N	0.820061	-0.511917			NDEPs_NDEGs
A0A452FXR6|Novel_000966	N	N	0.891867	0.0230135			NDEPs_NDEGs
A0A452F4C0|Novel_000971	N	N	0.860953	-0.895891			NDEPs_NDEGs
A0A452DXH7|Novel_000975	N	N	1.48541	0.385554			NDEPs_NDEGs
A0A452F818|Novel_000977	N	N	0.889817	0.0372199			NDEPs_NDEGs
A0A452DLM8|Novel_000978	N	N	1.20202	-0.210321			NDEPs_NDEGs
A0A452DLM8|Novel_000979	N	N	1.20202	-0.236301			NDEPs_NDEGs
A0A452G737|Novel_000980	Y	N	0.654027	0.13103	down		DEPs_NDEGs
A0A452G737|Novel_000981	Y	N	0.654027	-0.294926	down		DEPs_NDEGs
A0A452ED39|Novel_000982	Y	N	0.527612	0.108533	down		DEPs_NDEGs
A0A452G5E1|Novel_000983	N	N	0.746919	-0.0289825			NDEPs_NDEGs
A0A452G5E1|Novel_000984	N	N	0.746919	-0.137406			NDEPs_NDEGs
A0A452G5E1|Novel_000985	N	N	0.746919	6.99973			NDEPs_NDEGs
A0A452G5E1|Novel_000986	N	N	0.746919	2.29195			NDEPs_NDEGs
A0A452G5E1|Novel_000987	N	N	0.746919	-0.593076			NDEPs_NDEGs
A0A452G5E1|Novel_000988	N	N	0.746919	-0.305836			NDEPs_NDEGs
A0A452EYW8|Novel_000994	N	N	0.980815	-2.25104			NDEPs_NDEGs
A0A452EYW8|Novel_000995	N	N	0.980815	0.537119			NDEPs_NDEGs
A0A452EYW8|Novel_000996	N	N	0.980815	-1.66347			NDEPs_NDEGs
A0A452FF28|Novel_000998	N	N	0.881789	1.1122			NDEPs_NDEGs
A0A452FF28|Novel_000999	N	N	0.881789	0.951515			NDEPs_NDEGs
A0A452FF28|Novel_001000	N	N	0.881789	-0.905777			NDEPs_NDEGs
A0A452FF28|Novel_001001	N	Y	0.881789	9.12312		up	NDEPs_DEGs
A0A452FF28|Novel_001002	N	Y	0.881789	-21.899		down	NDEPs_DEGs
A0A452FF28|Novel_001004	N	N	0.881789	0.221315			NDEPs_NDEGs
A0A452DRB9|Novel_001006	N	N	0.971109	-6.49519			NDEPs_NDEGs
A0A452DRB9|Novel_001007	N	N	0.971109	-0.381133			NDEPs_NDEGs
A0A452DRB9|Novel_001008	N	N	0.971109	-0.0297137			NDEPs_NDEGs
A0A452F3D0|Novel_001009	N	N	0.937644	-0.683489			NDEPs_NDEGs
A0A452F3D0|Novel_001010	N	N	0.937644	0.219509			NDEPs_NDEGs
A0A452DTX9|Novel_001011	N	N	1.16371	0.239763			NDEPs_NDEGs
A0A452DTX9|Novel_001012	N	N	1.16371	-1.09053			NDEPs_NDEGs
A0A452DTT3|Novel_001013	N	N	0.995843	0.14016			NDEPs_NDEGs
A0A452ENJ9|Novel_001014	N	N	0.986517	5.52854			NDEPs_NDEGs
A0A452ENJ9|Novel_001015	N	N	0.986517	0.266961			NDEPs_NDEGs
A0A452ENJ9|Novel_001016	N	N	0.986517	-0.320841			NDEPs_NDEGs
A0A452DR39|Novel_001020	N	N	0.861211	-0.272065			NDEPs_NDEGs
A0A452EMW5|Novel_001021	N	N	0.469251	0.310735			NDEPs_NDEGs
A0A452EMW5|Novel_001022	N	N	0.469251	-3.30704			NDEPs_NDEGs
A0A452EMW5|Novel_001023	N	N	0.469251	2.86691			NDEPs_NDEGs
A0A452EMW5|Novel_001024	N	N	0.469251	-4.23486			NDEPs_NDEGs
A0A452EP38|Novel_001025	N	N	0.955632	-0.440453			NDEPs_NDEGs
A0A452ELS4|Novel_001031	N	N	0.749701	0.353923			NDEPs_NDEGs
A0A452G5E1|Novel_001040	N	N	0.746919	1.0156			NDEPs_NDEGs
A0A452G5E1|Novel_001041	N	N	0.746919	-0.387062			NDEPs_NDEGs
A0A452G5E1|Novel_001042	N	N	0.746919	0.375743			NDEPs_NDEGs
A0A452G5E1|Novel_001043	N	N	0.746919	-0.541281			NDEPs_NDEGs
A0A452EEI9|Novel_001044	N	N	1.13767	4.2801			NDEPs_NDEGs
A0A452EEI9|Novel_001045	N	N	1.13767	-1.95791			NDEPs_NDEGs
A0A452F617|Novel_001049	N	N	1.12462	-0.743456			NDEPs_NDEGs
A0A452E2H1|XM_005674665.3	N	N	1.14513	0.118821			NDEPs_NDEGs
A0A452F204|XM_005674666.3	N	N	0.740847	1.62942			NDEPs_NDEGs
A0A452F204|XM_005674667.3	N	N	0.740847	0.731977			NDEPs_NDEGs
A0A452F204|XM_005674668.3	N	N	0.740847	-0.234854			NDEPs_NDEGs
A0A452F8K0|XM_005674671.3	Y	N	0.267595	-0.396276	down		DEPs_NDEGs
A0A452F8K0|XM_005674672.3	Y	N	0.267595	-0.408595	down		DEPs_NDEGs
A0A452F8K0|XM_005674673.3	Y	N	0.267595	0.963938	down		DEPs_NDEGs
A0A452F8K0|XM_005674675.3	Y	N	0.267595	-0.0291341	down		DEPs_NDEGs
A0A452FNB8|XM_005674676.3	N	N	0.928675	1.19701			NDEPs_NDEGs
A0A452FNB8|XM_005674677.3	N	N	0.928675	0.0219481			NDEPs_NDEGs
A0A452FNB8|XM_005674679.3	N	N	0.928675	-0.297112			NDEPs_NDEGs
A0A452FNB8|XM_005674680.3	N	N	0.928675	-0.205848			NDEPs_NDEGs
A0A452G9S9|XM_005674692.3	N	N	1.83763	-0.0462892			NDEPs_NDEGs
A0A452DQB9|XM_005674708.3	N	N	1.30087	-0.202717			NDEPs_NDEGs
A0A452F2M2|XM_005674713.3	N	N	1.02323	0.115486			NDEPs_NDEGs
A0A452F0Y7|XM_005674714.3	N	N	0.665574	-0.703788			NDEPs_NDEGs
A0A452F0Y7|XM_005674716.3	N	N	0.665574	-0.48012			NDEPs_NDEGs
A0A452F0Y7|XM_005674717.3	N	N	0.665574	1.36052			NDEPs_NDEGs
A0A452F0Y7|XM_005674718.3	N	N	0.665574	1.41807			NDEPs_NDEGs
A0A452EV03|XM_005674721.3	N	N	0.885495	-0.073339			NDEPs_NDEGs
A0A452FLK7|XM_005674729.2	N	N	0.874888	0.317127			NDEPs_NDEGs
A0A452FLK7|XM_005674730.3	N	N	0.874888	0.351834			NDEPs_NDEGs
A0A452EEP4|XM_005674733.3	N	N	1.16137	0.282443			NDEPs_NDEGs
A0A452EEP4|XM_005674734.3	N	N	1.16137	0.250696			NDEPs_NDEGs
A0A452FHD7|XM_005674736.2	N	N	1.00088	-0.930163			NDEPs_NDEGs
A0A452F385|XM_005674737.3	N	N	1.11642	-0.186739			NDEPs_NDEGs
A0A452FK27|XM_005674769.3	N	N	0.720974	0.000281339			NDEPs_NDEGs
A0A452G3X7|XM_005674770.3	N	N	1.26586	-0.423936			NDEPs_NDEGs
A0A452G588|XM_005674789.3	N	N	1.04073	1.53403			NDEPs_NDEGs
A0A452G588|XM_005674791.3	N	N	1.04073	0.547578			NDEPs_NDEGs
A0A452E3I8|XM_005674802.2	N	N	1.18522	-0.869462			NDEPs_NDEGs
A0A452E432|XM_005674804.3	N	N	0.865333	0.386739			NDEPs_NDEGs
A0A452FH66|XM_005674807.3	N	N	0.955525	-0.107929			NDEPs_NDEGs
A0A452G8D9|XM_005674830.2	N	N	1.04146	-0.697717			NDEPs_NDEGs
A0A452F632|XM_005674841.3	N	N	1.11105	-0.0688107			NDEPs_NDEGs
A0A452E3U2|XM_005674854.2	N	N	0.680381	0.429318			NDEPs_NDEGs
A0A452E955|XM_005674869.3	N	N	1.03124	0.0553755			NDEPs_NDEGs
A0A452F428|XM_005674895.3	N	N	1.18812	-0.139774			NDEPs_NDEGs
A0A452EXW6|XM_005674906.3	N	N	0.75087	-0.531327			NDEPs_NDEGs
A0A452EXW6|XM_005674907.3	N	N	0.75087	-1.63745			NDEPs_NDEGs
A0A452G923|XM_005674928.3	N	N	0.70304	0.163584			NDEPs_NDEGs
A0A452FE38|XM_005674936.3	N	N	1.01279	-0.126529			NDEPs_NDEGs
A0A452FE38|XM_005674937.3	N	N	1.01279	0.54925			NDEPs_NDEGs
A0A452EXQ8|XM_005674942.3	N	N	1.10173	0.0046876			NDEPs_NDEGs
A0A452G537|XM_005674949.3	N	N	1.12382	0.561163			NDEPs_NDEGs
A0A452FVU2|XM_005674953.3	Y	N	0.297506	-0.223442	down		DEPs_NDEGs
A0A452EF37|XM_005674955.3	N	N	0.900891	0.00227309			NDEPs_NDEGs
A0A452FWL7|XM_005674958.3	N	N	1.22933	-0.0364661			NDEPs_NDEGs
A0A452EJX7|XM_005674981.3	N	N	0.81458	-1.13411			NDEPs_NDEGs
A0A097P8P8|XM_005674982.3	N	N	0.728825	0.0753111			NDEPs_NDEGs
A0A452EJU6|XM_005674988.3	N	N	1.20739	0.179602			NDEPs_NDEGs
A0A452EZW5|XM_005674990.2	Y	N	2.64032	-0.253009	up		DEPs_NDEGs
A0A452E6A6|XM_005674994.3	Y	N	0.653559	-0.0710071	down		DEPs_NDEGs
A0A452G9C4|XM_005675001.3	N	N	1.08715	-0.347398			NDEPs_NDEGs
A0A452GBN0|XM_005675002.3	Y	N	0.466762	0.0528953	down		DEPs_NDEGs
A0A452F4D3|XM_005675022.3	N	N	1.15086	-0.898621			NDEPs_NDEGs
A0A452E516|XM_005675023.2	N	N	0.917047	-0.0534231			NDEPs_NDEGs
A0A452FJ34|XM_005675030.3	N	N	0.931577	-0.0550009			NDEPs_NDEGs
A0A452E2I9|XM_005675036.2	N	N	1.06743	0.0223651			NDEPs_NDEGs
A0A452G195|XM_005675044.2	N	N	0.66117	-0.0797122			NDEPs_NDEGs
A0A452F2N1|XM_005675046.3	N	N	0.818237	1.55826			NDEPs_NDEGs
A0A452G516|XM_005675048.3	N	N	0.760942	-0.0368987			NDEPs_NDEGs
A0A452E3H7|XM_005675049.3	N	N	0.740423	6.14952			NDEPs_NDEGs
A0A452E3H7|XM_005675050.3	N	N	0.740423	-1.4704			NDEPs_NDEGs
A0A452F7J3|XM_005675060.3	N	N	1.03336	0.360031			NDEPs_NDEGs
A0A452F7J3|XM_005675061.3	N	N	1.03336	0.363715			NDEPs_NDEGs
G1DGG3|XM_005675064.3	N	N	0.796578	-0.072464			NDEPs_NDEGs
A0A452FL72|XM_005675076.3	N	N	0.587364	-0.0501095			NDEPs_NDEGs
A0A452G483|XM_005675077.3	N	N	1.13237	0.100585			NDEPs_NDEGs
A0A452E2S1|XM_005675082.3	N	N	1.23115	0.155642			NDEPs_NDEGs
A0A452EVP1|XM_005675093.3	Y	Y	1.65731	-1.22886	up	down	DEPs_DEGs
A0A452DU41|XM_005675094.3	N	N	0.965228	-0.0997249			NDEPs_NDEGs
A0A452EL01|XM_005675103.3	N	N	1.23555	-0.160092			NDEPs_NDEGs
A0A452EL01|XM_005675105.2	N	N	1.23555	-0.152667			NDEPs_NDEGs
A0A452EL01|XM_005675106.3	N	N	1.23555	0.130939			NDEPs_NDEGs
A0A452EL01|XM_005675107.3	N	N	1.23555	-0.054494			NDEPs_NDEGs
A0A452GBB6|XM_005675108.3	N	N	0.840937	-0.0334216			NDEPs_NDEGs
A0A452GBB6|XM_005675110.3	N	Y	0.840937	-5.10184		down	NDEPs_DEGs
A0A452F0C8|XM_005675119.3	N	N	3.76699	0.385935			NDEPs_NDEGs
A0A452F0C8|XM_005675120.3	N	N	3.76699	-0.0930787			NDEPs_NDEGs
A0A452G2I8|XM_005675123.3	N	N	0.583036	-0.417359			NDEPs_NDEGs
A0A452DXU4|XM_005675124.3	N	N	0.291812	-0.217891			NDEPs_NDEGs
A0A452DU01|XM_005675132.3	N	N	0.637163	1.56183			NDEPs_NDEGs
A0A452FIK7|XM_005675134.3	N	N	1.04719	-0.632586			NDEPs_NDEGs
A0A452FTE2|XM_005675141.3	N	N	1.35284	-0.485986			NDEPs_NDEGs
A0A452FTE2|XM_005675142.3	N	N	1.35284	0.0911895			NDEPs_NDEGs
A0A452FTE2|XM_005675143.3	N	N	1.35284	-0.639771			NDEPs_NDEGs
A0A452G8D9|XM_005675149.3	N	Y	1.04146	-25.3339		down	NDEPs_DEGs
A0A452EBN6|XM_005675152.3	N	N	1.0757	0.0650291			NDEPs_NDEGs
A0A452FFB7|XM_005675153.3	N	N	1.69864	0.140247			NDEPs_NDEGs
A0A452E819|XM_005675156.3	N	N	1.01485	-0.0661013			NDEPs_NDEGs
A0A452E819|XM_005675157.3	N	N	1.01485	-1.22416			NDEPs_NDEGs
A0A452FH78|XM_005675161.3	N	N	0.999006	3.40795			NDEPs_NDEGs
A0A452ENP8|XM_005675162.2	N	N	1.00094	1.0613			NDEPs_NDEGs
A0A452ESK8|XM_005675172.3	N	N	0.764178	-1.18688			NDEPs_NDEGs
A0A452ESK8|XM_005675173.3	N	N	0.764178	-0.373574			NDEPs_NDEGs
A0A452E3C3|XM_005675175.3	N	N	0.740258	-0.102332			NDEPs_NDEGs
A0A452E9S6|XM_005675177.3	N	N	0.878534	-3.04384			NDEPs_NDEGs
A0A452FVD7|XM_005675179.3	N	N	1.71999	0.390322			NDEPs_NDEGs
A0A452DSZ5|XM_005675184.3	N	N	1.20961	0.00363654			NDEPs_NDEGs
A0A452F4S7|XM_005675195.3	Y	N	0.31959	0.170743	down		DEPs_NDEGs
A0A452F6X6|XM_005675196.3	N	N	0.845465	-0.613181			NDEPs_NDEGs
A0A452F6X6|XM_005675197.3	N	N	0.845465	0.0277475			NDEPs_NDEGs
A0A452E542|XM_005675201.3	N	N	0.609489	0.189719			NDEPs_NDEGs
A0A452G6F0|XM_005675204.3	N	N	0.88914	-0.163677			NDEPs_NDEGs
A0A452ED15|XM_005675218.3	N	N	0.841908	0.98667			NDEPs_NDEGs
A0A452DX77|XM_005675219.3	N	N	1.12124	-0.345479			NDEPs_NDEGs
A0A452FRG2|XM_005675220.3	N	N	1.0538	-0.231408			NDEPs_NDEGs
A0A452FRG2|XM_005675221.3	N	N	1.0538	-0.0107705			NDEPs_NDEGs
A0A452EYY2|XM_005675222.3	N	N	0.950422	-1.18902			NDEPs_NDEGs
A0A452EYY2|XM_005675223.3	N	N	0.950422	0.176186			NDEPs_NDEGs
A0A452EYY2|XM_005675225.3	N	N	0.950422	0.292392			NDEPs_NDEGs
A0A452EYY2|XM_005675226.3	N	N	0.950422	-0.238733			NDEPs_NDEGs
A0A452EYY2|XM_005675227.3	N	N	0.950422	-1.36158			NDEPs_NDEGs
A0A452G2E8|XM_005675228.3	N	N	0.425089	-0.197694			NDEPs_NDEGs
A0A452EM36|XM_005675249.3	N	N	1.60707	-0.0742302			NDEPs_NDEGs
A0A452EPK9|XM_005675253.3	N	N	0.919781	0.114415			NDEPs_NDEGs
A0A452G622|XM_005675263.3	N	N	0.910706	-0.0819997			NDEPs_NDEGs
A0A452G0J7|XM_005675278.3	N	N	0.974931	-0.147355			NDEPs_NDEGs
A0A452EJB6|XM_005675281.3	N	N	1.98572	-0.0677344			NDEPs_NDEGs
A0A452EJB6|XM_005675284.3	N	N	1.98572	-1.06485			NDEPs_NDEGs
A0A452EY84|XM_005675285.3	N	N	0.884864	-0.00277928			NDEPs_NDEGs
A0A452DVK5|XM_005675288.3	N	N	1.07454	-0.502361			NDEPs_NDEGs
A0A452EUC1|XM_005675289.3	N	N	1.01887	-2.75011			NDEPs_NDEGs
A0A452F678|XM_005675296.3	N	N	1.43757	0.276708			NDEPs_NDEGs
A0A452G909|XM_005675300.3	N	N	0.82286	-0.398514			NDEPs_NDEGs
A0A452G0T8|XM_005675305.3	N	N	0.730807	-0.0425832			NDEPs_NDEGs
A0A452G0T8|XM_005675306.3	N	N	0.730807	0.705213			NDEPs_NDEGs
A0A452FX01|XM_005675307.3	N	N	1.08663	-0.053702			NDEPs_NDEGs
A0A452F686|XM_005675313.3	N	N	1.12378	-0.296991			NDEPs_NDEGs
[truncated: 31,670 more rows]

## Sheet: Sheet7
GO_ID	Term	Category	Proteome_num	Proteome_ids	Proteome_pvalue	Proteome_FDR	Transcriptome_num	Transcriptome_ids	Transcriptome_pvalue	Transcriptome_FRD	Correlations_id	Correlations_num
[truncated: 13 more rows]

[truncated: 1 more sheets: Sheet8]
